# Supplementary material for: Blue Light Induced Edible Mushroom (Lentinula edodes) Proteomic Analysis
Source: J Fungi (Basel). 2020 Aug 6;6(3):127. doi: 10.3390/jof6030127 (PMC7558539; doi:10.3390/jof6030127)
Supplement: Supplementary file 1 [file jof-06-00127-s001.zip]

Archive with 24 entries (24 files):
- DE_04.mht
- DE_05.mht
- DE_07.mht
- IN_02.mht
- IN_03.mht
- IN_04.mht
- IN_06.mht
- IN_08.mht
- IN_12.mht
- IN_14.mht
- IN_17.mht
- IN_20.mht
- IN_22.mht
- IN_25.mht
- IN_32.mht
- JD_01.mht
- JD_02.mht
- JD_04.mht
- JI_03.mht
- JI_06.mht
- JI_08.mht
- JI_10.mht
- JI_12.mht
- DE_03.mht
