# Supplementary material for: Blue Light Induced Edible Mushroom (Lentinula edodes) Proteomic Analysis
Source: J Fungi (Basel). 2020 Aug 6;6(3):127. doi: 10.3390/jof6030127 (PMC7558539; doi:10.3390/jof6030127)
Supplement: Supplementary file 1 [file jof-06-00127-s001.zip › IN_06.mht]

From: "Saved by Internet Explorer 11"
Subject: Peptide Summary Report ((18-051)KJU-fungi (C:\ProgramData\Matrix Science\Mascot Daemon\parameters\(18-051)KJU-fungi.par), submitted from Daemon on ADMIN-PC)
Date: Tue, 15 May 2018 17:12:20 +0900
MIME-Version: 1.0
Content-Type: multipart/related;
	type="text/html";
	boundary="----=_NextPart_000_0015_01D3EC6F.E2E09390"
X-MimeOLE: Produced By Microsoft MimeOLE V6.1.7601.23651

This is a multi-part message in MIME format.

------=_NextPart_000_0015_01D3EC6F.E2E09390
Content-Type: text/html;
	charset="utf-8"
Content-Transfer-Encoding: quoted-printable
Content-Location: http://admin-pc/mascot/cgi/master_results.pl?file=..%2Fdata%2F20180515%2FF003029.dat&_querylist=all&group_family=0&REPTYPE=peptide&_sigthreshold=0.05&REPORT=AUTO&_minpeplen=7&_server_mudpit_switch=99999999&_ignoreionsscorebelow=-1&_showsubsets=0&_showpopups=TRUE&_sortunassigned=scoredown&_requireboldred=0&_prefertaxonomy=0&sessionID=all_secdisabledsession

=EF=BB=BF<!DOCTYPE HTML PUBLIC "-//W3C//DTD HTML 4.01 Transitional//EN" =
"http://www.w3c.org/TR/1999/REC-html401-19991224/loose.dtd">
<!DOCTYPE html PUBLIC "-//W3C//DTD HTML 4.01 Transitional//EN" =
"http://www.w3.org/TR/html4/loose.dtd"><!-- 0 seconds --><!-- fetching =
<showlen> from ms-getseq.exe --><!-- 25 seconds --><HTML><HEAD><META=20
content=3D"IE=3D11.0000" http-equiv=3D"X-UA-Compatible">
=20
<META http-equiv=3D"X-UA-Compatible" content=3D"IE=3Dedge">=20
<META http-equiv=3D"Content-Type" content=3D"text/html; =
charset=3Dutf-8"><LINK href=3D"../favicon.ico"=20
rel=3D"shortcut icon"> <TITLE>Peptide Summary Report ((18-051)KJU-fungi=20
(C:\ProgramData\Matrix Science\Mascot =
Daemon\parameters\(18-051)KJU-fungi.par),=20
submitted from Daemon on ADMIN-PC)</TITLE>=20
<STYLE type=3D"text/css">=0A=
.tooltip { position: absolute; visibility: hidden; left: 0; top: 0; }=0A=
span.abbr { cursor: help; border-bottom: 1px dotted black; }=0A=
</STYLE>
=20
<SCRIPT language=3D"JavaScript">=0A=
<!-- Begin hiding Javascript from old browsers.=0A=
 =0A=
  var arrayReady=3D0;=0A=
  =0A=
  if (document.images){=0A=
    redBall =3D new Image();=0A=
    redBall.src =3D "../images/red_ball_white.gif";  =0A=
    cyanBall =3D new Image();=0A=
    cyanBall.src =3D "../images/cyan_ball_white.gif";  =0A=
  }=0A=
  =0A=
  function cover(hit,query,protSeq){=0A=
    document.Results.OV_Title.value =3D queryTitle[query];=0A=
    document.Results.OV_Accession.value =3D protName[hit];=0A=
    document.Results.OV_Sequence.value =3D protSeq;=0A=
    if (hit =3D=3D 0) {=0A=
      self.status =3D queryTitle[query];=0A=
    } else {=0A=
      self.status =3D protName[hit] + ": " + protSeq;=0A=
    }=0A=
    if (protSeq !=3D "" && document.fred && arrayReady =3D=3D 1){=0A=
      var i =3D 0;=0A=
      var element =3D 0;=0A=
      element =3D eval(protSeq+"["+i+"]");=0A=
      while(element) {=0A=
        document.images[element].src =3D redBall.src;=0A=
        i++;=0A=
        element =3D eval(protSeq+"["+i+"]");=0A=
      }=0A=
    }=0A=
  }=0A=
=0A=
  function uncover(hit,query,protSeq){=0A=
    document.Results.OV_Title.value =3D "-Query-";=0A=
    document.Results.OV_Accession.value=3D"-Accession-";=0A=
    document.Results.OV_Sequence.value=3D"-Sequence-";=0A=
    self.status=3D"";=0A=
    if (protSeq !=3D "" && document.fred && arrayReady =3D=3D 1){=0A=
      var i =3D 0;=0A=
      var element =3D 0;=0A=
      element =3D eval(protSeq+"["+i+"]");=0A=
      while(element) {=0A=
        document.images[element].src =3D cyanBall.src;=0A=
        i++;=0A=
        element =3D eval(protSeq+"["+i+"]");=0A=
      }=0A=
    }=0A=
  }=0A=
=0A=
  function checkQuery(checkState,numChecks,form){=0A=
    if (numChecks =3D=3D 1){=0A=
      form.QUE.checked =3D checkState;=0A=
    } else {=0A=
      for (var i =3D 0; i < form.elements.length; i++) {=0A=
        if (form.elements[i].name =3D=3D "QUE"){=0A=
          form.elements[i].checked =3D checkState;=0A=
        }=0A=
      }=0A=
    }=0A=
  }=0A=
=0A=
  function SaveClicks(checkBox,form){=0A=
    if (form.ErrTolRepeat && form.ErrTolRepeat.checked) {=0A=
      return;=0A=
    }=0A=
    var checkState =3D checkBox.checked;=0A=
    var thisHit =3D 0;=0A=
    for (var i =3D 0; i < form.elements.length; i++) {=0A=
      if (thisHit =3D=3D 1){=0A=
        if (form.elements[i].name =3D=3D "QUE") {=0A=
          form.elements[i].checked =3D !checkState;=0A=
        } else {=0A=
          break;=0A=
        }=0A=
      } else {=0A=
        if (form.elements[i] =3D=3D checkBox){=0A=
          thisHit =3D 1;=0A=
        }=0A=
      }=0A=
    }=0A=
  }=0A=
=0A=
  function unMatched(form){=0A=
    var numMisses =3D 0;=0A=
    for (var i =3D 0; i < form.elements.length; i++) {=0A=
      if (form.elements[i].name =3D=3D "MISSES"){=0A=
        numMisses++;=0A=
      } =0A=
    }=0A=
    if (numMisses < 1) {=0A=
      alert("No unmatched mass values to be searched");=0A=
      return false;=0A=
    }=0A=
    for (var i =3D 0; i < form.elements.length; i++) {=0A=
      if (form.elements[i].name =3D=3D "QUE"){=0A=
        form.elements[i].name =3D "DUMMY";=0A=
      } =0A=
    }=0A=
    for (var i =3D 0; i < form.elements.length; i++) {=0A=
      if (form.elements[i].name =3D=3D "MISSES"){=0A=
        form.elements[i].name =3D "QUE";=0A=
      } =0A=
    }=0A=
    form.submit();=0A=
    return true;=0A=
  }=0A=
=0A=
  function setReFormatAction(form){=0A=
    if (form.REPTYPE.options[form.REPTYPE.selectedIndex].value =3D=3D =
"export"){=0A=
      form.action =3D "./export_dat_2.pl";=0A=
    } else if (form.REPTYPE.options[form.REPTYPE.selectedIndex].value =
=3D=3D "family") {=0A=
      form.action =3D "./master_results_2.pl";=0A=
    } else {=0A=
      form.action =3D "./master_results.pl";=0A=
    }=0A=
  }=0A=
  =0A=
  function chooseQueryList(form) {=0A=
    var formatForm =3D window.document.forms['Re-format'];=0A=
    if (formatForm._querylist.value =3D=3D 'unassigned') {=0A=
      form.QUERYLIST.value =3D queryListUnassigned;=0A=
    } else if (formatForm._querylist.value =3D=3D 'identity') {=0A=
      form.QUERYLIST.value =3D queryListIdentity;=0A=
    } else if (formatForm._querylist.value =3D=3D 'homology') {=0A=
      form.QUERYLIST.value =3D queryListHomology;=0A=
    } else {=0A=
      form.QUERYLIST.value =3D "All";=0A=
    }=0A=
    return true;=0A=
  }=0A=
    =0A=
  function makeAccessionString(form){=0A=
    if (!form.ErrTolRepeat || !form.ErrTolRepeat.checked) {=0A=
      form.ACCESSION.value =3D "";=0A=
      return true;=0A=
    }=0A=
    var accessions =3D [];=0A=
    for (var i =3D 0, ilen =3D form.elements.length; i !=3D ilen; i++) {=0A=
      var elt =3D form.elements[i];=0A=
      if (elt.name =3D=3D "INCLUDE" && elt.checked){=0A=
        var et_accs =3D et_list[elt.value];=0A=
        if (!et_accs) =0A=
          continue;=0A=
        for (var j =3D 0, jlen =3D et_accs.length; j !=3D jlen; j++) =0A=
          accessions.push(et_accs[j]);=0A=
      }=0A=
    }=0A=
    if (accessions.length =3D=3D 0) {=0A=
      alert("No hits selected for error tolerant search");=0A=
      return false;=0A=
    }=0A=
    form.ACCESSION.value =3D '"' + accessions.join('","') + '"';=0A=
    checkQuery(1,1797, form);=0A=
    return true;=0A=
  }=0A=
=0A=
  function clearEl() {}=0A=
=0A=
  function makeArchive(form){=0A=
    var tempUrl =3D =
"http://admin-pc/mascot/cgi/master_results.pl?file=3D..%2Fdata%2F20180515=
%2FF003029.dat;_querylist=3Dall;group_family=3D0;REPTYPE=3Darchive;_sigth=
reshold=3D0.05;REPORT=3DAUTO;_minpeplen=3D7;_server_mudpit_switch=3D99999=
999;_ignoreionsscorebelow=3D-1;_showsubsets=3D0;_showpopups=3DTRUE;_sortu=
nassigned=3Dscoredown;_requireboldred=3D0;_prefertaxonomy=3D0;sessionID=3D=
all_secdisabledsession&INTERMEDIATE=3D..%2Fdata%2F20180515%2FF003029.dat"=
;    for (var i =3D 0; i < form.elements.length; i++) {=0A=
      if (form.elements[i].name =3D=3D "INCLUDE" && =
form.elements[i].checked){=0A=
        tempUrl =3D tempUrl + "&INCLUDE=3D" + form.elements[i].value;=0A=
      }=0A=
    }=0A=
    window.location.href =3D tempUrl;=0A=
  }=0A=
=0A=
=0A=
  et_list =3D {};=0A=
  et_list[1] =3D ['GAW02240.1'];=0A=
  et_list[2] =3D ['KIK63809.1'];=0A=
  et_list[3] =3D ['EJD53437.1'];=0A=
  et_list[4] =3D ['XP_007267491.1', 'CEH19478.1'];=0A=
  et_list[5] =3D ['EJU05303.1', 'KZT56381.1', 'KZO97837.1'];=0A=
  et_list[6] =3D ['OAJ18615.1'];=0A=
  et_list[7] =3D ['KIL69538.1'];=0A=
  et_list[8] =3D ['PAV24400.1'];=0A=
  et_list[9] =3D ['GAW08387.1'];=0A=
  et_list[10] =3D ['XP_009541744.1'];=0A=
  et_list[11] =3D ['KZS99280.1'];=0A=
  et_list[12] =3D ['PFH47682.1'];=0A=
  et_list[13] =3D ['GAW00168.1', 'PPR03692.1', 'PPR06935.1', =
'GAW07658.1', 'ORZ20267.1', 'EFW21059.1', 'PNY22494.1', 'KTB29487.1', =
'OAA36828.1', 'KIK40107.1', 'ORX46717.1', 'KIL58092.1', 'KIK69171.1', =
'OAQ77736.1', 'PHH85122.1', 'ESK94761.1', 'EEB97502.1', =
'XP_001240016.2', 'XP_001802029.1', 'XP_002545080.1', 'XP_003069194.1', =
'XP_007397246.1', 'XP_007695380.1', 'XP_007715166.1', 'XP_014561732.1', =
'XP_018141200.1', 'XP_018176118.1'];=0A=
  et_list[14] =3D ['ORY06569.1', 'KIR29744.1', 'KIR36323.1', =
'OXB37343.1', 'OWT40055.1', 'KIR42720.1', 'OWZ44044.1', 'OWY44119.1', =
'OWZ46758.1', 'KIR49958.1', 'EOD52876.1', 'KIK65357.1', 'KIR68449.1', =
'OXC69454.1', 'KGB74811.1', 'OWZ78427.1', 'KIR89464.1', 'XP_570221.1', =
'XP_003041504.1', 'XP_003044477.1', 'XP_003193557.1', 'XP_006683986.1', =
'XP_007392166.1', 'XP_012049301.1', 'XP_018389690.1', 'XP_020069301.1'];=0A=
  et_list[15] =3D ['ORY49146.1', 'ODV94386.1'];=0A=
  et_list[16] =3D ['A5DPE3.2', 'Q9HDF6.1', 'AOP00032.1', 'AOP00033.1', =
'KIE00125.1', 'Q00251.1', 'AHC00621.1', 'OHX00680.1', 'AJN00736.1', =
'AJN00738.1', 'OQO00799.1', 'AJQ00888.1', 'CCV00903.1', 'CCV00929.1', =
'CCV00940.1', 'CCV00943.1', 'CCV00944.1', 'CCV00949.1', 'KFZ00949.1', =
'CCV00951.1', 'CCV00955.1', 'CCV00961.1', 'CCV00962.1', 'CCV00963.1', =
'CCV00966.1', 'CCV00978.1', 'CCV00981.1', 'CCV00983.1', 'CCV00984.1', =
'CCV00985.1', 'CCV00988.1', 'CCV00989.1', 'CCV00990.1', 'CCV00997.1', =
'CCV01000.1', 'CCV01003.1', 'EHL01016.1', 'AGE01048.1', 'PBL01062.1', =
'AEE01166.1', 'AEE01167.1', 'AEE01168.1', 'AEE01169.1', 'AEE01173.1', =
'SCW01293.1', 'AFH01319.1', 'CAJ01385.1', 'CAJ01386.1', 'CAJ01387.1', =
'CAJ01389.1', 'CAJ01390.1', 'CAJ01391.1', 'CAJ01393.1', 'CAJ01394.1', =
'CAJ01395.1', 'CAJ01399.1', 'CAJ01400.1', 'CAJ01401.1', 'CAJ01402.1', =
'CAJ01403.1', 'CAJ01404.1', 'CAJ01407.1', 'CAJ01409.1', 'CAJ01410.1', =
'AGC01517.1', 'AGC01518.1', 'CCV01625.1', 'Q01765.1', 'KKA01767.1', =
'AKD01823.1', 'AKD01824.1', 'CEJ01865.1', 'EJU01883.1', 'BAX01951.1', =
'AVI02208.1', 'AVI02209.1', 'AVI02212.1', 'ORY02255.1', 'ANJ02281.1', =
'ANJ02283.1', 'ANJ02284.1', 'ANJ02285.1', 'ANJ02286.1', 'ANJ02287.1', =
'ANJ02288.1', 'ANJ02289.1', 'ANJ02290.1', 'ANJ02292.1', 'ANJ02293.1', =
'ANJ02295.1', 'ANJ02296.1', 'ANJ02297.1', 'ANJ02298.1', 'ANJ02299.1', =
'ANJ02300.1', 'ANJ02301.1', 'ANJ02302.1', 'ANJ02304.1', 'ANJ02305.1', =
'ANJ02306.1', 'ANJ02308.1', 'KDE02308.1', 'ANJ02309.1', 'ANJ02310.1', =
'OON02330.1', 'KZW02350.1', 'ANR02537.1', 'ANR02538.1', 'ANR02539.1', =
'ANR02540.1', 'ANR02541.1', 'AMM02544.1', 'AMM02545.1', 'AMM02546.1', =
'AMM02547.1', 'AMM02548.1', 'AMM02551.1', 'AMM02552.1', 'KGR02570.1', =
'AJI02573.1', 'AIX02574.1', 'AJI02576.1', 'AJI02578.1', 'AJI02580.1', =
'AIX02581.1', 'AJI02581.1', 'AIX02583.1', 'AJI02583.1', 'AIX02585.1', =
'AIX02586.1', 'AJI02586.1', 'AIX02587.1', 'AJI02587.1', 'AIX02590.1', =
'AIX02591.1', 'AIX02592.1', 'AIX02596.1', 'AIX02597.1', 'AIX02599.1', =
'AIX02600.1', 'AIX02601.1', 'AIX02604.1', 'AIX02605.1', 'AIX02607.1', =
'AIX02608.1', 'AIX02609.1', 'AIX02610.1', 'AIX02612.1', 'AIX02615.1', =
'AIX02616.1', 'AIX02617.1', 'AIX02618.1', 'AIX02619.1', 'AIX02620.1', =
'AIX02621.1', 'AIX02622.1', 'AIX02623.1', 'AIX02624.1', 'AIX02625.1', =
'AIX02626.1', 'AIX02627.1', 'AIX02628.1', 'AIX02629.1', 'AIX02631.1', =
'AIX02632.1', 'AIX02633.1', 'AIX02634.1', 'AIX02635.1', 'AIX02636.1', =
'AIX02638.1', 'AIX02639.1', 'AIX02640.1', 'AIX02641.1', 'AIX02642.1', =
'AIX02643.1', 'AIX02644.1', 'AIX02647.1', 'AIX02648.1', 'OVF02679.1', =
'KXT02796.1', 'BAD02851.1', 'BAD02852.1', 'BAD02853.1', 'ARF02927.1', =
'ARF02928.1', 'ARF02929.1', 'ARF02930.1', 'ARF02931.1', 'ARF02932.1', =
'ARF02933.1', 'ARF02934.1', 'ARF02935.1', 'ARF02936.1', 'ARF02937.1', =
'ARF02939.1', 'ARF02940.1', 'ARF02941.1', 'ARF02942.1', 'ARF02943.1', =
'ARF02944.1', 'ARF02945.1', 'ARF02946.1', 'ARF02947.1', 'ARF02948.1', =
'ARF02949.1', 'ARF02950.1', 'ARF02951.1', 'ARF02952.1', 'ARF02953.1', =
'ARF02954.1', 'ARF02955.1', 'ARF02958.1', 'ARF02960.1', 'ARF02961.1', =
'ARF02962.1', 'ARF02963.1', 'ARF02964.1', 'ARF02965.1', 'ARF02966.1', =
'ARF02968.1', 'ARF02969.1', 'ARF02970.1', 'ARF02971.1', 'ARF02974.1', =
'ARF02975.1', 'ARF02976.1', 'ARF02978.1', 'ARF02979.1', 'ARF02980.1', =
'ARF02981.1', 'ARF02982.1', 'ARF02983.1', 'ARF02984.1', 'ARF02986.1', =
'ARF02987.1', 'ARF02988.1', 'ARF02989.1', 'ARF02990.1', 'ARF02992.1', =
'ARF02999.1', 'ARF03009.1', 'ARF03012.1', 'ARF03013.1', 'ARF03014.1', =
'ARF03015.1', 'ARF03016.1', 'ARF03017.1', 'ARF03018.1', 'ARF03019.1', =
'ARF03020.1', 'ARF03022.1', 'ARF03028.1', 'ARF03031.1', 'ARF03032.1', =
'ARF03033.1', 'ARF03034.1', 'ARF03035.1', 'ARF03036.1', 'ARF03037.1', =
'ARF03038.1', 'ARF03039.1', 'ARF03040.1', 'ARF03041.1', 'ARF03044.1', =
'ARF03047.1', 'ARF03050.1', 'ARF03051.1', 'ARF03052.1', 'ARF03053.1', =
'ARF03054.1', 'ARF03055.1', 'ARF03057.1', 'ARF03058.1', 'ARF03059.1', =
'ARF03060.1', 'ARF03061.1', 'ARF03062.1', 'ARF03063.1', 'ARF03064.1', =
'ARF03065.1', 'ARF03066.1', 'ARF03067.1', 'ARF03068.1', 'ARF03069.1', =
'ARF03070.1', 'ARF03071.1', 'ARF03072.1', 'ARF03073.1', 'ARF03074.1', =
'ARF03075.1', 'ARF03076.1', 'ARF03078.1', 'ARF03079.1', 'ARF03080.1', =
'ARF03081.1', 'ARF03082.1', 'ARF03083.1', 'ARF03084.1', 'ARF03086.1', =
'ARF03087.1', 'ARF03088.1', 'ARF03089.1', 'ARF03091.1', 'ARF03092.1', =
'ARF03094.1', 'ARF03096.1', 'ARF03098.1', 'ARF03099.1', 'ARF03102.1', =
'ARF03103.1', 'ARF03107.1', 'OQO03108.1', 'ARF03109.1', 'ARF03110.1', =
'ARF03111.1', 'ARF03115.1', 'ARF03116.1', 'ARF03120.1', 'ARF03121.1', =
'ARF03122.1', 'ARF03123.1', 'ARF03124.1', 'ARF03126.1', 'ARF03127.1', =
'ARF03129.1', 'ARF03130.1', 'ARF03131.1', 'ARF03132.1', 'ARF03133.1', =
'ARF03134.1', 'ARF03135.1', 'ARF03136.1', 'ARF03137.1', 'ELR03186.1', =
'ALJ03462.1', 'ALJ03463.1', 'ALJ03464.1', 'ALJ03465.1', 'ALJ03466.1', =
'ALJ03467.1', 'ALJ03468.1', 'ALJ03469.1', 'ALJ03470.1', 'ALJ03471.1', =
'ALJ03472.1', 'ALJ03473.1', 'ALJ03474.1', 'ALJ03475.1', 'ALJ03477.1', =
'AKS03478.1', 'ALJ03478.1', 'ALJ03479.1', 'ALJ03480.1', 'ALJ03481.1', =
'OSD03481.1', 'ALJ03482.1', 'ALJ03483.1', 'ALJ03484.1', 'ALJ03485.1', =
'ALJ03486.1', 'ALJ03487.1', 'ALJ03488.1', 'ALJ03489.1', 'AMZ03505.1', =
'AMZ03506.1', 'AMZ03507.1', 'AMZ03508.1', 'AKH03554.1', 'PKS03570.1', =
'ANJ03632.1', 'ANJ03633.1', 'EHN03645.1', 'GAW03706.1', 'AHY03795.1', =
'AHY03796.1', 'AHY03800.1', 'AHY03802.1', 'AHY03805.1', 'AHY03807.1', =
'AFW03828.1', 'AGI03871.1', 'AGI03886.1', 'AGI03888.1', 'AGI03889.1', =
'AGI03892.1', 'AGI03893.1', 'AGI03895.1', 'AGI03896.1', 'AGI03897.1', =
'AGI03898.1', 'AGI03904.1', 'AGI03905.1', 'AGI03906.1', 'ALS03940.1', =
'ALS03941.1', 'ALS03944.1', 'ASY03967.1', 'ASY03968.1', 'ASY03973.1', =
'ASY03978.1', 'ASY03980.1', 'ASY03982.1', 'ASY03984.1', 'ASY03986.1', =
'ASY03988.1', 'ASY03992.1', 'ASY03994.1', 'ASY03996.1', 'ASY03998.1', =
'ASY04000.1', 'ASY04002.1', 'ASY04004.1', 'ASY04007.1', 'ASY04009.1', =
'ASY04011.1', 'ASY04013.1', 'ASY04015.1', 'ASY04017.1', 'ASY04018.1', =
'ASY04019.1', 'AGL04099.1', 'AGL04100.1', 'AIW04144.1', 'AIW04145.1', =
'AIW04146.1', 'AIW04151.1', 'AIW04163.1', 'AIW04184.1', 'AIW04185.1', =
'AIW04197.1', 'AIW04200.1', 'AIW04202.1', 'AIW04241.1', 'AIW04256.1', =
'AIW04257.1', 'AIW04261.1', 'AIW04262.1', 'AIW04263.1', 'AIW04266.1', =
'AIW04268.1', 'AIW04269.1', 'AIW04272.1', 'AIW04275.1', 'AIW04278.1', =
'EPT04282.1', 'OAJ04352.1', 'KIN04427.1', 'ALG04477.1', 'ALG04478.1', =
'SCV04569.1', 'ASL04583.1', 'ASL04612.1', 'ANU05009.1', 'CCX05343.1', =
'ALY05372.1', 'EPE05544.1', 'SJL05695.1', 'AGZ05787.1', 'AGZ05788.1', =
'AGZ05789.1', 'ADZ05830.1', 'ASU06041.1', 'ACO06081.1', 'ALP06102.1', =
'ALP06103.1', 'ALP06104.1', 'AAO06288.1', 'AAO06289.1', 'AAO06290.1', =
'AAO06291.1', 'AAO06292.1', 'AAO06293.1', 'AAO06295.1', 'AAO06296.1', =
'AAO06298.1', 'AAO06299.1', 'AAO06300.1', 'AAO06301.1', 'AAO06302.1', =
'AAO06303.1', 'AAO06304.1', 'AAU06311.1', 'AAU06312.1', 'AAU06313.1', =
'AAU06314.1', 'POW06318.1', 'AJP06487.1', 'AJP06488.1', 'AJP06489.1', =
'AJP06492.1', 'ALH06509.1', 'ACB06572.1', 'ACB06573.1', 'ACB06574.1', =
'ANE06574.1', 'ACB06575.1', 'ANE06575.1', 'ACB06576.1', 'ACB06578.1', =
'ACB06579.1', 'ACB06580.1', 'ACB06581.1', 'ACB06582.1', 'ACB06583.1', =
'ACB06584.1', 'ACB06585.1', 'ACB06586.1', 'ACB06587.1', 'ACB06588.1', =
'ACB06589.1', 'ACB06590.1', 'ACB06591.1', 'ACB06592.1', 'ACB06593.1', =
'ACB06595.1', 'ACB06596.1', 'ACB06597.1', 'ACB06598.1', 'ACB06599.1', =
'ACB06600.1', 'ACB06601.1', 'ACB06602.1', 'ACB06603.1', 'ACB06604.1', =
'ACB06605.1', 'ACB06607.1', 'ACB06608.1', 'ACB06609.1', 'ACB06611.1', =
'ACB06612.1', 'ACB06613.1', 'ACB06614.1', 'ACB06615.1', 'ACB06616.1', =
'ACB06617.1', 'ACB06618.1', 'ACB06619.1', 'ACB06620.1', 'ACB06621.1', =
'ACB06622.1', 'ACB06623.1', 'ACB06624.1', 'ACB06625.1', 'ASL06680.1', =
'AMK06762.1', 'AMK06764.1', 'AMK06765.1', 'AMK06766.1', 'AMK06767.1', =
'AMK06768.1', 'AMK06769.1', 'AMK06770.1', 'AMK06771.1', 'AMK06772.1', =
'AMK06773.1', 'AMK06774.1', 'AMK06775.1', 'AMK06776.1', 'AMK06777.1', =
'AMK06778.1', 'AMK06779.1', 'AMK06780.2', 'AMK06781.1', 'AMK06782.1', =
'AMK06783.1', 'AMK06784.1', 'AMK06785.1', 'AMK06787.1', 'AMK06788.1', =
'AMK06790.1', 'AMK06791.1', 'AMK06792.1', 'AMK06793.1', 'ASL06793.1', =
'AMK06794.1', 'AMK06795.1', 'AMK06797.1', 'AMK06798.1', 'AMK06799.1', =
'AMK06800.1', 'AMK06802.1', 'AMK06803.1', 'AMK06805.1', 'P06805.1', =
'AMK06807.1', 'AMK06808.2', 'AMK06809.1', 'AMK06811.1', 'AMK06812.1', =
'AMK06813.1', 'AMK06814.1', 'AMK06815.1', 'AMK06816.1', 'AMK06817.1', =
'AMK06819.1', 'AMK06820.1', 'AMK06821.1', 'AMK06822.1', 'AMK06823.1', =
'AMK06824.1', 'AMK06825.1', 'AMK06826.1', 'AMK06828.1', 'AMK06829.1', =
'AMK06830.1', 'AMK06831.1', 'AMK06832.1', 'AMK06833.1', 'AMK06834.1', =
'AMK06835.1', 'AMK06837.1', 'AMK06838.1', 'AMK06839.1', 'AMK06840.1', =
'AMK06841.1', 'AMK06842.1', 'AMK06844.1', 'AMK06846.1', 'AMK06848.1', =
'AMK06850.1', 'AMK06851.1', 'AMK06852.1', 'AMK06853.1', 'AMK06854.1', =
'AMK06855.1', 'AMK06856.1', 'AMK06857.1', 'AMK06858.1', 'AMK06859.1', =
'AMK06860.1', 'AMK06861.1', 'AMK06862.1', 'AMK06863.1', 'AMK06864.1', =
'AMK06865.1', 'AMK06866.1', 'AMK06867.1', 'AMK06868.1', 'AMK06869.1', =
'AMK06870.1', 'AMK06871.1', 'AMK06872.1', 'AMK06873.1', 'AMK06874.1', =
'AMK06875.1', 'AMK06876.1', 'AMK06877.1', 'AMK06878.1', 'AMK06879.1', =
'AMK06880.1', 'AMK06881.1', 'AMK06882.1', 'AMK06883.1', 'AMK06884.1', =
'AMK06885.1', 'AMK06886.1', 'AMK06887.1', 'AMK06889.1', 'AMK06890.1', =
'AMK06891.1', 'AMK06892.1', 'AMK06894.1', 'PPR06894.1', 'AMK06895.1', =
'AMK06896.1', 'AMK06897.1', 'AMK06898.1', 'AMK06899.1', 'AMK06901.1', =
'AMK06903.1', 'AMK06904.1', 'AMK06905.1', 'AMK06906.1', 'AMK06907.1', =
'AMK06909.1', 'AMK06910.1', 'AMK06911.1', 'AMK06912.1', 'AMK06913.1', =
'AMK06914.1', 'AMK06915.1', 'AMK06916.1', 'AMK06917.1', 'AMK06918.1', =
'AMK06919.1', 'AMK06920.1', 'AMK06921.1', 'AMK06923.1', 'AMK06924.1', =
'AMK06925.1', 'AMK06926.1', 'KZT06926.1', 'AMK06927.1', 'AMK06928.1', =
'AMK06930.1', 'AMK06931.1', 'AMK06932.1', 'AMK06933.1', 'AMK06934.1', =
'AMK06935.1', 'AMK06936.1', 'AMK06937.1', 'AMK06938.1', 'AMK06939.1', =
'AMK06940.1', 'AMK06941.1', 'AMK06942.1', 'AMK06943.1', 'AMK06945.1', =
'KIK06947.1', 'AMK06949.1', 'AMK06950.1', 'AMK06951.1', 'AMK06952.1', =
'AMK06953.1', 'AMK06954.1', 'AMK06955.1', 'AMK06956.1', 'AMK06957.1', =
'AMK06958.1', 'AMK06959.1', 'AMK06960.1', 'AMK06961.1', 'AMK06962.1', =
'AMK06963.1', 'AMK06968.1', 'AMK06969.1', 'OWP07023.1', 'ADX07091.1', =
'ADX07093.1', 'ADX07095.1', 'PQE07154.1', 'ALT07293.1', 'ALT07294.1', =
'ATU07295.1', 'ATU07296.1', 'ATU07297.1', 'ATU07298.1', 'ATU07299.1', =
'ATU07300.1', 'OTB07301.1', 'ALT07322.1', 'AGW07391.1', 'AGW07392.1', =
'AGW07393.1', 'AGW07394.1', 'AGW07395.1', 'AGW07396.1', 'AGW07397.1', =
'AGW07398.1', 'AGW07399.1', 'AGW07400.1', 'AGW07401.1', 'AGW07402.1', =
'AGW07403.1', 'AGW07404.1', 'AGW07405.1', 'AGW07406.1', 'AGW07407.1', =
'AGW07408.1', 'AGW07409.1', 'AGW07410.1', 'AGW07411.1', 'AGW07412.1', =
'AGW07413.1', 'AGW07414.1', 'AGW07415.1', 'AGW07416.1', 'AGW07417.1', =
'ABH07418.1', 'AGW07418.1', 'ALP07473.1', 'AIH07552.1', 'AIH07553.1', =
'AIH07554.1', 'AIH07555.1', 'AIH07556.1', 'AIH07557.1', 'AIH07558.1', =
'AIH07559.1', 'AIH07560.1', 'AIH07561.1', 'AIH07562.1', 'AIH07564.1', =
'AIH07565.1', 'AIH07566.1', 'BAX07662.1', 'AEX07738.1', 'AEX07739.1', =
'AEX07740.1', 'AEX07741.1', 'AEX07742.1', 'AEX07743.1', 'AEX07744.1', =
'AEX07745.1', 'AEX07747.1', 'AEX07748.1', 'AEX07749.1', 'AEX07750.1', =
'AEX07751.1', 'AEX07752.1', 'AEX07753.1', 'AEX07754.1', 'AEX07755.1', =
'AEX07756.1', 'AEX07757.1', 'AEX07758.1', 'AEX07759.1', 'AEX07760.1', =
'AEX07761.1', 'AEX07762.1', 'AAZ07765.1', 'AAZ07779.1', 'ABH07988.1', =
'ABH07991.1', 'ARD08083.1', 'ARD08084.1', 'ARD08086.1', 'AOY08182.2', =
'AEJ08210.1', 'AEJ08211.1', 'AEJ08212.1', 'AEJ08214.1', 'AEJ08215.1', =
'AEJ08216.1', 'AEJ08218.1', 'AEJ08219.1', 'AEJ08220.1', 'AEJ08221.1', =
'AEJ08223.1', 'AEJ08224.1', 'AEJ08227.1', 'AAQ08235.1', 'AAQ08236.1', =
'AAQ08238.1', 'AAQ08239.1', 'AAQ08240.1', 'AAQ08241.1', 'AAQ08243.1', =
'AAQ08244.1', 'KIO08245.1', 'BAA08274.1', 'AEA08366.1', 'OCL08394.1', =
'ALP08476.1', 'AOY08513.1', 'AOY08514.1', 'AAC08585.1', 'CDH08630.1', =
'AEX08792.1', 'AGH08836.1', 'OTA08842.1', 'AGH08854.1', 'AGH08856.1', =
'AGH08857.1', 'AIO08875.1', 'AKT08885.1', 'AKT08887.1', 'AKT08888.1', =
'AKT08889.1', 'AKT08890.1', 'APB08911.1', 'ABH08978.1', 'ABH08979.1', =
'ABH08980.1', 'ABH08981.1', 'ABH08982.1', 'OAJ09011.1', 'ARB09013.1', =
'AGC09104.1', 'AGC09105.1', 'ABH09219.1', 'ABH09222.1', 'ABH09225.1', =
'ABH09228.1', 'KXS09229.1', 'ABH09231.1', 'ABH09234.1', 'AER09277.1', =
'AER09278.1', 'AER09279.1', 'AER09280.1', 'AER09281.1', 'AJQ09303.1', =
'ACJ09579.1', 'ACJ09580.1', 'ACJ09581.1', 'ACJ09582.1', 'ACJ09583.1', =
'ACJ09584.1', 'ACJ09585.1', 'ACJ09594.1', 'ACJ09595.1', 'ACJ09596.1', =
'CEP09619.1', 'AQY09636.1', 'AQY09637.1', 'ABH09762.1', 'ALA09818.1', =
'ALA09820.1', 'ALA09842.1', 'ALA09845.1', 'ALA09863.1', 'ALA09864.1', =
'ALA09867.1', 'ALA09873.1', 'CAP09875.1', 'ALA09878.1', 'ALA09879.1', =
'ALA09885.1', 'ALA09886.1', 'ALA09890.1', 'ABX09905.1', 'ABX09906.1', =
'ABX09907.1', 'ABX09908.1', 'ABX09909.1', 'ABX09910.1', 'ABX09911.1', =
'AEJ09911.1', 'ABX09912.1', 'ABX09913.1', 'ABX09914.1', 'ABX09915.1', =
'ABX09917.1', 'ABX09918.1', 'ABX09919.1', 'ABX09920.1', 'ABX09922.1', =
'ABX09923.1', 'ABX09924.1', 'ABX09925.1', 'ABX09926.1', 'ABX09928.1', =
'ABX09929.1', 'ABX09930.1', 'ABX09931.1', 'ABX09932.1', 'ABX09933.1', =
'ABX09934.1', 'ABX09935.1', 'ABX09936.1', 'ABX09938.1', 'ABX09939.1', =
'ABX09940.1', 'ABX09941.1', 'ABX09942.1', 'ABX09943.1', 'ABX09944.1', =
'ABX09945.1', 'ABX09946.1', 'ABX09947.1', 'ABL09948.1', 'ABX09948.1', =
'ABX09949.1', 'ABX09950.1', 'ABX09951.1', 'ABX09952.1', 'ABX09953.1', =
'ABX09954.1', 'ABX09955.1', 'ABX09956.2', 'ABX09957.1', 'ABX09958.1', =
'ABX09959.1', 'ABX09960.1', 'ABX09961.1', 'ABX09962.1', 'ABX09963.1', =
'ABX09964.1', 'ABX09966.1', 'ABX09967.1', 'ABX09968.1', 'ABX09969.1', =
'ABX09970.1', 'ABX09971.1', 'ABX09972.1', 'ABX09973.1', 'ABX09974.1', =
'ABX09976.1', 'ABX09977.1', 'ABX09978.1', 'ABX09980.1', 'ABX09982.1', =
'ABX09983.1', 'ABX09984.1', 'ABX09985.1', 'ABX09986.1', 'ABX09987.1', =
'AGS10017.1', 'AGS10018.1', 'AGS10019.1', 'KGQ10019.1', 'ANA10141.1', =
'ABH10143.1', 'AGS10165.1', 'AQY10194.1', 'AQY10195.1', 'AQY10197.1', =
'AQY10208.1', 'ANA10209.1', 'AQY10209.1', 'ANA10210.1', 'ANA10211.1', =
'AQY10247.1', 'AQY10248.1', 'KFY10260.1', 'AUD10265.1', 'AUD10266.1', =
'AMQ10353.1', 'AMQ10354.1', 'AMQ10355.1', 'AMQ10356.1', 'AMQ10357.1', =
'AMQ10358.1', 'AMQ10359.1', 'AMQ10360.1', 'AAQ10454.1', 'AAQ10455.1', =
'AAQ10457.1', 'AAQ10458.1', 'AAQ10459.1', 'AAQ10460.1', 'AAQ10461.1', =
'AAQ10462.1', 'AAQ10463.1', 'AAQ10464.1', 'AAQ10465.1', 'AAQ10466.1', =
'AAQ10467.1', 'AAQ10468.1', 'AAQ10472.1', 'AAQ10473.1', 'AAQ10477.1', =
'AAQ10479.1', 'AAQ10481.1', 'AAQ10482.1', 'AAQ10483.1', 'AAQ10490.1', =
'AAQ10492.1', 'AAQ10493.1', 'AAQ10494.1', 'AAQ10496.1', 'AAQ10499.1', =
'AAQ10500.1', 'AAQ10502.1', 'AAQ10503.1', 'AAQ10504.1', 'AAQ10505.1', =
'AAQ10508.1', 'AAQ10509.1', 'AAQ10511.1', 'AAQ10512.1', 'OMJ10551.1', =
'AKH10574.1', 'AOY10612.1', 'AJS10629.1', 'ATD10706.1', 'BAP10950.1', =
'AMQ11212.1', 'AMQ11218.1', 'AMQ11222.1', 'AMQ11227.1', 'AFJ11263.1', =
'AFJ11264.1', 'AFJ11265.1', 'AFJ11266.1', 'AFJ11267.1', 'AFJ11268.1', =
'AFJ11269.1', 'AFJ11270.1', 'AFJ11271.1', 'AFJ11272.1', 'AFJ11273.1', =
'AFJ11274.1', 'AFJ11275.1', 'AFJ11277.1', 'AFJ11278.1', 'AFJ11279.1', =
'AFJ11280.1', 'AFJ11281.1', 'AFJ11282.1', 'AFJ11283.1', 'AFJ11284.1', =
'AFJ11285.1', 'AFJ11286.1', 'AFJ11287.1', 'AFJ11288.1', 'CEP11307.1', =
'CEP11328.1', 'AIX11385.1', 'OXG11423.1', 'BAA11569.1', 'BAA11571.1', =
'ABH11665.1', 'ABH11668.1', 'ABH11681.1', 'ABH11682.1', 'ABH11683.1', =
'CCX11704.1', 'AET11715.1', 'ADK11776.1', 'ADK11777.1', 'ADK11778.1', =
'ADK11779.1', 'ADK11780.1', 'ADK11781.1', 'ADK11782.1', 'ADK11783.1', =
'ADK11784.1', 'ADK11785.1', 'ADK11786.1', 'ADK11787.1', 'ADK11788.1', =
'ADK11789.1', 'AUT11789.1', 'ADK11790.1', 'AUT11790.1', 'ADK11791.1', =
'ADK11792.1', 'AUT11792.1', 'ADK11793.1', 'AUT11793.1', 'ADK11794.1', =
'ADK11795.1', 'ADK11796.1', 'ADK11797.1', 'ADK11799.1', 'ADK11800.1', =
'ADK11802.1', 'ADK11803.1', 'ADK11804.1', 'ADK11805.1', 'ADK11806.1', =
'ADK11807.1', 'ADK11808.1', 'ADK11809.1', 'ADK11810.1', 'ADK11811.1', =
'ADK11812.1', 'ADK11813.1', 'ADK11814.1', 'ADK11815.1', 'ADK11816.1', =
'ADK11817.1', 'ADK11818.1', 'ADK11819.1', 'ADK11820.1', 'ADK11821.1', =
'ADK11822.1', 'ADK11823.1', 'ADK11825.1', 'ADK11826.1', 'ADK11827.1', =
'ADK11828.1', 'ADK11830.1', 'ADK11831.1', 'ADK11832.1', 'ADK11833.1', =
'ADK11834.1', 'ADK11835.1', 'ADK11836.1', 'ADK11837.1', 'ADK11839.1', =
'ADK11840.1', 'ADK11841.1', 'ADK11842.1', 'ADK11843.1', 'ADK11844.1', =
'ADK11845.1', 'ADK11846.1', 'ADK11847.1', 'ADK11849.1', 'ADK11850.1', =
'ADK11851.1', 'ADK11852.1', 'ADK11853.1', 'ADK11854.1', 'ADK11856.1', =
'ADK11857.1', 'ADK11858.1', 'ADK11860.1', 'ADK11861.1', 'ADK11862.1', =
'ADK11863.1', 'ADK11864.1', 'ADK11865.1', 'ADK11866.1', 'ADK11867.1', =
'ADK11868.1', 'ANN11963.1', 'AAQ11964.1', 'OMJ11987.1', 'KIP11993.1', =
'ARU12029.1', 'AEW12112.1', 'AEW12113.1', 'AEW12114.1', 'AEW12116.1', =
'AEW12117.1', 'AEW12118.1', 'AEW12122.1', 'AEW12123.1', 'AEW12124.1', =
'AEW12125.1', 'PKS12125.1', 'AEW12127.1', 'AEW12128.1', 'AEW12129.1', =
'AEW12130.1', 'AEW12131.1', 'AEW12133.1', 'AEW12135.1', 'AEW12138.1', =
'AEW12139.1', 'AEW12140.1', 'AEW12144.1', 'AEW12149.1', 'AEW12151.1', =
'AEW12152.1', 'AEW12153.1', 'AEW12155.1', 'AEW12156.1', 'AEW12159.1', =
'AEW12160.1', 'AEW12161.1', 'AEW12162.1', 'AEW12163.1', 'AEW12164.1', =
'AEW12165.1', 'AEW12166.1', 'AEW12167.1', 'CEH12190.1', 'ABR12246.1', =
'ABR12247.1', 'ABR12249.1', 'ABR12250.1', 'ABR12254.1', 'ABR12255.1', =
'ABR12256.1', 'ABR12259.1', 'ABR12260.1', 'ABR12261.1', 'ABR12262.1', =
'ABR12263.1', 'ABR12264.1', 'ABR12265.1', 'ABR12266.1', 'ABR12267.1', =
'ABR12268.1', 'ABR12269.1', 'ABR12270.1', 'ABR12271.1', 'ABR12272.1', =
'ABR12275.1', 'ABR12276.1', 'ABR12278.1', 'ABR12279.1', 'ABR12281.1', =
'ALN12347.1', 'ALN12348.1', 'ALN12349.1', 'ANW12373.1', 'AGE12460.1', =
'AQU12748.1', 'AQU12749.1', 'AQU12750.1', 'ARB12772.1', 'ARB12773.1', =
'CUS12839.1', 'AGO12885.1', 'OTB12888.1', 'OJT12962.1', 'KDQ12968.1', =
'ARH13275.1', 'ARH13276.1', 'AGG13310.1', 'AGG13311.1', 'AGG13312.1', =
'AGG13314.1', 'AGG13319.1', 'AGG13320.1', 'AGG13321.1', 'AGG13326.1', =
'AGG13327.1', 'AGG13329.1', 'AGG13330.1', 'AGG13337.1', 'AGG13338.1', =
'AGG13344.1', 'AKM13374.1', 'AJP13539.1', 'AJP13542.1', 'AJP13547.1', =
'AJP13548.1', 'AJP13549.1', 'AJP13550.1', 'AJP13551.1', 'AJP13552.1', =
'AJP13553.1', 'AJP13555.1', 'AJP13556.1', 'AJP13558.1', 'AJP13559.1', =
'AJP13560.1', 'AJP13561.1', 'AJP13562.1', 'AJP13563.1', 'AJP13564.1', =
'AJP13565.1', 'AJP13566.1', 'AJP13567.1', 'AJP13568.1', 'AJP13569.1', =
'AJP13570.1', 'AJP13571.1', 'AJP13572.1', 'AJP13573.1', 'AJP13574.1', =
'AJP13575.1', 'AJP13576.1', 'AJP13577.1', 'AJP13578.1', 'AJP13579.1', =
'AJP13580.1', 'AJP13581.1', 'AJP13582.1', 'ADD13583.1', 'AJP13583.1', =
'AJP13584.1', 'AJP13585.1', 'AJP13586.1', 'AJP13587.1', 'AJP13588.1', =
'AJP13589.1', 'AJP13590.1', 'AJP13591.1', 'AJP13592.1', 'AJP13593.1', =
'AJP13594.1', 'AJP13595.1', 'AJP13596.1', 'AJP13597.1', 'AJP13598.1', =
'ORZ13598.1', 'AJP13599.1', 'AJP13600.1', 'AJP13601.1', 'AJP13602.1', =
'AJP13603.1', 'AJP13604.1', 'AJP13605.1', 'AJP13606.1', 'AJP13607.1', =
'AJP13609.1', 'AQQ13661.1', 'ABR13704.1', 'BBA13715.1', 'BBA13716.1', =
'BBA13717.1', 'BBA13718.1', 'BBA13719.1', 'BBA13726.1', 'BBA13727.1', =
'BBA13728.1', 'BBA13730.1', 'BBA13734.1', 'BBA13735.1', 'BBA13736.1', =
'BBA13739.1', 'BBA13740.1', 'ABR13770.1', 'ABR13777.1', 'CDS13811.1', =
'APD13848.1', 'APO13875.1', 'APO13879.1', 'ABO13962.1', 'AKR14033.1', =
'AKR14035.1', 'AKR14036.1', 'AKR14037.1', 'AJS14039.1', 'AKR14039.1', =
'AKR14040.1', 'AKR14049.1', 'AKR14053.1', 'AKR14054.1', 'AKR14059.1', =
'AKR14060.1', 'AKR14061.1', 'AKR14064.1', 'AKR14065.1', 'AKR14066.1', =
'AKR14067.1', 'AKR14068.1', 'AKR14069.1', 'AKR14070.1', 'AKR14071.1', =
'AKR14072.1', 'AKR14073.1', 'AKR14074.1', 'AKR14075.1', 'KFZ14168.1', =
'PNS14195.1', 'KKY14351.1', 'KLO14431.1', 'BBD14445.1', 'BBD14446.1', =
'BBD14448.1', 'AEP14502.1', 'AEP14503.1', 'AEP14504.1', 'AEP14505.1', =
'AEP14506.1', 'AEP14507.1', 'AEP14508.1', 'AEP14509.1', 'AEP14510.1', =
'AEP14511.1', 'AEP14512.1', 'AEP14513.1', 'AEP14514.1', 'AEP14515.1', =
'AEP14516.1', 'AEP14519.1', 'AEP14520.1', 'ADD14660.1', 'ADD14661.1', =
'ADD14662.1', 'ADD14663.1', 'ADD14664.1', 'ADD14665.1', 'ADD14666.1', =
'ADD14667.1', 'ADD14668.1', 'ADD14669.1', 'ADD14670.1', 'ADD14671.1', =
'ADD14672.1', 'ADD14673.1', 'ADD14674.1', 'ADD14675.1', 'ADD14676.1', =
'ADD14677.1', 'ADD14678.1', 'ADD14679.1', 'ADD14680.1', 'ADD14681.1', =
'ADD14682.1', 'ADD14683.1', 'ADD14684.1', 'ADD14685.1', 'ADD14686.1', =
'ADD14687.1', 'ADD14688.1', 'ADD14689.1', 'ADD14690.1', 'ADD14691.1', =
'ADD14692.1', 'ADD14693.1', 'GAO14824.1', 'ARQ14835.1', 'P14864.1', =
'P14865.1', 'CBQ14956.1', 'AHA14966.1', 'ACB15426.1', 'AGV15436.1', =
'ACB15449.1', 'AGX15455.1', 'AGX15456.1', 'AGX15457.1', 'AGX15458.1', =
'AGX15459.1', 'AGX15460.1', 'AGX15462.1', 'APO15555.1', 'ABK15577.1', =
'ABK15578.1', 'ABK15579.1', 'ABK15580.1', 'ABK15582.1', 'ABK15583.1', =
'ABK15586.1', 'ABK15587.1', 'ABK15588.1', 'ABK15589.1', 'ABK15590.1', =
'ABK15591.1', 'ABK15592.1', 'ABK15593.1', 'ABK15594.1', 'ABK15595.1', =
'ABK15596.1', 'ABK15598.1', 'CRK15627.1', 'AGE15732.1', 'AGE15733.1', =
'AGE15734.1', 'ANJ15754.1', 'PIA15833.1', 'AGH15902.1', 'AGH15903.1', =
'AGH15904.1', 'AGH15905.1', 'AGH15906.1', 'AGH15907.1', 'AGH15908.1', =
'AGH15909.1', 'AGH15910.1', 'AGH15911.1', 'AGH15912.1', 'AGH15913.1', =
'AGH15914.1', 'AGH15915.1', 'AGH15916.1', 'AGH15917.1', 'AGH15918.1', =
'AGH15919.1', 'AGH15920.1', 'AGH15921.1', 'AGH15922.1', 'AGH15923.1', =
'AGH15924.1', 'AGH15926.1', 'AGH15928.1', 'AGH15929.1', 'AGH15930.1', =
'AGH15933.1', 'AGH15934.1', 'AGH15936.1', 'AGH15937.1', 'AGH15938.1', =
'AGH15939.1', 'AGH15942.1', 'AGH15943.1', 'AGH15944.1', 'AJO15989.1', =
'AJO15990.1', 'AJO15991.1', 'AJO15992.1', 'AJO15993.1', 'AJO16000.1', =
'AJO16002.1', 'AJO16006.1', 'AJO16008.1', 'AOG16099.1', 'AOG16100.1', =
'AOG16111.1', 'ALI16348.1', 'ALI16350.1', 'ALI16351.1', 'ALI16352.1', =
'ALI16353.1', 'ALI16354.1', 'ALI16355.1', 'ALI16356.1', 'ALI16357.1', =
'ALI16359.1', 'ALI16360.1', 'ACI16382.1', 'ACI16383.1', 'ANJ16415.1', =
'ANJ16416.1', 'ANJ16417.1', 'ANJ16419.1', 'ANJ16420.1', 'ANJ16422.1', =
'AAR16425.1', 'ANJ16425.1', 'AGU16533.1', 'OQO16728.1', 'AUO16780.1', =
'AHI16964.1', 'ASB17123.1', 'ASB17124.1', 'ASB17125.1', 'ASB17126.1', =
'ASB17128.1', 'CRK17201.1', 'AGQ17204.2', 'AGQ17208.2', 'AGQ17209.2', =
'AGQ17232.2', 'AAO17242.1', 'AAO17246.1', 'AGQ17254.2', 'AIE17274.1', =
'AGQ17276.2', 'AIE17276.1', 'AGQ17277.2', 'AIE17278.1', 'AGQ17279.2', =
'AIE17279.1', 'AIE17281.1', 'AIE17284.1', 'EKG17287.1', 'AIE17288.1', =
'AIE17291.1', 'AIE17293.1', 'AGQ17298.2', 'AGQ17301.2', 'SLM17325.1', =
'ATS17391.1', 'ATS17392.1', 'ATS17393.1', 'ATS17394.1', 'ABI17425.1', =
'AUO17531.1', 'AUO17532.1', 'AUO17533.1', 'AUO17534.1', 'AUO17535.1', =
'AUO17536.1', 'AUO17537.1', 'AUO17538.1', 'AUO17539.1', 'AUO17540.1', =
'AUO17541.1', 'KOS17610.1', 'AUT17690.1', 'AKP17752.1', 'AKP17761.1', =
'KDB17762.1', 'AGG17769.1', 'AGG17770.1', 'AGG17771.1', 'AGG17772.1', =
'AGG17774.1', 'AGG17775.1', 'AGG17776.1', 'AGG17780.1', 'AGG17783.1', =
'AGG17784.1', 'AGG17788.1', 'AGG17792.1', 'ADV17850.1', 'ADV17851.1', =
'ADV17852.1', 'ADV17853.1', 'ADV17854.1', 'ADV17855.1', 'ADV17856.1', =
'ADV17857.1', 'ADV17858.1', 'ADV17859.1', 'ADV17860.1', 'ADV17861.1', =
'ADV17862.1', 'ADV17863.1', 'ADV17864.1', 'PJF18153.1', 'ALE18265.1', =
'ALE18268.1', 'ALE18270.1', 'ALE18271.1', 'ALE18273.1', 'ALE18274.1', =
'ALE18275.1', 'ALE18276.1', 'ALE18278.1', 'ALE18288.1', 'ARB18343.1', =
'KIO18434.1', 'OJA18695.1', 'BAW18739.1', 'BAW18740.1', 'BAW18741.1', =
'BAW18744.1', 'BAW18745.1', 'BAW18749.1', 'BAW18751.1', 'BAW18752.1', =
'BAW18753.1', 'BAW18755.1', 'AKR18912.1', 'AKR18913.1', 'AKR18914.1', =
'AKR18915.1', 'AKR18917.1', 'AKR18918.1', 'AKR18920.1', 'AKR18922.1', =
'AKR18924.1', 'KXT18951.1', 'AIM19047.1', 'AIM19048.1', 'AIM19049.1', =
'ATB19205.1', 'ATB19206.1', 'AIK19253.1', 'ASR19267.1', 'ASR19268.1', =
'APA19287.1', 'APA19289.1', 'AGG19321.1', 'AGG19322.1', 'AGG19323.1', =
'AGG19324.1', 'AGG19325.1', 'AGG19327.1', 'AGG19328.1', 'AGG19329.1', =
'AGG19330.1', 'AGG19331.1', 'AGG19332.1', 'AGG19333.1', 'AGG19334.1', =
'AGG19335.1', 'BAU19339.1', 'ARH19395.1', 'ARH19396.1', 'ARH19404.1', =
'ARH19405.1', 'AKU19469.1', 'AKU19472.1', 'AKU19474.1', 'ACP19544.1', =
'AHY19758.1', 'AHY19761.1', 'AHY19762.1', 'AHY19763.1', 'AHY19767.1', =
'AHY19768.1', 'AHY19769.1', 'AHY19772.1', 'AHY19774.1', 'ALS19786.1', =
'ALS19787.1', 'ANI19841.1', 'ANI19842.1', 'ANI19843.1', 'ANI19845.1', =
'ANI19846.1', 'ANI19847.1', 'ANI19849.1', 'ANI19853.1', 'BAA19867.1', =
'AJF19868.1', 'ATB19954.1', 'ATB19956.1', 'AOZ19962.1', 'AHY20021.1', =
'AHY20023.1', 'AHY20024.1', 'AHY20025.1', 'AHY20026.1', 'AHY20027.1', =
'AHY20037.1', 'ATB20057.1', 'ATB20058.1', 'ATB20059.1', 'ATB20060.1', =
'AUT20105.1', 'AUT20106.1', 'ALE20156.1', 'ALE20157.1', 'ALE20159.1', =
'ALE20161.1', 'ALE20162.1', 'ALE20165.1', 'ALE20167.1', 'ALE20168.1', =
'ALE20169.1', 'ALE20170.1', 'ALE20171.1', 'ALE20173.1', 'OMJ20221.1', =
'SMN20383.1', 'AIG20392.1', 'AIG20393.1', 'AIG20394.1', 'AIG20395.1', =
'AIG20396.1', 'AIG20397.1', 'AIG20398.1', 'AIG20399.1', 'AIG20400.1', =
'AIG20401.1', 'AIG20402.1', 'AIG20403.1', 'ORY20443.1', 'APA20484.1', =
'APA20485.1', 'APA20486.1', 'APA20487.1', 'APA20492.1', 'APA20493.1', =
'APA20494.1', 'APA20495.1', 'APA20496.1', 'APA20497.1', 'APA20502.1', =
'APA20503.1', 'APA20504.1', 'APA20505.1', 'APA20506.1', 'APA20508.1', =
'APA20509.1', 'APA20510.1', 'APA20511.1', 'APA20512.1', 'APA20513.1', =
'APA20514.1', 'APA20515.1', 'APA20516.1', 'APA20521.1', 'APA20522.1', =
'APA20524.1', 'APA20526.1', 'APA20527.1', 'APA20529.1', 'APA20531.1', =
'APA20533.1', 'APA20536.1', 'APA20541.1', 'APA20542.1', 'APA20544.1', =
'APA20547.1', 'APA20550.1', 'APA20551.1', 'APA20552.1', 'APA20554.1', =
'APA20555.1', 'APA20556.1', 'APA20559.1', 'APA20560.1', 'APA20561.1', =
'APA20562.1', 'APA20563.1', 'APA20565.1', 'APA20568.1', 'APA20569.1', =
'APA20570.1', 'APA20571.1', 'APA20575.1', 'APA20578.1', 'APA20580.1', =
'APA20583.1', 'APA20584.1', 'APA20586.1', 'APA20587.1', 'APA20591.1', =
'APA20600.1', 'APA20601.1', 'APA20602.1', 'APA20604.1', 'APA20605.1', =
'APA20609.1', 'OMJ20609.1', 'APA20610.1', 'APA20612.1', 'APA20614.1', =
'APA20615.1', 'APA20616.1', 'AJD20617.1', 'AJD20618.1', 'APA20618.1', =
'AJD20620.1', 'APA20620.1', 'AJD20621.1', 'APA20622.1', 'AJD20623.1', =
'APA20624.1', 'APA20625.1', 'APA20626.1', 'APA20627.1', 'AJD20629.1', =
'APA20630.1', 'AJD20631.1', 'APA20634.1', 'AJD20635.1', 'AJD20638.1', =
'APA20639.1', 'ASF20644.1', 'ASF20645.1', 'ASF20650.1', 'ASF20651.1', =
'ASF20653.1', 'APA20655.1', 'APA20657.1', 'APA20660.1', 'AGM20716.1', =
'AFW20732.1', 'AFW20734.1', 'AFW20735.1', 'OQO20751.1', 'AKP20825.1', =
'AKN20829.1', 'ABB20925.1', 'BAO20925.1', 'ABB20926.1', 'BAO20926.1', =
'ABB20927.1', 'AKP21091.1', 'ADE21099.1', 'AKP21099.1', 'ADE21100.1', =
'AKP21100.1', 'ADE21101.1', 'AKP21101.1', 'ADE21102.1', 'AKP21102.1', =
'ADE21103.1', 'AKP21103.1', 'ADE21104.1', 'AKP21104.1', 'ADE21105.1', =
'AKP21105.1', 'ADE21106.1', 'ADE21107.1', 'AKP21107.1', 'ADE21108.1', =
'AKP21108.1', 'ADE21109.1', 'AKP21109.1', 'ADE21110.1', 'AKP21110.1', =
'ADE21111.1', 'ADE21113.1', 'ADE21114.1', 'ADE21115.1', 'AKP21115.1', =
'ADE21116.1', 'ADE21117.1', 'ADE21118.1', 'ADE21119.1', 'AKP21119.1', =
'ADE21120.1', 'AKP21121.1', 'ADE21122.1', 'ADE21123.1', 'AKP21123.1', =
'ADE21124.1', 'ADE21125.1', 'AKP21125.1', 'ADE21126.1', 'AKP21126.1', =
'ADE21127.1', 'AKP21127.1', 'ADE21128.1', 'ADE21129.1', 'ADE21130.1', =
'ADE21131.1', 'ADE21132.1', 'AKP21132.1', 'ADE21133.1', 'ADE21134.1', =
'ADE21135.1', 'BAD21144.1', 'BBB21205.1', 'PQE21246.1', 'AJR21336.1', =
'AJR21359.1', 'AJR21363.1', 'GAW21387.1', 'AOZ21401.1', 'AOZ21402.1', =
'AOZ21403.1', 'AOZ21404.1', 'AOZ21405.1', 'AOZ21406.1', 'AOZ21407.1', =
'AOZ21408.1', 'AOZ21409.1', 'AOZ21410.1', 'AOZ21411.1', 'AOZ21412.1', =
'AOZ21413.1', 'AOZ21414.1', 'AOZ21415.1', 'AOZ21416.1', 'AOZ21417.1', =
'AOZ21418.1', 'AOZ21419.1', 'AOZ21420.1', 'AOZ21422.1', 'AOZ21423.1', =
'AOZ21424.1', 'AOZ21425.1', 'AOZ21426.1', 'AOZ21427.1', 'AOZ21428.1', =
'ORE21454.1', 'AGT21572.1', 'KIJ21706.1', 'AGT21715.1', 'AGT21716.1', =
'AGT21717.1', 'AGT21718.1', 'AGT21719.1', 'AGT21720.1', 'AGT21721.1', =
'AGT21722.1', 'AGT21723.1', 'AGT21724.1', 'AGT21725.1', 'AGT21726.1', =
'AGT21727.1', 'AGT21728.1', 'AGT21730.1', 'AGT21731.1', 'AGT21732.1', =
'AGT21733.1', 'AGT21734.1', 'AGT21735.1', 'AGT21736.1', 'AGT21737.1', =
'AGT21738.1', 'AGT21739.1', 'AGT21740.1', 'AGT21741.1', 'AGT21742.1', =
'AGT21743.1', 'AGT21744.1', 'AGT21745.1', 'AGT21746.1', 'AGT21747.1', =
'AGT21748.1', 'AGT21749.1', 'AGT21750.1', 'AGT21751.1', 'AGT21752.1', =
'AGT21753.1', 'AGT21754.1', 'AGT21755.1', 'AGT21756.1', 'AGT21757.1', =
'AGT21758.1', 'AGT21759.1', 'AGT21760.1', 'AGT21761.1', 'AGT21762.1', =
'AGT21763.1', 'AGT21764.1', 'AGT21765.1', 'AGT21767.1', 'AGT21768.1', =
'AGT21769.1', 'AGT21770.1', 'AGT21771.1', 'AGT21772.1', 'AGT21773.1', =
'AGT21774.1', 'AGT21775.1', 'AGT21776.1', 'AGT21777.1', 'AGT21778.1', =
'AGT21779.1', 'AGT21780.1', 'AGT21781.1', 'AGT21782.1', 'AMB21782.1', =
'AGT21783.1', 'AGT21784.1', 'AGT21785.1', 'AGT21786.1', 'AGT21787.1', =
'AGT21788.1', 'AGT21789.1', 'AGT21791.1', 'AGT21792.1', 'AGT21794.1', =
'AGT21795.1', 'AGT21796.1', 'AGT21797.1', 'AGT21798.1', 'AGT21800.1', =
'AGT21801.1', 'AGT21802.1', 'AGT21803.1', 'AGT21804.1', 'AGT21805.1', =
'AGT21806.1', 'AGT21808.1', 'AGT21809.1', 'AGT21810.1', 'AGT21811.1', =
'AGT21813.1', 'AGT21814.1', 'AGT21815.1', 'AGT21816.1', 'AGT21817.1', =
'AGT21818.1', 'AGT21819.1', 'AGT21820.1', 'AGT21821.1', 'AGT21822.1', =
'AGT21823.1', 'AGT21824.1', 'AGT21826.1', 'AGT21827.1', 'AGT21828.1', =
'AGT21829.1', 'AGT21830.1', 'AGT21831.1', 'AGT21832.1', 'AGT21833.1', =
'ANP21965.1', 'ANP21967.1', 'ANP21969.1', 'ANP21970.1', 'CUS21990.1', =
'OMJ22084.1', 'ADO22122.1', 'AGW22132.1', 'AGW22133.1', 'ATI22199.1', =
'AGV22290.1', 'AGV22291.1', 'AGV22292.1', 'AGV22293.1', 'AGV22294.1', =
'AGV22295.1', 'AGV22296.1', 'AGV22297.1', 'AGV22298.1', 'AGV22300.1', =
'AGV22303.1', 'AGV22304.1', 'AGV22305.1', 'AGV22306.1', 'AGV22307.1', =
'AGV22308.1', 'AGV22309.1', 'AGV22310.1', 'AGV22312.1', 'OQO22312.1', =
'AGV22313.1', 'AGV22314.1', 'AGV22315.1', 'AGV22316.1', 'ASW22316.1', =
'AGV22317.1', 'ASW22317.1', 'AGV22318.1', 'ASW22318.1', 'AGV22319.1', =
'ASW22319.1', 'ASW22320.1', 'ASW22321.1', 'AGV22322.1', 'ASW22322.1', =
'AGV22323.1', 'ASW22323.1', 'ASW22324.1', 'AGV22329.1', 'AGV22334.1', =
'AGV22335.1', 'AGV22339.1', 'AGV22341.1', 'AGV22342.1', 'AGV22343.1', =
'AGV22344.1', 'AGV22347.1', 'AKN22356.1', 'AKO22386.1', 'PBP22390.1', =
'OQO22396.1', 'KFY22405.1', 'PAV22406.1', 'AKO22468.1', 'AKO22471.1', =
'AST22614.1', 'AST22615.1', 'AST22616.1', 'AST22618.1', 'AST22619.1', =
'AST22622.1', 'AST22623.1', 'AST22624.1', 'AST22626.1', 'AST22627.1', =
'AST22628.1', 'AST22631.1', 'AST22632.1', 'AST22633.1', 'AST22634.1', =
'AST22637.1', 'AMA22670.1', 'AMA22671.1', 'AMA22674.1', 'AMA22688.1', =
'AMA22698.1', 'AML22862.1', 'AML22863.1', 'AML22864.1', 'AIA22905.1', =
'AAZ22956.1', 'AAZ22957.1', 'AAZ22958.1', 'AAZ22959.1', 'AAZ22962.1', =
'AAZ22963.1', 'AAZ22964.1', 'AAZ22965.1', 'AAZ22966.1', 'AAZ22967.1', =
'AAZ22968.1', 'AAZ22969.1', 'AAZ22970.1', 'AAZ22971.1', 'AAZ22972.1', =
'AAZ22973.1', 'AAZ22974.1', 'AAZ22975.1', 'AAZ22976.1', 'AAZ22977.1', =
'AAZ22979.1', 'AAZ22980.1', 'AAZ22982.1', 'AAZ22983.1', 'AAZ22984.1', =
'AAZ22985.1', 'AHC23079.1', 'ALO23110.1', 'AAR23129.2', 'AIL23169.1', =
'AIL23170.1', 'AIL23171.1', 'AIL23172.1', 'AIL23173.1', 'AIL23174.1', =
'AIL23175.1', 'AIL23176.1', 'AIL23177.1', 'AIL23178.1', 'AIL23179.1', =
'AIL23180.1', 'AIL23181.1', 'ABG23222.1', 'ABG23224.1', 'AJD23266.1', =
'ADB23415.1', 'CRK23654.1', 'APY23678.1', 'ATN23913.1', 'ATN23915.1', =
'CEP23930.1', 'OBS23932.1', 'ATG24061.1', 'ATG24064.1', 'ATG24066.1', =
'ATG24068.1', 'ATG24069.1', 'ATG24072.1', 'ATG24081.1', 'ATG24087.1', =
'APS24090.1', 'APS24095.1', 'APS24097.1', 'ATG24099.1', 'ATG24111.1', =
'ATG24123.1', 'ATG24136.1', 'ATG24137.1', 'ATG24138.1', 'ATG24139.1', =
'ATG24141.1', 'ATG24145.1', 'KKY24170.1', 'CEP24210.1', 'ABD24256.1', =
'ABD24257.1', 'AST24280.1', 'AST24281.1', 'AST24282.1', 'AST24283.1', =
'AST24284.1', 'AST24285.1', 'AST24286.1', 'AST24287.1', 'AST24289.1', =
'AST24290.1', 'AST24291.1', 'AJE24302.1', 'AJE24303.1', 'AJE24304.1', =
'AJE24305.1', 'AJE24306.1', 'AJE24307.1', 'AJE24308.1', 'AJE24309.1', =
'AJE24310.1', 'AJE24311.1', 'AJE24312.1', 'CBX24370.1', 'AIG24396.1', =
'AIG24397.1', 'PQE24416.1', 'ANI24495.1', 'ANI24496.1', 'ANI24497.1', =
'ANI24498.1', 'ANI24500.1', 'ANI24503.1', 'AEW24504.1', 'ANI24504.1', =
'ANI24505.1', 'ANI24506.1', 'ANI24507.1', 'ANI24508.1', 'ANI24509.1', =
'ANI24510.1', 'ANI24511.1', 'AJQ24521.1', 'AJQ24523.1', 'AJQ24574.1', =
'AJQ24575.1', 'AJQ24577.1', 'AJQ24578.1', 'AJQ24584.1', 'AJQ24585.1', =
'AJQ24586.1', 'AJQ24588.1', 'AJQ24589.1', 'AJQ24592.1', 'AJQ24593.1', =
'AJQ24595.1', 'AJQ24596.1', 'AJQ24597.1', 'AJQ24598.1', 'ANI24612.1', =
'ANI24613.1', 'ANI24614.1', 'AGK24639.1', 'KZM24770.1', 'AGC24815.1', =
'AGC24816.2', 'AGC24817.2', 'AGC24819.1', 'AGC24820.1', 'AGC24821.1', =
'AGC24825.1', 'AGC24826.1', 'AGC24827.1', 'AGC24829.1', 'AGC24830.1', =
'AGC24831.1', 'AGC24832.1', 'AGC24833.1', 'AGC24834.1', 'AGC24835.1', =
'AGC24836.1', 'AGC24837.1', 'AGC24838.1', 'AGC24840.1', 'AGC24843.1', =
'AGC24847.1', 'AHY24874.1', 'AHY24875.1', 'AHY24876.1', 'AHY24877.1', =
'AHY24878.1', 'AHY24879.1', 'AHY24880.1', 'AHY24881.1', 'AHY24882.1', =
'AHY24883.1', 'AHY24884.1', 'AHY24885.1', 'AHY24886.1', 'AHY24890.1', =
'AHY24898.1', 'AHY24910.1', 'AHY24911.1', 'AHY24913.1', 'AHY24914.1', =
'ACN24989.1', 'OLL25063.1', 'OLL25066.1', 'OTA25086.1', 'AFI25360.1', =
'AFI25363.1', 'AFI25364.1', 'AFI25365.1', 'OBA25536.1', 'APD25543.1', =
'AKG25564.1', 'AUT25678.1', 'AUT25679.1', 'AUT25680.1', 'AMO25690.1', =
'AMO25691.1', 'AMO25692.1', 'AMO25701.1', 'AMO25702.1', 'AUH25702.1', =
'AMO25703.1', 'AMO25706.1', 'AMO25707.1', 'AMO25711.1', 'AMO25713.1', =
'AMO25718.1', 'AMO25719.1', 'AMO25723.1', 'AMO25724.1', 'AMO25725.1', =
'AMO25726.1', 'AMO25727.1', 'AMO25728.1', 'AMO25729.1', 'AMO25732.1', =
'AEE25733.1', 'AMO25733.1', 'AMO25734.1', 'AMO25735.1', 'AMO25736.1', =
'AMO25737.1', 'AMO25738.1', 'AMO25741.1', 'CCE25900.1', 'CCE25911.1', =
'CCE25919.1', 'CCE25922.1', 'CCE25926.1', 'ACY25974.1', 'ACY25975.1', =
'ACY25976.1', 'ACY25977.1', 'ACY25996.1', 'AGC26044.1', 'AGC26045.1', =
'AGC26049.1', 'APD26056.1', 'APD26057.1', 'APD26058.1', 'ABI26080.1', =
'AQZ26209.1', 'AKG26239.1', 'AKG26240.1', 'AKG26241.1', 'AKG26242.1', =
'AKG26243.1', 'AKG26244.1', 'AKG26245.1', 'AKG26246.1', 'AKG26247.1', =
'AKG26248.1', 'ASJ26346.1', 'ASJ26347.1', 'ASJ26348.1', 'ASJ26349.1', =
'ASJ26350.1', 'ASJ26351.1', 'APY26428.1', 'ALK26434.1', 'ALK26435.1', =
'ALK26436.1', 'ALK26437.1', 'ALK26438.1', 'ALK26439.1', 'ALK26440.1', =
'ALK26441.1', 'ALK26442.1', 'ALK26443.1', 'ALK26444.1', 'ALK26445.1', =
'ALK26446.1', 'ALK26447.1', 'ALK26520.1', 'ALK26521.1', 'ALK26522.1', =
'ALK26523.1', 'ALK26525.1', 'ALK26527.1', 'CBX26627.1', 'CCE26712.1', =
'PNH26877.1', 'ASW26914.1', 'ASW26915.1', 'ASW26916.1', 'ASW26920.1', =
'ASW26922.1', 'AHL26976.1', 'AHL26977.1', 'ALX26998.1', 'ALX26999.1', =
'ALX27000.1', 'ALX27001.1', 'ALX27002.1', 'ALX27004.1', 'ALX27007.1', =
'ALX27008.1', 'ALX27010.1', 'ALX27011.1', 'ALX27012.1', 'ALX27019.1', =
'ALX27021.1', 'ALX27032.1', 'ALX27041.1', 'ALX27042.1', 'ALX27047.1', =
'ALX27054.1', 'ALX27058.1', 'ALX27060.1', 'ALX27062.2', 'ALX27069.1', =
'ALX27071.1', 'ALX27074.1', 'AGW27184.1', 'AJR27185.1', 'AJR27186.1', =
'AJR27187.1', 'AGW27188.1', 'AJR27188.1', 'AJR27189.1', 'AJR27190.1', =
'AJR27195.1', 'AJR27196.1', 'AJR27198.1', 'AJR27199.1', 'AJR27200.1', =
'AAV27303.1', 'CCO27325.1', 'ANB27656.1', 'ANV27662.1', 'ANV27663.1', =
'ANV27664.1', 'ANV27665.1', 'ABE27719.1', 'ABE27720.1', 'ABE27721.1', =
'ABE27722.1', 'ABE27723.1', 'ABE27724.1', 'ABE27725.1', 'ABE27726.1', =
'ABE27727.1', 'ABE27728.1', 'ABE27729.1', 'ABE27730.1', 'ABE27731.1', =
'ABE27732.1', 'ABE27733.1', 'ABE27734.1', 'ABE27735.1', 'ABE27736.1', =
'ABE27737.1', 'ABE27738.1', 'APY27816.1', 'AEQ27824.1', 'APY27826.1', =
'AEQ27838.1', 'KIR27878.1', 'AAO27887.1', 'AAO27888.1', 'AAO27889.1', =
'AAO27890.1', 'AAO27891.1', 'AAO27892.1', 'AAO27893.1', 'AAO27894.1', =
'AAO27896.1', 'AAO27897.1', 'AAO27898.1', 'AAO27899.1', 'AAO27900.1', =
'AMX28027.1', 'AMX28028.1', 'AMX28029.1', 'ELA28030.1', 'AMX28034.1', =
'AMX28035.1', 'PMD28035.1', 'AMX28038.1', 'AMX28039.1', 'AMX28040.1', =
'AMX28042.1', 'AMX28043.1', 'AMX28044.1', 'AMX28045.1', 'AMX28047.1', =
'AMX28048.1', 'AMX28052.1', 'AMX28054.1', 'AGX28056.1', 'AGX28057.1', =
'AMX28057.1', 'AGX28058.1', 'AGX28059.1', 'AMX28062.1', 'AGX28063.1', =
'AMX28064.1', 'AMX28065.1', 'AGX28066.1', 'AMX28066.1', 'AMX28069.1', =
'AMX28070.1', 'AMX28073.1', 'AMX28075.1', 'AGX28078.1', 'AMX28078.1', =
'AMX28079.1', 'AMX28080.1', 'AMX28081.1', 'AMX28084.1', 'AMX28085.1', =
'AMX28086.1', 'AMX28090.1', 'AGR28092.1', 'AGR28094.1', 'AGR28095.1', =
'AGR28096.1', 'AGR28098.1', 'AGR28099.1', 'AGR28103.1', 'AGR28106.1', =
'AGR28107.1', 'AGX28107.1', 'AGR28109.1', 'AGR28113.1', 'AGR28116.1', =
'AGX28116.1', 'AGR28117.1', 'AGR28118.1', 'AGX28118.1', 'AGR28119.1', =
'AGR28123.1', 'AGX28123.1', 'AGR28125.1', 'AGR28127.1', 'AGR28128.1', =
'AGR28133.1', 'AGR28134.1', 'AGR28135.1', 'AQA28153.1', 'ANC28179.1', =
'AEF28209.1', 'PLW28271.1', 'P28295.1', 'KIK28513.1', 'AKM28573.1', =
'AKM28574.1', 'AKM28575.1', 'AKM28576.1', 'AKM28578.1', 'AKM28579.1', =
'AKM28581.1', 'AKM28582.1', 'AKM28583.1', 'AKM28584.1', 'AKM28586.1', =
'AKM28589.1', 'AKM28590.1', 'AKM28591.1', 'AKM28598.1', 'AKM28601.1', =
'ALL28606.1', 'ALL28607.1', 'ALL28608.1', 'ALL28609.1', 'ALL28610.1', =
'ALL28612.1', 'ALL28613.1', 'ALL28614.1', 'ALL28615.1', 'ALL28616.1', =
'ALL28617.1', 'AIK28640.1', 'AIK28642.1', 'AIK28644.1', 'AIK28645.1', =
'AIK28647.1', 'AIK28648.1', 'AIK28650.1', 'AIK28651.1', 'AIK28654.1', =
'AIK28656.1', 'AIK28657.1', 'AIK28658.1', 'AIK28659.1', 'AIK28660.1', =
'AIK28661.1', 'AIK28662.1', 'AIK28663.1', 'AIK28664.1', 'AIK28665.1', =
'AIK28666.1', 'CAG28685.1', 'OWZ28770.1', 'APA28803.1', 'CCJ28885.1', =
'AGW28906.1', 'AGW28909.1', 'AGW28911.1', 'AGW28916.1', 'AGW28933.1', =
'AGW28942.1', 'AGW28943.1', 'AGW28944.1', 'AGW28946.1', 'AGW28957.1', =
'AGW28970.1', 'AAG28975.1', 'AAG28976.1', 'AAG28978.1', 'AAG28979.1', =
'AAG28980.1', 'AGW28980.1', 'AAG28981.1', 'AAG28982.1', 'AAG28983.1', =
'AAG28984.1', 'AAG28985.1', 'AAG28986.1', 'AAG28987.1', 'AAG28988.1', =
'AAG28989.1', 'AAG28990.1', 'AAG28991.1', 'AAG28992.1', 'AAG28993.1', =
'AAG28994.1', 'AAG28995.1', 'AAG28996.1', 'AAG28997.1', 'AAG28998.1', =
'AAG28999.1', 'AAG29000.1', 'AAG29001.1', 'AAG29002.1', 'AAG29003.1', =
'AAG29004.1', 'AAG29005.1', 'AAG29006.1', 'AAG29007.1', 'AAG29008.1', =
'AAG29009.1', 'AAG29010.1', 'AAG29011.1', 'AAG29012.1', 'AAG29013.1', =
'AAG29014.1', 'AAG29015.1', 'AAG29016.1', 'AAG29017.1', 'AAZ29017.1', =
'AAG29018.1', 'AAZ29018.1', 'AAG29019.1', 'AAZ29019.1', 'AAG29020.1', =
'AAZ29020.1', 'AAG29021.1', 'AAZ29021.1', 'AAG29022.1', 'AAZ29022.1', =
'AAG29023.1', 'AAZ29023.1', 'AAG29024.1', 'AAZ29024.1', 'AAG29025.1', =
'AAZ29025.1', 'AAG29026.1', 'AAZ29026.1', 'AAG29027.1', 'AAZ29027.1', =
'AAG29028.1', 'AAZ29028.1', 'AAG29029.1', 'AAG29030.1', 'AAG29031.1', =
'AAG29032.1', 'AAG29033.1', 'AAG29034.1', 'AAG29035.1', 'AAG29036.1', =
'AAG29037.1', 'AAG29038.1', 'AAG29039.1', 'AAG29040.1', 'AAG29041.1', =
'AAG29042.1', 'AAG29043.1', 'AAG29044.1', 'AAG29045.1', 'AAG29046.1', =
'AAG29047.1', 'AHC29047.1', 'AAG29048.1', 'AAG29049.1', 'AHC29049.1', =
'AAG29050.1', 'AAG29051.1', 'AAG29052.1', 'AAG29053.1', 'AAG29054.1', =
'ABG29160.1', 'ABG29163.1', 'ABG29165.1', 'AQA29192.1', 'KJA29192.1', =
'AQA29193.1', 'AQA29196.1', 'PON29210.1', 'APF29243.1', 'APF29244.1', =
'APF29245.1', 'APF29246.1', 'AEK29275.1', 'AEK29276.1', 'APD29280.1', =
'APD29281.1', 'APD29282.1', 'APD29283.1', 'APD29284.1', 'APD29285.1', =
'APD29286.1', 'APD29287.1', 'APD29288.1', 'APD29289.1', 'APD29290.1', =
'APD29291.1', 'APD29292.1', 'APG29292.1', 'APD29293.1', 'APD29294.1', =
'APD29295.1', 'APD29296.1', 'AGN29369.1', 'AGN29370.1', 'AGN29371.1', =
'AGN29372.1', 'AGN29373.1', 'AGN29374.1', 'AGN29375.1', 'AGN29376.1', =
'ORY29376.1', 'AGN29377.1', 'AGN29378.1', 'AGN29379.1', 'AGN29380.1', =
'AGN29381.1', 'AGN29388.1', 'AGN29389.1', 'AGN29390.1', 'AGN29391.1', =
'AGN29392.1', 'AGN29393.1', 'AGN29394.1', 'AGN29396.1', 'AGN29397.1', =
'AGN29399.1', 'AGN29400.1', 'AGN29401.1', 'AGN29402.1', 'AGN29403.1', =
'AGN29405.1', 'AGN29407.1', 'AGN29408.1', 'AUB29429.1', 'AUB29430.1', =
'AUB29435.1', 'AUB29437.1', 'AUB29438.1', 'AUB29441.1', 'APQ29455.1', =
'AJE29592.1', 'AJE29604.1', 'PNY29915.1', 'AJB29920.1', 'AJB29922.1', =
'AJB29923.1', 'AJB29924.1', 'AJB29925.1', 'ACN29982.1', 'ACB30067.1', =
'ACB30068.1', 'ACB30069.1', 'ACB30070.1', 'ACB30072.1', 'ACB30073.1', =
'ACB30074.1', 'ACB30075.1', 'ACB30076.1', 'ACB30077.1', 'ACB30078.1', =
'ACB30079.1', 'ACB30080.1', 'ACB30081.1', 'ACB30082.1', 'ACB30083.1', =
'ACB30084.1', 'ACB30085.1', 'ACB30086.1', 'ACB30087.1', 'ACB30088.1', =
'ACB30089.1', 'AJA30093.1', 'AJA30094.1', 'AJA30095.1', 'AJA30096.1', =
'AJA30097.1', 'AJA30098.1', 'AJA30099.1', 'AJA30100.1', 'AJA30101.1', =
'AJA30102.1', 'AJA30103.1', 'AGC30191.1', 'AGC30192.1', 'AGC30193.1', =
'AGC30194.1', 'AGC30195.1', 'AGC30196.1', 'AGC30198.1', 'AGC30199.1', =
'AGC30200.1', 'AGC30201.1', 'AGC30202.1', 'AGC30203.1', 'AGC30207.1', =
'AGC30208.1', 'AGC30209.1', 'AGC30211.1', 'AGC30214.1', 'AGC30219.1', =
'AGC30220.1', 'AGC30222.1', 'AGC30223.1', 'AGH30226.1', 'AGC30227.1', =
'AGH30227.1', 'AGC30228.1', 'AGH30228.1', 'AGH30229.1', 'AGH30230.1', =
'AGC30231.1', 'AGH30232.1', 'AGH30233.1', 'AGC30235.1', 'AGH30236.1', =
'AGH30237.1', 'AGC30238.1', 'AGH30238.1', 'AGC30239.1', 'AGH30240.1', =
'AGH30242.1', 'AGH30243.1', 'AGH30245.1', 'AGH30248.1', 'AGH30249.1', =
'AGH30251.1', 'AGH30252.1', 'AGH30254.1', 'AGH30256.1', 'AGH30258.1', =
'AGH30260.1', 'AGH30261.1', 'AGH30262.1', 'AGH30263.1', 'AGH30264.1', =
'AGH30265.1', 'AGH30266.1', 'ALJ30351.1', 'ABI30353.1', 'AJA30406.1', =
'AJA30408.1', 'AJA30409.1', 'AJA30410.1', 'AJA30411.1', 'AJA30412.1', =
'AJA30413.1', 'AHH30417.1', 'AHH30418.1', 'KZT30429.1', 'APD30456.1', =
'APD30473.1', 'APD30495.1', 'OIW30497.1', 'KKA30517.1', 'OAQ30519.1', =
'ABO30573.1', 'ABO30574.1', 'AEO30582.1', 'AEO30625.1', 'GAV30699.1', =
'KDQ30740.1', 'CBW30780.1', 'CBW30781.1', 'CBW30782.1', 'CBW30783.1', =
'CBW30784.1', 'CBW30785.1', 'CBW30786.1', 'CBW30787.1', 'CBW30788.1', =
'CBW30789.1', 'CBW30790.1', 'CBW30791.1', 'CBW30792.1', 'CBW30793.1', =
'CBW30794.1', 'CBW30795.1', 'BAS31010.1', 'BAS31013.1', 'BAS31016.1', =
'ADZ31074.1', 'ADZ31075.1', 'ADZ31076.1', 'KIO31120.1', 'KZP31276.1', =
'ACI31334.1', 'ACI31335.1', 'ACI31346.1', 'ACI31347.1', 'KKY31446.1', =
'AEO31468.1', 'AQO31490.1', 'AGM31882.1', 'AGM31883.1', 'AGM31884.1', =
'AGM31885.1', 'AGM31886.1', 'AGM31887.1', 'AGM31888.1', 'AGM31889.1', =
'AGM31890.1', 'AGM31891.1', 'AGM31892.1', 'AGM31893.1', 'AGM31894.1', =
'AGM31895.1', 'AGM31896.1', 'AGM31897.1', 'AGM31898.1', 'AGM31899.1', =
'AKE31899.1', 'AGM31900.1', 'AKE31900.1', 'AGM31901.1', 'AKE31901.1', =
'AGM31902.1', 'AGM31903.1', 'AGM31904.1', 'CDG31904.1', 'AGM31905.1', =
'CDG31905.1', 'AGM31906.1', 'CDG31906.1', 'AGM31907.1', 'CDG31907.1', =
'AGM31908.1', 'AGM31909.1', 'AGM31910.1', 'AGM31911.1', 'AGM31912.1', =
'AGM31913.1', 'AGM31914.1', 'AGM31915.1', 'AGM31916.2', 'AGM31917.1', =
'AGM31918.1', 'AGM31919.1', 'AGM31920.1', 'AGM31921.1', 'AGM31922.1', =
'AGM31923.1', 'AGM31924.1', 'AGM31925.1', 'AGM31926.1', 'AGM31927.1', =
'AIC31927.1', 'AGM31928.1', 'AIC31928.1', 'AGM31929.1', 'AIC31929.1', =
'AGM31930.1', 'AIC31930.1', 'AGM31931.1', 'AIC31931.1', 'AGM31932.1', =
'AGM31933.1', 'AGM31934.1', 'AGM31935.1', 'APF31935.1', 'AGM31936.1', =
'APF31936.1', 'AGM31938.1', 'AGM31940.1', 'AGM31942.1', 'AGM31943.1', =
'AGM31944.1', 'AGM31945.1', 'AGM31946.1', 'AGM31947.1', 'AGM31948.1', =
'AGM31949.1', 'AGM31950.1', 'AGM31951.1', 'AGM31952.1', 'AGM31953.1', =
'AGM31954.1', 'AGM31955.1', 'AGM31956.1', 'AGM31957.1', 'AGM31958.1', =
'AGM31959.1', 'AGM31960.1', 'AGM31961.1', 'AGM31962.1', 'PIL32012.1', =
'ATU32125.1', 'ATU32127.1', 'ATU32129.1', 'ATU32130.1', 'ATU32131.1', =
'ATU32132.1', 'ATU32135.1', 'ATU32142.1', 'ATU32143.1', 'ATU32145.1', =
'ATU32148.1', 'ATU32149.1', 'ATU32150.1', 'ATU32151.1', 'ARJ32152.1', =
'ARJ32154.1', 'ATU32154.1', 'ARJ32157.1', 'ATU32161.1', 'ATU32164.1', =
'ARJ32167.1', 'ATU32169.1', 'ATU32170.1', 'ARJ32171.1', 'ARJ32172.1', =
'ARJ32173.1', 'ATU32174.1', 'ATU32175.1', 'ARJ32176.1', 'ATU32176.1', =
'ATU32178.1', 'ARJ32179.1', 'ATU32181.1', 'ATU32182.1', 'ATU32183.1', =
'ATU32184.1', 'ARJ32185.1', 'ATU32185.1', 'P32186.2', 'ATU32187.1', =
'ATU32188.1', 'ATU32190.1', 'ATU32192.1', 'ARJ32193.1', 'ARJ32196.1', =
'ARJ32198.1', 'ARJ32199.1', 'ARJ32201.1', 'ATU32203.1', 'ARJ32206.1', =
'ATU32206.1', 'ARJ32207.1', 'ATU32211.1', 'ATU32213.1', 'ATU32214.1', =
'ATU32215.1', 'ARJ32216.1', 'ATU32220.1', 'ATU32222.1', 'ARJ32225.1', =
'ATU32230.1', 'ATU32237.1', 'ATU32238.1', 'ATU32242.1', 'ATU32243.1', =
'ATU32244.1', 'ATU32246.1', 'ATU32247.1', 'ARJ32248.1', 'AFI32251.1', =
'AFI32252.1', 'ARJ32252.1', 'AFI32254.1', 'AFI32255.1', 'AFI32256.1', =
'AFI32257.1', 'ARJ32257.1', 'AFI32258.1', 'ARJ32258.1', 'ARJ32259.1', =
'ARJ32260.1', 'AFI32265.1', 'ARJ32265.1', 'AFI32267.1', 'ARJ32269.1', =
'AFI32273.1', 'AFI32276.1', 'AFI32347.1', 'AFI32358.1', 'AFI32360.1', =
'AFI32376.1', 'BAW32559.1', 'AAZ32611.1', 'AAZ32612.1', 'AAZ32613.1', =
'AAZ32614.1', 'AAZ32615.1', 'AAZ32616.1', 'AAZ32618.1', 'AAZ32619.1', =
'AAZ32621.1', 'AAZ32623.1', 'AAZ32625.1', 'AAZ32627.1', 'AAZ32628.1', =
'AAZ32630.1', 'AAZ32631.1', 'AAZ32632.1', 'AAZ32635.1', 'BAW32636.1', =
'BAW32637.1', 'AAZ32638.1', 'AAZ32639.1', 'AAZ32640.1', 'AAZ32642.1', =
'AAZ32644.1', 'AAZ32646.1', 'AAZ32647.1', 'AAZ32648.1', 'AAZ32649.1', =
'AAZ32650.1', 'AAZ32651.1', 'AAZ32652.1', 'AAZ32654.1', 'AAZ32655.1', =
'AAZ32656.1', 'AAZ32658.1', 'AAZ32659.1', 'AAZ32660.1', 'AAZ32661.1', =
'APG32859.1', 'KXH32869.1', 'BAW33013.1', 'BAW33020.1', 'BAW33021.1', =
'BAW33022.1', 'BAW33023.1', 'BAW33024.1', 'BAW33025.1', 'BAW33028.1', =
'BAW33031.1', 'BAW33040.1', 'BAW33071.1', 'BAW33072.1', 'ALQ33106.1', =
'AII33235.1', 'AII33236.1', 'AII33237.1', 'AII33241.1', 'AII33246.1', =
'AII33247.1', 'AII33248.1', 'AII33249.1', 'AII33250.1', 'AII33251.1', =
'AII33252.1', 'AII33254.1', 'AII33255.1', 'AII33256.1', 'AII33257.1', =
'AII33258.1', 'AII33260.1', 'AII33261.1', 'AII33262.1', 'AII33263.1', =
'AII33265.1', 'AII33266.1', 'AII33267.1', 'AII33269.1', 'AII33270.1', =
'AII33272.1', 'AII33273.1', 'AII33274.1', 'AIL33397.1', 'AIL33398.1', =
'AIL33399.1', 'AIL33401.1', 'AIL33402.1', 'AIL33403.1', 'AIL33404.1', =
'AIL33405.1', 'AIL33406.1', 'AIL33407.1', 'AIL33408.1', 'AIL33409.1', =
'AIL33410.1', 'AIL33411.1', 'AIL33412.1', 'AIL33413.1', 'AIL33414.1', =
'AIL33415.1', 'AIL33416.1', 'AIL33417.1', 'AIL33418.1', 'AIL33419.1', =
'AIL33420.1', 'AIL33421.1', 'AIL33422.1', 'AIL33423.1', 'AIL33424.1', =
'AIL33425.1', 'AIL33426.1', 'AIL33427.1', 'AIL33428.1', 'AIL33429.1', =
'AGR33436.1', 'PMD33475.1', 'AJL33551.1', 'AJL33552.1', 'AJL33553.1', =
'AJL33556.1', 'AFS33559.1', 'AJL33560.1', 'AJL33561.1', 'AJL33565.1', =
'AJL33567.1', 'AJL33570.1', 'AMA33571.1', 'AMA33573.1', 'AMA33574.1', =
'AMA33575.1', 'AMA33576.1', 'AMA33577.1', 'AMA33578.1', 'AMA33580.1', =
'AMA33582.1', 'AMA33583.1', 'AMA33584.1', 'AMA33585.1', 'AMA33586.1', =
'AMA33587.1', 'AMA33588.1', 'AMA33589.1', 'AMA33592.1', 'PCH33593.1', =
'AMA33594.1', 'AMA33595.1', 'AMA33598.1', 'AMA33599.1', 'AMA33600.1', =
'AMA33601.1', 'AMA33602.1', 'AMA33603.1', 'AMA33604.1', 'AMA33605.1', =
'AMA33606.1', 'AMA33607.1', 'AMA33608.1', 'AMA33609.1', 'AMA33610.1', =
'AMA33611.1', 'AMA33613.1', 'AMA33614.1', 'AMA33615.1', 'AMA33616.1', =
'AMA33617.1', 'AMA33618.1', 'AMA33620.1', 'CRK33948.1', 'ANQ33962.1', =
'ANQ33964.1', 'ACX33988.1', 'ACX33989.1', 'ACX33990.1', 'ACX33991.1', =
'KFY34032.1', 'AHA34082.1', 'KIM34082.1', 'AHA34083.1', 'ASD34083.1', =
'AHA34084.1', 'AHA34085.1', 'AHA34086.1', 'AHA34087.1', 'AHA34089.1', =
'AHA34109.1', 'AHA34110.1', 'AHA34114.1', 'AHA34115.1', 'AHA34116.1', =
'AHA34117.1', 'AUN34364.1', 'ART34486.1', 'ART34487.1', 'ABG34555.1', =
'ABG34556.1', 'ABG34557.1', 'ABG34558.1', 'ABG34559.1', 'ABG34560.1', =
'ABG34561.1', 'ABG34562.1', 'ABG34563.1', 'ABG34565.1', 'ABG34566.1', =
'ABG34567.1', 'AOY34567.1', 'ABG34568.1', 'AOY34568.1', 'ABG34569.1', =
'ABG34570.1', 'ABG34571.1', 'ABG34572.1', 'ABG34573.1', 'ABG34574.1', =
'ABG34576.1', 'ABG34577.1', 'ABG34578.1', 'ABG34579.1', 'ABG34580.1', =
'ABG34581.1', 'ABG34582.1', 'ABG34583.1', 'ABG34584.1', 'ABG34585.1', =
'ABG34586.1', 'ABG34587.1', 'ABG34588.1', 'ABG34589.1', 'ABG34590.1', =
'ABG34591.1', 'ART34624.1', 'AIY34692.1', 'KHJ34692.1', 'AIY34693.1', =
'P34825.1', 'AHX34898.1', 'AHX34899.1', 'AHX34900.1', 'AHX34901.1', =
'AHX34904.1', 'AHX34905.1', 'AHX34906.1', 'AHX34907.1', 'AHX34908.1', =
'AHX34909.1', 'AHX34913.1', 'AHX34914.1', 'AHX34919.1', 'AHX34924.1', =
'AHX34925.1', 'AHX34926.1', 'AHX34927.1', 'AHX34928.1', 'AHX34929.1', =
'AHX34930.1', 'AHX34931.1', 'AHX34932.1', 'AHX34933.1', 'AHX34935.1', =
'AHX34936.1', 'AHX34938.1', 'AHX34939.1', 'AHX34940.1', 'AHX34943.1', =
'AHX34944.1', 'AHX34946.1', 'AHX34947.1', 'AHX34951.1', 'AHX34953.1', =
'AHX34955.1', 'AHX34956.1', 'AHX34958.1', 'AHX34959.1', 'AHX34960.1', =
'AHX34961.1', 'AHX34962.1', 'AHX34964.1', 'AHX34965.1', 'AET34966.1', =
'AHX34967.1', 'AHX34968.1', 'AET34970.1', 'AHX34970.1', 'AHX34971.1', =
'AHX34972.1', 'AET34973.1', 'AHX34973.1', 'AET34974.1', 'AHX34974.1', =
'AHX34975.1', 'AHX34979.1', 'AET34980.1', 'AHX34980.1', 'AHX34982.1', =
'AET34983.1', 'AHX34983.1', 'AHX34984.1', 'AHX34987.1', 'AHX34988.1', =
'AHX34989.1', 'AHX34991.1', 'AHX34992.1', 'AHX34993.1', 'AHX34994.1', =
'AHX34995.1', 'AHX34996.1', 'AHX34997.1', 'AHX34998.1', 'AHX34999.1', =
'AHX35001.1', 'AHX35002.1', 'AHX35003.1', 'AHX35004.1', 'ASS35005.1', =
'AHX35006.1', 'AHX35007.1', 'AHX35008.1', 'AHX35010.1', 'AHX35011.1', =
'AHX35012.1', 'AHX35015.1', 'AHX35016.1', 'AHX35017.1', 'AHX35018.1', =
'AHX35019.1', 'AHX35020.1', 'AHX35022.1', 'AHX35023.1', 'AHX35024.1', =
'AHX35026.1', 'AHX35027.1', 'AHX35028.1', 'AHX35034.1', 'AHX35037.1', =
'AHX35038.1', 'AHX35039.1', 'AHX35040.1', 'AHX35042.1', 'AHX35043.1', =
'AHX35044.1', 'AHX35045.1', 'AHX35047.1', 'AHX35048.1', 'AHX35049.1', =
'AHX35050.1', 'AHX35051.1', 'AHX35052.1', 'AHX35053.1', 'AHX35054.1', =
'AHX35055.1', 'AHX35056.1', 'AHX35057.1', 'AHX35058.1', 'AHX35059.1', =
'AHX35060.1', 'AHX35061.1', 'AHX35062.1', 'AHX35064.1', 'AHX35065.1', =
'AHX35066.1', 'AHX35067.1', 'AHX35068.1', 'ADE35120.1', 'ADE35121.1', =
'ADE35122.1', 'ADE35127.1', 'ADE35128.1', 'ADE35129.1', 'ALB35160.1', =
'ALB35161.1', 'ADE35169.1', 'ADE35172.1', 'ADE35173.1', 'ADE35174.1', =
'ADE35175.1', 'ADE35176.1', 'ADE35179.1', 'ADE35183.1', 'ADE35186.1', =
'ADE35187.1', 'ADE35194.1', 'ADE35205.1', 'ADE35208.1', 'ADE35265.1', =
'ADE35270.1', 'ADE35271.1', 'ADE35276.1', 'ADE35279.1', 'ADE35280.1', =
'ADE35281.1', 'ADE35282.1', 'ADE35283.1', 'ADE35284.1', 'ADE35285.1', =
'ADE35287.1', 'ADE35289.1', 'ADE35291.1', 'ADE35292.1', 'ADE35293.1', =
'ADE35294.1', 'ADE35301.1', 'ADE35302.1', 'BAW35302.1', 'ADE35303.1', =
'ADE35305.1', 'ADE35311.1', 'AUN35373.1', 'AUN35377.1', 'AET35412.1', =
'ANW35451.1', 'AHX35542.1', 'AHX35545.1', 'AHX35552.1', 'AHX35556.1', =
'AHX35560.1', 'AHX35570.1', 'AHX35573.1', 'AHX35579.1', 'AHX35586.1', =
'ABG35750.1', 'ABG35751.1', 'ABG35753.1', 'ABG35754.1', 'ABG35757.1', =
'ABG35760.1', 'ABG35763.1', 'ABG35764.1', 'ABG35765.1', 'ABG35766.1', =
'ABI35842.1', 'ABI35843.1', 'ABI35844.1', 'ABI35845.1', 'ABI35846.1', =
'ABI35847.1', 'ABI35848.1', 'ABI35849.1', 'ABI35850.1', 'ABI35852.1', =
'ABI35853.1', 'ABI35854.1', 'ABI35855.1', 'ABI35857.1', 'ABI35858.1', =
'ABI35859.1', 'ABI35860.1', 'ABI35861.1', 'ABI35863.1', 'ABI35864.1', =
'ABI35865.1', 'ABI35867.1', 'ABI35868.1', 'ABI35870.1', 'ABI35871.1', =
'ABI35872.1', 'ABI35873.1', 'ABI35874.1', 'ABI35875.1', 'ABI35876.1', =
'ABI35877.1', 'ABI35878.1', 'ABI35880.1', 'ABI35881.1', 'ABI35882.1', =
'ABI35884.1', 'ABI35885.1', 'ABI35886.1', 'ABI35888.1', 'ABI35891.1', =
'ABI35894.1', 'ABI35895.1', 'ACD35915.1', 'ACD35916.1', 'ACD35917.1', =
'ACD35918.1', 'ACD35919.1', 'ACD35920.1', 'ACD35922.1', 'AFH35978.1', =
'AFH35979.1', 'AFH35980.1', 'ABI35981.1', 'AFH35981.1', 'ABI35982.1', =
'AFH35982.1', 'AFH35994.1', 'OWT35994.1', 'AFH36003.1', 'AFH36018.1', =
'AFH36022.1', 'AFH36023.1', 'AFH36024.1', 'AST36123.1', 'ATY36137.1', =
'ABO36209.1', 'ABO36210.1', 'ABO36211.1', 'AJF36211.1', 'AJF36212.1', =
'AJF36213.1', 'AGF36214.1', 'AJF36214.1', 'AJF36216.1', 'AGF36217.1', =
'AJF36217.1', 'AGF36218.1', 'AJF36218.1', 'AJF36219.1', 'AJF36220.1', =
'AGF36221.1', 'AJF36221.1', 'AGF36222.1', 'AJF36222.1', 'AGF36223.1', =
'AJF36223.1', 'AGF36224.1', 'AJF36224.1', 'AJF36225.1', 'ATY36225.1', =
'AJF36226.1', 'ATY36226.1', 'AJF36227.1', 'AJF36228.1', 'AJF36229.1', =
'AJF36230.1', 'AJF36231.1', 'AJF36232.1', 'AGF36233.1', 'AJF36233.1', =
'AGF36234.1', 'AJF36234.1', 'AGF36235.1', 'AJF36235.1', 'AJF36236.1', =
'AGF36237.1', 'AJF36237.1', 'AGF36238.1', 'AJF36238.1', 'AGF36239.1', =
'AJF36239.1', 'AGF36240.1', 'AJF36240.1', 'AGF36241.1', 'AJF36241.1', =
'AGF36242.1', 'AJF36242.1', 'AJF36243.1', 'AJF36244.1', 'AJF36245.1', =
'AJF36246.1', 'AJF36247.1', 'AJF36248.1', 'AJF36249.1', 'AJF36250.1', =
'AJF36252.1', 'AJF36253.1', 'AGS36567.1', 'AGS36568.1', 'AGS36569.1', =
'AGS36570.1', 'ABI36572.2', 'ABI36573.2', 'AGS36573.1', 'ABI36574.1', =
'ABI36575.2', 'AGS36575.1', 'ABI36576.1', 'AGS36576.1', 'ABI36577.2', =
'ABI36578.1', 'ABI36579.2', 'ABI36613.1', 'ABI36615.1', 'ABI36616.1', =
'ABI36617.1', 'ABI36618.1', 'KGU36629.1', 'OJJ36629.1', 'ADV36669.1', =
'ADV36670.1', 'ADV36671.1', 'ADV36672.1', 'ADV36675.1', 'ADV36677.1', =
'AQM36685.1', 'AQM36686.1', 'AQM36687.1', 'AIN36735.1', 'AIN36736.1', =
'AIN36737.1', 'AIN36738.1', 'AIN36739.1', 'AIN36740.1', 'AIN36742.1', =
'AIN36744.1', 'AIN36745.1', 'AIN36746.1', 'AIN36747.1', 'AIN36748.1', =
'AIN36749.1', 'AIN36751.1', 'AIN36753.1', 'AIN36754.1', 'AIN36755.1', =
'AIN36756.1', 'AIN36758.1', 'AIN36759.1', 'AIN36761.1', 'AIN36762.1', =
'AIN36763.1', 'AIN36764.1', 'AIN36765.1', 'AIN36771.1', 'AIN36772.1', =
'AIN36778.1', 'AIN36780.1', 'AIN36783.1', 'ALF36797.1', 'AMS36816.1', =
'AMS36817.1', 'AMS36818.1', 'AMS36819.1', 'AMS36820.1', 'AMS36821.1', =
'AMS36826.1', 'AMS36827.1', 'AMS36828.1', 'AMS36829.1', 'AMS36830.1', =
'AMS36831.1', 'AMS36832.1', 'AMS36833.1', 'AMS36834.1', 'AMS36835.1', =
'POR36852.1', 'ATQ37032.1', 'ATQ37037.1', 'ATQ37046.1', 'ATQ37052.1', =
'ATQ37053.1', 'ATQ37057.1', 'ATQ37058.1', 'ATQ37060.1', 'ATQ37064.1', =
'ATQ37065.1', 'ATQ37068.1', 'ATQ37069.1', 'ATQ37070.1', 'ATQ37072.1', =
'ATQ37073.1', 'AAX37155.2', 'AHX37161.1', 'AHX37162.1', 'AHX37163.1', =
'AHX37164.1', 'AHX37166.1', 'AHX37167.1', 'AHX37168.1', 'AHX37169.1', =
'AHX37170.1', 'AHX37171.1', 'AHX37172.1', 'AHX37173.1', 'AHX37175.1', =
'AHX37176.1', 'AHX37177.1', 'AHX37178.1', 'AHX37181.1', 'AHX37182.1', =
'AHX37183.1', 'AHX37184.1', 'AHX37185.1', 'AGI37436.1', 'AGI37437.1', =
'AGI37439.1', 'AGI37440.1', 'AOC37469.1', 'AOC37470.1', 'AOC37472.1', =
'AOC37473.1', 'AOC37474.1', 'AOC37475.1', 'AOC37476.1', 'AOC37477.1', =
'AOC37478.1', 'AOC37479.1', 'AOC37480.1', 'AOC37481.1', 'AOC37482.1', =
'AOC37483.1', 'AOC37484.1', 'AOC37485.1', 'AOC37486.1', 'AOC37487.1', =
'AOC37488.1', 'AOC37489.1', 'AOC37490.1', 'AOC37491.1', 'AOC37492.1', =
'AOC37493.1', 'AOC37494.1', 'AOC37495.1', 'AOC37496.1', 'AOC37498.1', =
'AOC37499.1', 'AOC37500.1', 'AOC37501.1', 'AOC37502.1', 'AOC37503.1', =
'AOC37505.1', 'AOC37506.1', 'AOC37507.1', 'AOC37508.1', 'AOC37509.1', =
'AOC37510.1', 'AOC37511.1', 'AOC37512.1', 'AOC37513.1', 'AOC37514.1', =
'AOC37515.1', 'AOC37517.1', 'ATY37546.1', 'ATY37550.1', 'ATY37556.1', =
'ATY37557.1', 'ATY37558.1', 'ACT37619.1', 'ACT37620.1', 'ACT37621.1', =
'ACT37622.1', 'ACT37623.1', 'ACT37624.1', 'ACT37626.1', 'ACT37628.1', =
'ACT37629.1', 'ACT37631.1', 'ACT37632.1', 'ACT37633.1', 'ACT37634.1', =
'ACT37635.1', 'ACT37637.1', 'ACT37638.1', 'ACT37639.1', 'ACT37640.1', =
'ACT37641.1', 'ACT37645.1', 'ACT37646.1', 'ACT37648.1', 'ACT37649.1', =
'ACT37652.1', 'ACT37653.1', 'OCF37684.1', 'AOC37714.1', 'AOC37715.1', =
'AOC37720.1', 'AOC37721.1', 'AOC37722.1', 'AJA37734.1', 'AJA37735.1', =
'AJA37739.1', 'AJA37740.1', 'AJA37742.1', 'AJA37744.1', 'AJA37746.1', =
'AJA37749.1', 'AJA37750.1', 'AJA37751.1', 'AJA37752.1', 'AJA37754.1', =
'AJA37757.1', 'AJA37760.1', 'AJA37762.1', 'AJA37763.1', 'AJA37768.1', =
'AJA37770.1', 'AJA37772.1', 'AJA37774.1', 'AMB38037.1', 'APJ38042.1', =
'ARO38225.1', 'ARO38226.1', 'ARO38229.1', 'ARO38234.1', 'AOY38273.1', =
'AOY38274.1', 'AOY38278.1', 'AOY38286.1', 'AMB38290.1', 'AMB38291.1', =
'AMB38294.1', 'ARK38506.1', 'ARK38517.1', 'ASI38558.1', 'ASI38560.1', =
'ASI38562.1', 'ASI38563.1', 'ASI38564.1', 'ASI38565.1', 'ASI38567.1', =
'ASI38569.1', 'ASI38571.1', 'ASI38572.1', 'AOY38574.1', 'ASI38574.1', =
'AOY38575.1', 'ASI38575.1', 'AOY38576.1', 'ASI38576.1', 'AOY38577.1', =
'ASI38577.1', 'ASI38578.1', 'ASI38579.1', 'ASI38580.1', 'ASI38581.1', =
'ASI38583.1', 'ASI38587.1', 'ASI38590.1', 'ASK38596.1', 'ASK38597.1', =
'ASK38598.1', 'CEQ38598.1', 'ATN38703.1', 'ATN38704.1', 'ATN38705.1', =
'OPB38715.1', 'ACN38717.1', 'ACN38718.1', 'ACN38719.1', 'ACN38721.1', =
'ACN38722.1', 'ACN38723.1', 'ACN38724.1', 'ACN38725.1', 'ACN38726.1', =
'ACN38727.1', 'ACN38728.1', 'ACN38729.1', 'ACN38730.1', 'ACN38731.1', =
'ACN38733.1', 'ACN38735.1', 'ACN38736.1', 'ACN38738.1', 'ACN38739.1', =
'ACN38741.1', 'ACN38743.1', 'ACN38744.1', 'ACN38745.1', 'ACN38746.1', =
'ACN38749.1', 'ACN38756.1', 'ACN38757.1', 'ACN38758.1', 'SGZ38767.1', =
'ANO38858.1', 'ANO38859.1', 'ANO38860.1', 'ANO38861.1', 'ANO38862.1', =
'ANO38863.1', 'ANO38865.1', 'ANO38866.1', 'ANO38867.1', 'ANO38868.1', =
'ANO38870.1', 'ANO38871.1', 'ANO38872.1', 'ANO38873.1', 'ANO38875.1', =
'AMD38876.1', 'ANO38876.1', 'AMD38877.1', 'ANO38877.1', 'AMD38878.1', =
'ANO38878.1', 'AQW38878.1', 'AMD38879.1', 'AQW38879.1', 'AMD38880.1', =
'AQW38880.1', 'AMD38881.1', 'AMD38882.1', 'ANO38882.1', 'ANO38883.1', =
'AMD38884.1', 'ANO38884.1', 'ANO38885.1', 'AMD38886.1', 'AMD38887.1', =
'ANO38887.1', 'AMD38888.1', 'AMD38889.1', 'ANO38889.1', 'AMD38890.1', =
'ANO38890.1', 'AQW38890.1', 'AMD38891.1', 'ANO38891.1', 'AQW38891.1', =
'AMD38892.1', 'AQW38892.1', 'AMD38893.1', 'AMD38894.1', 'ANO38894.1', =
'AMD38895.1', 'ANO38895.1', 'ANO38896.1', 'ANO38899.1', 'ANO38909.1', =
'ANO38916.1', 'ANO38917.1', 'ANO38918.1', 'ANO38925.1', 'ANO38933.1', =
'ANO38934.1', 'ANO38935.1', 'ANO38940.1', 'ANO38941.1', 'ANO38945.1', =
'ANO38946.1', 'ANO38947.1', 'ANO38948.1', 'ANO38950.1', 'ANO38951.1', =
'ANO38953.1', 'ANO38958.1', 'ANO38960.1', 'ANO38964.1', 'ANO38968.1', =
'ANO38975.1', 'ANO38979.1', 'ANO38981.1', 'ANO38982.1', 'ACN39011.1', =
'ANP39051.1', 'ANP39053.1', 'KXH39204.1', 'GAM39229.1', 'PNP39307.1', =
'AGG39659.1', 'ACN39682.1', 'ACN39683.1', 'ACN39684.1', 'ACN39685.1', =
'ACN39686.1', 'ACN39687.1', 'ACN39688.1', 'ACN39689.1', 'ACN39690.1', =
'ACN39691.1', 'ACN39692.1', 'ACN39693.1', 'ACN39694.1', 'ACN39695.1', =
'ACN39696.1', 'ACN39697.1', 'ACN39698.1', 'ACN39699.1', 'ACN39700.1', =
'ACN39701.1', 'ACN39702.1', 'ACN39703.1', 'ACN39704.1', 'ACN39705.1', =
'ACN39706.1', 'ACN39707.1', 'ACN39708.1', 'ACN39709.1', 'ACN39710.1', =
'ACN39711.1', 'ANY39739.1', 'ANY39743.1', 'ANY39744.1', 'ANY39747.1', =
'ANY39748.1', 'ANY39749.1', 'ANY39750.1', 'ANY39751.1', 'ANY39752.1', =
'ANY39753.1', 'ANY39754.1', 'ANY39755.1', 'ANY39756.1', 'ANY39760.1', =
'ANY39761.1', 'ANY39762.1', 'ANY39763.1', 'KHC39870.1', 'AEQ39961.1', =
'OAA40130.1', 'AUW40214.1', 'AUW40215.1', 'AUW40216.1', 'ALN40258.1', =
'AEA40456.1', 'AEA40457.1', 'AEA40458.1', 'AEA40459.1', 'AEA40460.1', =
'AEA40461.1', 'AOF40575.1', 'AOF40577.1', 'AOF40582.1', 'AFH40667.1', =
'AFH40668.1', 'AFH40669.1', 'AFH40670.1', 'AFH40671.1', 'AFH40672.1', =
'AFH40673.1', 'AFH40674.1', 'AFH40675.1', 'APQ40678.1', 'AGG40755.1', =
'KYG40774.1', 'AGV40841.1', 'AGV40843.1', 'AGV40844.1', 'AGV40845.1', =
'AGV40846.1', 'AGV40847.1', 'AGV40848.1', 'AGV40849.1', 'AGV40850.1', =
'AGV40851.1', 'AGV40852.1', 'AGV40853.1', 'AGV40854.1', 'AGV40855.1', =
'AGV40856.1', 'AGV40857.1', 'AGV40858.1', 'AGV40859.1', 'KWU41000.1', =
'EPS41368.1', 'ART41384.1', 'ORX41387.1', 'AIE41608.1', 'AIE41613.1', =
'AIE41614.1', 'AIE41615.1', 'AIE41616.1', 'P41745.1', 'ALZ41791.1', =
'EMD41826.1', 'AFH41860.1', 'AFH41861.1', 'ARG41968.1', 'ARG41969.1', =
'AAY42078.1', 'OBT42351.1', 'AOY42353.1', 'AOY42354.1', 'AOY42355.1', =
'AOY42356.1', 'AOY42357.1', 'AOY42358.1', 'AOY42359.1', 'AOY42360.1', =
'OAX42365.1', 'AGU42399.1', 'AGU42484.1', 'AGU42485.1', 'AGU42487.1', =
'AGU42489.1', 'AJM42531.1', 'AJM42532.1', 'ALN42658.1', 'APX42658.1', =
'ALN42659.1', 'APX42659.1', 'ALN42660.1', 'APX42660.1', 'APX42661.1', =
'APX42662.1', 'APX42663.1', 'ALN42664.1', 'ALN42665.1', 'ALN42666.1', =
'ALN42667.1', 'ALN42668.1', 'ALN42669.1', 'APX42670.1', 'ALN42671.1', =
'ALN42672.1', 'EJT42672.1', 'ALN42674.1', 'ALN42675.1', 'ALN42677.1', =
'ALN42678.1', 'ALN42679.1', 'ALN42680.1', 'ALN42682.1', 'ALN42683.1', =
'ALN42684.1', 'ALN42685.1', 'ALN42686.1', 'ALN42688.1', 'ALN42689.1', =
'ALN42690.1', 'ALN42693.1', 'ALN42694.1', 'ALN42695.1', 'AQU42737.1', =
'AQU42738.1', 'AQU42741.1', 'AQU42742.1', 'AQU42743.1', 'AQU42744.1', =
'AQU42745.1', 'AQU42747.1', 'AQU42749.1', 'AQU42750.1', 'AQU42752.1', =
'AQU42753.1', 'AQU42755.1', 'AQU42761.1', 'KFH42761.1', 'AQU42762.1', =
'AQU42763.1', 'KTB42767.1', 'O42820.1', 'KPA42924.1', 'APQ43003.1', =
'AET43043.1', 'APQ43046.1', 'APQ43047.1', 'APT43056.1', 'APT43057.1', =
'APT43058.1', 'APT43059.1', 'APT43060.1', 'APT43062.1', 'APT43063.1', =
'CCE43063.1', 'ELU43120.1', 'AIV43240.1', 'ANJ43282.1', 'KDN43505.1', =
'AJB43548.1', 'AJB43549.1', 'AJB43550.1', 'KIK43550.1', 'AJB43551.1', =
'AJB43552.1', 'AJB43553.1', 'AJB43554.1', 'AJB43555.1', 'AJB43556.1', =
'AJB43560.1', 'AJB43563.1', 'AJB43564.1', 'AJB43566.1', 'AFM43679.1', =
'AFM43681.1', 'AFM43682.1', 'AFM43683.1', 'AFM43684.1', 'AFM43685.1', =
'AFM43686.1', 'APQ43853.1', 'APQ43855.1', 'APQ43857.1', 'APQ43860.1', =
'APQ43864.1', 'APQ43865.1', 'APQ43872.1', 'APQ43877.1', 'AMD43878.1', =
'APQ43884.1', 'APQ43894.1', 'APQ43900.1', 'APQ43902.1', 'APQ43903.1', =
'APQ43904.1', 'APQ43911.1', 'APQ43912.1', 'APQ43913.1', 'APQ43914.1', =
'APQ43915.1', 'APQ43916.1', 'ARB43918.1', 'APQ43919.1', 'ARB43919.1', =
'ARB43920.1', 'ARB43921.1', 'ARB43922.1', 'ARB43923.1', 'ARB43924.1', =
'ARB43925.1', 'ARB43926.1', 'ARB43927.1', 'ARB43928.1', 'ARB43929.1', =
'ARB43930.1', 'AAY43936.1', 'AAY43937.1', 'AAY43938.1', 'AAY43939.1', =
'AAY43940.1', 'AAY43941.1', 'AAY43942.1', 'AAY43943.1', 'AAY43944.1', =
'AAY43945.1', 'AAY43946.1', 'AAY43947.1', 'AAY43948.1', 'AAY43949.1', =
'AAY43950.1', 'AAY43951.1', 'AAY43952.1', 'AAY43953.1', 'AAY43954.1', =
'AAY43955.1', 'AAY43956.1', 'AAY43957.1', 'AAY43958.1', 'AAY43959.1', =
'AAY43960.1', 'AAY43961.1', 'AAY43962.1', 'AET43992.1', 'AET43993.1', =
'AET43994.1', 'AET43996.1', 'KXH44012.1', 'AKE44075.1', 'AKE44076.1', =
'AKE44077.1', 'AKE44078.1', 'AKE44079.1', 'AKE44080.1', 'AKE44081.1', =
'AKE44082.1', 'AKE44083.1', 'AKE44084.1', 'AKE44085.1', 'AKE44086.1', =
'AKE44087.1', 'AKE44088.1', 'AKE44089.1', 'AKE44090.1', 'AKE44091.1', =
'AKE44092.1', 'AKE44093.1', 'AKE44094.1', 'AKE44096.1', 'AKE44097.1', =
'AKE44098.1', 'AKE44099.1', 'AKE44100.1', 'AKE44101.1', 'AKE44102.1', =
'AKE44103.1', 'KYG44227.1', 'BBC44243.1', 'BBC44245.1', 'AHL44281.1', =
'AHL44282.1', 'AHL44283.1', 'AHL44284.1', 'ALN44318.1', 'ALN44319.1', =
'ALN44321.1', 'ALN44324.1', 'ALN44328.1', 'ALN44331.1', 'ALN44347.1', =
'ALN44348.1', 'ALN44358.1', 'PNH44360.1', 'ALN44361.1', 'ALN44362.1', =
'ALN44367.1', 'ALN44372.1', 'ALN44389.1', 'ALN44392.1', 'ALN44394.1', =
'ALN44395.1', 'ALN44397.1', 'ALN44398.1', 'ALN44409.1', 'ALN44411.1', =
'ALN44555.1', 'ALN44560.1', 'AKT44709.1', 'AHZ44787.1', 'ASU44958.1', =
'ASU44959.1', 'AKA45058.1', 'OAA45060.1', 'AEM45101.1', 'AEM45102.1', =
'KPM45118.1', 'PKY45134.1', 'CCF45173.1', 'EMG45200.1', 'AEO45244.1', =
'AEO45245.1', 'AEO45246.1', 'AEO45247.1', 'AEO45248.1', 'AEO45249.1', =
'AEO45250.1', 'AEO45251.1', 'AEO45252.1', 'AEO45253.1', 'AEO45254.1', =
'AEO45255.1', 'AEO45256.1', 'AEO45257.1', 'AEO45258.1', 'AEO45260.1', =
'AEO45261.1', 'AEO45262.1', 'AEO45263.1', 'AEO45264.1', 'AEO45265.1', =
'AEO45266.1', 'AEO45267.1', 'AEO45268.1', 'AEO45269.1', 'AEO45270.1', =
'AEO45271.1', 'AEO45272.1', 'AEO45273.1', 'AEO45274.1', 'KIJ45278.1', =
'BAU45390.1', 'BAU45391.1', 'BAU45392.1', 'BAU45393.1', 'BAU45394.1', =
'BAU45396.1', 'BAU45397.1', 'BAU45398.1', 'BAU45399.1', 'BAU45400.1', =
'BAU45402.1', 'BAU45412.1', 'BAU45413.1', 'BAU45416.1', 'BAU45417.1', =
'AGE45474.1', 'AGE45475.1', 'AGE45476.1', 'ALF45525.1', 'ARI45555.1', =
'ARI45556.1', 'ANB45591.1', 'ASA45625.1', 'AJF45657.1', 'AKM45753.1', =
'AKM45754.1', 'AKM45757.1', 'AKM45758.1', 'AKM45759.1', 'AID45850.1', =
'KIR45916.1', 'ACI45919.1', 'ACI45920.1', 'ACI45921.1', 'ACI45922.1', =
'ACI45923.1', 'ACI45924.1', 'ACI45926.1', 'ACI45928.1', 'ACI45929.1', =
'ACI45930.1', 'ACI45932.1', 'ACI45933.1', 'ACI45934.1', 'ACI45935.1', =
'ADI45935.1', 'ACI45936.1', 'ADI45936.1', 'ACI45937.1', 'ADI45937.1', =
'ACI45938.1', 'ADI45938.1', 'ACI45939.1', 'ADI45939.1', 'ACI45941.1', =
'ADI45941.1', 'ACI45942.1', 'ADI45943.1', 'ACI45944.1', 'ACI45945.1', =
'ADI45949.1', 'ADI45950.1', 'ADI45951.1', 'ADI45955.1', 'ADI45960.1', =
'ADI45962.1', 'ADI45971.1', 'ADI45974.1', 'ADI45986.1', 'ADI45992.1', =
'ASA46069.1', 'ALP46084.1', 'ALP46085.1', 'KYQ46093.1', 'AAY46247.1', =
'AAY46249.1', 'AAY46250.1', 'AAY46251.1', 'AAY46252.1', 'AAY46253.1', =
'AAY46254.1', 'AAY46255.1', 'AAY46256.1', 'AAY46257.1', 'AAY46258.1', =
'AAY46259.1', 'AAY46260.1', 'AAY46261.1', 'AAY46262.1', 'AAY46263.1', =
'AAY46264.1', 'AAY46265.1', 'AAY46266.1', 'AAY46267.1', 'ALF46267.1', =
'AAY46268.1', 'AAY46269.1', 'AAY46270.1', 'ALF46270.1', 'AMP46276.1', =
'AMP46281.1', 'AMP46282.1', 'AMP46283.1', 'ABB46305.1', 'AGY46371.1', =
'AMQ46468.1', 'AND46488.1', 'ANQ46506.1', 'BAR46603.1', 'BAR46604.1', =
'BAR46605.1', 'BAR46606.1', 'BAR46607.1', 'BAR46608.1', 'BAR46609.1', =
'BAR46610.1', 'BAR46613.1', 'BAR46614.1', 'BAR46616.1', 'BAR46618.1', =
'BAR46620.1', 'BAR46621.1', 'BAR46625.1', 'BAR46626.1', 'BAR46627.1', =
'AJT46634.1', 'AJT46636.1', 'AJT46638.1', 'AJT46639.1', 'AJT46640.1', =
'AJT46641.1', 'AJT46642.1', 'AJT46644.1', 'AJT46645.1', 'AJT46646.1', =
'AJT46647.1', 'AJT46648.1', 'AJT46649.1', 'AJT46650.1', 'AJT46651.1', =
'AJT46652.1', 'AJT46653.1', 'AJT46654.1', 'AJT46655.1', 'AJT46657.1', =
'AJT46658.1', 'AJT46660.1', 'AJT46661.1', 'AJT46662.1', 'AJT46663.1', =
'AJT46665.1', 'AJT46666.1', 'AJT46667.1', 'AJT46668.1', 'AJT46669.1', =
'AJT46670.1', 'AJT46671.1', 'AJT46672.1', 'AJT46673.1', 'AJT46674.1', =
'AJT46675.1', 'AJT46676.1', 'AJT46677.1', 'AJT46678.1', 'ASM46789.1', =
'ORX46996.1', 'ACH47028.1', 'APF47058.1', 'APF47059.1', 'APF47060.1', =
'APF47062.1', 'APF47063.1', 'ACD47097.1', 'ARI47251.1', 'ARI47389.1', =
'ARI47390.1', 'ARI47394.1', 'ARI47404.1', 'ARI47409.1', 'ARI47416.1', =
'ARI47417.1', 'ARI47418.1', 'ARI47421.1', 'ARI47422.1', 'ARI47426.1', =
'ARI47428.1', 'ARI47432.1', 'ARI47438.1', 'ARI47440.1', 'ARI47441.1', =
'ARI47443.1', 'ARI47444.1', 'ARI47446.1', 'ARI47447.1', 'ARI47448.1', =
'ARI47456.1', 'ARI47462.1', 'ARI47463.1', 'ARI47464.1', 'ARI47465.1', =
'ARI47466.1', 'ARI47467.1', 'ARI47468.1', 'ARI47469.1', 'ARI47484.1', =
'ARI47485.1', 'ARI47486.1', 'ARI47487.1', 'ARI47488.1', 'ARI47489.1', =
'ARI47490.1', 'ARI47493.1', 'ARI47497.1', 'ARI47510.1', 'ARI47511.1', =
'ARI47512.1', 'ARI47517.1', 'ARI47525.1', 'ARI47531.1', 'ARI47532.1', =
'ARI47535.1', 'ARI47538.1', 'ARI47539.1', 'ARI47540.1', 'ARI47543.1', =
'ARI47544.1', 'ARI47547.1', 'ARI47549.1', 'ARI47551.1', 'ARI47552.1', =
'ARI47553.1', 'ARI47554.1', 'ARI47556.1', 'ARI47565.1', 'ARI47566.1', =
'ARI47567.1', 'ARI47568.1', 'ARI47569.1', 'ARI47575.1', 'ARI47578.1', =
'ARI47579.1', 'ARI47580.1', 'ARI47581.1', 'ARI47582.1', 'ARI47584.1', =
'ARI47585.1', 'ARI47587.1', 'ARI47589.1', 'ARI47592.1', 'SGZ47610.1', =
'CZT47677.1', 'AQK47751.1', 'AQK47752.1', 'AQK47753.1', 'AQK47754.1', =
'AQK47755.1', 'AQK47757.1', 'AQK47759.1', 'AQK47761.1', 'AQK47762.1', =
'AQK47763.1', 'AQK47764.1', 'AQK47765.1', 'AQK47766.1', 'AQK47767.1', =
'AQK47768.1', 'AQK47771.1', 'AQK47772.1', 'AQK47773.1', 'AQK47774.1', =
'AQK47777.1', 'AQK47778.1', 'AQK47779.1', 'AQK47780.1', 'AQK47781.1', =
'AQK47782.1', 'AQK47783.1', 'AQK47784.1', 'AQK47785.1', 'AQK47787.1', =
'AQK47788.1', 'AQK47790.1', 'AQK47792.1', 'AQK47793.1', 'AQK47794.1', =
'AQK47795.1', 'AQK47796.1', 'AQK47797.1', 'AQK47798.1', 'AQK47800.1', =
'AQK47801.1', 'AQK47802.1', 'AQK47803.1', 'AQK47806.1', 'AQK47807.1', =
'AQK47810.1', 'AQK47811.1', 'AQK47813.1', 'AQK47818.1', 'AQK47823.1', =
'AQK47825.1', 'AQK47827.1', 'AQK47828.1', 'AQK47829.1', 'AQK47830.1', =
'AQK47832.1', 'AQK47833.1', 'AQK47837.1', 'AQK47838.1', 'AQK47840.1', =
'AQK47841.1', 'AQK47844.1', 'AQK47848.1', 'AQK47849.1', 'AQK47851.1', =
'AQK47852.1', 'AQK47853.1', 'AQK47854.1', 'AQK47856.1', 'AQK47857.1', =
'AQK47858.1', 'AQK47859.1', 'AQK47861.1', 'AQK47862.1', 'AQK47866.1', =
'AQK47870.1', 'AQK47872.1', 'AQK47873.1', 'AQK47875.1', 'AQK47877.1', =
'AQK47878.1', 'AQK47879.1', 'AQK47882.1', 'AQK47883.1', 'AQK47884.1', =
'AQK47885.1', 'AQK47886.1', 'AQK47887.1', 'AQK47888.1', 'AQK47889.1', =
'AEC47892.1', 'AEC47893.1', 'AQK47893.1', 'AEC47894.1', 'AQK47894.1', =
'AEC47895.1', 'AEC47896.1', 'AEC47897.1', 'AQK47897.1', 'AEC47898.1', =
'AEC47899.1', 'AQK47899.1', 'AEC47900.1', 'AQK47901.1', 'AQK47903.1', =
'AQK47905.1', 'AQK47909.1', 'AQK47910.1', 'AQK47911.1', 'AQK47912.1', =
'AQK47914.1', 'AQK47915.1', 'AQK47916.1', 'AQK47917.1', 'AQK47920.1', =
'AQK47921.1', 'AQK47922.1', 'AQK47926.1', 'AQK47927.1', 'AQK47928.1', =
'AQK47931.1', 'AQK47932.1', 'AJT47980.1', 'AJT47981.1', 'AMK48130.1', =
'AMK48131.1', 'AMK48132.1', 'AMK48133.1', 'AMK48134.1', 'KIM48158.1', =
'PKK48179.1', 'ARB48235.1', 'AKU48243.1', 'AKU48244.1', 'CDH48285.1', =
'EWC48307.1', 'ANT48358.1', 'BAI48358.1', 'ANT48359.1', 'ANT48360.1', =
'BAI48360.1', 'BAI48361.1', 'BAI48362.1', 'BAI48363.1', 'ANT48364.1', =
'ANT48365.1', 'BAI48365.1', 'ANT48366.1', 'BAI48366.1', 'ANT48367.1', =
'BAI48367.1', 'ANT48369.1', 'ANT48370.1', 'BAI48370.1', 'ANT48372.1', =
'BAI48373.1', 'BAI48376.1', 'BAI48377.1', 'ANT48384.1', 'KXL48386.1', =
'ANT48390.1', 'ANT48391.1', 'ANT48395.1', 'ANT48396.1', 'ANT48397.1', =
'ANT48400.1', 'ANT48401.1', 'ANT48407.1', 'ANT48409.1', 'ANT48410.1', =
'ANW48410.1', 'ANT48412.1', 'GAV48412.1', 'ANT48413.1', 'AGT48420.1', =
'AGT48423.1', 'AGT48428.1', 'APB48435.1', 'ARI48438.1', 'ARI48439.1', =
'ARI48440.1', 'ARI48442.1', 'KNG48447.1', 'AGT48524.1', 'ABB48526.1', =
'AGT48526.1', 'AGT48527.1', 'AGT48528.1', 'AGT48529.1', 'AGT48530.1', =
'ABB48531.1', 'AGT48531.1', 'AGT48532.1', 'AGT48533.1', 'AHF48686.1', =
'ABU48688.1', 'ABU48689.1', 'ABU48690.1', 'ABU48691.1', 'ABU48692.1', =
'ABU48693.1', 'AHF48693.1', 'GAT48693.1', 'ABU48694.1', 'ABU48695.1', =
'ABU48696.1', 'ABU48697.1', 'ABU48698.1', 'ABU48699.1', 'ABU48700.1', =
'ABU48701.1', 'ABU48702.1', 'ABU48703.1', 'ABU48704.1', 'ABU48705.1', =
'ABU48706.1', 'ABU48707.1', 'ABU48708.1', 'ABU48709.1', 'ABU48710.1', =
'ABU48711.1', 'ABU48712.1', 'AHF48712.1', 'ABU48713.1', 'AHF48713.1', =
'ABU48714.1', 'AHF48714.1', 'ABU48715.1', 'ABU48716.1', 'ABU48717.1', =
'ABU48718.1', 'ABU48719.1', 'ABU48720.1', 'ABU48721.1', 'ABU48722.1', =
'ABU48723.1', 'ABU48724.1', 'AHF48724.1', 'ABU48725.1', 'AHF48725.1', =
'ABU48726.1', 'ABU48727.1', 'ABU48728.1', 'ABU48729.1', 'ABU48730.1', =
'ABU48731.1', 'ABU48735.1', 'ABU48738.1', 'ABU48739.1', 'ABU48740.1', =
'ABU48741.1', 'ABU48742.1', 'ABU48743.1', 'ABU48744.1', 'ABU48745.1', =
'ABU48746.1', 'ABU48747.1', 'ABU48749.1', 'ABU48750.1', 'ABU48751.1', =
'ABU48752.1', 'ABU48753.1', 'ABU48754.1', 'ABU48755.1', 'ABU48756.1', =
'ABU48757.1', 'ABU48758.1', 'ABU48759.1', 'ABU48761.1', 'ABU48762.1', =
'ABU48763.1', 'ABU48764.1', 'ABU48765.1', 'ABU48766.1', 'ABU48767.1', =
'ABU48768.1', 'ABU48770.1', 'ABU48771.1', 'ABU48773.1', 'ABU48774.1', =
'ABU48775.1', 'ABU48776.1', 'ABU48777.1', 'ABU48778.1', 'ABU48779.1', =
'ABU48781.1', 'ABU48782.1', 'ABU48783.1', 'ABU48784.1', 'ABU48785.1', =
'ABU48786.1', 'ABU48787.1', 'ABU48788.1', 'ABU48790.1', 'ABU48791.1', =
'OWB48791.1', 'ABU48792.1', 'ABU48793.1', 'ABU48794.1', 'ABU48795.1', =
'ABU48796.1', 'ABU48797.1', 'ABU48798.1', 'ABU48799.1', 'ABU48800.1', =
'ABU48801.1', 'ABU48802.1', 'ABU48803.1', 'ABU48804.1', 'ABU48805.1', =
'ABU48806.1', 'ABU48808.1', 'ABU48809.1', 'ABU48810.1', 'ABU48811.1', =
'ABU48812.1', 'ABU48813.1', 'ABU48814.1', 'ABU48815.1', 'ABU48816.1', =
'ABU48817.1', 'ABU48818.1', 'ABU48819.1', 'ABU48820.1', 'ABU48821.1', =
'ABU48823.1', 'ABU48824.1', 'AIM49033.1', 'AIM49034.1', 'AIM49035.1', =
'AIM49036.1', 'AIM49037.1', 'AIM49038.1', 'AIM49039.1', 'AIM49040.1', =
'AIM49041.1', 'ALD49076.1', 'ALD49077.1', 'ALD49078.1', 'ALD49079.1', =
'SGZ49116.1', 'ABI49128.1', 'ABI49129.1', 'ABI49130.1', 'ABI49131.1', =
'ABI49133.1', 'ABI49134.1', 'ABI49135.1', 'ABI49136.1', 'ABI49137.1', =
'ABI49138.1', 'ABI49139.1', 'ABI49140.1', 'ABI49141.1', 'AIL49305.1', =
'AIL49306.1', 'AIM49348.1', 'AIM49349.1', 'AIM49350.1', 'AIM49351.1', =
'AIM49352.1', 'AIM49353.1', 'AIM49354.1', 'AIM49355.1', 'AIM49356.1', =
'AIM49357.1', 'AIM49358.1', 'AIM49359.1', 'AIM49360.1', 'AIM49361.1', =
'AIM49362.1', 'AIM49363.1', 'AIM49364.1', 'AIM49365.1', 'AIM49366.1', =
'AIM49367.1', 'AIM49368.1', 'AIM49369.1', 'AIM49370.1', 'AIM49371.1', =
'AIM49372.1', 'AIM49373.1', 'AIM49374.1', 'AIM49375.1', 'AIM49376.1', =
'AIM49377.1', 'AIM49378.1', 'AIM49379.1', 'AIM49380.1', 'AIM49381.1', =
'AIM49383.1', 'AIM49384.1', 'PNP49384.1', 'AIM49385.1', 'AIM49386.1', =
'AIM49387.1', 'AIM49388.1', 'AIM49389.1', 'AIM49390.1', 'AIM49391.1', =
'AIM49392.1', 'AIM49393.1', 'AIM49394.1', 'AIM49395.1', 'AIM49396.1', =
'AIM49397.1', 'AIM49398.1', 'AIM49399.1', 'AIM49400.1', 'AIM49401.1', =
'AIM49402.1', 'AIM49403.1', 'AIM49404.1', 'AIM49405.1', 'AIM49406.1', =
'AIM49407.1', 'AIM49408.1', 'AIM49409.1', 'AIM49410.1', 'AIM49411.1', =
'AIM49412.1', 'AIM49413.1', 'AIM49414.1', 'AIM49415.1', 'AIM49416.1', =
'AIM49418.1', 'AIM49419.1', 'AIM49420.1', 'AIM49421.1', 'AIM49422.1', =
'EME49524.1', 'PIS49555.1', 'ABY49831.1', 'ABY49832.1', 'ABY49833.1', =
'ABY49834.1', 'ABY49835.1', 'ABY49836.1', 'ABY49838.1', 'ABY49839.1', =
'ABY49840.1', 'ABY49841.1', 'AOX49861.1', 'AOX49862.1', 'ALO50074.1', =
'SMQ50127.1', 'AKS50358.1', 'AKS50369.1', 'AST50481.1', 'AIZ50697.1', =
'AIZ50698.1', 'AIZ50699.1', 'AIZ50700.1', 'AIZ50701.1', 'AIZ50702.1', =
'AIZ50703.1', 'AIZ50704.1', 'KFX50753.1', 'KFX50754.1', 'ASU50802.1', =
'ASU50806.1', 'ASU50807.1', 'ASU50810.1', 'ASU50814.1', 'ASU50816.1', =
'ASU50817.1', 'ASU50818.1', 'ASU50821.1', 'ASU50822.1', 'APU50908.1', =
'ABF50910.1', 'ABF50911.1', 'ABF50912.1', 'ABF50913.1', 'ABF50914.1', =
'ABF50915.1', 'ABF50917.1', 'ABF50918.1', 'ABF50919.1', 'ABF50920.1', =
'ABF50921.1', 'ABF50922.1', 'ABF50923.1', 'ABF50924.1', 'ABF50925.1', =
'ABF50926.1', 'ABF50928.1', 'ABF50929.1', 'ABF50930.1', 'ABF50931.1', =
'ABF50932.1', 'CDI50932.1', 'ABF50933.1', 'CDI50933.1', 'ABF50934.1', =
'ABF50935.1', 'ABF50936.1', 'ABF50937.1', 'ABF50938.1', 'ABF50939.1', =
'ABF50940.1', 'OSS50949.1', 'ORY50957.1', 'OWB51273.1', 'AGR51281.1', =
'AGR51282.1', 'AGR51284.1', 'AGR51285.1', 'AGR51286.1', 'AGR51287.1', =
'AGR51288.1', 'AGR51289.1', 'AGR51290.1', 'AGR51291.1', 'AGR51292.1', =
'AGR51293.1', 'AGR51294.1', 'AGR51295.1', 'AGR51296.1', 'AGR51297.1', =
'AGR51298.1', 'AGR51299.1', 'AGR51300.1', 'ASV51300.1', 'AGR51301.1', =
'AGR51302.1', 'AGR51304.1', 'AGR51305.1', 'AGR51311.1', 'AGR51313.1', =
'AGR51314.1', 'AGR51315.1', 'AGR51316.1', 'AGR51317.1', 'AGR51318.1', =
'AGR51319.1', 'AGR51321.1', 'AGR51322.1', 'AGR51323.1', 'AGR51325.1', =
'AGR51326.1', 'PHH51354.1', 'ASV51355.1', 'ASV51356.1', 'ASV51357.1', =
'CZR51416.1', 'AMB51421.1', 'ARP51424.1', 'ARP51425.1', 'ARP51426.1', =
'ARP51428.1', 'ARP51429.1', 'ARP51430.1', 'ARP51431.1', 'ARP51432.1', =
'ARP51433.1', 'ARP51434.1', 'ARP51436.1', 'ARP51438.1', 'ARP51439.1', =
'ARP51444.1', 'ARP51453.1', 'ARP51458.1', 'ARP51459.1', 'ARP51473.1', =
'ARP51474.1', 'ARP51475.1', 'ARP51476.1', 'ARP51477.1', 'ARP51478.1', =
'ARP51479.1', 'ARP51481.1', 'ARP51482.1', 'ARP51492.1', 'ARP51495.1', =
'ARP51496.1', 'ARP51499.1', 'ARP51507.1', 'ARP51509.1', 'ARP51512.1', =
'ARP51513.1', 'ARP51523.1', 'ARP51524.1', 'ARP51530.1', 'ARP51533.1', =
'ARP51537.1', 'ARP51539.1', 'ARP51540.1', 'ARP51541.1', 'ARP51542.1', =
'ARP51543.1', 'ARP51544.1', 'ARP51546.1', 'ARP51552.1', 'AFV51567.1', =
'AFV51568.1', 'AFV51572.1', 'AFV51577.1', 'AFV51579.1', 'AFV51580.1', =
'AFV51582.1', 'ARB51648.1', 'ARB51650.1', 'CDH51795.1', 'AGC51829.1', =
'AGC51830.1', 'AGC51831.1', 'AGC51832.1', 'AGC51833.1', 'AGC51834.1', =
'AGC51835.1', 'AGC51836.1', 'AGC51837.1', 'CDI51837.1', 'AGC51838.1', =
'AGC51839.1', 'AGC51840.1', 'AGC51841.1', 'AGC51842.1', 'AGC51843.1', =
'AGC51844.1', 'AGC51846.1', 'AGC51847.1', 'AGC51848.1', 'AGC51849.1', =
'AGC51850.1', 'AGC51851.1', 'AGC51852.1', 'AGC51853.1', 'AGC51854.1', =
'AGC51855.1', 'AGC51856.1', 'AGC51857.1', 'AGC51859.1', 'AGC51860.1', =
'AGC51861.1', 'AGC51862.1', 'AGC51864.1', 'AGC51865.1', 'AGC51866.1', =
'AGC51868.1', 'AGC51869.1', 'AGC51870.1', 'AGC51871.1', 'AGC51872.1', =
'AGC51873.1', 'AGC51874.1', 'AGC51878.1', 'AGC51879.1', 'AGC51881.1', =
'AGC51882.1', 'AGC51883.1', 'AAY51884.1', 'AGC51884.1', 'CDH51884.1', =
'AAY51885.1', 'AGC51885.1', 'AAY51886.1', 'AGC51886.1', 'AAY51887.1', =
'AGC51887.1', 'AAY51888.1', 'AGC51888.1', 'AAY51889.1', 'AGC51890.1', =
'AGC51891.1', 'AGC51892.1', 'AGC51893.1', 'AGC51894.1', 'AID51970.1', =
'AHF51984.1', 'AET51990.1', 'AET51991.1', 'AET51994.1', 'AET51998.1', =
'AET52000.1', 'AET52006.1', 'AET52014.1', 'AET52027.1', 'AET52147.1', =
'AET52153.1', 'AET52176.1', 'AET52180.1', 'AMJ52180.1', 'AMJ52181.1', =
'AMJ52182.1', 'AMJ52183.1', 'AOA52254.1', 'AET52318.1', 'AET52320.1', =
'AIB52423.1', 'ADU52453.1', 'ADU52455.1', 'ADU52458.1', 'BAF52458.1', =
'BAF52460.1', 'ADU52461.1', 'ADU52462.1', 'ADU52463.1', 'ADU52466.1', =
'ADU52470.1', 'ADU52471.1', 'ADU52472.1', 'ADU52473.1', 'ADU52476.1', =
'ADU52477.1', 'ANH52502.1', 'ANH52504.1', 'ANH52505.1', 'ANH52507.1', =
'ANH52508.1', 'ANH52511.1', 'ANH52513.1', 'ANH52516.1', 'ANH52517.1', =
'ANH52520.1', 'ANH52521.1', 'ANH52523.1', 'ANH52524.1', 'ANH52525.1', =
'ANH52528.1', 'ANH52530.1', 'ANH52532.1', 'ANH52533.1', 'ANH52534.1', =
'ANH52535.1', 'ANH52539.1', 'ANH52540.1', 'ATB52629.1', 'ATB52630.1', =
'ATB52631.1', 'ATB52632.1', 'ATB52633.1', 'ATB52634.1', 'ATB52635.1', =
'ATB52636.1', 'ALQ52791.1', 'ALQ52793.1', 'CDH52802.1', 'EOD52917.1', =
'OAL52932.1', 'ANH52941.1', 'ANH52943.1', 'ANH52944.1', 'AKQ53009.1', =
'AGN53185.1', 'AGM53314.1', 'AGM53316.1', 'AGM53317.1', 'AGM53319.1', =
'AGM53320.1', 'AGM53323.1', 'AGM53324.1', 'AGM53325.1', 'AGM53326.1', =
'AGM53327.1', 'AGM53328.1', 'AGM53330.1', 'AGM53331.1', 'AGM53332.1', =
'AGM53333.1', 'AGM53334.1', 'AGM53335.1', 'AGM53336.1', 'AGM53337.1', =
'AGM53339.1', 'AGM53340.1', 'AGM53341.1', 'AGM53342.1', 'AGM53343.1', =
'AGM53344.1', 'AGM53345.1', 'AGM53346.1', 'AGM53347.1', 'GAV53427.1', =
'AHA53487.1', 'AHA53490.1', 'AHA53491.1', 'AHA53493.1', 'AHA53494.1', =
'AHA53495.1', 'AHA53497.1', 'AHA53499.1', 'AHA53515.1', 'AHA53533.1', =
'AHA53542.1', 'AHA53544.1', 'AHA53545.1', 'AHA53546.1', 'KNZ53563.1', =
'AEV53832.1', 'AEV53833.1', 'AEV53834.1', 'AEV53836.1', 'AEV53837.1', =
'AEV53838.1', 'AEV53839.1', 'AEV53840.1', 'AEV53841.1', 'AEV53842.1', =
'AEV53843.1', 'AEV53844.1', 'AEV53846.1', 'AEV53847.1', 'AEV53848.1', =
'AEV53849.1', 'AEV53850.1', 'AIU53856.1', 'AIU53857.1', 'AIU53859.1', =
'AIU53863.1', 'AIU53864.1', 'AIU53865.1', 'AIU53867.1', 'AIU53868.1', =
'AIU53869.1', 'AIU53871.1', 'AIU53872.1', 'AIU53873.1', 'AKR53950.1', =
'AKR53951.1', 'BAV53952.1', 'BAV53953.1', 'BAV53955.1', 'ABG53985.1', =
'AEI54133.1', 'GAT54158.1', 'OCF54310.1', 'ATQ54330.1', 'ATQ54331.1', =
'ATQ54332.1', 'ATQ54333.1', 'ATQ54335.1', 'ATQ54336.1', 'ATQ54337.1', =
'ATQ54339.1', 'ATQ54340.1', 'ATQ54341.1', 'ATQ54344.1', 'ATQ54349.1', =
'ATQ54350.1', 'AKG54447.1', 'AKG54448.1', 'AKG54450.1', 'AKG54453.1', =
'AKG54454.1', 'AKG54455.1', 'AKG54456.1', 'AKG54457.1', 'AKG54459.1', =
'AKG54460.1', 'AKG54461.1', 'AKG54462.1', 'AKG54463.1', 'AKG54465.1', =
'AKG54466.1', 'AKG54467.1', 'ADD54510.1', 'ADD54511.1', 'ADD54512.1', =
'ADD54514.1', 'ADD54515.1', 'ADD54516.1', 'ADD54517.1', 'ADD54518.1', =
'ADD54519.1', 'ADD54520.1', 'PFH54520.1', 'ADD54523.1', 'ADD54524.1', =
'ADD54525.1', 'ADD54526.1', 'ADD54528.1', 'ADD54529.1', 'ADD54530.1', =
'ADD54531.1', 'CCF54838.1', 'APX54916.1', 'APX54917.1', 'APX54921.1', =
'APX54922.1', 'APX54924.1', 'APX54929.1', 'AGC55019.1', 'AGC55020.1', =
'AGC55021.1', 'AGC55022.1', 'AGC55023.1', 'AGC55024.1', 'AGC55025.1', =
'AGC55027.1', 'AGC55028.1', 'AGC55049.1', 'APX55142.1', 'APX55143.1', =
'APX55145.1', 'APX55146.1', 'APX55147.1', 'APX55151.1', 'APX55152.1', =
'AEZ55155.1', 'APX55155.1', 'APX55156.1', 'APX55157.1', 'APX55158.1', =
'APX55159.1', 'APX55160.1', 'APX55162.1', 'APX55163.1', 'EQB55271.1', =
'AFQ55277.1', 'AFQ55278.1', 'AIY55283.1', 'OWB55320.1', 'ADQ55421.1', =
'ADQ55430.1', 'ADQ55436.1', 'ADQ55444.1', 'ADQ55447.1', 'ADQ55448.1', =
'AIM55470.1', 'AGT55612.1', 'AGT55613.1', 'AGT55614.1', 'AGT55615.1', =
'AGT55616.1', 'AGG55640.1', 'AGG55641.1', 'ORY55661.1', 'CCC55662.1', =
'CCC55663.1', 'CCC55665.1', 'CCC55668.1', 'CCC55669.1', 'CDH55674.1', =
'EJD55691.1', 'EJD55692.1', 'EJD55693.1', 'ADB55729.1', 'AIN55740.1', =
'PPJ55750.1', 'ALL55782.1', 'ALL55802.1', 'ALL55844.1', 'ALL55846.1', =
'ALL55847.1', 'ALL55849.1', 'ALL55850.1', 'ALL55853.1', 'ALL55854.1', =
'ALL55857.1', 'ALL55861.1', 'ALL55862.1', 'ALL55863.1', 'ALL55865.1', =
'ALL55866.1', 'ALL55867.1', 'ALL55868.1', 'ALL55869.1', 'ALL55870.1', =
'ALL55871.1', 'ALL55872.1', 'ALL55873.1', 'ALL55874.1', 'ALL55875.1', =
'ALL55876.1', 'AGS56230.1', 'ALS56302.1', 'ALS56303.1', 'ALS56308.1', =
'ALS56310.1', 'ALS56311.1', 'ALS56312.1', 'ALS56314.1', 'ARH56354.1', =
'AAY56356.1', 'AAY56357.1', 'ARH56357.1', 'AAY56358.1', 'AQY56465.1', =
'AQY56466.1', 'AFL56692.1', 'PFH56693.1', 'ADB56969.1', 'ADB56970.1', =
'ALQ56982.1', 'AHA57223.1', 'AHA57229.1', 'AHA57232.1', 'AHA57234.1', =
'BAV57317.1', 'BAV57318.1', 'KZT57426.1', 'AHE57541.1', 'AHE57542.1', =
'AHE57543.1', 'AHE57544.1', 'AHE57545.1', 'AHE57546.1', 'AHE57547.1', =
'AHE57548.1', 'AHE57549.1', 'AHE57550.1', 'AHE57551.1', 'AHE57552.1', =
'AHE57553.1', 'AHE57554.1', 'AHE57555.1', 'AHE57556.1', 'AHE57557.1', =
'AHE57558.1', 'AHE57559.1', 'AHE57560.1', 'AHE57561.1', 'AHE57562.1', =
'AHE57563.1', 'AHE57564.1', 'AHE57565.1', 'AHE57566.1', 'AHE57567.1', =
'AHE57568.1', 'AHE57569.1', 'BAC57614.1', 'BAC57615.1', 'BAC57616.1', =
'BBA57861.1', 'BBA58027.1', 'BBA58028.1', 'BBA58029.1', 'BBA58030.1', =
'BBA58032.1', 'CEL58096.1', 'ANH58332.1', 'ANH58333.1', 'ANH58335.1', =
'ANH58336.1', 'ANH58337.1', 'ANH58338.1', 'ANH58339.1', 'ANH58340.1', =
'CDN58523.1', 'OTA58606.1', 'ANK58771.1', 'ANK58773.1', 'ANK58774.1', =
'ANK58776.1', 'ANK58777.1', 'ANK58778.1', 'ANK58779.1', 'ADE58781.1', =
'ADE58783.1', 'SGZ58784.1', 'ADE58785.1', 'ADE58786.1', 'ADE58787.1', =
'ADE58788.1', 'ADE58790.1', 'ADE58792.1', 'ADE58801.1', 'ADE58818.1', =
'ADE58819.1', 'ADE58821.1', 'BAU58965.1', 'BAU58966.1', 'KIR59053.1', =
'OWB59078.1', 'AGT59160.1', 'AHA59201.1', 'AHA59205.1', 'AHA59210.1', =
'AHA59211.1', 'AHA59213.1', 'AHA59214.1', 'AHA59216.1', 'AHA59219.1', =
'AHA59222.1', 'AHA59223.1', 'AHA59224.1', 'AHA59226.1', 'AHA59228.1', =
'AHX59228.1', 'AHA59229.1', 'AHA59230.1', 'BAU59397.1', 'BAU59399.1', =
'BAU59400.1', 'BAU59401.1', 'BAU59403.1', 'BAU59404.1', 'KYK59872.1', =
'ORY59880.1', 'AAY59903.1', 'AAY59904.1', 'KFY60178.1', 'AHA60195.1', =
'AHA60196.1', 'AHA60197.1', 'AHA60198.1', 'AHA60199.1', 'AHA60200.1', =
'AHA60201.1', 'AHA60202.1', 'AHA60203.1', 'AHA60204.1', 'AHA60205.1', =
'AHA60206.1', 'AHA60207.1', 'AHA60208.1', 'AHA60209.1', 'AHA60210.1', =
'AHA60211.1', 'AHA60212.1', 'AHA60213.1', 'AHA60214.1', 'AHA60215.1', =
'AHA60216.1', 'AHA60217.1', 'AHA60218.1', 'AHA60219.1', 'AHA60220.1', =
'AHA60222.1', 'AHA60223.1', 'AHA60225.1', 'AHA60226.1', 'AHA60227.1', =
'AHA60228.1', 'AHA60229.1', 'AHA60230.1', 'AHA60231.1', 'AHA60232.1', =
'AHA60233.1', 'AHA60234.1', 'AHA60235.1', 'AHA60236.1', 'AHA60237.1', =
'AHA60238.1', 'AHA60239.1', 'AHA60241.1', 'AHA60242.1', 'AHA60243.1', =
'AHA60244.1', 'AHA60245.1', 'AHA60246.1', 'AHA60247.1', 'AHA60248.1', =
'AHA60249.1', 'AHA60250.1', 'AHA60251.1', 'AHA60252.1', 'AHA60253.1', =
'AHA60255.1', 'AHA60256.1', 'AHA60257.1', 'AHA60258.1', 'AHA60259.1', =
'AHA60260.1', 'AHA60261.1', 'AHA60262.1', 'AHA60263.1', 'AHA60264.1', =
'AHA60265.1', 'ADE60266.1', 'AHA60266.1', 'AHA60267.1', 'AHA60268.1', =
'AHA60269.1', 'AHA60270.1', 'AHA60272.1', 'AHA60273.1', 'AHA60274.1', =
'AHA60275.1', 'AHA60276.1', 'AHA60277.1', 'AHA60278.1', 'AHA60279.1', =
'AHA60280.1', 'AHA60281.1', 'AHA60282.1', 'AHA60283.1', 'AHA60284.1', =
'AHA60285.1', 'AHA60286.1', 'AHA60287.1', 'AHA60288.1', 'AHA60289.1', =
'AHA60290.1', 'AHA60291.1', 'AHA60292.1', 'AHA60293.1', 'AHA60294.1', =
'AHA60295.1', 'AHA60296.1', 'AHA60297.1', 'AHA60298.1', 'AHA60299.1', =
'AHA60300.1', 'AHA60301.1', 'AHA60302.1', 'AHA60303.1', 'AHA60304.1', =
'AHA60305.1', 'AHA60306.1', 'AHA60307.1', 'AHA60308.1', 'AHA60309.1', =
'AHA60310.1', 'AHA60311.1', 'AHA60312.1', 'AHA60313.1', 'AHA60314.1', =
'AHA60315.1', 'AHA60316.1', 'AHA60317.1', 'AHA60318.1', 'AHA60320.1', =
'AHA60321.1', 'AHA60322.1', 'AHA60323.1', 'AHA60324.1', 'AHA60325.1', =
'AHA60326.1', 'AHA60327.1', 'AHA60328.1', 'AHA60329.1', 'AHA60330.1', =
'AHA60331.1', 'AHA60332.1', 'AHA60333.1', 'AHA60334.1', 'AHA60335.1', =
'AHA60336.1', 'AHA60337.1', 'AHA60338.1', 'AHA60339.1', 'AHA60340.1', =
'AHA60341.1', 'AHA60343.1', 'AHA60344.1', 'AHA60345.1', 'AHA60346.1', =
'AHA60347.1', 'AHA60348.1', 'AHA60349.1', 'AHA60350.1', 'AHA60351.1', =
'AHA60352.1', 'AHA60353.1', 'AHA60354.1', 'AHA60355.1', 'AHA60356.1', =
'AHA60357.1', 'AHA60358.1', 'AHA60359.1', 'AHA60360.1', 'AHA60361.1', =
'AHA60362.1', 'AHA60364.1', 'AHA60365.1', 'AHA60367.1', 'AHA60368.1', =
'AHA60369.1', 'AHA60370.1', 'AHA60371.1', 'AHA60372.1', 'AHA60373.1', =
'AHA60374.1', 'AHA60375.1', 'AHA60376.1', 'AHA60377.1', 'AHA60378.1', =
'AHA60379.1', 'AHA60380.1', 'AMR60380.1', 'AHA60381.1', 'AMR60381.1', =
'AHA60382.1', 'AMR60382.1', 'AMR60383.1', 'AMR60384.1', 'AMR60385.1', =
'AMR60386.1', 'AMR60387.1', 'AMR60388.1', 'AMR60389.1', 'AMR60390.1', =
'AMR60391.1', 'AHZ60430.1', 'AHZ60431.1', 'AHZ60432.1', 'AHZ60433.1', =
'ACJ60571.1', 'ACJ60572.1', 'ACJ60573.1', 'ACJ60574.1', 'BAL60574.1', =
'ACJ60575.1', 'ACJ60576.1', 'ACJ60577.1', 'ACJ60578.1', 'ACJ60579.1', =
'ACJ60580.1', 'ACJ60581.1', 'ACJ60583.1', 'ACJ60584.1', 'ACJ60585.1', =
'ACJ60586.1', 'ACJ60587.1', 'ACJ60588.1', 'ACJ60589.1', 'ACJ60590.1', =
'ACJ60591.1', 'ACJ60592.1', 'ACJ60593.1', 'ACJ60594.1', 'ACF60614.1', =
'ACF60615.1', 'ACF60616.1', 'ACE60617.1', 'ACE60618.1', 'ACE60619.1', =
'ACE60620.1', 'ANG60869.1', 'ANG60884.1', 'SJX60979.1', 'PMD60997.1', =
'CEI61026.1', 'AFU61040.1', 'AFU61041.1', 'AFU61043.1', 'AFU61046.1', =
'AFU61049.1', 'AFU61050.1', 'AFU61052.1', 'AFU61053.1', 'AFU61055.1', =
'AFU61058.1', 'AUM61060.1', 'AFU61061.1', 'AFU61063.1', 'AFU61064.1', =
'AFU61065.1', 'AFU61074.1', 'AFU61075.1', 'AFU61077.1', 'AFU61078.1', =
'AFU61085.1', 'AFU61086.1', 'AFU61087.1', 'AFU61090.1', 'AFU61093.1', =
'AFU61094.1', 'AFU61095.1', 'ETS61223.1', 'OUM61226.1', 'APX61257.1', =
'AQY61272.1', 'AQY61273.1', 'AQY61274.1', 'AQY61275.1', 'KUI61283.1', =
'ALO61312.1', 'ALO61317.1', 'ALO61325.1', 'ALO61340.1', 'ARN61491.1', =
'ARN61492.1', 'ARN61493.1', 'ARN61494.1', 'ARN61539.1', 'ARN61540.1', =
'ARN61555.1', 'ALD61606.1', 'AUM61611.1', 'AUM61612.1', 'EMR61722.1', =
'ATP61751.1', 'ATP61752.1', 'ATP61753.1', 'ATP61754.1', 'ATP61755.1', =
'ATP61756.1', 'ATP61757.1', 'ATP61758.1', 'ATP61759.1', 'ATP61760.1', =
'ATP61761.1', 'ATP61762.1', 'ATP61764.1', 'ATP61765.1', 'ATP61766.1', =
'ATP61767.1', 'ATP61768.1', 'ATP61769.1', 'ATP61770.1', 'ATP61771.1', =
'ATP61772.1', 'ATP61773.1', 'ATP61774.1', 'ATP61775.1', 'ATP61776.1', =
'ATP61777.1', 'ATP61778.1', 'ATP61779.1', 'ATP61780.1', 'ATP61781.1', =
'ATP61782.1', 'ATP61783.1', 'AHA61789.1', 'ALD61802.1', 'AMY61940.1', =
'AMY61941.1', 'AMY61942.1', 'AMY61943.1', 'AMY61944.1', 'AMY61946.1', =
'AMY61947.1', 'AMY61948.1', 'AMY61949.1', 'KDQ61949.1', 'AMY61950.1', =
'AMY61951.1', 'AMY61952.1', 'AMY61953.1', 'AMY61954.1', 'AMY61955.1', =
'AMY61957.1', 'AMY61958.1', 'AMY61959.1', 'AMY61960.1', 'AMY61961.1', =
'AMY61962.1', 'AMY61963.1', 'AMY61964.1', 'AMY61965.1', 'AMY61967.1', =
'AMY61969.1', 'AMY61970.1', 'AMY61971.1', 'AMY61972.1', 'AMY61973.1', =
'AMY61974.1', 'AMY61975.1', 'AMY61976.1', 'AMY61977.1', 'KDN61977.1', =
'AMY61978.1', 'AMY61980.1', 'AMY61981.1', 'AMY61982.1', 'AMY61983.1', =
'AMY61984.1', 'AMY61986.1', 'AMY61987.1', 'AMY61988.1', 'AMY61989.1', =
'AMY61990.1', 'AMY61991.1', 'AMY61992.1', 'AMY61994.1', 'AMY61995.1', =
'AMY61996.1', 'AMY61999.1', 'AMY62001.1', 'AMY62004.1', 'AMY62005.1', =
'AMY62006.1', 'AMY62008.1', 'AMY62009.1', 'AMY62010.1', 'AMY62011.1', =
'AMY62012.1', 'AMY62013.1', 'AMY62014.1', 'AMY62015.1', 'AMY62016.1', =
'AMY62017.1', 'AMY62018.1', 'AMY62019.1', 'AMY62020.1', 'AMY62021.1', =
'AMY62022.1', 'AMY62023.1', 'AMY62024.1', 'AMY62026.1', 'AMY62027.1', =
'AMY62028.1', 'AMY62029.1', 'AMY62030.1', 'AMY62031.1', 'AMY62032.1', =
'AMY62034.1', 'AMY62035.1', 'AMY62036.1', 'AMY62037.1', 'AMY62039.1', =
'AMY62040.1', 'AMY62041.1', 'AMY62042.1', 'AMY62043.1', 'AMY62044.1', =
'AMY62045.1', 'AMY62047.1', 'AMY62048.1', 'AMY62050.1', 'AMY62051.1', =
'AMY62052.1', 'AMY62053.1', 'AMY62054.1', 'AMY62055.1', 'AMY62056.1', =
'AMY62058.1', 'AMY62059.1', 'AMY62060.1', 'AMY62061.1', 'AMY62062.1', =
'AMY62064.1', 'AMY62067.1', 'AMY62068.1', 'AMY62069.1', 'AMY62070.1', =
'AMY62071.1', 'AMY62072.1', 'AMY62073.1', 'AMY62074.1', 'ATQ62189.1', =
'AJP62201.1', 'AUM62216.1', 'AUM62217.1', 'AUM62218.1', 'AUM62219.1', =
'BAT62234.1', 'BAT62235.1', 'BAT62236.1', 'BAT62237.1', 'BAT62238.1', =
'BAT62239.1', 'BAT62240.1', 'BAT62241.1', 'BAT62242.1', 'BAT62243.1', =
'BAT62245.1', 'BAT62246.1', 'BAT62247.1', 'BAT62248.1', 'BAT62249.1', =
'BAT62251.1', 'BAT62252.1', 'BAT62253.1', 'BAT62254.1', 'BAT62256.1', =
'BAT62257.1', 'BAT62258.1', 'BAT62259.1', 'BAT62260.1', 'BAT62261.1', =
'AHA62263.1', 'BAT62264.1', 'BAT62265.1', 'BAT62267.1', 'BAT62268.1', =
'BAT62269.1', 'BAT62272.1', 'BAT62273.1', 'BAT62274.1', 'BAT62276.1', =
'BAT62277.1', 'BAT62278.1', 'BAT62279.1', 'BAT62280.1', 'BAT62281.1', =
'BAT62283.1', 'BAT62285.1', 'BAT62286.1', 'BAT62287.1', 'BAT62288.1', =
'BAT62291.1', 'BAT62292.1', 'BAT62293.1', 'BAT62294.1', 'BAT62296.1', =
'BAT62300.1', 'BAT62302.1', 'BAT62303.1', 'BAT62305.1', 'BAT62306.1', =
'BAT62307.2', 'BAT62308.2', 'BAT62309.1', 'BAT62310.2', 'BAT62311.1', =
'BAT62312.1', 'BAT62314.1', 'BAT62315.1', 'BAT62316.1', 'BAT62318.1', =
'BAT62319.1', 'BAT62320.1', 'BAT62321.1', 'BAT62322.1', 'BAT62323.1', =
'BAT62324.1', 'BAT62326.1', 'BAT62329.1', 'BAT62330.1', 'KEQ62358.1', =
'AAY62525.1', 'AAY62526.1', 'AAY62527.1', 'AAY62528.1', 'AAY62529.1', =
'AAY62530.1', 'AAY62531.1', 'AAY62533.1', 'AAY62534.1', 'AAY62535.1', =
'AQY62683.1', 'ASC62781.1', 'AIG63005.1', 'AIG63008.1', 'AIG63012.1', =
'AIG63014.1', 'AGK63080.1', 'ASV63238.1', 'ASV63239.1', 'AIG63360.1', =
'AIG63361.1', 'CEG63380.1', 'ATQ63439.1', 'AJE63446.1', 'OAA63559.1', =
'AHZ63688.1', 'KDQ63704.1', 'ACA63810.1', 'AAY64036.1', 'AAY64037.1', =
'AAY64038.1', 'AAY64039.1', 'AAY64040.1', 'AAY64041.1', 'PPQ64378.1', =
'CUV64431.1', 'BAK64607.1', 'BAK64608.1', 'BAK64611.1', 'BAK64617.1', =
'BAK64619.1', 'EPQ64622.1', 'ADT64649.1', 'ADT64650.1', 'ADT64651.1', =
'ADT64652.1', 'ADT64653.1', 'ADT64654.1', 'ADT64655.1', 'ADT64656.1', =
'ADT64657.1', 'ADT64658.1', 'ADT64659.1', 'ADT64660.1', 'ABD64732.1', =
'ABD64733.1', 'ABD64734.1', 'ABD64735.1', 'ABD64736.1', 'ABD64737.1', =
'ABD64738.1', 'ABD64739.1', 'ABD64740.1', 'ABD64741.1', 'AIW64763.1', =
'ATL64771.1', 'ADN65139.1', 'ADN65140.1', 'ADN65143.1', 'ADN65146.1', =
'ADN65147.1', 'ADN65148.1', 'ADN65151.1', 'ADN65153.1', 'ADN65154.1', =
'ADN65155.1', 'ADN65156.1', 'ADN65157.1', 'ADN65158.1', 'ADN65160.1', =
'ADN65162.1', 'ADN65163.1', 'ADN65164.1', 'ADN65165.1', 'ADN65166.1', =
'ADN65167.1', 'ADN65168.1', 'ADN65170.1', 'ADN65171.1', 'ADN65172.1', =
'ADN65173.1', 'ADN65174.1', 'ADN65175.1', 'ADN65177.1', 'ADN65180.1', =
'ADN65182.1', 'ADN65183.1', 'ADN65184.1', 'ADN65185.1', 'ADN65186.1', =
'ADN65187.1', 'ADN65188.1', 'ADN65189.1', 'ADN65190.1', 'AIA65259.1', =
'AIA65260.1', 'AIA65261.1', 'AIA65262.1', 'AIA65263.1', 'AIA65265.1', =
'AIA65267.1', 'AIA65274.1', 'AIA65275.1', 'EUC65346.1', 'ALA65449.2', =
'ALA65451.2', 'ALA65454.2', 'ALA65455.2', 'AHZ65460.1', 'AHZ65461.1', =
'AHZ65470.1', 'AHZ65471.1', 'AHZ65475.1', 'AHZ65478.1', 'AHZ65483.1', =
'AHZ65488.1', 'KFH65589.1', 'KUI65661.1', 'ART65667.1', 'ART65677.1', =
'ACQ65683.1', 'ACQ65684.1', 'ACQ65688.1', 'ACQ65690.1', 'AIA65697.1', =
'AIA65698.1', 'AIA65699.1', 'AIA65700.1', 'AIA65702.1', 'AIA65718.1', =
'AIA65729.1', 'AIA65766.1', 'AIA65773.1', 'AIA65776.1', 'AND65776.1', =
'AND65777.1', 'ACT65778.1', 'AIA65778.1', 'AND65778.1', 'AIA65779.1', =
'AND65779.1', 'AIA65780.1', 'AIA65781.1', 'ACT65784.1', 'ACT65785.1', =
'ACT65786.1', 'ACT65787.1', 'ACT65788.1', 'AIA65788.1', 'ACT65789.1', =
'AIA65789.1', 'ACT65790.1', 'AIA65790.1', 'ACT65792.1', 'ACT65793.1', =
'ACT65794.1', 'ACT65796.1', 'AIA65801.1', 'AIA65807.1', 'AIA65809.1', =
'AIA65810.1', 'AIA65811.1', 'AIA65812.1', 'AIA65813.1', 'AIA65814.1', =
'AIA65815.1', 'AIA65818.1', 'AIA65819.1', 'AIA65829.1', 'AIA65837.1', =
'AIA65838.1', 'AIA65840.1', 'CAA65842.1', 'AIA65843.1', 'AIA65844.1', =
'AIA65847.1', 'AEB65850.1', 'AIA65850.1', 'AEB65853.1', 'AEB65854.1', =
'AEB65856.1', 'AEB65857.1', 'AIA65860.1', 'AIA65861.1', 'AIA65863.1', =
'AIA65864.1', 'AIA65865.1', 'ACT65868.1', 'AEB65868.1', 'AEB65869.1', =
'AIA65869.1', 'AEB65870.1', 'AEB65872.1', 'AIA65872.1', 'AEB65873.1', =
'AEB65874.1', 'AEB65875.1', 'AEB65876.1', 'AEB65877.1', 'AEB65878.1', =
'AIA65891.1', 'AIA65892.1', 'AIA65893.1', 'AEB65895.1', 'AEB65896.1', =
'AEB65897.1', 'AEB65898.1', 'AEB65899.1', 'AEB65900.1', 'AEB65901.1', =
'AIA65901.1', 'AEB65903.1', 'AEB65904.1', 'AIA65904.1', 'AEB65905.1', =
'AEB65906.1', 'AEB65907.1', 'AIA65907.1', 'AEB65908.1', 'AEB65909.1', =
'AIA65909.1', 'AEB65910.1', 'AEB65911.1', 'AEB65912.1', 'AEB65913.1', =
'AIA65921.1', 'AIA65948.1', 'AIA65952.1', 'AIA65955.1', 'AIA65957.1', =
'AIA65965.1', 'AIA65966.1', 'AIA65967.1', 'AIA65969.1', 'AIA65970.1', =
'AIA65971.1', 'AIA65972.1', 'AIA65974.1', 'AIA65975.1', 'AIA65976.1', =
'AIA66017.1', 'AIA66019.1', 'AIA66024.1', 'AIA66026.1', 'AIA66027.1', =
'AIA66030.1', 'AIA66032.1', 'AIA66033.1', 'AIA66035.1', 'AIA66040.1', =
'AIA66041.1', 'AIA66045.1', 'AIA66047.1', 'AIA66049.1', 'AIA66050.1', =
'AIA66051.1', 'AIA66061.1', 'ONH66063.1', 'AIA66067.1', 'AIA66068.1', =
'AIA66072.1', 'AIA66074.1', 'AIA66075.1', 'AIA66076.1', 'AIA66077.1', =
'AIA66078.1', 'AIA66079.1', 'AIA66080.1', 'AIA66081.1', 'AIA66082.1', =
'AIA66083.1', 'AIA66085.1', 'AIA66086.1', 'AIA66087.1', 'AIA66088.1', =
'AIA66089.1', 'AIA66091.1', 'AIA66095.1', 'AIA66096.1', 'AIA66097.1', =
'AIA66099.1', 'AKH66106.1', 'AIA66108.1', 'AIA66115.1', 'AIA66117.1', =
'ALV66153.1', 'KIM66163.1', 'AFP66207.1', 'AFO66284.1', 'ATA66305.1', =
'ATA66306.1', 'ATA66307.1', 'ATA66308.1', 'ATA66309.1', 'ATA66310.1', =
'ATA66311.1', 'AKJ66336.1', 'AKJ66337.1', 'AKJ66338.1', 'AKJ66339.1', =
'AKJ66340.1', 'AKJ66341.1', 'AKJ66342.1', 'AKJ66343.1', 'AKJ66344.1', =
'AKJ66345.1', 'PHH66346.1', 'AKJ66347.1', 'AKJ66350.1', 'AKJ66351.1', =
'AKJ66352.1', 'AKJ66353.1', 'AKJ66355.1', 'AKJ66356.1', 'AKJ66358.1', =
'AKJ66359.1', 'AKJ66360.1', 'AKJ66361.1', 'BAI66393.1', 'BAI66394.1', =
'BAI66396.1', 'BAI66397.1', 'BAI66398.1', 'BAI66399.1', 'BAI66400.1', =
'BAI66402.1', 'BAI66403.1', 'BAI66404.1', 'BAI66405.1', 'ATP66582.1', =
'ATP66583.1', 'ALV66604.1', 'ALV66605.1', 'ALV66607.1', 'ALV66610.1', =
'AGO66688.1', 'AGO66689.1', 'AGO66690.1', 'AGO66691.1', 'AGO66698.1', =
'AGO66699.1', 'AGO66700.1', 'AGO66701.1', 'AGO66702.1', 'AGO66703.1', =
'AGO66704.1', 'AGO66705.1', 'AGO66706.1', 'AGO66707.1', 'AGO66708.1', =
'AGO66710.1', 'AGO66711.1', 'AGO66714.1', 'AGO66722.1', 'AFX66740.1', =
'AFX66741.1', 'AFX66743.1', 'BAM66807.1', 'BAM66808.1', 'BAM66809.1', =
'BAM66810.1', 'BAM66811.1', 'BAM66812.1', 'BAM66813.1', 'BAM66814.1', =
'BAM66815.1', 'BAM66817.1', 'BAM66818.1', 'BAM66819.1', 'BAM66820.1', =
'KZV66861.1', 'ALN66873.1', 'ATA66963.1', 'ATA66964.1', 'ATA66965.1', =
'ATA67021.1', 'ARE67167.1', 'ARE67169.1', 'ARE67170.1', 'ARE67172.1', =
'ARE67174.1', 'ARE67176.1', 'ARE67177.1', 'ARE67180.1', 'ARE67185.1', =
'ARE67187.1', 'ARE67193.1', 'ARE67194.1', 'ARE67197.1', 'ARE67199.1', =
'ARE67200.1', 'ARE67202.1', 'ARE67205.1', 'ARE67208.1', 'BAN67212.1', =
'ARE67215.1', 'BAN67222.1', 'BAN67224.1', 'BAN67233.1', 'AHL67384.1', =
'AJW67421.1', 'AJW67422.1', 'AMQ67543.1', 'AMQ67544.1', 'ABF67585.1', =
'OSX67619.1', 'AUX67999.1', 'SCV68048.1', 'AUX68056.1', 'AUX68057.1', =
'AUX68058.1', 'AUX68093.1', 'AJW68101.1', 'AJW68102.1', 'AJW68103.1', =
'AJW68105.1', 'AJW68106.1', 'AJW68107.1', 'AJW68108.1', 'AJW68109.1', =
'AJW68112.1', 'AJW68114.1', 'ADN68164.1', 'ADN68165.1', 'ADN68166.1', =
'ADN68167.1', 'ADN68168.1', 'ADN68169.1', 'ADN68170.1', 'ADN68171.1', =
'ADN68172.1', 'ADN68173.1', 'ADN68174.1', 'ADN68175.1', 'ADN68176.1', =
'ADN68177.1', 'ADN68178.1', 'ADN68179.1', 'ADN68180.1', 'ADN68181.1', =
'ADN68182.1', 'ADN68183.1', 'ADN68184.1', 'ADN68185.1', 'ADN68187.1', =
'ADN68188.1', 'ADN68189.1', 'ADN68190.1', 'ADN68191.1', 'ACS68206.1', =
'ACS68209.1', 'ACS68210.1', 'ACS68212.1', 'ACS68214.1', 'ACS68215.1', =
'ACS68216.1', 'ACS68217.1', 'ACS68218.1', 'ACS68219.1', 'ACS68220.1', =
'KEY68317.1', 'OBT68383.1', 'KIJ68393.1', 'ANA68452.1', 'AIU68557.1', =
'AIU68561.1', 'AJW68786.1', 'ABE68816.2', 'ABE68819.1', 'AQN68819.1', =
'AQN68820.1', 'ABE68824.1', 'ABE68826.1', 'ABE68828.1', 'AEP68844.1', =
'AEP68846.1', 'AFV68870.1', 'AFV68871.1', 'AVI68875.1', 'AVI68876.1', =
'AFV68877.1', 'AFV68881.1', 'ABE68887.1', 'AFV68887.1', 'AFV68888.1', =
'AFV68894.1', 'AFV68896.1', 'AFV68900.1', 'AFV68901.1', 'AFV68903.1', =
'AFV68904.1', 'AFV68906.1', 'AFV68907.1', 'AFV68909.1', 'AFV68914.1', =
'AFV68924.1', 'AFV68925.1', 'AFV68932.1', 'AFV68933.1', 'AHL69004.1', =
'AHL69007.1', 'AHL69010.1', 'AHL69011.1', 'AHL69019.1', 'AHL69021.1', =
'ACY69022.1', 'AHL69022.1', 'AHL69024.1', 'AHL69025.1', 'AHL69026.1', =
'AHL69027.1', 'AHL69028.1', 'AHL69033.1', 'AHL69034.1', 'APT69092.1', =
'CCA69108.1', 'AOW69309.1', 'AOW69310.1', 'AGF69446.1', 'AGF69450.1', =
'AFN69463.1', 'AGF69469.1', 'AGF69474.1', 'AGF69499.1', 'CEG69500.1', =
'AGF69501.1', 'OKY69591.1', 'AAB69702.1', 'AHC69717.1', 'AHC69718.1', =
'AHC69719.1', 'AHC69720.1', 'AHC69722.1', 'AHC69723.1', 'AHC69724.1', =
'AHC69726.1', 'KFA69826.1', 'AFL69848.1', 'AFL69849.1', 'AFL69850.1', =
'AFL69851.1', 'AFL69852.1', 'AFL69853.1', 'AFL69854.1', 'AFL69855.1', =
'AFL69856.1', 'AFL69857.1', 'AFL69858.1', 'AFL69859.1', 'AFL69860.1', =
'AFL69861.1', 'AFL69862.1', 'AFL69863.1', 'AFL69864.1', 'AFL69865.1', =
'AFL69866.1', 'AFL69867.1', 'AFL69868.1', 'AFL69869.1', 'AFL69870.1', =
'AFL69871.1', 'AFL69872.1', 'AFL69873.1', 'AFL69874.1', 'AFL69875.1', =
'AFL69877.1', 'AFL69878.1', 'AFL69879.1', 'AFL69880.1', 'AFL69881.1', =
'AFL69882.1', 'AFL69883.1', 'AFL69884.1', 'AFL69885.1', 'AFL69886.1', =
'AFL69887.1', 'AFL69888.1', 'AFL69889.1', 'AFL69890.1', 'AFL69891.1', =
'AFL69892.1', 'AFL69893.1', 'AFL69894.1', 'AFL69895.1', 'AFL69896.1', =
'AFL69897.1', 'AFL69898.1', 'AFL69899.1', 'AFL69900.1', 'AFL69901.1', =
'AFL69903.1', 'AFL69904.1', 'AFL69905.1', 'AFL69906.1', 'AFL69907.1', =
'AFL69908.1', 'AFL69909.1', 'AFL69910.1', 'AFL69911.1', 'AFL69912.1', =
'AFL69913.1', 'AFL69914.1', 'AFL69915.1', 'AFL69916.1', 'AFL69917.1', =
'AFL69918.1', 'KID69958.1', 'BAT70030.1', 'BAT70032.1', 'BAT70033.1', =
'BAT70035.1', 'BAT70036.1', 'BAT70037.1', 'BAT70040.1', 'BAT70042.1', =
'BAT70043.1', 'BAT70044.1', 'BAT70047.1', 'BAT70049.1', 'BAT70050.1', =
'BAT70053.1', 'BAT70054.1', 'BAT70056.1', 'ASL70080.1', 'ASL70081.1', =
'ASL70082.1', 'ASL70083.1', 'ASL70084.1', 'ASL70085.1', 'ASL70086.1', =
'ASL70087.1', 'ASL70088.1', 'ASL70089.1', 'ASL70090.1', 'ASL70091.1', =
'ASL70092.1', 'ASL70093.1', 'ASL70094.1', 'ASL70095.1', 'ASL70096.1', =
'ASL70098.1', 'ASL70099.1', 'ASL70100.1', 'ASL70101.1', 'ASL70102.1', =
'ASL70103.1', 'ASL70104.1', 'ASL70105.1', 'ASL70106.1', 'ASL70108.1', =
'ASL70109.1', 'ASL70110.1', 'ASL70111.1', 'ASL70112.1', 'ASL70114.1', =
'ASL70116.1', 'ASL70117.1', 'ASL70118.1', 'ATY70157.1', 'ATY70158.1', =
'ATY70159.1', 'ARX70263.1', 'BAN70275.1', 'BAN70276.1', 'BAN70277.1', =
'BAN70280.1', 'AHC70299.1', 'AHC70300.1', 'AHC70301.1', 'AHC70302.1', =
'AHC70303.1', 'AHC70304.1', 'AHC70305.1', 'CBQ70305.1', 'AHC70306.1', =
'AHC70307.1', 'AHC70308.1', 'AHC70309.1', 'POY70578.1', 'AID70688.1', =
'KIL70783.1', 'AKM70901.1', 'AKM70902.1', 'AKM70903.1', 'AKM70904.1', =
'AKM70906.1', 'AKM70907.1', 'AKM70908.1', 'AKM70909.1', 'AKM70910.1', =
'AKM70911.1', 'AKM70914.1', 'AKM70916.1', 'AKM70917.1', 'AKM70919.1', =
'ENH70965.1', 'EXX70967.1', 'KIK71054.1', 'AET71069.1', 'AET71070.1', =
'AET71071.1', 'AET71072.1', 'AET71073.1', 'AET71074.1', 'AET71075.1', =
'AET71076.1', 'AET71077.1', 'AET71078.1', 'AET71079.1', 'AET71080.1', =
'AET71081.1', 'AET71082.1', 'AET71083.1', 'AET71084.1', 'AET71085.1', =
'AET71086.1', 'AET71087.1', 'AET71089.1', 'AET71090.1', 'AET71091.1', =
'AET71092.1', 'AET71093.1', 'AET71094.1', 'AET71095.1', 'ARW71125.1', =
'ARW71126.1', 'AJA71280.1', 'ALE71295.1', 'ALE71296.1', 'KNZ71401.1', =
'AUG71456.1', 'AUG71457.1', 'AUG71458.1', 'AUG71459.1', 'AUG71461.1', =
'AUG71462.1', 'AUG71463.1', 'AUG71464.1', 'AUG71465.1', 'AUG71466.1', =
'AUG71467.1', 'AUG71468.1', 'AUG71469.1', 'AUG71470.1', 'AUG71471.1', =
'AUG71472.1', 'AUG71473.1', 'AUG71474.1', 'AUG71475.1', 'AUG71476.1', =
'AUG71477.1', 'AUG71478.1', 'AUG71479.1', 'AUG71480.1', 'AUG71481.1', =
'AUG71483.1', 'AUG71484.1', 'AUG71485.1', 'AUG71486.1', 'AUG71487.1', =
'AUG71489.1', 'AUG71491.1', 'AUG71495.1', 'AUG71496.1', 'AUG71497.1', =
'AUG71498.1', 'AUG71499.1', 'AUG71500.1', 'AUG71501.1', 'AUG71502.1', =
'AUG71503.1', 'AUG71504.1', 'AUG71505.1', 'AUG71506.1', 'AUG71507.1', =
'AUG71510.1', 'ACS71536.1', 'KFH71585.1', 'AQU71623.1', 'AQU71626.1', =
'AQU71630.1', 'AQU71649.1', 'AQU71659.1', 'AQU71661.1', 'AQU71663.1', =
'AQU71667.1', 'AQU71668.1', 'AQU71673.1', 'AQU71677.1', 'AQU71686.1', =
'AQU71687.1', 'AQU71692.1', 'AQU71708.1', 'ASV71942.1', 'ASV71943.1', =
'AHF72195.1', 'AHF72197.1', 'AHF72198.1', 'AHF72199.1', 'AHF72206.1', =
'AHF72207.1', 'AHF72209.1', 'AHF72211.1', 'AHF72213.1', 'AHF72214.1', =
'AEI72274.1', 'AFP72289.1', 'AEA72290.1', 'AEA72291.1', 'ARA72302.1', =
'AUG72342.1', 'AUG72343.1', 'PKK72370.1', 'AIZ72390.1', 'AIZ72391.1', =
'AIZ72392.1', 'AIZ72394.1', 'AIZ72395.1', 'AIZ72396.1', 'AIZ72397.1', =
'AIZ72398.1', 'AIZ72399.1', 'AIZ72400.1', 'AIZ72401.1', 'AIZ72402.1', =
'AIZ72403.1', 'AIZ72404.1', 'AIZ72405.1', 'AIZ72406.1', 'AIZ72407.1', =
'AIZ72408.1', 'AIZ72409.1', 'AIZ72411.1', 'AIZ72412.1', 'AIZ72413.1', =
'AIZ72414.1', 'AIZ72415.1', 'AIZ72417.1', 'AIZ72418.1', 'AIZ72419.1', =
'AIZ72420.1', 'AIZ72421.1', 'AIZ72422.1', 'AIZ72423.1', 'AIZ72424.1', =
'AIZ72425.1', 'AIZ72426.1', 'AIZ72428.1', 'AIZ72429.1', 'AIZ72430.1', =
'AIZ72431.1', 'AIZ72432.1', 'AIZ72433.1', 'AIZ72434.1', 'AIZ72435.1', =
'AIZ72436.1', 'AIZ72437.1', 'AIZ72438.1', 'AIZ72439.1', 'AIZ72440.1', =
'AIZ72441.1', 'AIZ72442.1', 'ATY72523.1', 'AHF72528.1', 'BAJ72590.1', =
'BAJ72591.1', 'BAJ72592.1', 'BAJ72593.1', 'BAJ72594.1', 'BAJ72595.1', =
'BAJ72596.1', 'BAJ72597.1', 'BAJ72598.1', 'BAJ72599.1', 'BAJ72600.1', =
'BAJ72601.1', 'BAJ72602.1', 'BAJ72603.1', 'AOH72637.1', 'AOH72639.1', =
'ORY72653.1', 'ODQ72699.1', 'ABG72749.1', 'KIY72787.1', 'GAC72873.1', =
'AFX73043.1', 'AFX73044.1', 'AMR73044.1', 'AAW73151.1', 'AAW73152.1', =
'AAW73153.1', 'AAW73154.1', 'PHH73161.1', 'ABE73198.1', 'ABE73199.1', =
'ABE73200.1', 'ABE73201.1', 'ABE73202.1', 'AAS73250.1', 'AAS73251.1', =
'AAS73252.1', 'AAS73253.1', 'AAS73254.1', 'AAS73255.1', 'AAS73256.1', =
'AAS73257.1', 'ABG73258.1', 'AAS73259.1', 'AAS73260.1', 'ABG73260.1', =
'AAS73261.1', 'ABG73261.1', 'AAS73262.1', 'ABG73262.1', 'AAS73263.1', =
'ABG73263.1', 'AAS73264.1', 'ABG73264.1', 'AAS73265.1', 'AAS73266.1', =
'ABG73266.2', 'AAS73267.1', 'ABG73267.1', 'AAS73268.1', 'ABG73268.1', =
'AAS73269.1', 'ABG73269.2', 'AAS73270.1', 'ABG73270.1', 'AAS73271.1', =
'ABG73271.1', 'AAS73272.1', 'ABG73272.1', 'AAS73273.1', 'ABG73273.1', =
'AAS73274.1', 'ABG73274.1', 'AAS73275.1', 'ABG73275.1', 'AAS73276.1', =
'ABG73276.1', 'AAS73277.1', 'ABG73277.1', 'AAS73278.1', 'ABG73278.1', =
'AAS73279.1', 'AAS73280.1', 'AAS73281.1', 'OWZ73299.1', 'AFX73335.1', =
'AFX73336.1', 'AFX73337.1', 'AFX73338.1', 'AFX73339.1', 'AFX73340.1', =
'AFX73341.1', 'AFX73342.1', 'AFX73343.1', 'AFX73344.1', 'AFK73382.1', =
'APR73446.1', 'APR73447.1', 'APR73448.1', 'APR73449.1', 'AGL73713.1', =
'AGL73715.1', 'AGL73716.1', 'AGL73717.1', 'AGL73718.1', 'AGL73719.1', =
'AGL73720.1', 'AGL73721.1', 'AGL73722.1', 'AGL73723.1', 'AGL73724.1', =
'AGL73725.1', 'AGL73726.1', 'AGL73727.1', 'AGL73729.1', 'CUA73870.1', =
'BAD74126.1', 'BAD74127.1', 'BAD74128.1', 'BAD74129.1', 'BAD74130.1', =
'BAD74131.1', 'BAD74132.1', 'BAD74133.1', 'BAD74134.1', 'BAD74135.1', =
'BAD74136.1', 'BAD74137.1', 'BAD74138.1', 'BAD74139.1', 'BAD74140.1', =
'BAD74141.1', 'BAD74142.1', 'BAD74143.1', 'BAD74144.1', 'BAD74145.1', =
'BAD74146.1', 'BAD74147.1', 'BAD74148.1', 'BAD74149.1', 'BAD74150.1', =
'BAD74151.1', 'BAD74152.1', 'BAD74153.1', 'BAD74154.1', 'BAD74155.1', =
'ORX74161.1', 'ABW74216.1', 'ABW74217.1', 'ABW74218.1', 'ABW74219.1', =
'ABW74220.1', 'ABW74221.1', 'ABW74222.1', 'ABW74223.1', 'ABW74224.1', =
'ABW74225.1', 'ABW74226.1', 'ABW74227.1', 'ABW74228.1', 'ABW74229.1', =
'ABW74231.1', 'ABW74232.1', 'ARA74325.1', 'ARA74326.1', 'ARA74327.1', =
'AHE74473.1', 'AHE74474.1', 'AHE74475.1', 'AHE74476.1', 'AHE74477.1', =
'AHE74478.1', 'AHE74479.1', 'AHE74480.1', 'AHE74481.1', 'AHE74482.1', =
'AHE74483.1', 'KZT74667.1', 'ATX74868.1', 'PHH74913.1', 'ALC74982.1', =
'ALC74983.1', 'ALC74984.1', 'ALC74985.1', 'ALC74990.1', 'ALC74993.1', =
'AEY75166.1', 'AEY75167.1', 'AEY75168.1', 'AEY75172.1', 'AEY75173.1', =
'AEY75175.1', 'AEY75176.1', 'AEY75182.1', 'AEY75183.1', 'AEY75184.1', =
'AEY75187.1', 'AEY75189.1', 'AEY75191.1', 'AEY75192.1', 'AEY75193.1', =
'AEY75195.1', 'AEY75196.1', 'AEY75199.1', 'AEY75202.1', 'AEY75204.1', =
'AEY75206.1', 'AEY75208.1', 'OAA75215.1', 'PNP75232.1', 'CDO75256.1', =
'CCU75376.1', 'AFX75383.1', 'AFX75384.1', 'AFX75385.1', 'AFX75386.1', =
'SAM75440.1', 'CBM75480.1', 'CBM75481.1', 'CBM75482.1', 'CBM75483.1', =
'CBM75484.1', 'CBM75485.1', 'CBM75490.1', 'CBM75491.1', 'CBM75492.1', =
'CBM75493.1', 'CBM75494.1', 'CBM75495.1', 'CBM75504.1', 'CBM75505.1', =
'CBM75507.1', 'CBM75508.1', 'CBM75510.1', 'CBM75511.1', 'CBM75513.1', =
'CBM75520.1', 'CBM75521.1', 'CBM75523.1', 'CBM75525.1', 'CBM75529.1', =
'CBM75531.1', 'CBM75532.1', 'CBM75533.1', 'CBM75535.1', 'CBM75537.1', =
'CBM75540.1', 'CBM75542.1', 'CBM75544.1', 'CBM75546.1', 'CBM75547.1', =
'CBM75560.1', 'CBM75561.1', 'CBM75564.1', 'CBM75566.1', 'CBM75567.1', =
'CBM75571.1', 'CBM75573.1', 'CBM75574.1', 'CBM75575.1', 'CBM75578.1', =
'CBM75579.1', 'ARR75658.1', 'ARR75659.1', 'ARR75660.1', 'ARR75663.1', =
'ARR75664.1', 'ARR75665.1', 'KJZ75745.1', 'ABC75760.1', 'ABC75761.1', =
'ABC75762.1', 'ABC75763.1', 'ABC75765.1', 'CAJ75798.1', 'AEH76025.1', =
'AEH76028.1', 'AEH76029.1', 'ALJ76307.1', 'ALJ76308.1', 'ALJ76309.1', =
'ALJ76310.1', 'ALJ76311.1', 'ALJ76312.1', 'ALJ76313.1', 'ALJ76315.1', =
'ALJ76316.1', 'ALJ76317.1', 'ALJ76318.1', 'ALJ76319.1', 'ALJ76320.1', =
'ALJ76321.1', 'ALJ76322.1', 'ALJ76323.1', 'ALJ76324.1', 'ALJ76325.1', =
'ARO76398.1', 'ARO76399.1', 'ARO76400.1', 'KZL76438.1', 'EGA76449.1', =
'AJE76497.1', 'AJE76501.1', 'AJE76504.1', 'AJE76505.1', 'AJE76506.1', =
'AJE76508.1', 'AJE76513.1', 'AJE76514.1', 'AJE76515.1', 'AJE76524.1', =
'AJE76526.1', 'AJE76531.1', 'AJE76532.1', 'AJE76534.1', 'AJE76536.1', =
'AJE76537.1', 'AJE76538.1', 'AJE76541.1', 'AJE76543.1', 'AJE76547.1', =
'AJE76549.1', 'AJE76552.1', 'AJE76554.1', 'AJE76555.1', 'OCK76694.1', =
'CBG76728.1', 'CBG76729.1', 'CBG76730.2', 'CBG76731.2', 'CBG76732.1', =
'CBG76733.1', 'CBG76734.1', 'BAM76817.1', 'AKQ76947.1', 'AKQ76949.1', =
'AIE76960.1', 'AIE76964.1', 'AIE76969.1', 'AIE76973.1', 'AIE76981.1', =
'AIE76982.1', 'AIE76988.1', 'AIE76996.1', 'AIE77000.1', 'AIE77002.1', =
'AJI77200.1', 'AJI77202.1', 'AJI77203.1', 'AJI77204.1', 'AJI77205.1', =
'AJI77206.1', 'AJI77207.1', 'AJI77208.1', 'AJI77209.1', 'AJI77210.1', =
'AJI77211.1', 'AIF77217.1', 'AIF77218.1', 'AIF77219.1', 'AIF77221.1', =
'AMQ77259.1', 'AMQ77260.1', 'AMQ77262.1', 'PBK77273.1', 'AMQ77277.1', =
'AII77328.1', 'ABG77491.1', 'ABG77492.1', 'ABG77493.1', 'ABG77494.1', =
'ABG77495.1', 'ABG77496.1', 'ABG77497.1', 'ABG77498.1', 'ABG77499.1', =
'ABG77500.1', 'ABG77501.1', 'ABG77502.1', 'ABG77503.1', 'ABG77504.1', =
'ABG77506.1', 'AQX77506.1', 'ABG77507.1', 'ABG77508.1', 'AQX77508.1', =
'ABG77509.1', 'ABG77510.1', 'ABG77514.1', 'AIQ77658.1', 'AKM77699.1', =
'AKM77702.1', 'AKM77703.1', 'AKM77710.1', 'AKM77712.1', 'AKM77713.1', =
'AEB77875.1', 'AEB77876.1', 'CBY77900.1', 'CBY77910.1', 'ACC77955.1', =
'ALQ78038.1', 'ALQ78039.1', 'ALQ78042.1', 'AFB78117.1', 'AFB78118.1', =
'AFB78119.1', 'AFB78120.1', 'AFB78121.1', 'ALJ78160.1', 'AIQ78182.1', =
'AIQ78184.1', 'AIQ78186.1', 'AVH78226.1', 'AVH78231.1', 'ACR78243.1', =
'EGZ78248.1', 'AGY78293.1', 'AGY78294.1', 'AGY78295.1', 'AGY78296.1', =
'AGY78298.1', 'POS78321.1', 'AGS78355.1', 'AGS78356.1', 'AGS78358.1', =
'AGS78359.1', 'AGS78360.1', 'AGS78361.1', 'BAX78362.1', 'BAX78363.1', =
'BAX78364.1', 'BAX78365.1', 'AFH78463.1', 'AFH78465.1', 'AFH78468.1', =
'AFH78469.1', 'AFH78470.1', 'AFH78471.1', 'AFH78475.1', 'AFH78476.1', =
'AFH78477.1', 'AFH78478.1', 'AFH78479.1', 'AFH78480.1', 'AFH78481.1', =
'AFH78482.1', 'AFH78483.1', 'AFH78484.1', 'AFH78485.1', 'AFH78487.1', =
'AFH78490.1', 'AFH78492.1', 'AFH78493.1', 'AFH78499.1', 'AFH78500.1', =
'AHV78515.1', 'AHV78516.1', 'AHV78518.1', 'AHV78519.1', 'AHV78520.1', =
'AHV78521.1', 'AHV78524.1', 'AHV78533.1', 'AHV78543.1', 'AHV78546.1', =
'AHV78547.1', 'ACT78561.1', 'ACT78564.1', 'ACT78565.1', 'ACT78566.1', =
'ACT78568.1', 'ACT78569.1', 'ACT78570.1', 'AAW78665.1', 'AAW78666.1', =
'AAW78667.1', 'AAW78668.1', 'AAW78669.1', 'ODA78669.1', 'AAW78670.1', =
'AAW78671.1', 'AAW78672.1', 'AAW78673.1', 'ANB78700.1', 'AHV78712.1', =
'ASN79092.1', 'AGG79263.1', 'AGG79264.1', 'AGG79265.1', 'AGG79266.1', =
'AGG79267.1', 'BAN79281.1', 'BAN79282.1', 'BAN79283.1', 'BAN79285.1', =
'BAN79286.1', 'BAN79287.1', 'BAN79288.1', 'BAN79289.1', 'BAN79290.1', =
'BAN79291.1', 'BAN79292.1', 'BAN79295.1', 'BAN79296.1', 'BAN79297.1', =
'BAN79298.1', 'BAN79299.1', 'BAN79300.1', 'BAN79301.1', 'BAN79302.1', =
'BAN79304.1', 'OBZ79335.1', 'AGT79347.1', 'AGT79348.1', 'AGT79349.1', =
'AGT79350.1', 'AGT79351.1', 'AGT79352.1', 'AGT79356.1', 'AET79643.1', =
'APW79643.1', 'AET79644.1', 'AET79645.1', 'AET79646.1', 'AET79647.1', =
'APW79648.1', 'AET79649.1', 'APW79649.1', 'APW79653.1', 'APW79656.1', =
'APW79658.1', 'APW79660.1', 'APW79662.1', 'APW79664.1', 'APW79665.1', =
'ONH79666.1', 'ALJ79683.1', 'ALJ79684.1', 'ALJ79685.1', 'ALJ79686.1', =
'ALJ79687.1', 'ALJ79688.1', 'ALJ79689.1', 'ALJ79690.1', 'ALJ79691.1', =
'ALJ79692.1', 'ALJ79693.1', 'ALJ79694.1', 'ALJ79695.1', 'ALJ79696.1', =
'ALJ79697.1', 'ALJ79698.1', 'ALJ79699.1', 'ALJ79700.1', 'ALJ79701.1', =
'ALJ79702.1', 'ALJ79703.1', 'ALJ79704.1', 'ALJ79705.1', 'ALJ79706.1', =
'ALJ79707.1', 'ALJ79708.1', 'ALJ79709.1', 'ALJ79710.1', 'ALJ79711.1', =
'ALJ79712.1', 'ALJ79713.1', 'ALJ79714.1', 'ALJ79715.1', 'ASF79718.1', =
'AEG79771.1', 'AEG79773.1', 'AEG79776.1', 'AEG79783.1', 'AEG79790.1', =
'AEG79792.1', 'AEG79793.1', 'OBT79861.1', 'AMZ80007.1', 'AMZ80008.1', =
'AMZ80010.1', 'AMZ80011.1', 'AMZ80012.1', 'AMZ80013.1', 'AMZ80014.1', =
'AMZ80026.1', 'AMZ80027.1', 'ACT80120.1', 'EXF80261.1', 'AFK80262.1', =
'CCN80307.1', 'AHW80392.1', 'APB80571.1', 'APB80572.1', 'ANZ80574.1', =
'ANZ80575.1', 'AML80613.1', 'AML80614.1', 'AML80617.1', 'AML80619.1', =
'AML80620.1', 'AML80621.1', 'AML80622.1', 'ATE80659.1', 'OTA80835.1', =
'AAW80836.1', 'AAW80837.1', 'AAW80838.1', 'AAW80839.1', 'AAW80840.1', =
'AAW80841.1', 'OLY80841.1', 'AAW80842.1', 'AAW80843.1', 'AAW80844.1', =
'AAW80845.1', 'AAW80846.1', 'AAW80847.1', 'ASM80886.1', 'ASM80891.1', =
'ASM80894.1', 'ASM80895.1', 'ADC80922.1', 'ADC80923.1', 'ADC80924.1', =
'ADC80925.1', 'ADC80926.1', 'ADC80927.1', 'ADC80928.1', 'ADC80929.1', =
'ADC80930.1', 'ADC80931.1', 'ADC80932.1', 'ADC80933.1', 'ADC80934.1', =
'ADC80935.1', 'ADC80936.1', 'ADC80937.1', 'ADC80938.1', 'ADC80939.1', =
'ADC80940.1', 'ADC80941.1', 'ADC80942.1', 'ADC80943.1', 'ADC80944.1', =
'ADC80945.1', 'ADC80946.1', 'ADC80947.1', 'ADC80948.1', 'ADC80949.1', =
'ADC80950.1', 'ADC80951.1', 'ADC80952.1', 'ADC80953.1', 'ADC80954.1', =
'ADC80955.1', 'ADC80956.1', 'ADC80957.1', 'ADC80958.1', 'ADC80959.1', =
'ADC80960.1', 'AUL81076.1', 'AMQ81237.1', 'ANV81303.1', 'APH81311.1', =
'ANV81315.1', 'ATU81347.1', 'ATU81348.1', 'ATU81351.1', 'ANS81370.1', =
'ANS81371.1', 'ANS81372.1', 'ANS81373.1', 'ANS81374.1', 'CCE81429.1', =
'ALQ81433.1', 'AOR81478.1', 'AOV81729.1', 'AOV81735.1', 'AOV81736.1', =
'AOV81739.1', 'AOV81743.1', 'ORX81754.1', 'AAW81756.1', 'AAW81757.2', =
'AAW81758.1', 'AAW81759.1', 'AAW81760.1', 'AAW81761.2', 'AAW81762.1', =
'AAW81763.1', 'AAW81764.1', 'AAW81765.1', 'AAW81766.1', 'AAW81767.1', =
'AAW81768.1', 'AAW81769.1', 'AFU81799.1', 'AFU81801.1', 'AFU81804.1', =
'AFU81805.1', 'AFU81806.1', 'AFU81808.1', 'KEQ81810.1', 'AFU81812.1', =
'ABG81867.1', 'ABG81868.1', 'ABG81869.1', 'ABG81870.2', 'ABG81871.1', =
'ABG81876.1', 'ABG81877.1', 'ABG81878.1', 'ABG81879.1', 'ABG81880.1', =
'ABG81881.1', 'ABG81883.1', 'ABG81884.1', 'ABG81885.1', 'AUF81946.1', =
'AHH81947.1', 'AUF81947.1', 'ADR81952.1', 'ADR81955.1', 'ADR81961.1', =
'ADR81962.1', 'ADR81965.1', 'ADW81980.1', 'ADW81981.1', 'ADW81982.1', =
'ADW81983.1', 'ADW81984.1', 'ADW81985.1', 'ADW81986.1', 'ADW81987.1', =
'APW81987.1', 'ADW81988.1', 'ADW81989.1', 'ADW81990.1', 'AHH82066.1', =
'ORY82111.1', 'ANT82171.1', 'ANT82172.1', 'ANT82174.1', 'ANT82175.1', =
'ACE82177.1', 'ACE82178.1', 'ACE82180.1', 'ACE82181.1', 'ACE82182.1', =
'ACE82183.1', 'ACE82184.1', 'ACE82185.1', 'ACE82186.1', 'ACE82187.1', =
'SCU82243.1', 'OEJ82259.1', 'CCE82362.1', 'BAV82452.1', 'BAV82453.1', =
'BAV82454.1', 'BAV82455.1', 'BAV82456.1', 'BAV82457.1', 'BAV82458.1', =
'BAV82459.1', 'BAV82460.1', 'BAV82461.1', 'BAV82462.1', 'BAV82463.1', =
'BAV82464.1', 'BAV82465.1', 'BAV82466.1', 'BAV82467.1', 'OLY82571.1', =
'AHY82575.1', 'AHY82576.1', 'AHY82579.1', 'AHY82580.1', 'AHY82581.1', =
'AHY82582.1', 'AHY82588.1', 'AHY82589.1', 'AHY82590.1', 'AHY82591.1', =
'AHY82592.1', 'AIS82592.1', 'AHY82593.1', 'AHY82594.1', 'AHY82595.1', =
'AHY82596.1', 'AHY82597.1', 'AHY82598.1', 'AHY82599.1', 'AHY82600.1', =
'AHY82601.1', 'AUZ82803.1', 'AOT82820.1', 'AMP82845.1', 'AMP82846.1', =
'AMP82847.1', 'AMP82848.1', 'AMP82849.1', 'AMP82850.1', 'AMP82851.1', =
'AMP82852.1', 'AMP82854.1', 'AMP82856.1', 'AMP82858.1', 'AGA82874.1', =
'ATD82883.1', 'AIQ82924.1', 'ADB82926.1', 'KIK82926.1', 'ADB82927.1', =
'ADB82928.1', 'AIQ82928.1', 'ADB82929.1', 'ADB82930.1', 'ADB82931.1', =
'AIQ82931.1', 'AIQ82945.1', 'AGS82949.1', 'AGS82950.1', 'AIQ82970.1', =
'AHW82976.1', 'AHW82977.1', 'AIQ82978.1', 'AIA83004.1', 'AIA83005.1', =
'AUZ83017.1', 'AUZ83018.1', 'KZL83067.1', 'AFB83070.1', 'AAM83110.1', =
'AAM83112.1', 'AAM83114.1', 'AIC83152.1', 'AIC83153.1', 'AIC83154.1', =
'EGU83230.1', 'AEI83236.1', 'AEI83237.1', 'AEI83238.1', 'AEI83239.1', =
'AEI83240.1', 'AEI83241.1', 'AEI83242.1', 'AEI83243.1', 'AEI83246.1', =
'AEI83247.1', 'AEI83248.1', 'AEI83249.1', 'AEI83250.1', 'ALP83406.1', =
'ALP83407.1', 'ALR83480.1', 'ODV83594.1', 'AHW83605.1', 'AHW83606.1', =
'AHW83607.1', 'AHW83608.1', 'AHW83609.1', 'AHW83610.1', 'AHW83611.1', =
'AHW83612.1', 'AHW83613.1', 'AHW83614.1', 'AHW83615.1', 'AHW83616.1', =
'AHW83617.1', 'AHW83618.1', 'AHW83619.1', 'AHW83620.1', 'AHW83622.1', =
'AHW83623.1', 'AHW83625.1', 'AHW83626.1', 'AHW83628.1', 'AHW83629.1', =
'AHW83632.1', 'AHW83633.1', 'AHW83634.1', 'AHW83637.1', 'AGK83639.1', =
'AHW83639.1', 'AGK83640.1', 'AHW83640.1', 'AHW83641.1', 'AHW83642.1', =
'ANS83644.1', 'ALD83677.1', 'ALD83678.1', 'ANS83709.1', 'ACV83746.1', =
'ACV83747.1', 'ACV83749.1', 'ACV83750.1', 'ACV83751.1', 'ACV83752.1', =
'ACV83753.1', 'ACV83754.1', 'ACV83755.1', 'ACV83757.1', 'ACV83758.1', =
'ACV83759.1', 'ACV83762.1', 'ACV83763.1', 'ACV83764.1', 'ACV83765.1', =
'ACV83766.1', 'AJF83766.1', 'ASS83781.1', 'ASS83782.1', 'ASS83783.1', =
'EIE83783.1', 'ASS83784.1', 'ASS83785.1', 'ASS83786.1', 'ASS83787.1', =
'ASS83788.1', 'ASS83789.1', 'ASS83790.1', 'ASS83791.1', 'ASS83792.1', =
'ANS83851.1', 'AFM83889.1', 'AFM83912.1', 'AFM83915.1', 'AFM83918.1', =
'AFM83939.1', 'AFM83940.1', 'AFM83942.1', 'AFM83950.1', 'AFM83951.1', =
'AOT83989.2', 'AOT83990.2', 'AOT83991.2', 'AOT83992.2', 'AOT83993.2', =
'AOT83994.2', 'AOT83995.2', 'AOT83996.2', 'AOT83997.2', 'AOT83998.2', =
'AOT83999.2', 'AOT84000.2', 'AOT84001.2', 'AOT84002.2', 'AOT84003.2', =
'AOT84004.2', 'AOT84005.2', 'AOT84006.2', 'AOT84007.2', 'AOT84008.2', =
'AOT84009.2', 'AOT84010.2', 'AOT84011.2', 'AOT84012.2', 'AOT84013.2', =
'AOT84014.2', 'AOT84015.1', 'AOT84016.1', 'AOT84017.1', 'AOT84018.1', =
'AOT84019.1', 'AOT84021.1', 'AOT84022.1', 'AOT84023.1', 'AOT84024.1', =
'AOT84025.1', 'AOT84026.1', 'AOT84027.1', 'AOT84028.1', 'AOT84029.1', =
'AOT84030.1', 'AOT84031.1', 'AOT84032.1', 'CCG84075.1', 'ABW84188.1', =
'ABW84189.1', 'ABW84192.1', 'ABW84193.1', 'ABW84194.1', 'ABW84196.2', =
'AFK84289.1', 'AFK84290.1', 'AFK84291.1', 'AFK84292.1', 'AGJ84382.1', =
'AIP84456.1', 'AIP84461.1', 'PHH84532.1', 'AIC84627.1', 'AIC84628.1', =
'AIC84639.1', 'AIC84641.1', 'AIC84643.1', 'AIC84654.1', 'AHY84724.1', =
'AQN84728.1', 'AHW84742.1', 'AKV84934.1', 'AKV84935.1', 'AKV84936.1', =
'AHW84968.1', 'KDR85040.1', 'PKI85056.1', 'AAA85129.1', 'KIM85280.1', =
'OEJ85312.1', 'ABD85371.1', 'ABD85372.1', 'ABD85373.1', 'AOT85429.1', =
'AOT85430.1', 'AOT85431.1', 'AOT85432.1', 'AOT85433.1', 'AOV85574.1', =
'ADO85599.1', 'ADO85601.1', 'AHN85608.1', 'KFG85631.1', 'AHI85699.1', =
'AHI85700.1', 'ASK85755.1', 'EPB85772.1', 'CRG85865.1', 'AOV85890.1', =
'AOV85891.1', 'AOV85892.1', 'ASK85901.1', 'ASK85902.1', 'ASK85903.1', =
'ASK85904.1', 'ASK85905.1', 'OMH86180.1', 'AJD86296.1', 'AJD86297.1', =
'AJD86298.1', 'APM86339.1', 'APM86340.1', 'AJD86348.1', 'AJD86361.1', =
'AJD86374.1', 'AJD86383.1', 'AJD86397.1', 'AJD86398.1', 'AJD86404.1', =
'AJD86405.1', 'AJD86415.1', 'AJD86416.1', 'AJD86420.1', 'AJD86424.1', =
'AJD86426.1', 'AJD86432.1', 'AJD86435.1', 'AJD86437.1', 'AJD86439.1', =
'AJD86440.1', 'AJD86457.1', 'AJD86460.1', 'AJD86462.1', 'AAP86465.1', =
'AAP86466.1', 'AAP86468.1', 'AJD86468.1', 'AAP86469.1', 'AAP86470.1', =
'AAP86471.1', 'AAP86472.1', 'AJD86472.1', 'AAP86473.1', 'AJD86473.1', =
'AAP86474.1', 'AAP86475.1', 'AAP86476.1', 'AJD86476.1', 'AAP86477.1', =
'AJD86477.1', 'AAP86478.1', 'AAP86479.1', 'AAP86480.1', 'AAP86481.1', =
'AAP86482.1', 'AAP86483.1', 'AAP86484.1', 'AAP86485.1', 'AAP86486.1', =
'AJD86486.1', 'AAP86487.1', 'AJD86487.1', 'AAP86488.1', 'AJD86488.1', =
'AUN86488.1', 'AAP86489.1', 'AAP86490.1', 'AUN86490.1', 'AAP86491.1', =
'AAP86492.1', 'AAP86493.1', 'AAP86494.1', 'AAP86495.1', 'AAP86496.1', =
'AJD86497.1', 'AAP86498.1', 'AJD86498.1', 'AAP86499.1', 'AJD86499.1', =
'AJD86500.1', 'AAP86501.1', 'AJD86501.1', 'AAP86502.1', 'AJD86502.1', =
'AAP86503.1', 'AAP86504.1', 'AAP86505.1', 'AAP86506.1', 'AAP86507.1', =
'AAP86508.1', 'AAP86509.1', 'AAP86510.1', 'AAP86511.1', 'AJD86511.1', =
'AAP86512.1', 'AJD86512.1', 'AAP86513.1', 'AJD86513.1', 'AAP86514.1', =
'AAP86515.1', 'AAP86516.1', 'AAP86517.1', 'AAP86518.1', 'AAP86519.1', =
'AJD86519.1', 'AAP86520.1', 'AJD86520.1', 'AAP86521.1', 'AAP86522.1', =
'AAP86523.1', 'AAP86524.1', 'AAP86525.1', 'AAP86526.1', 'AAP86527.1', =
'AAP86528.1', 'AAP86529.1', 'AAP86530.1', 'AAP86531.1', 'AAP86532.1', =
'AAP86533.1', 'AAP86534.1', 'AAP86535.1', 'AAP86536.1', 'AAP86537.1', =
'AAP86538.1', 'AAP86539.1', 'AAP86540.1', 'AAP86541.1', 'AAP86542.1', =
'AAP86543.1', 'AAP86544.1', 'AAP86546.1', 'AAP86547.1', 'AAP86548.1', =
'AAP86549.1', 'AAP86551.1', 'AAP86552.1', 'AAP86553.1', 'AAP86554.1', =
'AAP86555.1', 'KFY86729.1', 'AAX86765.1', 'AAX86767.1', 'AAX86775.1', =
'AGG86775.1', 'AGG86776.1', 'AAX86778.1', 'AAX86790.1', 'AIG86838.1', =
'AIG86839.1', 'AIG86840.1', 'AIG86841.1', 'AIG86842.1', 'AIG86843.1', =
'AIG86844.1', 'AIG86845.1', 'AIG86846.1', 'AIG86847.1', 'AIG86848.1', =
'AIG86849.1', 'AIG86851.1', 'AIG86853.1', 'AIG86854.1', 'AIG86856.1', =
'AIG86857.1', 'AIG86858.1', 'AIG86859.1', 'AIG86860.1', 'AIG86862.1', =
'AIG86866.1', 'AIG86867.1', 'AIG86868.1', 'AOT86869.1', 'AIG86870.1', =
'AOT86870.1', 'AOT86871.1', 'AOT86872.1', 'ANI86892.1', 'ENH86913.1', =
'AAL87074.1', 'AAL87075.1', 'AAL87076.1', 'AAL87077.1', 'APE87113.1', =
'ALS87190.1', 'ALS87193.1', 'CZF87195.1', 'CZF87207.1', 'APM87216.1', =
'APM87217.1', 'APM87218.1', 'AFP87219.1', 'APM87219.1', 'APM87223.1', =
'APM87224.1', 'APM87227.1', 'AFP87228.1', 'APM87228.1', 'AFP87229.1', =
'APM87229.1', 'APM87230.1', 'APM87231.1', 'APM87233.1', 'APM87234.1', =
'APM87235.1', 'APM87236.1', 'APM87237.1', 'APM87238.1', 'APM87241.1', =
'APM87244.1', 'APM87246.1', 'APM87247.1', 'APM87249.1', 'APM87252.1', =
'APM87253.1', 'APM87255.1', 'APM87256.1', 'APM87259.1', 'AFP87260.1', =
'APM87260.1', 'AFP87261.1', 'APM87261.1', 'APM87262.1', 'APM87263.1', =
'APM87264.1', 'APM87265.1', 'APM87266.1', 'APM87267.1', 'APM87268.1', =
'APM87269.1', 'APM87270.1', 'APM87271.1', 'APM87272.1', 'APM87273.1', =
'APM87275.1', 'APM87276.1', 'APM87282.1', 'APM87283.1', 'APM87285.1', =
'APM87286.1', 'APM87287.1', 'APM87291.1', 'APM87292.1', 'APM87293.1', =
'APM87294.1', 'APM87295.1', 'APM87296.1', 'APM87297.1', 'APM87298.1', =
'APM87300.1', 'APM87301.1', 'APM87302.1', 'APM87304.1', 'KIH87348.1', =
'AAP87403.1', 'AAP87404.1', 'AAP87405.1', 'AAP87406.1', 'AAP87407.1', =
'AAP87408.1', 'AAP87410.1', 'AAP87411.1', 'AAP87415.1', 'AAP87416.1', =
'AAP87417.1', 'AAP87419.1', 'AAP87420.1', 'AAP87421.1', 'AAP87422.1', =
'AAP87424.1', 'AAP87425.1', 'AAP87426.1', 'AAP87428.1', 'AAP87430.1', =
'AAP87432.1', 'AAP87433.1', 'AAP87434.1', 'AAP87435.1', 'AAP87438.1', =
'POS87509.1', 'ODN87525.1', 'AET87528.1', 'AET87529.1', 'AET87530.1', =
'AET87531.1', 'AET87532.1', 'AET87533.1', 'AET87534.1', 'AET87535.1', =
'AET87536.1', 'AET87537.1', 'AET87538.1', 'AET87539.1', 'AET87540.1', =
'AET87541.1', 'AET87542.1', 'AET87543.1', 'AET87544.1', 'AET87545.1', =
'AET87546.1', 'AET87547.1', 'AET87548.1', 'AET87549.1', 'AET87550.1', =
'ALM87576.1', 'ALM87577.1', 'AIL87612.1', 'ANI87723.1', 'ANI87724.1', =
'ANI87725.1', 'ESK87900.1', 'KND88052.1', 'ABG88067.1', 'AAB88083.1', =
'ABS88128.1', 'ABS88129.1', 'ABS88131.1', 'ABS88133.1', 'ABS88135.1', =
'ABS88136.1', 'ABS88137.1', 'ABS88139.1', 'ABS88142.1', 'AHY88156.1', =
'AHY88157.1', 'AHY88158.1', 'AHY88159.1', 'AHY88166.1', 'AHY88167.1', =
'AHY88168.1', 'AHY88169.1', 'AHY88170.1', 'AHY88171.1', 'AHY88172.1', =
'SCU88189.1', 'AHY88203.1', 'BAR88203.1', 'AHY88204.1', 'AHY88205.1', =
'AHY88206.1', 'AHY88207.1', 'AHY88208.1', 'AHY88210.1', 'AHY88212.1', =
'AHY88214.1', 'AHY88215.1', 'AHY88216.1', 'AHY88217.1', 'AHY88222.1', =
'AHY88223.1', 'AHY88224.1', 'AHY88225.1', 'AHY88226.1', 'AHY88230.1', =
'AHY88232.1', 'AHY88233.1', 'AHY88234.1', 'AHY88235.1', 'AHY88236.1', =
'AHY88239.1', 'AHY88240.1', 'AHY88241.1', 'ORX88250.1', 'GAM88379.1', =
'ANN88443.1', 'ODV88573.1', 'AAB88586.1', 'PPQ88617.1', 'ALD88652.1', =
'ALI88669.1', 'ALD88670.1', 'ALI88670.1', 'ALI88671.1', 'ALD88674.1', =
'ALD88696.1', 'ALD88704.1', 'ALD88711.1', 'ALD88712.1', 'ALD88715.1', =
'ABG88854.1', 'CBY88971.1', 'CBY88972.1', 'CBY88973.1', 'KID89401.1', =
'AEV89424.1', 'ACM89427.1', 'ACM89431.1', 'ACM89433.1', 'ACM89436.1', =
'AEJ89478.1', 'AEJ89479.1', 'AEJ89480.1', 'AEJ89481.1', 'AEJ89482.1', =
'AEJ89483.1', 'AEJ89484.1', 'AAS89535.1', 'AAS89536.1', 'AAS89537.1', =
'KIL89539.1', 'AAS89543.1', 'AAS89551.1', 'AAS89552.1', 'AAS89555.1', =
'AAS89556.1', 'AAS89573.1', 'AAS89576.1', 'AAS89577.1', 'AAS89578.1', =
'AAS89579.1', 'AAS89580.1', 'AAS89583.1', 'OAV89625.1', 'CDF89658.1', =
'AFN89704.1', 'ESZ89813.1', 'ARV89903.1', 'KXN89980.1', 'SCU90009.1', =
'AUG90377.1', 'AUG90378.1', 'AUG90379.1', 'AUG90382.1', 'AUG90388.1', =
'AUG90389.1', 'AUG90390.1', 'AUG90392.1', 'AUG90394.1', 'AUG90395.1', =
'AUG90396.1', 'AUG90397.1', 'AUG90398.1', 'AUG90405.1', 'AUG90413.1', =
'AUG90414.1', 'AUG90415.1', 'AUG90416.1', 'AUG90417.1', 'KGQ90498.1', =
'KUL90780.1', 'BAP90837.1', 'BAP90838.1', 'BAP90841.1', 'BAP90844.1', =
'BAP90846.1', 'BAP90850.1', 'BAP90851.1', 'AHA90867.1', 'AHA90868.1', =
'AHA90869.1', 'AHA90871.1', 'AHA90873.1', 'AHA90874.1', 'AHA90876.1', =
'AHA90877.1', 'AHA90881.1', 'AHA90882.1', 'ABB90944.1', 'ABB90945.1', =
'ABB90946.1', 'ABB90947.1', 'ABB90948.1', 'ABB90949.1', 'ABB90950.1', =
'ABB90951.1', 'ABB90952.1', 'ABB90953.1', 'ABB90954.1', 'ABB90955.1', =
'ABB90956.1', 'ABB90957.1', 'ABB90958.1', 'ABB90959.1', 'ABB90960.1', =
'ABB90961.1', 'ABB90962.1', 'ABB90963.1', 'ABB90964.1', 'ABB90965.1', =
'ABB90966.1', 'ARV91024.1', 'ARV91031.1', 'ARV91043.1', 'CEJ91279.1', =
'APP91333.1', 'APP91334.1', 'APP91335.1', 'APP91336.1', 'APP91337.1', =
'APP91338.1', 'APP91339.1', 'GAP91349.1', 'APP91358.1', 'APP91359.1', =
'ANS91441.1', 'ANS91445.1', 'ANS91459.1', 'ANS91460.1', 'ANS91463.1', =
'ANS91466.1', 'AJA91500.1', 'AJA91502.1', 'AJA91503.1', 'AJA91505.1', =
'AJA91506.1', 'AJA91507.1', 'AJA91508.1', 'AJA91510.1', 'AJA91511.1', =
'AJA91513.1', 'AJK91552.1', 'AJK91553.1', 'AJK91559.1', 'AJK91560.1', =
'AJK91563.1', 'AJK91565.1', 'AJK91566.1', 'AJK91568.1', 'AJK91569.1', =
'AJK91570.1', 'AJK91571.1', 'AJK91572.1', 'AJK91573.1', 'AJK91576.1', =
'AJK91577.1', 'AJK91579.1', 'AJK91580.1', 'AJK91581.1', 'AJK91582.1', =
'AJK91583.1', 'AJK91584.1', 'ASU91624.1', 'ASU91625.1', 'OCB91708.1', =
'AMW91777.1', 'AFL91797.1', 'AFL91802.1', 'AAO91810.1', 'AAO91811.1', =
'AAO91812.1', 'AGF91832.1', 'AGF91833.1', 'AHN91833.1', 'AGF91834.1', =
'AGF91835.1', 'AGF91836.1', 'AGF91840.1', 'AGF91841.1', 'AGF91843.1', =
'AGF91844.1', 'AGF91845.1', 'APP91856.1', 'APP91857.1', 'APP91858.1', =
'ANQ91893.1', 'AFC91900.1', 'AFC91901.1', 'KLU92055.1', 'AGR92070.1', =
'AGR92071.1', 'AGR92072.1', 'AGR92073.1', 'AGR92074.1', 'AGR92075.1', =
'AGR92076.1', 'AGR92077.1', 'AGR92078.1', 'AGR92079.1', 'AGR92080.1', =
'AGR92081.1', 'AGR92082.1', 'AGR92083.1', 'AGR92084.1', 'AGR92085.1', =
'AGR92086.1', 'AGR92087.1', 'AGR92088.1', 'AGR92089.1', 'AGR92090.1', =
'AGR92091.1', 'AGR92092.1', 'AGR92093.1', 'AGR92094.1', 'AGR92095.1', =
'AGR92097.1', 'AGR92098.1', 'AGR92099.1', 'AGR92100.1', 'AGR92101.1', =
'AGR92102.1', 'AGR92103.1', 'AGR92104.1', 'AGR92105.1', 'AGR92106.1', =
'AGR92107.1', 'AGR92108.1', 'AGR92109.1', 'AGR92110.1', 'AGR92111.1', =
'AGR92112.1', 'AGR92113.1', 'AGR92114.1', 'AGR92115.1', 'AGR92116.1', =
'AHZ92225.1', 'CDO92450.1', 'ASG92508.1', 'ASG92509.1', 'ASG92510.1', =
'ASG92511.1', 'ASG92512.1', 'ASG92516.1', 'APP92766.1', 'APP92767.1', =
'APP92769.1', 'APP92771.1', 'APP92778.1', 'APP92782.1', 'APP92785.1', =
'KZS93007.1', 'ODV93053.1', 'AGC93055.1', 'AGC93056.1', 'AGC93057.1', =
'AGC93058.1', 'AGC93059.1', 'AGC93060.1', 'AGC93061.1', 'AGC93062.1', =
'AGC93063.1', 'AGC93064.1', 'AGC93065.1', 'AGC93067.1', 'AGC93071.1', =
'AGC93073.1', 'AGC93074.1', 'AGC93075.1', 'AGC93076.1', 'AGC93077.1', =
'AGC93079.1', 'AGC93080.1', 'AGC93081.1', 'AGC93082.1', 'AGC93083.1', =
'AGC93084.1', 'AGC93085.1', 'AGC93086.1', 'AGC93089.1', 'AGC93091.1', =
'AGC93092.1', 'AGC93093.1', 'AGC93094.1', 'AGC93095.1', 'AGC93096.1', =
'AGC93097.1', 'AGC93098.1', 'AGC93099.1', 'AGC93101.1', 'AGC93102.1', =
'AGC93103.1', 'AGC93104.1', 'AGC93105.1', 'AGC93106.1', 'AGC93108.1', =
'AGC93111.1', 'AGC93113.1', 'AGC93115.1', 'AGC93117.1', 'AGC93118.1', =
'AGC93119.1', 'AGC93120.1', 'AGC93121.1', 'AGC93122.1', 'AGC93123.1', =
'AGC93124.1', 'AGC93125.1', 'AGC93126.1', 'AGC93127.1', 'AGC93128.1', =
'AGC93129.1', 'AGC93130.1', 'AGC93131.1', 'AGC93133.1', 'AGC93134.1', =
'AGC93135.1', 'AGC93136.1', 'AGC93137.1', 'AGC93138.1', 'AGC93139.1', =
'AGC93140.1', 'EEB93224.1', 'KZZ93333.1', 'ODV93345.1', 'KNE93481.1', =
'KII93509.1', 'AHA93578.1', 'ABD93663.1', 'ABD93664.1', 'ABD93665.1', =
'ABD93666.1', 'ABD93667.1', 'ABD93668.1', 'ABD93669.1', 'ABD93670.1', =
'ABD93673.1', 'ABD93674.1', 'ABD93675.1', 'ABD93676.1', 'ABD93677.1', =
'ABD93678.1', 'ABD93679.1', 'ABD93683.1', 'ABD93684.1', 'ABD93685.1', =
'ABD93686.1', 'ABD93687.1', 'ABD93688.1', 'ABD93689.1', 'ABD93690.1', =
'ABD93691.1', 'ABD93692.1', 'ABD93693.1', 'ABD93694.1', 'ABD93695.1', =
'AFK93868.1', 'AFK93869.1', 'AFK93870.1', 'AFK93871.1', 'AFK93872.1', =
'AFK93873.1', 'AFK93874.1', 'AFK93875.1', 'AFK93876.1', 'AFK93880.1', =
'AFK93881.1', 'AJK93881.1', 'AFK93882.1', 'AJK93882.1', 'AFK93883.1', =
'AFK93884.1', 'AFK93885.1', 'AFK93886.1', 'AFK93887.1', 'AFK93888.1', =
'AFK93889.1', 'BAV93959.1', 'EFQ94016.1', 'ADB94026.1', 'ADB94028.1', =
'ADB94029.1', 'ADB94030.1', 'ADB94032.1', 'AIX94081.1', 'AIX94082.1', =
'AIX94083.1', 'AIX94084.1', 'APP94187.1', 'KFX94190.1', 'KXJ94210.1', =
'KKF94265.1', 'AIX94459.1', 'ORY94643.1', 'AGC94644.1', 'AGC94648.1', =
'AAU94649.1', 'AGC94649.1', 'AAU94650.1', 'APP94666.1', 'BAP94719.1', =
'BAP94720.1', 'BAP94721.1', 'BAP94723.1', 'BAP94726.1', 'BAP94727.1', =
'BAP94730.1', 'BAP94732.1', 'BAP94733.1', 'BAP94735.1', 'BAP94737.1', =
'BAP94739.1', 'BAP94740.1', 'BAP94742.1', 'BAP94746.1', 'BAP94748.1', =
'CAI94748.1', 'BAP94749.1', 'BAP94750.1', 'BAP94753.1', 'BAP94754.1', =
'BAP94756.1', 'BAP94758.1', 'BAP94759.1', 'BAP94760.1', 'BAP94761.1', =
'ANR94879.1', 'ANR94880.1', 'ANR94881.1', 'ANR94883.1', 'ANR94886.1', =
'ANR94891.1', 'ANR94893.1', 'AHI94956.1', 'AHI94957.1', 'AHI94958.1', =
'AHI94959.1', 'ALN94969.1', 'ALN94970.1', 'ALN94971.1', 'ALN94972.1', =
'ALN94973.1', 'ALN94974.1', 'ALN94975.1', 'ALN94976.1', 'ALN94977.1', =
'ALN94980.1', 'ALN94981.1', 'ALN94982.1', 'ALN94983.1', 'ALN94984.1', =
'ALN94985.1', 'ALN94987.1', 'AAU95289.1', 'AAU95290.1', 'AAU95291.1', =
'AAU95292.1', 'AAU95295.1', 'AAU95302.1', 'AAU95307.1', 'AAU95315.1', =
'AQS95317.1', 'AQS95318.1', 'AAU95320.1', 'AQS95320.1', 'AAU95325.1', =
'AAU95326.1', 'AAU95328.1', 'AQS95339.1', 'AAU95342.1', 'AAU95343.1', =
'AAU95347.1', 'AAU95348.1', 'AAU95349.1', 'AAU95355.1', 'AAU95370.1', =
'AAU95371.1', 'AAU95373.1', 'AAU95374.1', 'AAU95375.1', 'ADH95407.1', =
'ADH95408.1', 'ADH95409.1', 'ADH95410.1', 'ADH95411.1', 'ADH95413.1', =
'AFQ95421.1', 'AAU95496.1', 'AAU95497.1', 'AIR95617.1', 'AIG95705.1', =
'KGQ95826.1', 'BAZ95885.1', 'BAZ95886.1', 'BAZ95887.1', 'BAZ95888.1', =
'BAZ95889.1', 'AHG95979.1', 'KJX95979.1', 'OCK96007.1', 'ADZ96252.1', =
'ADZ96253.1', 'ADZ96254.1', 'ADZ96256.1', 'AON96302.1', 'AON96303.1', =
'AON96304.1', 'AON96305.1', 'AON96306.1', 'SAL96438.1', 'BAZ96442.1', =
'BAZ96443.1', 'BAZ96446.1', 'BAZ96447.1', 'BAZ96448.1', 'BAZ96449.1', =
'BAZ96450.1', 'BAZ96451.1', 'BAZ96453.1', 'BAZ96454.1', 'BAZ96455.1', =
'OCH96456.1', 'BAZ96462.1', 'BAZ96463.1', 'BAZ96464.1', 'BAZ96465.1', =
'BAZ96466.1', 'BAZ96470.1', 'BAZ96471.1', 'BAZ96473.1', 'BAZ96475.1', =
'BAZ96476.1', 'BAZ96477.1', 'BAZ96478.1', 'AKC96479.1', 'AKC96480.1', =
'AKC96481.1', 'AKC96482.1', 'AKC96483.1', 'AKC96484.1', 'AKC96485.1', =
'AKC96486.1', 'AKC96487.1', 'CDZ96487.1', 'AKC96488.1', 'AKC96489.1', =
'CDZ96489.1', 'AKC96490.1', 'AKC96491.1', 'AKC96492.1', 'AKC96493.1', =
'AKC96494.1', 'AKC96495.1', 'AKC96496.1', 'AKC96497.1', 'AKC96498.1', =
'AKC96499.1', 'AKC96501.1', 'AKC96502.1', 'ACH96583.1', 'ACH96585.1', =
'ACH96588.1', 'ACH96600.1', 'ACH96617.1', 'AOO96662.1', 'AOO96666.1', =
'ODN96679.1', 'AOO96699.1', 'AOO96703.1', 'AOO96712.1', 'AOO96715.1', =
'AHY96757.1', 'AHY96758.1', 'AHY96759.1', 'AHY96760.1', 'AHY96761.1', =
'AHY96762.1', 'AHY96763.1', 'AHY96764.1', 'AHY96765.1', 'AHY96766.1', =
'AII96821.1', 'AII96826.1', 'AKG96861.1', 'ABC96906.1', 'ABC96907.1', =
'ABC96908.1', 'ABC96909.1', 'ABC96910.1', 'ABC96911.1', 'AGO96947.1', =
'ALI96964.2', 'ALI96965.2', 'ALI96966.2', 'ALI96967.2', 'ALI96968.2', =
'ALI96969.2', 'ALI96970.2', 'ALI96971.2', 'ALI96972.2', 'AKG97067.1', =
'AKG97092.1', 'ADN97118.1', 'ADN97120.1', 'ADN97121.1', 'ADN97122.1', =
'ADN97123.1', 'AGO97123.1', 'AGO97124.1', 'AGO97126.1', 'AGO97127.1', =
'AGO97130.1', 'AKG97143.1', 'AKG97147.1', 'AKG97148.1', 'OLN97250.1', =
'SCU97327.1', 'AGO97341.1', 'AGO97342.1', 'AGO97354.1', 'AGO97355.1', =
'OAQ97400.1', 'AFC97404.1', 'AFC97405.1', 'AFC97406.1', 'AFC97414.1', =
'AFC97424.1', 'AFC97425.1', 'AFC97427.1', 'AFC97428.1', 'AHC97428.1', =
'AHC97429.1', 'AHC97430.1', 'AHC97432.1', 'AHC97433.1', 'AHC97434.1', =
'ACI97438.1', 'AHC97438.1', 'ACI97439.1', 'AEK97494.1', 'AEK97496.1', =
'AEK97511.1', 'AEK97514.1', 'AEK97515.1', 'AEK97517.1', 'AEK97518.1', =
'AEK97519.1', 'AEK97526.1', 'AEK97529.1', 'ASX97532.1', 'AEK97535.1', =
'AEK97537.1', 'AEK97538.1', 'AEK97539.1', 'AEK97540.1', 'AEK97543.1', =
'CAD97588.1', 'CAD97590.1', 'CAD97593.1', 'CAD97595.1', 'CAD97596.1', =
'CAD97597.1', 'CAD97598.1', 'EKC97672.1', 'AIZ97754.1', 'AIZ97758.1', =
'GAA97923.1', 'ARX98006.1', 'ARX98007.1', 'ARX98008.1', 'ARX98009.1', =
'ARX98010.1', 'ARX98011.1', 'ARX98013.1', 'ARX98014.1', 'ARX98015.1', =
'ARX98016.1', 'ARX98017.1', 'ARX98018.1', 'ARX98019.1', 'ARX98020.1', =
'AHC98028.1', 'AHC98029.1', 'AHC98030.1', 'AHC98031.1', 'AHC98032.1', =
'AHC98033.1', 'AHC98034.1', 'AHC98035.1', 'AHC98038.1', 'AHC98039.1', =
'AHC98040.1', 'AHC98041.1', 'AHC98043.1', 'AHC98044.1', 'AHC98045.1', =
'AHC98046.1', 'AHC98047.1', 'AHC98048.1', 'AHC98049.1', 'AHC98050.1', =
'AHC98051.1', 'AHC98052.1', 'AHC98053.1', 'AHC98054.1', 'AHC98055.1', =
'AHC98056.1', 'ABJ98057.1', 'ASX98101.1', 'KFX98133.1', 'AKQ98179.1', =
'AKQ98181.1', 'AKQ98182.1', 'AKQ98291.1', 'AKQ98292.1', 'AKQ98293.1', =
'AKQ98294.1', 'AKQ98295.1', 'AKQ98296.1', 'AKQ98297.1', 'AKQ98298.1', =
'POV98359.1', 'AVD98371.1', 'AVD98372.1', 'KZO98372.1', 'AIP98453.1', =
'AIP98454.1', 'AIP98455.1', 'AIP98456.1', 'AIP98458.1', 'AIP98459.1', =
'AIP98461.1', 'AIP98472.1', 'AIP98475.1', 'ANC98478.1', 'ALN98719.1', =
'ALN98720.1', 'ALN98721.1', 'ALN98722.1', 'ALN98723.1', 'ALN98725.1', =
'ABU98726.1', 'ALN98726.1', 'KHN98726.1', 'ABU98727.1', 'ABU98728.1', =
'ALN98728.1', 'ABU98729.1', 'ALN98729.1', 'ABU98730.1', 'ALN98730.1', =
'ABU98731.1', 'ALN98731.1', 'ABU98732.1', 'ALN98732.1', 'ABU98733.1', =
'ALN98733.1', 'ABU98734.1', 'ALN98734.1', 'ABU98735.1', 'ABU98736.1', =
'ABU98737.1', 'ABU98738.1', 'ABU98739.1', 'ABU98740.1', 'ALN98740.1', =
'ABU98741.1', 'ABU98744.1', 'ABU98746.1', 'ABU98747.1', 'ABU98748.1', =
'ABU98749.1', 'ABU98750.1', 'ABU98751.1', 'ABU98752.1', 'ABU98753.1', =
'ABU98754.1', 'ABU98755.1', 'ABU98756.1', 'ABU98757.1', 'ABU98758.1', =
'ABU98759.1', 'ABU98760.1', 'ABU98761.1', 'ABU98762.1', 'ABU98763.1', =
'ABU98764.1', 'ABU98765.1', 'ABU98766.1', 'ABU98767.1', 'ABU98768.1', =
'ABU98770.1', 'ABU98771.1', 'ABU98772.1', 'ABU98773.1', 'ABU98774.1', =
'ABU98775.1', 'ABU98776.1', 'KKO98828.1', 'AMR98965.1', 'AMR98966.1', =
'AMR98967.1', 'AMR98968.1', 'AFV99043.1', 'OAK99183.1', 'CDR99401.1', =
'AFV99549.1', 'AOT99590.1', 'CBY99696.1', 'OAC99708.1', 'EHM99755.1', =
'ANX99780.2', 'AEI99856.1', 'AEI99860.1', 'AEI99861.1', 'AEI99862.1', =
'AEI99863.1', 'AEI99864.1', 'AEI99865.1', 'AEI99866.1', 'AEI99867.1', =
'AEI99868.1', 'AEI99869.1', 'AEI99870.1', 'AEI99871.1', 'AEI99872.1', =
'AEI99873.1', 'AEI99874.1', 'AEI99875.1', 'AEI99876.1', 'AEI99877.1', =
'AEI99878.1', 'AEI99879.1', 'AEI99880.1', 'AED99889.1', 'AED99892.1', =
'AED99894.1', 'XP_445466.1', 'XP_451929.1', 'XP_458571.1', =
'XP_501628.1', 'XP_568462.1', 'NP_587757.1', 'NP_595255.1', =
'XP_710148.2', 'XP_717655.2', 'XP_964868.2', 'NP_983726.1', =
'XP_001222639.1', 'XP_001382687.1', 'XP_001482914.1', 'XP_001483189.1', =
'XP_001525782.1', 'XP_001551786.1', 'XP_001594091.1', 'XP_001645116.1', =
'XP_001646158.1', 'XP_001732312.1', 'XP_001801902.1', 'XP_001828758.1', =
'XP_001873214.1', 'XP_001907437.1', 'XP_001930631.1', 'XP_002144043.1', =
'XP_002173089.2', 'XP_002173392.1', 'XP_002417435.1', 'XP_002418726.1', =
'XP_002480424.1', 'XP_002490864.1', 'XP_002496367.1', 'XP_002547526.1', =
'XP_002554708.1', 'XP_002619019.1', 'XP_002835319.1', 'XP_003037261.1', =
'XP_003053209.1', 'XP_003197267.1', 'XP_003333072.2', 'XP_003347147.1', =
'XP_003645752.1', 'XP_003651389.1', 'XP_003660173.1', 'XP_003667901.1', =
'XP_003674065.1', 'XP_003680619.1', 'XP_003683756.1', 'XP_003716248.1', =
'XP_003835133.1', 'XP_003853076.1', 'XP_003957043.1', 'XP_004179547.1', =
'XP_004181367.1', 'XP_006454380.1', 'XP_006666031.1', 'XP_006677815.1', =
'XP_006683751.1', 'XP_006691738.1', 'XP_006960354.1', 'XP_006964056.1', =
'XP_007001887.1', 'XP_007265534.1', 'XP_007295240.1', 'XP_007298247.1', =
'XP_007314394.1', 'XP_007359855.1', 'XP_007374445.1', 'XP_007378612.1', =
'XP_007390446.1', 'XP_007417227.1', 'XP_007671812.1', 'XP_007692866.1', =
'XP_007703566.1', 'XP_007712745.1', 'XP_007762783.1', 'XP_007778858.1', =
'XP_007807304.1', 'XP_007819986.2', 'XP_007829723.1', 'XP_007861104.1', =
'XP_007873121.1', 'XP_007876992.1', 'XP_007916224.1', 'XP_007921049.1', =
'XP_008021877.1', 'XP_008033061.1', 'XP_008085684.1', 'XP_008090686.1', =
'XP_008595707.1', 'XP_009224357.1', 'XP_009263372.1', 'XP_009269781.1', =
'XP_009541702.1', 'XP_009547250.1', 'XP_009651507.1', 'XP_011125707.1', =
'XP_011319909.1', 'XP_011386931.1', 'XP_012053151.1', 'XP_012181232.1', =
'XP_012192602.1', 'XP_013016958.1', 'XP_013024013.1', 'XP_013025051.1', =
'XP_013238870.1', 'XP_013245022.1', 'XP_013332082.1', 'XP_013340689.1', =
'XP_013429839.1', 'XP_013932486.1', 'XP_013941057.1', 'XP_013956916.1', =
'XP_014083417.1', 'XP_014172693.1', 'XP_014541682.1', 'XP_014552971.1', =
'XP_014566342.1', 'XP_014658646.1', 'XP_016211009.1', 'XP_016276036.1', =
'XP_016295136.1', 'XP_016592401.1', 'XP_016642857.1', 'XP_016765473.1', =
'XP_017992437.1', 'XP_018042454.1', 'XP_018077978.1', 'XP_018127627.1', =
'XP_018145471.1', 'XP_018157230.1', 'XP_018183063.1', 'XP_018187723.1', =
'XP_018213301.1', 'XP_018219094.1', 'XP_018227575.1', 'XP_018231458.1', =
'XP_018237716.1', 'XP_018267400.1', 'XP_018273963.1', 'XP_018277688.1', =
'XP_018288289.1', 'XP_018295552.1', 'XP_018388409.1', 'XP_018659602.1', =
'XP_018703086.1', 'XP_018713050.1', 'XP_018735447.1', 'XP_018739108.1', =
'XP_018745816.1', 'XP_018988214.1', 'XP_018993087.1', 'XP_018999668.1', =
'XP_019007428.1', 'XP_019018185.1', 'XP_019021960.1', 'XP_019030173.1', =
'XP_019039089.1', 'XP_019041732.1', 'XP_019049485.1', 'XP_020044932.1', =
'XP_020049318.1', 'XP_020066081.1', 'XP_020066267.1', 'XP_020067995.1', =
'XP_020068189.1', 'XP_020120466.1', 'XP_020128410.1', 'XP_020542086.1', =
'XP_020545613.1', 'XP_021871392.1', 'XP_021883658.1', 'XP_022461604.1', =
'XP_022462634.1', 'XP_022462834.1', 'XP_022480668.1', 'XP_022627809.1', =
'XP_022678358.1', 'XP_023431954.1', 'XP_023458146.1', 'XP_023471304.1', =
'XP_023622585.1', 'WP_083053111.1', 'ABX09937.1', 'ABX09965.1', =
'ABX09975.1', 'AJP13538.1', 'AOZ21421.1', 'ABU48748.1', 'ABU48772.1', =
'ABU48780.1', 'ABU48789.1', 'ABU48807.1', 'ABU48822.1', 'ABG53988.1', =
'ACM61980.1', 'AMY61998.1', 'AFL69902.1', 'AAP86497.1', =
'XP_013025373.1'];=0A=
  et_list[17] =3D ['AST24288.1'];=0A=
  et_list[18] =3D ['GAW04169.1'];=0A=
  et_list[19] =3D ['KJA21141.1', 'XP_007319455.1'];=0A=
  et_list[20] =3D ['KIM78506.1'];=0A=
  et_list[21] =3D ['SAM04507.1'];=0A=
  et_list[22] =3D ['OSS45690.1'];=0A=
  et_list[23] =3D ['EGN94157.1'];=0A=
  et_list[24] =3D ['KIH95132.1', 'XP_003688013.1'];=0A=
  et_list[25] =3D ['XP_007786276.1'];=0A=
  et_list[26] =3D ['XP_022584383.1'];=0A=
  et_list[27] =3D ['KIY46938.1', 'XP_018191472.1'];=0A=
  et_list[28] =3D ['KIK91574.1'];=0A=
  et_list[29] =3D ['PAV24370.1'];=0A=
  et_list[30] =3D ['KIO27238.1'];=0A=
=0A=
// End hiding Javascript from old browsers. -->=0A=
</SCRIPT>
=20
<META name=3D"GENERATOR" content=3D"MSHTML 11.00.9600.18894"></HEAD>=20
<BODY bgcolor=3D"#ffffff" alink=3D"#0000ff" vlink=3D"#0000ff">
<H1><IMG name=3D"fred" width=3D"88" height=3D"31" align=3D"TOP" =
src=3D"http://admin-pc/mascot/images/88x31_logo_white.gif"=20
border=3D"0" naturalsizeflag=3D"3"> Mascot Search Results</H1><FONT =
face=3D"Courier New,Courier,monospace">
<PRE><B>User            : </B>=0A=
<B>Email           : </B>=0A=
<B>Search title    : (18-051)KJU-fungi (C:\ProgramData\Matrix =
Science\Mascot Daemon\parameters\(18-051)KJU-fungi.par), submitted from =
Daemon on ADMIN-PC</B>=0A=
<B>MS data file    : D:\LC-MS Data\LC_DB file\2018_LC-MS\(18-051) =
=EF=BF=BD=EF=BF=BD=EF=BF=BD=D6=B4=EF=BF=BD\180509_(051)_IN06.mgf</B>=0A=
<B>Database        : NCBIprot 20180312 (148261909 sequences; 54322349119 =
residues)</B>=0A=
<B>Taxonomy        : Fungi (8326046 sequences)</B>=0A=
<B>Timestamp       : 15 May 2018 at 05:48:13 GMT</B>=0A=

<TABLE bgcolor=3D"#ffff99" border=3D"0" cellspacing=3D"0" =
cellpadding=3D"0">=0A=

<TBODY>
<TR>
<TD nowrap=3D"" bgcolor=3D"#ffffff"><TT><B>Protein =
hits&nbsp;&nbsp;&nbsp;&nbsp;:</B></TT></TD>
<TD nowrap=3D"" bgcolor=3D"#ffffff"><TT><B>&nbsp;<A =
href=3D"http://admin-pc/mascot/cgi/master_results.pl?file=3D..%2Fdata%2F2=
0180515%2FF003029.dat&amp;_querylist=3Dall&amp;group_family=3D0&amp;REPTY=
PE=3Dpeptide&amp;_sigthreshold=3D0.05&amp;REPORT=3DAUTO&amp;_minpeplen=3D=
7&amp;_server_mudpit_switch=3D99999999&amp;_ignoreionsscorebelow=3D-1&amp=
;_showsubsets=3D0&amp;_showpopups=3DTRUE&amp;_sortunassigned=3Dscoredown&=
amp;_requireboldred=3D0&amp;_prefertaxonomy=3D0&amp;sessionID=3Dall_secdi=
sabledsession#Hit1">GAW02240.1</A></B></TT></TD>
<TD nowrap=3D"" bgcolor=3D"#ffffff"><TT>&nbsp;26S proteasome subunit P45 =
[Lentinula edodes]</TT></TD></TR>=0A=

<TR>
<TD nowrap=3D"" bgcolor=3D"#ffffff">&nbsp;</TD>
<TD nowrap=3D"" bgcolor=3D"#ffffff"><TT><B>&nbsp;<A =
href=3D"http://admin-pc/mascot/cgi/master_results.pl?file=3D..%2Fdata%2F2=
0180515%2FF003029.dat&amp;_querylist=3Dall&amp;group_family=3D0&amp;REPTY=
PE=3Dpeptide&amp;_sigthreshold=3D0.05&amp;REPORT=3DAUTO&amp;_minpeplen=3D=
7&amp;_server_mudpit_switch=3D99999999&amp;_ignoreionsscorebelow=3D-1&amp=
;_showsubsets=3D0&amp;_showpopups=3DTRUE&amp;_sortunassigned=3Dscoredown&=
amp;_requireboldred=3D0&amp;_prefertaxonomy=3D0&amp;sessionID=3Dall_secdi=
sabledsession#Hit2">KIK63809.1</A></B></TT></TD>
<TD nowrap=3D"" bgcolor=3D"#ffffff"><TT>&nbsp;hypothetical protein =
GYMLUDRAFT_40893 [Gymnopus luxurians FD-317 M1]</TT></TD></TR>=0A=

<TR>
<TD nowrap=3D"" bgcolor=3D"#ffffff">&nbsp;</TD>
<TD nowrap=3D"" bgcolor=3D"#ffffff"><TT><B>&nbsp;<A =
href=3D"http://admin-pc/mascot/cgi/master_results.pl?file=3D..%2Fdata%2F2=
0180515%2FF003029.dat&amp;_querylist=3Dall&amp;group_family=3D0&amp;REPTY=
PE=3Dpeptide&amp;_sigthreshold=3D0.05&amp;REPORT=3DAUTO&amp;_minpeplen=3D=
7&amp;_server_mudpit_switch=3D99999999&amp;_ignoreionsscorebelow=3D-1&amp=
;_showsubsets=3D0&amp;_showpopups=3DTRUE&amp;_sortunassigned=3Dscoredown&=
amp;_requireboldred=3D0&amp;_prefertaxonomy=3D0&amp;sessionID=3Dall_secdi=
sabledsession#Hit3">EJD53437.1</A></B></TT></TD>
<TD nowrap=3D"" bgcolor=3D"#ffffff"><TT>&nbsp;26S proteasome subunit P45 =
[Auricularia subglabra TFB-10046 SS5]</TT></TD></TR>=0A=

<TR>
<TD nowrap=3D"" bgcolor=3D"#ffffff">&nbsp;</TD>
<TD nowrap=3D"" bgcolor=3D"#ffffff"><TT><B>&nbsp;<A =
href=3D"http://admin-pc/mascot/cgi/master_results.pl?file=3D..%2Fdata%2F2=
0180515%2FF003029.dat&amp;_querylist=3Dall&amp;group_family=3D0&amp;REPTY=
PE=3Dpeptide&amp;_sigthreshold=3D0.05&amp;REPORT=3DAUTO&amp;_minpeplen=3D=
7&amp;_server_mudpit_switch=3D99999999&amp;_ignoreionsscorebelow=3D-1&amp=
;_showsubsets=3D0&amp;_showpopups=3DTRUE&amp;_sortunassigned=3Dscoredown&=
amp;_requireboldred=3D0&amp;_prefertaxonomy=3D0&amp;sessionID=3Dall_secdi=
sabledsession#Hit4">XP_007267491.1</A></B></TT></TD>
<TD nowrap=3D"" bgcolor=3D"#ffffff"><TT>&nbsp;26S proteasome subunit P45 =
[Fomitiporia mediterranea MF3/22]</TT></TD></TR>=0A=

<TR>
<TD nowrap=3D"" bgcolor=3D"#ffffff">&nbsp;</TD>
<TD nowrap=3D"" bgcolor=3D"#ffffff"><TT><B>&nbsp;<A =
href=3D"http://admin-pc/mascot/cgi/master_results.pl?file=3D..%2Fdata%2F2=
0180515%2FF003029.dat&amp;_querylist=3Dall&amp;group_family=3D0&amp;REPTY=
PE=3Dpeptide&amp;_sigthreshold=3D0.05&amp;REPORT=3DAUTO&amp;_minpeplen=3D=
7&amp;_server_mudpit_switch=3D99999999&amp;_ignoreionsscorebelow=3D-1&amp=
;_showsubsets=3D0&amp;_showpopups=3DTRUE&amp;_sortunassigned=3Dscoredown&=
amp;_requireboldred=3D0&amp;_prefertaxonomy=3D0&amp;sessionID=3Dall_secdi=
sabledsession#Hit5">EJU05303.1</A></B></TT></TD>
<TD nowrap=3D"" bgcolor=3D"#ffffff"><TT>&nbsp;26S proteasome subunit P45 =
[Dacryopinax primogenitus]</TT></TD></TR>=0A=

<TR>
<TD nowrap=3D"" bgcolor=3D"#ffffff">&nbsp;</TD>
<TD nowrap=3D"" bgcolor=3D"#ffffff"><TT><B>&nbsp;<A =
href=3D"http://admin-pc/mascot/cgi/master_results.pl?file=3D..%2Fdata%2F2=
0180515%2FF003029.dat&amp;_querylist=3Dall&amp;group_family=3D0&amp;REPTY=
PE=3Dpeptide&amp;_sigthreshold=3D0.05&amp;REPORT=3DAUTO&amp;_minpeplen=3D=
7&amp;_server_mudpit_switch=3D99999999&amp;_ignoreionsscorebelow=3D-1&amp=
;_showsubsets=3D0&amp;_showpopups=3DTRUE&amp;_sortunassigned=3Dscoredown&=
amp;_requireboldred=3D0&amp;_prefertaxonomy=3D0&amp;sessionID=3Dall_secdi=
sabledsession#Hit6">OAJ18615.1</A></B></TT></TD>
<TD nowrap=3D"" bgcolor=3D"#ffffff"><TT>&nbsp;hypothetical protein =
A4X03_g4868 [Tilletia caries]</TT></TD></TR>=0A=

<TR>
<TD nowrap=3D"" bgcolor=3D"#ffffff">&nbsp;</TD>
<TD nowrap=3D"" bgcolor=3D"#ffffff"><TT><B>&nbsp;<A =
href=3D"http://admin-pc/mascot/cgi/master_results.pl?file=3D..%2Fdata%2F2=
0180515%2FF003029.dat&amp;_querylist=3Dall&amp;group_family=3D0&amp;REPTY=
PE=3Dpeptide&amp;_sigthreshold=3D0.05&amp;REPORT=3DAUTO&amp;_minpeplen=3D=
7&amp;_server_mudpit_switch=3D99999999&amp;_ignoreionsscorebelow=3D-1&amp=
;_showsubsets=3D0&amp;_showpopups=3DTRUE&amp;_sortunassigned=3Dscoredown&=
amp;_requireboldred=3D0&amp;_prefertaxonomy=3D0&amp;sessionID=3Dall_secdi=
sabledsession#Hit7">KIL69538.1</A></B></TT></TD>
<TD nowrap=3D"" bgcolor=3D"#ffffff"><TT>&nbsp;hypothetical protein =
M378DRAFT_183973 [Amanita muscaria Koide BX008]</TT></TD></TR>=0A=

<TR>
<TD nowrap=3D"" bgcolor=3D"#ffffff">&nbsp;</TD>
<TD nowrap=3D"" bgcolor=3D"#ffffff"><TT><B>&nbsp;<A =
href=3D"http://admin-pc/mascot/cgi/master_results.pl?file=3D..%2Fdata%2F2=
0180515%2FF003029.dat&amp;_querylist=3Dall&amp;group_family=3D0&amp;REPTY=
PE=3Dpeptide&amp;_sigthreshold=3D0.05&amp;REPORT=3DAUTO&amp;_minpeplen=3D=
7&amp;_server_mudpit_switch=3D99999999&amp;_ignoreionsscorebelow=3D-1&amp=
;_showsubsets=3D0&amp;_showpopups=3DTRUE&amp;_sortunassigned=3Dscoredown&=
amp;_requireboldred=3D0&amp;_prefertaxonomy=3D0&amp;sessionID=3Dall_secdi=
sabledsession#Hit8">PAV24400.1</A></B></TT></TD>
<TD nowrap=3D"" bgcolor=3D"#ffffff"><TT>&nbsp;26S proteasome subunit P45 =
[Phellinus noxius]</TT></TD></TR>=0A=

<TR>
<TD nowrap=3D"" bgcolor=3D"#ffffff">&nbsp;</TD>
<TD nowrap=3D"" bgcolor=3D"#ffffff"><TT><B>&nbsp;<A =
href=3D"http://admin-pc/mascot/cgi/master_results.pl?file=3D..%2Fdata%2F2=
0180515%2FF003029.dat&amp;_querylist=3Dall&amp;group_family=3D0&amp;REPTY=
PE=3Dpeptide&amp;_sigthreshold=3D0.05&amp;REPORT=3DAUTO&amp;_minpeplen=3D=
7&amp;_server_mudpit_switch=3D99999999&amp;_ignoreionsscorebelow=3D-1&amp=
;_showsubsets=3D0&amp;_showpopups=3DTRUE&amp;_sortunassigned=3Dscoredown&=
amp;_requireboldred=3D0&amp;_prefertaxonomy=3D0&amp;sessionID=3Dall_secdi=
sabledsession#Hit9">GAW08387.1</A></B></TT></TD>
<TD nowrap=3D"" bgcolor=3D"#ffffff"><TT>&nbsp;protein vip1 [Lentinula =
edodes]</TT></TD></TR>=0A=

<TR>
<TD nowrap=3D"" bgcolor=3D"#ffffff">&nbsp;</TD>
<TD nowrap=3D"" bgcolor=3D"#ffffff"><TT><B>&nbsp;<A =
href=3D"http://admin-pc/mascot/cgi/master_results.pl?file=3D..%2Fdata%2F2=
0180515%2FF003029.dat&amp;_querylist=3Dall&amp;group_family=3D0&amp;REPTY=
PE=3Dpeptide&amp;_sigthreshold=3D0.05&amp;REPORT=3DAUTO&amp;_minpeplen=3D=
7&amp;_server_mudpit_switch=3D99999999&amp;_ignoreionsscorebelow=3D-1&amp=
;_showsubsets=3D0&amp;_showpopups=3DTRUE&amp;_sortunassigned=3Dscoredown&=
amp;_requireboldred=3D0&amp;_prefertaxonomy=3D0&amp;sessionID=3Dall_secdi=
sabledsession#Hit10">XP_009541744.1</A></B></TT></TD>
<TD nowrap=3D"" bgcolor=3D"#ffffff"><TT>&nbsp;AAA ATPase [Heterobasidion =
irregulare TC 32-1]</TT></TD></TR>=0A=

<TR>
<TD nowrap=3D"" bgcolor=3D"#ffffff">&nbsp;</TD>
<TD nowrap=3D"" bgcolor=3D"#ffffff"><TT><B>&nbsp;<A =
href=3D"http://admin-pc/mascot/cgi/master_results.pl?file=3D..%2Fdata%2F2=
0180515%2FF003029.dat&amp;_querylist=3Dall&amp;group_family=3D0&amp;REPTY=
PE=3Dpeptide&amp;_sigthreshold=3D0.05&amp;REPORT=3DAUTO&amp;_minpeplen=3D=
7&amp;_server_mudpit_switch=3D99999999&amp;_ignoreionsscorebelow=3D-1&amp=
;_showsubsets=3D0&amp;_showpopups=3DTRUE&amp;_sortunassigned=3Dscoredown&=
amp;_requireboldred=3D0&amp;_prefertaxonomy=3D0&amp;sessionID=3Dall_secdi=
sabledsession#Hit11">KZS99280.1</A></B></TT></TD>
<TD nowrap=3D"" bgcolor=3D"#ffffff"><TT>&nbsp;26S proteasome subunit P45 =
[Sistotremastrum niveocremeum HHB9708]</TT></TD></TR>=0A=

<TR>
<TD nowrap=3D"" bgcolor=3D"#ffffff">&nbsp;</TD>
<TD nowrap=3D"" bgcolor=3D"#ffffff"><TT><B>&nbsp;<A =
href=3D"http://admin-pc/mascot/cgi/master_results.pl?file=3D..%2Fdata%2F2=
0180515%2FF003029.dat&amp;_querylist=3Dall&amp;group_family=3D0&amp;REPTY=
PE=3Dpeptide&amp;_sigthreshold=3D0.05&amp;REPORT=3DAUTO&amp;_minpeplen=3D=
7&amp;_server_mudpit_switch=3D99999999&amp;_ignoreionsscorebelow=3D-1&amp=
;_showsubsets=3D0&amp;_showpopups=3DTRUE&amp;_sortunassigned=3Dscoredown&=
amp;_requireboldred=3D0&amp;_prefertaxonomy=3D0&amp;sessionID=3Dall_secdi=
sabledsession#Hit12">PFH47682.1</A></B></TT></TD>
<TD nowrap=3D"" bgcolor=3D"#ffffff"><TT>&nbsp;hypothetical protein =
AMATHDRAFT_50131 [Amanita thiersii Skay4041]</TT></TD></TR>=0A=

<TR>
<TD nowrap=3D"" bgcolor=3D"#ffffff">&nbsp;</TD>
<TD nowrap=3D"" bgcolor=3D"#ffffff"><TT><B>&nbsp;<A =
href=3D"http://admin-pc/mascot/cgi/master_results.pl?file=3D..%2Fdata%2F2=
0180515%2FF003029.dat&amp;_querylist=3Dall&amp;group_family=3D0&amp;REPTY=
PE=3Dpeptide&amp;_sigthreshold=3D0.05&amp;REPORT=3DAUTO&amp;_minpeplen=3D=
7&amp;_server_mudpit_switch=3D99999999&amp;_ignoreionsscorebelow=3D-1&amp=
;_showsubsets=3D0&amp;_showpopups=3DTRUE&amp;_sortunassigned=3Dscoredown&=
amp;_requireboldred=3D0&amp;_prefertaxonomy=3D0&amp;sessionID=3Dall_secdi=
sabledsession#Hit13">GAW00168.1</A></B></TT></TD>
<TD nowrap=3D"" bgcolor=3D"#ffffff"><TT>&nbsp;aldehyde dehydrogenase =
[Lentinula edodes]</TT></TD></TR>=0A=

<TR>
<TD nowrap=3D"" bgcolor=3D"#ffffff">&nbsp;</TD>
<TD nowrap=3D"" bgcolor=3D"#ffffff"><TT><B>&nbsp;<A =
href=3D"http://admin-pc/mascot/cgi/master_results.pl?file=3D..%2Fdata%2F2=
0180515%2FF003029.dat&amp;_querylist=3Dall&amp;group_family=3D0&amp;REPTY=
PE=3Dpeptide&amp;_sigthreshold=3D0.05&amp;REPORT=3DAUTO&amp;_minpeplen=3D=
7&amp;_server_mudpit_switch=3D99999999&amp;_ignoreionsscorebelow=3D-1&amp=
;_showsubsets=3D0&amp;_showpopups=3DTRUE&amp;_sortunassigned=3Dscoredown&=
amp;_requireboldred=3D0&amp;_prefertaxonomy=3D0&amp;sessionID=3Dall_secdi=
sabledsession#Hit14">ORY06569.1</A></B></TT></TD>
<TD nowrap=3D"" bgcolor=3D"#ffffff"><TT>&nbsp;aldehyde dehydrogenase =
[Basidiobolus meristosporus CBS 931.73]</TT></TD></TR>=0A=

<TR>
<TD nowrap=3D"" bgcolor=3D"#ffffff">&nbsp;</TD>
<TD nowrap=3D"" bgcolor=3D"#ffffff"><TT><B>&nbsp;<A =
href=3D"http://admin-pc/mascot/cgi/master_results.pl?file=3D..%2Fdata%2F2=
0180515%2FF003029.dat&amp;_querylist=3Dall&amp;group_family=3D0&amp;REPTY=
PE=3Dpeptide&amp;_sigthreshold=3D0.05&amp;REPORT=3DAUTO&amp;_minpeplen=3D=
7&amp;_server_mudpit_switch=3D99999999&amp;_ignoreionsscorebelow=3D-1&amp=
;_showsubsets=3D0&amp;_showpopups=3DTRUE&amp;_sortunassigned=3Dscoredown&=
amp;_requireboldred=3D0&amp;_prefertaxonomy=3D0&amp;sessionID=3Dall_secdi=
sabledsession#Hit15">ORY49146.1</A></B></TT></TD>
<TD nowrap=3D"" bgcolor=3D"#ffffff"><TT>&nbsp;26S proteasome subunit P45 =
[Rhizoclosmatium globosum]</TT></TD></TR>=0A=

<TR>
<TD nowrap=3D"" bgcolor=3D"#ffffff">&nbsp;</TD>
<TD nowrap=3D"" bgcolor=3D"#ffffff"><TT><B>&nbsp;<A =
href=3D"http://admin-pc/mascot/cgi/master_results.pl?file=3D..%2Fdata%2F2=
0180515%2FF003029.dat&amp;_querylist=3Dall&amp;group_family=3D0&amp;REPTY=
PE=3Dpeptide&amp;_sigthreshold=3D0.05&amp;REPORT=3DAUTO&amp;_minpeplen=3D=
7&amp;_server_mudpit_switch=3D99999999&amp;_ignoreionsscorebelow=3D-1&amp=
;_showsubsets=3D0&amp;_showpopups=3DTRUE&amp;_sortunassigned=3Dscoredown&=
amp;_requireboldred=3D0&amp;_prefertaxonomy=3D0&amp;sessionID=3Dall_secdi=
sabledsession#Hit16">A5DPE3.2</A></B></TT></TD>
<TD nowrap=3D"" bgcolor=3D"#ffffff"><TT>&nbsp;RecName: Full=3DElongation =
factor 1-alpha; Short=3DEF-1-alpha</TT></TD></TR>=0A=

<TR>
<TD nowrap=3D"" bgcolor=3D"#ffffff">&nbsp;</TD>
<TD nowrap=3D"" bgcolor=3D"#ffffff"><TT><B>&nbsp;<A =
href=3D"http://admin-pc/mascot/cgi/master_results.pl?file=3D..%2Fdata%2F2=
0180515%2FF003029.dat&amp;_querylist=3Dall&amp;group_family=3D0&amp;REPTY=
PE=3Dpeptide&amp;_sigthreshold=3D0.05&amp;REPORT=3DAUTO&amp;_minpeplen=3D=
7&amp;_server_mudpit_switch=3D99999999&amp;_ignoreionsscorebelow=3D-1&amp=
;_showsubsets=3D0&amp;_showpopups=3DTRUE&amp;_sortunassigned=3Dscoredown&=
amp;_requireboldred=3D0&amp;_prefertaxonomy=3D0&amp;sessionID=3Dall_secdi=
sabledsession#Hit17">AST24288.1</A></B></TT></TD>
<TD nowrap=3D"" bgcolor=3D"#ffffff"><TT>&nbsp;translation elongation =
factor 1a, partial [Coprinellus radians]</TT></TD></TR>=0A=

<TR>
<TD nowrap=3D"" bgcolor=3D"#ffffff">&nbsp;</TD>
<TD nowrap=3D"" bgcolor=3D"#ffffff"><TT><B>&nbsp;<A =
href=3D"http://admin-pc/mascot/cgi/master_results.pl?file=3D..%2Fdata%2F2=
0180515%2FF003029.dat&amp;_querylist=3Dall&amp;group_family=3D0&amp;REPTY=
PE=3Dpeptide&amp;_sigthreshold=3D0.05&amp;REPORT=3DAUTO&amp;_minpeplen=3D=
7&amp;_server_mudpit_switch=3D99999999&amp;_ignoreionsscorebelow=3D-1&amp=
;_showsubsets=3D0&amp;_showpopups=3DTRUE&amp;_sortunassigned=3Dscoredown&=
amp;_requireboldred=3D0&amp;_prefertaxonomy=3D0&amp;sessionID=3Dall_secdi=
sabledsession#Hit18">GAW04169.1</A></B></TT></TD>
<TD nowrap=3D"" bgcolor=3D"#ffffff"><TT>&nbsp;aldehyde dehydrogenase =
[Lentinula edodes]</TT></TD></TR>=0A=

<TR>
<TD nowrap=3D"" bgcolor=3D"#ffffff">&nbsp;</TD>
<TD nowrap=3D"" bgcolor=3D"#ffffff"><TT><B>&nbsp;<A =
href=3D"http://admin-pc/mascot/cgi/master_results.pl?file=3D..%2Fdata%2F2=
0180515%2FF003029.dat&amp;_querylist=3Dall&amp;group_family=3D0&amp;REPTY=
PE=3Dpeptide&amp;_sigthreshold=3D0.05&amp;REPORT=3DAUTO&amp;_minpeplen=3D=
7&amp;_server_mudpit_switch=3D99999999&amp;_ignoreionsscorebelow=3D-1&amp=
;_showsubsets=3D0&amp;_showpopups=3DTRUE&amp;_sortunassigned=3Dscoredown&=
amp;_requireboldred=3D0&amp;_prefertaxonomy=3D0&amp;sessionID=3Dall_secdi=
sabledsession#Hit19">KJA21141.1</A></B></TT></TD>
<TD nowrap=3D"" bgcolor=3D"#ffffff"><TT>&nbsp;hypothetical protein =
HYPSUDRAFT_55611 [Hypholoma sublateritium FD-334 SS-4]</TT></TD></TR>=0A=

<TR>
<TD nowrap=3D"" bgcolor=3D"#ffffff">&nbsp;</TD>
<TD nowrap=3D"" bgcolor=3D"#ffffff"><TT><B>&nbsp;<A =
href=3D"http://admin-pc/mascot/cgi/master_results.pl?file=3D..%2Fdata%2F2=
0180515%2FF003029.dat&amp;_querylist=3Dall&amp;group_family=3D0&amp;REPTY=
PE=3Dpeptide&amp;_sigthreshold=3D0.05&amp;REPORT=3DAUTO&amp;_minpeplen=3D=
7&amp;_server_mudpit_switch=3D99999999&amp;_ignoreionsscorebelow=3D-1&amp=
;_showsubsets=3D0&amp;_showpopups=3DTRUE&amp;_sortunassigned=3Dscoredown&=
amp;_requireboldred=3D0&amp;_prefertaxonomy=3D0&amp;sessionID=3Dall_secdi=
sabledsession#Hit20">KIM78506.1</A></B></TT></TD>
<TD nowrap=3D"" bgcolor=3D"#ffffff"><TT>&nbsp;hypothetical protein =
PILCRDRAFT_11203 [Piloderma croceum F 1598]</TT></TD></TR>=0A=

<TR>
<TD nowrap=3D"" bgcolor=3D"#ffffff">&nbsp;</TD>
<TD nowrap=3D"" bgcolor=3D"#ffffff"><TT><B>&nbsp;<A =
href=3D"http://admin-pc/mascot/cgi/master_results.pl?file=3D..%2Fdata%2F2=
0180515%2FF003029.dat&amp;_querylist=3Dall&amp;group_family=3D0&amp;REPTY=
PE=3Dpeptide&amp;_sigthreshold=3D0.05&amp;REPORT=3DAUTO&amp;_minpeplen=3D=
7&amp;_server_mudpit_switch=3D99999999&amp;_ignoreionsscorebelow=3D-1&amp=
;_showsubsets=3D0&amp;_showpopups=3DTRUE&amp;_sortunassigned=3Dscoredown&=
amp;_requireboldred=3D0&amp;_prefertaxonomy=3D0&amp;sessionID=3Dall_secdi=
sabledsession#Hit21">SAM04507.1</A></B></TT></TD>
<TD nowrap=3D"" bgcolor=3D"#ffffff"><TT>&nbsp;hypothetical protein =
[Absidia glauca]</TT></TD></TR>=0A=

<TR>
<TD nowrap=3D"" bgcolor=3D"#ffffff">&nbsp;</TD>
<TD nowrap=3D"" bgcolor=3D"#ffffff"><TT><B>&nbsp;<A =
href=3D"http://admin-pc/mascot/cgi/master_results.pl?file=3D..%2Fdata%2F2=
0180515%2FF003029.dat&amp;_querylist=3Dall&amp;group_family=3D0&amp;REPTY=
PE=3Dpeptide&amp;_sigthreshold=3D0.05&amp;REPORT=3DAUTO&amp;_minpeplen=3D=
7&amp;_server_mudpit_switch=3D99999999&amp;_ignoreionsscorebelow=3D-1&amp=
;_showsubsets=3D0&amp;_showpopups=3DTRUE&amp;_sortunassigned=3Dscoredown&=
amp;_requireboldred=3D0&amp;_prefertaxonomy=3D0&amp;sessionID=3Dall_secdi=
sabledsession#Hit22">OSS45690.1</A></B></TT></TD>
<TD nowrap=3D"" bgcolor=3D"#ffffff"><TT>&nbsp;hypothetical protein =
B5807_09518 [Epicoccum nigrum]</TT></TD></TR>=0A=

<TR>
<TD nowrap=3D"" bgcolor=3D"#ffffff">&nbsp;</TD>
<TD nowrap=3D"" bgcolor=3D"#ffffff"><TT><B>&nbsp;<A =
href=3D"http://admin-pc/mascot/cgi/master_results.pl?file=3D..%2Fdata%2F2=
0180515%2FF003029.dat&amp;_querylist=3Dall&amp;group_family=3D0&amp;REPTY=
PE=3Dpeptide&amp;_sigthreshold=3D0.05&amp;REPORT=3DAUTO&amp;_minpeplen=3D=
7&amp;_server_mudpit_switch=3D99999999&amp;_ignoreionsscorebelow=3D-1&amp=
;_showsubsets=3D0&amp;_showpopups=3DTRUE&amp;_sortunassigned=3Dscoredown&=
amp;_requireboldred=3D0&amp;_prefertaxonomy=3D0&amp;sessionID=3Dall_secdi=
sabledsession#Hit23">EGN94157.1</A></B></TT></TD>
<TD nowrap=3D"" bgcolor=3D"#ffffff"><TT>&nbsp;hypothetical protein =
SERLA73DRAFT_78077 [Serpula lacrymans var. lacrymans S7.3]</TT></TD></TR>=0A=

<TR>
<TD nowrap=3D"" bgcolor=3D"#ffffff">&nbsp;</TD>
<TD nowrap=3D"" bgcolor=3D"#ffffff"><TT><B>&nbsp;<A =
href=3D"http://admin-pc/mascot/cgi/master_results.pl?file=3D..%2Fdata%2F2=
0180515%2FF003029.dat&amp;_querylist=3Dall&amp;group_family=3D0&amp;REPTY=
PE=3Dpeptide&amp;_sigthreshold=3D0.05&amp;REPORT=3DAUTO&amp;_minpeplen=3D=
7&amp;_server_mudpit_switch=3D99999999&amp;_ignoreionsscorebelow=3D-1&amp=
;_showsubsets=3D0&amp;_showpopups=3DTRUE&amp;_sortunassigned=3Dscoredown&=
amp;_requireboldred=3D0&amp;_prefertaxonomy=3D0&amp;sessionID=3Dall_secdi=
sabledsession#Hit24">KIH95132.1</A></B></TT></TD>
<TD nowrap=3D"" bgcolor=3D"#ffffff"><TT>&nbsp;vacuolar protein sorting =
protein [Sporothrix brasiliensis 5110]</TT></TD></TR>=0A=

<TR>
<TD nowrap=3D"" bgcolor=3D"#ffffff">&nbsp;</TD>
<TD nowrap=3D"" bgcolor=3D"#ffffff"><TT><B>&nbsp;<A =
href=3D"http://admin-pc/mascot/cgi/master_results.pl?file=3D..%2Fdata%2F2=
0180515%2FF003029.dat&amp;_querylist=3Dall&amp;group_family=3D0&amp;REPTY=
PE=3Dpeptide&amp;_sigthreshold=3D0.05&amp;REPORT=3DAUTO&amp;_minpeplen=3D=
7&amp;_server_mudpit_switch=3D99999999&amp;_ignoreionsscorebelow=3D-1&amp=
;_showsubsets=3D0&amp;_showpopups=3DTRUE&amp;_sortunassigned=3Dscoredown&=
amp;_requireboldred=3D0&amp;_prefertaxonomy=3D0&amp;sessionID=3Dall_secdi=
sabledsession#Hit25">XP_007786276.1</A></B></TT></TD>
<TD nowrap=3D"" bgcolor=3D"#ffffff"><TT>&nbsp;hypothetical protein =
EPUS_06974 [Endocarpon pusillum Z07020]</TT></TD></TR>=0A=

<TR>
<TD nowrap=3D"" bgcolor=3D"#ffffff">&nbsp;</TD>
<TD nowrap=3D"" bgcolor=3D"#ffffff"><TT><B>&nbsp;<A =
href=3D"http://admin-pc/mascot/cgi/master_results.pl?file=3D..%2Fdata%2F2=
0180515%2FF003029.dat&amp;_querylist=3Dall&amp;group_family=3D0&amp;REPTY=
PE=3Dpeptide&amp;_sigthreshold=3D0.05&amp;REPORT=3DAUTO&amp;_minpeplen=3D=
7&amp;_server_mudpit_switch=3D99999999&amp;_ignoreionsscorebelow=3D-1&amp=
;_showsubsets=3D0&amp;_showpopups=3DTRUE&amp;_sortunassigned=3Dscoredown&=
amp;_requireboldred=3D0&amp;_prefertaxonomy=3D0&amp;sessionID=3Dall_secdi=
sabledsession#Hit26">XP_022584383.1</A></B></TT></TD>
<TD nowrap=3D"" bgcolor=3D"#ffffff"><TT>&nbsp;hypothetical protein =
ASPZODRAFT_128428 [Penicilliopsis zonata CBS 506.65]</TT></TD></TR>=0A=

<TR>
<TD nowrap=3D"" bgcolor=3D"#ffffff">&nbsp;</TD>
<TD nowrap=3D"" bgcolor=3D"#ffffff"><TT><B>&nbsp;<A =
href=3D"http://admin-pc/mascot/cgi/master_results.pl?file=3D..%2Fdata%2F2=
0180515%2FF003029.dat&amp;_querylist=3Dall&amp;group_family=3D0&amp;REPTY=
PE=3Dpeptide&amp;_sigthreshold=3D0.05&amp;REPORT=3DAUTO&amp;_minpeplen=3D=
7&amp;_server_mudpit_switch=3D99999999&amp;_ignoreionsscorebelow=3D-1&amp=
;_showsubsets=3D0&amp;_showpopups=3DTRUE&amp;_sortunassigned=3Dscoredown&=
amp;_requireboldred=3D0&amp;_prefertaxonomy=3D0&amp;sessionID=3Dall_secdi=
sabledsession#Hit27">KIY46938.1</A></B></TT></TD>
<TD nowrap=3D"" bgcolor=3D"#ffffff"><TT>&nbsp;hypothetical protein =
FISHEDRAFT_75119 [Fistulina hepatica ATCC 64428]</TT></TD></TR>=0A=

<TR>
<TD nowrap=3D"" bgcolor=3D"#ffffff">&nbsp;</TD>
<TD nowrap=3D"" bgcolor=3D"#ffffff"><TT><B>&nbsp;<A =
href=3D"http://admin-pc/mascot/cgi/master_results.pl?file=3D..%2Fdata%2F2=
0180515%2FF003029.dat&amp;_querylist=3Dall&amp;group_family=3D0&amp;REPTY=
PE=3Dpeptide&amp;_sigthreshold=3D0.05&amp;REPORT=3DAUTO&amp;_minpeplen=3D=
7&amp;_server_mudpit_switch=3D99999999&amp;_ignoreionsscorebelow=3D-1&amp=
;_showsubsets=3D0&amp;_showpopups=3DTRUE&amp;_sortunassigned=3Dscoredown&=
amp;_requireboldred=3D0&amp;_prefertaxonomy=3D0&amp;sessionID=3Dall_secdi=
sabledsession#Hit28">KIK91574.1</A></B></TT></TD>
<TD nowrap=3D"" bgcolor=3D"#ffffff"><TT>&nbsp;hypothetical protein =
PAXRUDRAFT_624614 [Paxillus rubicundulus Ve08.2h10]</TT></TD></TR>=0A=

<TR>
<TD nowrap=3D"" bgcolor=3D"#ffffff">&nbsp;</TD>
<TD nowrap=3D"" bgcolor=3D"#ffffff"><TT><B>&nbsp;<A =
href=3D"http://admin-pc/mascot/cgi/master_results.pl?file=3D..%2Fdata%2F2=
0180515%2FF003029.dat&amp;_querylist=3Dall&amp;group_family=3D0&amp;REPTY=
PE=3Dpeptide&amp;_sigthreshold=3D0.05&amp;REPORT=3DAUTO&amp;_minpeplen=3D=
7&amp;_server_mudpit_switch=3D99999999&amp;_ignoreionsscorebelow=3D-1&amp=
;_showsubsets=3D0&amp;_showpopups=3DTRUE&amp;_sortunassigned=3Dscoredown&=
amp;_requireboldred=3D0&amp;_prefertaxonomy=3D0&amp;sessionID=3Dall_secdi=
sabledsession#Hit29">PAV24370.1</A></B></TT></TD>
<TD nowrap=3D"" bgcolor=3D"#ffffff"><TT>&nbsp;hypothetical protein =
PNOK_0143800 [Phellinus noxius]</TT></TD></TR>=0A=

<TR>
<TD nowrap=3D"" bgcolor=3D"#ffffff">&nbsp;</TD>
<TD nowrap=3D"" bgcolor=3D"#ffffff"><TT><B>&nbsp;<A =
href=3D"http://admin-pc/mascot/cgi/master_results.pl?file=3D..%2Fdata%2F2=
0180515%2FF003029.dat&amp;_querylist=3Dall&amp;group_family=3D0&amp;REPTY=
PE=3Dpeptide&amp;_sigthreshold=3D0.05&amp;REPORT=3DAUTO&amp;_minpeplen=3D=
7&amp;_server_mudpit_switch=3D99999999&amp;_ignoreionsscorebelow=3D-1&amp=
;_showsubsets=3D0&amp;_showpopups=3DTRUE&amp;_sortunassigned=3Dscoredown&=
amp;_requireboldred=3D0&amp;_prefertaxonomy=3D0&amp;sessionID=3Dall_secdi=
sabledsession#Hit30">KIO27238.1</A></B></TT></TD>
<TD nowrap=3D"" bgcolor=3D"#ffffff"><TT>&nbsp;hypothetical protein =
M407DRAFT_193496 [Tulasnella calospora MUT 4182]</TT></TD></TR>=0A=
</TBODY></TABLE>=0A=
</PRE></FONT>=20
<H3>Mascot Score Histogram</H3>Ions score is -10*Log(P), where P is the=20
probability that the observed match is a random event.<BR>Individual =
ions scores=20
&gt; 43 indicate identity or extensive homology (p&lt;0.05).<BR>Protein =
scores=20
are derived from ions scores as a non-probabilistic basis for ranking =
protein=20
hits.
<P><IMG width=3D"400" height=3D"200" alt=3D"Score Distribution" =
src=3D"http://admin-pc/mascot/cgi/score_gif.pl?score_gif_1351435649966"> =

</P>
<FORM name=3D"Re-format" onsubmit=3D"return setReFormatAction(this)" =
action=3D"./master_results.pl"=20
method=3D"GET"><INPUT name=3D"file" type=3D"hidden" =
value=3D"../data/20180515/F003029.dat">=20
<INPUT name=3D"group_family" type=3D"hidden" value=3D"0">=20
<H3>Peptide Summary Report</H3>
<TABLE border=3D"0" cellspacing=3D"1" cellpadding=3D"3">
  <TBODY>
  <TR>
    <TD nowrap=3D"" bgcolor=3D"#eeeeff"><INPUT type=3D"submit" =
value=3D"Format As">   =20
     </TD>
    <TD nowrap=3D"" bgcolor=3D"#eeeeff"><SELECT name=3D"REPTYPE"><OPTION =
value=3D"family">Protein=20
        Family Summary</OPTION>   <OPTION value=3D"peptide" =
selected=3D"">Peptide=20
        Summary</OPTION>   <OPTION value=3D"select">Select Summary =
(protein=20
        hits)</OPTION>   <OPTION value=3D"unassigned">Select Summary=20
        (unassigned)</OPTION>   <OPTION value=3D"export">Export Search=20
        Results</OPTION> </SELECT>     </TD>
    <TD bgcolor=3D"#eeeeff">&nbsp;</TD>
    <TD nowrap=3D"" bgcolor=3D"#eeeeff"><A =
href=3D"http://admin-pc/mascot/help/msms_summaries_help.html"=20
      target=3D"_blank">Help</A>     </TD></TR>
  <TR>
    <TD bgcolor=3D"#eeeeff">&nbsp;</TD>
    <TD nowrap=3D"" bgcolor=3D"#eeeeff">Significance threshold p&lt; =
<INPUT name=3D"_sigthreshold" type=3D"text" size=3D"8" value=3D"0.05">=20
          </TD>
    <TD nowrap=3D"" bgcolor=3D"#eeeeff">Max. number of hits=20
<INPUT name=3D"REPORT" type=3D"text" size=3D"5" value=3D"AUTO">     =
</TD>
    <TD bgcolor=3D"#eeeeff">&nbsp;</TD></TR>
  <TR>
    <TD bgcolor=3D"#eeeeff">&nbsp;</TD>
    <TD nowrap=3D""=20
bgcolor=3D"#eeeeff"><INPUT name=3D"_minpeplen" type=3D"hidden" =
value=3D"7">
       Standard scoring&nbsp;<INPUT name=3D"_server_mudpit_switch" =
type=3D"radio"=20
      checked=3D"" value=3D"99999999">&nbsp;MudPIT scoring&nbsp;<INPUT =
name=3D"_server_mudpit_switch"=20
      type=3D"radio" value=3D"0.000000001">     </TD>
    <TD nowrap=3D"" bgcolor=3D"#eeeeff">Display non-significant matches =
<INPUT=20
      name=3D"_ignoreionsscorebelow_test" onclick=3D"if =
(form._ignoreionsscorebelow_test.checked) { =
form._ignoreionsscorebelow.value =3D '0'; } else { =
form._ignoreionsscorebelow.value =3D '-1'; } return true;"=20
      type=3D"checkbox"> <INPUT name=3D"_ignoreionsscorebelow" =
type=3D"hidden" value=3D"-1">=20
          </TD>
    <TD nowrap=3D"" bgcolor=3D"#eeeeff">Show sub-sets=20
<INPUT name=3D"_showsubsets" type=3D"text" size=3D"2" value=3D"0">     =
</TD></TR>
  <TR>
    <TD bgcolor=3D"#eeeeff">&nbsp;</TD>
    <TD nowrap=3D"" bgcolor=3D"#eeeeff">Show pop-ups&nbsp;<INPUT =
name=3D"_showpopups"=20
      type=3D"radio" checked=3D"" value=3D"TRUE">&nbsp;Suppress =
pop-ups&nbsp;<INPUT=20
      name=3D"_showpopups" type=3D"radio" value=3D"FALSE">     </TD>
    <TD nowrap=3D"" bgcolor=3D"#eeeeff">Sort unassigned <SELECT =
name=3D"_sortunassigned"><OPTION=20
        value=3D"scoredown" selected=3D"">Decreasing Score</OPTION>   =
<OPTION value=3D"queryup">Increasing=20
        query / Mr</OPTION>   <OPTION value=3D"intdown">Decreasing=20
        Intensity</OPTION> </SELECT>     </TD>
    <TD nowrap=3D"" bgcolor=3D"#eeeeff">Require bold red <INPUT =
name=3D"rbrchkbox"=20
      onclick=3D"if (form.rbrchkbox.checked) { =
form._requireboldred.value =3D 1; } else { form._requireboldred.value =
=3D 0; } return true;"=20
      type=3D"checkbox"> <INPUT name=3D"_requireboldred" type=3D"hidden" =
value=3D"0">   =20
     </TD></TR>
  <TR>
    <TD bgcolor=3D"#eeeeff">&nbsp;</TD>
    <TD nowrap=3D"" bgcolor=3D"#eeeeff" colspan=3D"2">Preferred=20
      taxonomy&nbsp;<SELECT name=3D"_prefertaxonomy" =
id=3D"ctrl__prefertaxonomy_0_1_65"><OPTION=20
        value=3D"0" selected=3D"">All entries</OPTION> <OPTION =
value=3D"1">. . Archaea=20
        (Archaeobacteria)</OPTION> <OPTION value=3D"2">. . Eukaryota=20
        (eucaryotes)</OPTION> <OPTION value=3D"3">. . . . Alveolata=20
        (alveolates)</OPTION> <OPTION value=3D"4">. . . . . . Plasmodium =

        falciparum (malaria parasite)</OPTION> <OPTION value=3D"5">. . . =
. . .=20
        Other Alveolata</OPTION> <OPTION value=3D"6">. . . . Metazoa=20
        (Animals)</OPTION> <OPTION value=3D"7">. . . . . . =
Caenorhabditis=20
        elegans</OPTION> <OPTION value=3D"8">. . . . . . Drosophila =
(fruit=20
        flies)</OPTION> <OPTION value=3D"9">. . . . . . Chordata =
(vertebrates and=20
        relatives)</OPTION> <OPTION value=3D"10">. . . . . . . . bony=20
        vertebrates</OPTION> <OPTION value=3D"11">. . . . . . . . . . =
lobe-finned=20
        fish and tetrapod clade</OPTION> <OPTION value=3D"12">. . . . . =
. . . . .=20
        . . Mammalia (mammals)</OPTION> <OPTION value=3D"13">. . . . . . =
. . . . .=20
        . . . Primates</OPTION> <OPTION value=3D"14">. . . . . . . . . . =
. . . . .=20
        . Homo sapiens (human)</OPTION> <OPTION value=3D"15">. . . . . . =
. . . . .=20
        . . . . . Other primates</OPTION> <OPTION value=3D"16">. . . . . =
. . . . .=20
        . . . . Rodentia (Rodents)</OPTION> <OPTION value=3D"17">. . . . =
. . . . .=20
        . . . . . . . Mus.</OPTION> <OPTION value=3D"18">. . . . . . . . =
. . . . .=20
        . . . . . Mus musculus (house mouse)</OPTION> <OPTION =
value=3D"19">. . . .=20
        . . . . . . . . . . . . Rattus</OPTION> <OPTION value=3D"20">. . =
. . . . .=20
        . . . . . . . . . Other rodentia</OPTION> <OPTION value=3D"21">. =
. . . . .=20
        . . . . . . . . Other mammalia</OPTION> <OPTION value=3D"22">. . =
. . . . .=20
        . . . . . Xenopus laevis (African clawed frog)</OPTION> <OPTION =
value=3D"23">.=20
        . . . . . . . . . . . Other lobe-finned fish and tetrapod =
clade</OPTION>=20
        <OPTION value=3D"24">. . . . . . . . . . Actinopterygii =
(ray-finned=20
        fishes)</OPTION> <OPTION value=3D"25">. . . . . . . . . . . . =
Takifugu=20
        rubripes (Japanese Pufferfish)</OPTION> <OPTION value=3D"26">. . =
. . . . .=20
        . . . . . Danio rerio (zebra fish)</OPTION> <OPTION =
value=3D"27">. . . . .=20
        . . . . . . . Other Actinopterygii</OPTION> <OPTION =
value=3D"28">. . . . .=20
        . . . Other Chordata</OPTION> <OPTION value=3D"29">. . . . . . =
Other=20
        Metazoa</OPTION> <OPTION value=3D"30">. . . . Dictyostelium=20
        discoideum</OPTION> <OPTION class=3D"searched-taxonomy" =
value=3D"31">. . . .=20
        Fungi</OPTION> <OPTION value=3D"32">. . . . . . Saccharomyces =
Cerevisiae=20
        (baker's yeast)</OPTION> <OPTION value=3D"33">. . . . . .=20
        Schizosaccharomyces pombe (fission yeast)</OPTION> <OPTION =
value=3D"34">.=20
        . . . . . Pneumocystis carinii</OPTION> <OPTION value=3D"35">. . =
. . . .=20
        Other Fungi</OPTION> <OPTION value=3D"36">. . . . Viridiplantae =
(Green=20
        Plants)</OPTION> <OPTION value=3D"37">. . . . . . Arabidopsis =
thaliana=20
        (thale cress)</OPTION> <OPTION value=3D"38">. . . . . . Oryza =
sativa=20
        (rice)</OPTION> <OPTION value=3D"39">. . . . . . Other green=20
        plants</OPTION> <OPTION value=3D"40">. . . . Other =
Eukaryota</OPTION>=20
        <OPTION value=3D"41">. . Bacteria (Eubacteria)</OPTION> <OPTION=20
        value=3D"42">. . . . Actinobacteria (class)</OPTION> <OPTION =
value=3D"43">.=20
        . . . . . Mycobacterium tuberculosis complex</OPTION> <OPTION=20
        value=3D"44">. . . . . . Other Actinobacteria (class)</OPTION> =
<OPTION=20
        value=3D"45">. . . . Firmicutes (gram-positive =
bacteria)</OPTION> <OPTION=20
        value=3D"46">. . . . . . Bacillus subtilis</OPTION> <OPTION =
value=3D"47">. .=20
        . . . . Mycoplasma</OPTION> <OPTION value=3D"48">. . . . . . =
Streptococcus=20
        Pneumoniae</OPTION> <OPTION value=3D"49">. . . . . . =
Streptomyces=20
        coelicolor</OPTION> <OPTION value=3D"50">. . . . . . Other=20
        Firmicutes</OPTION> <OPTION value=3D"51">. . . . Proteobacteria =
(purple=20
        bacteria)</OPTION> <OPTION value=3D"52">. . . . . . =
Agrobacterium=20
        tumefaciens</OPTION> <OPTION value=3D"53">. . . . . . =
Campylobacter=20
        jejuni</OPTION> <OPTION value=3D"54">. . . . . . Escherichia =
coli</OPTION>=20
        <OPTION value=3D"55">. . . . . . Neisseria meningitidis</OPTION> =
<OPTION=20
        value=3D"56">. . . . . . Salmonella</OPTION> <OPTION =
value=3D"57">. . . . .=20
        . Other Proteobacteria</OPTION> <OPTION value=3D"58">. . . . =
Other=20
        Bacteria</OPTION> <OPTION value=3D"59">. . Viruses</OPTION> =
<OPTION value=3D"60">.=20
        . . . Hepatitis C virus</OPTION> <OPTION value=3D"61">. . . . =
Other=20
        viruses</OPTION> <OPTION value=3D"62">. . Other (includes =
plasmids and=20
        artificial sequences)</OPTION> <OPTION value=3D"63">. .=20
        unclassified</OPTION> <OPTION value=3D"64">. . Species =
information=20
        unavailable</OPTION> </SELECT>     </TD>
    <TD nowrap=3D"" bgcolor=3D"#eeeeff"></TR></TBODY></TABLE>
<P><INPUT name=3D"sessionID" type=3D"hidden" =
value=3D"all_secdisabledsession"></P></FORM>
<FORM name=3D"Results" onsubmit=3D"return makeAccessionString(this)" =
action=3D"./search_form.pl"=20
method=3D"POST"><INPUT name=3D"FORMVER" type=3D"hidden" value=3D"2">   =
<INPUT name=3D"ACCESSION" type=3D"hidden">=20
  <INPUT name=3D"sessionID" type=3D"hidden" =
value=3D"all_secdisabledsession">  =20
<INPUT name=3D"CHARGE" type=3D"hidden" value=3D"2+ and 3+">   <INPUT =
name=3D"CLE" type=3D"hidden" value=3D"Trypsin">=20
  <INPUT name=3D"COM" type=3D"hidden" value=3D"(18-051)KJU-fungi =
(C:\ProgramData\Matrix Science\Mascot =
Daemon\parameters\(18-051)KJU-fungi.par), submitted from Daemon on =
ADMIN-PC">=20
  <INPUT name=3D"FILE" type=3D"hidden" value=3D"D:\LC-MS Data\LC_DB =
file\2018_LC-MS\(18-051) =
=EF=BF=BD=EF=BF=BD=EF=BF=BD=D6=B4=EF=BF=BD\180509_(051)_IN06.mgf">=20
  <INPUT name=3D"FORMAT" type=3D"hidden" value=3D"Mascot generic">   =
<INPUT name=3D"INSTRUMENT" type=3D"hidden" value=3D"ESI-TRAP">=20
  <INPUT name=3D"ITOL" type=3D"hidden" value=3D"0.8">   <INPUT =
name=3D"ITOLU" type=3D"hidden" value=3D"Da">=20
  <INPUT name=3D"IT_MODS" type=3D"hidden" value=3D"Oxidation (M)">   =
<INPUT name=3D"LIBRARY_SEARCH" type=3D"hidden" value=3D"1">=20
  <INPUT name=3D"MASS" type=3D"hidden" value=3D"Monoisotopic">  =20
<INPUT name=3D"MODS" type=3D"hidden" value=3D"Carbamidomethyl =
(C),Deamidated (NQ)">  =20
<INPUT name=3D"OVERVIEW" type=3D"hidden" value=3D"OFF">   <INPUT =
name=3D"PFA" type=3D"hidden" value=3D"1">=20
  <INPUT name=3D"REPORT" type=3D"hidden" value=3D"AUTO">   <INPUT =
name=3D"SEARCH" type=3D"hidden" value=3D"MIS">=20
  <INPUT name=3D"TAXONOMY" type=3D"hidden" value=3D". . . . Fungi">   =
<INPUT name=3D"TOL" type=3D"hidden" value=3D"10">=20
  <INPUT name=3D"TOLU" type=3D"hidden" value=3D"ppm">   <INPUT =
name=3D"USERID" type=3D"hidden" value=3D"0">=20
  <INPUT name=3D"DB" type=3D"hidden" value=3D"NCBIprot">  =20
<INPUT name=3D"INTERMEDIATE" type=3D"hidden" =
value=3D"../data/20180515/F003029.dat">  =20
<INPUT name=3D"repeatSearch" type=3D"hidden" value=3D"not again">=20
<P><INPUT onclick=3D"checkQuery(1, 1797, this.form)" type=3D"button" =
value=3D"Select All">
&nbsp;&nbsp; <INPUT onclick=3D"checkQuery(0, 1797, this.form)" =
type=3D"button" value=3D"Select None">
&nbsp;&nbsp; <INPUT type=3D"submit" value=3D"Search =
Selected">&nbsp;&nbsp; <INPUT=20
name=3D"ErrTolRepeat" onclick=3D"checkQuery(1, 1797, this.form)" =
type=3D"checkbox"=20
value=3D"1"><B>Error&nbsp;tolerant</B>&nbsp;&nbsp;&nbsp;<INPUT =
onclick=3D"makeArchive(this.form); return true" type=3D"button" =
value=3D"Archive Report">=20
<P>
<TABLE border=3D"0" cellspacing=3D"0">
  <TBODY>
  <TR>
    <TD><TT><B><A =
name=3D"Hit1">1.</A>&nbsp;&nbsp;&nbsp;&nbsp;</B></TT></TD>
    <TD nowrap=3D""><TT><A =
href=3D"http://admin-pc/mascot/cgi/protein_view.pl?file=3D..%2Fdata%2F201=
80515%2FF003029.dat&amp;hit=3DGAW02240.1&amp;db_idx=3D1&amp;px=3D1&amp;av=
e_thresh=3D43&amp;_ignoreionsscorebelow=3D-1&amp;report=3D0&amp;_sigthres=
hold=3D0.05&amp;_msresflags=3D1025&amp;_msresflags2=3D258&amp;percolate=3D=
-1&amp;percolate_rt=3D0&amp;_minpeplen=3D7&amp;sessionID=3Dall_secdisable=
dsession"=20
      =
target=3D"_blank">GAW02240.1</A>&nbsp;&nbsp;&nbsp;&nbsp;<B>Mass:</B>&nbsp=
;88426&nbsp;&nbsp;&nbsp;&nbsp;<B>Score:</B>&nbsp;543&nbsp;&nbsp;&nbsp;&nb=
sp;<B>Matches:</B>&nbsp;25(25)&nbsp;&nbsp;<B>Sequences:</B>&nbsp;9(9)&nbs=
p;&nbsp;<B>emPAI:</B>&nbsp;0.61</TT></TD></TR>
  <TR>
    <TD>&nbsp;</TD>
    <TD nowrap=3D""><TT>26S proteasome subunit P45 [Lentinula=20
  edodes]</TT></TD></TR></TBODY></TABLE>
<TABLE border=3D"0" cellspacing=3D"0">
  <TBODY>
  <TR>
    <TD align=3D"RIGHT"><INPUT name=3D"INCLUDE" =
onclick=3D"SaveClicks(this,this.form)"=20
      type=3D"checkbox" value=3D"1"></TD>
    <TD nowrap=3D""><TT>Check to include this hit in error tolerant =
search or=20
      archive report</TT></TD></TR>
  <TR>
    <TD><TT>&nbsp;&nbsp;&nbsp;&nbsp;&nbsp;&nbsp;</TT></TD>
    <TD>&nbsp;</TD></TR></TBODY></TABLE>
<TABLE border=3D"0" cellspacing=3D"0" cellpadding=3D"0">
  <TBODY>
  <TR>
    <TD><TT>&nbsp;&nbsp;&nbsp;&nbsp;&nbsp;&nbsp;</TT></TD>
    <TD align=3D"RIGHT"><TT><B>Query&nbsp;&nbsp;</B></TT></TD>
    <TD align=3D"RIGHT"><TT><B>Observed&nbsp;&nbsp;</B></TT></TD>
    <TD align=3D"RIGHT" =
nowrap=3D""><TT><B>Mr(expt)&nbsp;&nbsp;</B></TT></TD>
    <TD align=3D"RIGHT" =
nowrap=3D""><TT><B>Mr(calc)&nbsp;&nbsp;</B></TT></TD>
    <TD align=3D"RIGHT"><TT><B>&nbsp;ppm&nbsp;&nbsp;</B></TT></TD>
    <TD align=3D"RIGHT"><TT><B>Miss&nbsp;</B></TT></TD>
    <TD align=3D"RIGHT"><TT><B>Score&nbsp;</B></TT></TD>
    <TD align=3D"RIGHT"><TT><B>Expect&nbsp;</B></TT></TD>
    <TD align=3D"RIGHT"><TT><B>Rank&nbsp;</B></TT></TD>
    <TD align=3D"RIGHT"><TT><B>Unique&nbsp;</B></TT></TD>
    <TD><TT><B>&nbsp;Peptide</B></TT></TD></TR>
  <TR>
    <TD align=3D"RIGHT"><INPUT name=3D"QUE" type=3D"checkbox" =
checked=3D"" value=3D"875.483068 from(438.748810,2+) =
intensity(137219.0469) =
title(File%3a%20%22D%3a%5cLC%2dMS%20Data%5cRaw%20file%5c180509%5c180509_%=
28051%29_IN06%2eraw%22%3b%20SpectrumID%3a%20%22836%22%3b%20scans%3a%20%22=
1358%22) rtinseconds(1122) scans(1358) index(831) query(168)"></TD>
    <TD align=3D"RIGHT"><TT><A onmouseover=3D"activateEl('Q168', event)" =

      onmouseout=3D"clearEl()" =
href=3D"http://admin-pc/mascot/cgi/peptide_view.pl?file=3D..%2Fdata%2F201=
80515%2FF003029.dat&amp;query=3D168&amp;hit=3D1&amp;index=3DGAW02240.1&am=
p;db_idx=3D1&amp;px=3D1&amp;section=3D5&amp;ave_thresh=3D43&amp;_ignoreio=
nsscorebelow=3D-1&amp;report=3D0&amp;_sigthreshold=3D0.05&amp;_msresflags=
=3D1025&amp;_msresflags2=3D258&amp;percolate=3D-1&amp;percolate_rt=3D0&am=
p;_minpeplen=3D7&amp;sessionID=3Dall_secdisabledsession"=20
      target=3D"_blank">168</A>&nbsp;&nbsp;</TT></TD>
    <TD align=3D"RIGHT"><TT><FONT color=3D"#ff0000"><B>  =20
      438.7488&nbsp;&nbsp;</B></FONT></TT></TD>
    <TD align=3D"RIGHT"><TT><FONT color=3D"#ff0000"><B>  =20
      875.4831&nbsp;&nbsp;</B></FONT></TT></TD>
    <TD align=3D"RIGHT"><TT><FONT color=3D"#ff0000"><B>  =20
      875.4865&nbsp;&nbsp;</B></FONT></TT></TD>
    <TD align=3D"RIGHT" nowrap=3D""><TT><FONT color=3D"#ff0000"><B>   =20
      -3.93&nbsp;</B></FONT></TT></TD>
    <TD align=3D"RIGHT"><TT><FONT=20
      color=3D"#ff0000"><B>0&nbsp;&nbsp;</B></FONT></TT></TD>
    <TD align=3D"RIGHT" nowrap=3D""><TT><FONT=20
      color=3D"#ff0000"><B>49&nbsp;&nbsp;</B></FONT></TT></TD>
    <TD align=3D"RIGHT" nowrap=3D""><TT><FONT=20
      color=3D"#ff0000"><B>0.043&nbsp;</B></FONT></TT></TD>
    <TD align=3D"RIGHT"><TT><FONT=20
      color=3D"#ff0000"><B>1&nbsp;&nbsp;</B></FONT></TT></TD>
    <TD align=3D"RIGHT"><TT><FONT=20
      color=3D"#ff0000"><B>&nbsp;&nbsp;&nbsp;&nbsp;</B></FONT></TT></TD>
    <TD nowrap=3D""><TT><FONT=20
      color=3D"#ff0000"><B>&nbsp;K.FVVGLGER.V</B></FONT></TT></TD></TR>
  <TR>
    <TD align=3D"RIGHT"><INPUT name=3D"QUE" type=3D"checkbox" =
checked=3D"" value=3D"1141.645728 from(571.830140,2+) =
intensity(285570.9375) =
title(File%3a%20%22D%3a%5cLC%2dMS%20Data%5cRaw%20file%5c180509%5c180509_%=
28051%29_IN06%2eraw%22%3b%20SpectrumID%3a%20%22881%22%3b%20scans%3a%20%22=
1411%22) rtinseconds(1162) scans(1411) index(876) query(442)"></TD>
    <TD align=3D"RIGHT"><TT><A onmouseover=3D"activateEl('Q442', event)" =

      onmouseout=3D"clearEl()" =
href=3D"http://admin-pc/mascot/cgi/peptide_view.pl?file=3D..%2Fdata%2F201=
80515%2FF003029.dat&amp;query=3D442&amp;hit=3D2&amp;index=3DGAW02240.1&am=
p;db_idx=3D1&amp;px=3D1&amp;section=3D5&amp;ave_thresh=3D43&amp;_ignoreio=
nsscorebelow=3D-1&amp;report=3D0&amp;_sigthreshold=3D0.05&amp;_msresflags=
=3D1025&amp;_msresflags2=3D258&amp;percolate=3D-1&amp;percolate_rt=3D0&am=
p;_minpeplen=3D7&amp;sessionID=3Dall_secdisabledsession"=20
      target=3D"_blank">442</A>&nbsp;&nbsp;</TT></TD>
    <TD align=3D"RIGHT"><TT><FONT color=3D"#ff0000"><B>  =20
      571.8301&nbsp;&nbsp;</B></FONT></TT></TD>
    <TD align=3D"RIGHT"><TT><FONT color=3D"#ff0000"><B> =20
      1141.6457&nbsp;&nbsp;</B></FONT></TT></TD>
    <TD align=3D"RIGHT"><TT><FONT color=3D"#ff0000"><B> =20
      1141.6496&nbsp;&nbsp;</B></FONT></TT></TD>
    <TD align=3D"RIGHT" nowrap=3D""><TT><FONT color=3D"#ff0000"><B>   =20
      -3.36&nbsp;</B></FONT></TT></TD>
    <TD align=3D"RIGHT"><TT><FONT=20
      color=3D"#ff0000"><B>0&nbsp;&nbsp;</B></FONT></TT></TD>
    <TD align=3D"RIGHT" nowrap=3D""><TT><FONT=20
      color=3D"#ff0000"><B>68&nbsp;&nbsp;</B></FONT></TT></TD>
    <TD align=3D"RIGHT" nowrap=3D""><TT><FONT=20
      color=3D"#ff0000"><B>0.00019&nbsp;</B></FONT></TT></TD>
    <TD align=3D"RIGHT"><TT><FONT=20
      color=3D"#ff0000"><B>1&nbsp;&nbsp;</B></FONT></TT></TD>
    <TD align=3D"RIGHT"><TT><FONT=20
      color=3D"#ff0000"><B>&nbsp;&nbsp;&nbsp;&nbsp;</B></FONT></TT></TD>
    <TD nowrap=3D""><TT><FONT=20
      =
color=3D"#ff0000"><B>&nbsp;K.GVLLFGPPGTGK.T</B></FONT></TT></TD></TR>
  <TR>
    <TD align=3D"RIGHT"><INPUT name=3D"QUE" type=3D"checkbox" =
checked=3D"" value=3D"1216.571508 from(609.293030,2+) =
intensity(1861960.0000) =
title(File%3a%20%22D%3a%5cLC%2dMS%20Data%5cRaw%20file%5c180509%5c180509_%=
28051%29_IN06%2eraw%22%3b%20SpectrumID%3a%20%22580%22%3b%20scans%3a%20%22=
1060%22) rtinseconds(897) scans(1060) index(575) query(524)"></TD>
    <TD align=3D"RIGHT"><TT><A onmouseover=3D"activateEl('Q524', event)" =

      onmouseout=3D"clearEl()" =
href=3D"http://admin-pc/mascot/cgi/peptide_view.pl?file=3D..%2Fdata%2F201=
80515%2FF003029.dat&amp;query=3D524&amp;hit=3D1&amp;index=3DGAW02240.1&am=
p;db_idx=3D1&amp;px=3D1&amp;section=3D5&amp;ave_thresh=3D43&amp;_ignoreio=
nsscorebelow=3D-1&amp;report=3D0&amp;_sigthreshold=3D0.05&amp;_msresflags=
=3D1025&amp;_msresflags2=3D258&amp;percolate=3D-1&amp;percolate_rt=3D0&am=
p;_minpeplen=3D7&amp;sessionID=3Dall_secdisabledsession"=20
      target=3D"_blank">524</A>&nbsp;&nbsp;</TT></TD>
    <TD align=3D"RIGHT"><TT><FONT color=3D"#ff0000"><B>  =20
      609.2930&nbsp;&nbsp;</B></FONT></TT></TD>
    <TD align=3D"RIGHT"><TT><FONT color=3D"#ff0000"><B> =20
      1216.5715&nbsp;&nbsp;</B></FONT></TT></TD>
    <TD align=3D"RIGHT"><TT><FONT color=3D"#ff0000"><B> =20
      1216.5758&nbsp;&nbsp;</B></FONT></TT></TD>
    <TD align=3D"RIGHT" nowrap=3D""><TT><FONT color=3D"#ff0000"><B>   =20
      -3.51&nbsp;</B></FONT></TT></TD>
    <TD align=3D"RIGHT"><TT><FONT=20
      color=3D"#ff0000"><B>0&nbsp;&nbsp;</B></FONT></TT></TD>
    <TD align=3D"RIGHT" nowrap=3D""><TT><FONT=20
      color=3D"#ff0000"><B>(65)&nbsp;</B></FONT></TT></TD>
    <TD align=3D"RIGHT" nowrap=3D""><TT><FONT=20
      color=3D"#ff0000"><B>0.00067&nbsp;</B></FONT></TT></TD>
    <TD align=3D"RIGHT"><TT><FONT=20
      color=3D"#ff0000"><B>1&nbsp;&nbsp;</B></FONT></TT></TD>
    <TD align=3D"RIGHT"><TT><FONT=20
      color=3D"#ff0000"><B>&nbsp;&nbsp;&nbsp;&nbsp;</B></FONT></TT></TD>
    <TD nowrap=3D""><TT><FONT=20
      =
color=3D"#ff0000"><B>&nbsp;R.VAPTDIEEGMR.V</B></FONT></TT></TD></TR>
  <TR>
    <TD align=3D"RIGHT"><INPUT name=3D"QUE" type=3D"checkbox" =
checked=3D"" value=3D"1216.572728 from(609.293640,2+) =
intensity(1859189.2500) =
title(File%3a%20%22D%3a%5cLC%2dMS%20Data%5cRaw%20file%5c180509%5c180509_%=
28051%29_IN06%2eraw%22%3b%20SpectrumID%3a%20%22617%22%3b%20scans%3a%20%22=
1103%22) rtinseconds(929) scans(1103) index(612) query(525)"></TD>
    <TD align=3D"RIGHT"><TT><A onmouseover=3D"activateEl('Q525', event)" =

      onmouseout=3D"clearEl()" =
href=3D"http://admin-pc/mascot/cgi/peptide_view.pl?file=3D..%2Fdata%2F201=
80515%2FF003029.dat&amp;query=3D525&amp;hit=3D1&amp;index=3DGAW02240.1&am=
p;db_idx=3D1&amp;px=3D1&amp;section=3D5&amp;ave_thresh=3D43&amp;_ignoreio=
nsscorebelow=3D-1&amp;report=3D0&amp;_sigthreshold=3D0.05&amp;_msresflags=
=3D1025&amp;_msresflags2=3D258&amp;percolate=3D-1&amp;percolate_rt=3D0&am=
p;_minpeplen=3D7&amp;sessionID=3Dall_secdisabledsession"=20
      target=3D"_blank">525</A>&nbsp;&nbsp;</TT></TD>
    <TD align=3D"RIGHT"><TT><FONT color=3D"#ff0000"><B>  =20
      609.2936&nbsp;&nbsp;</B></FONT></TT></TD>
    <TD align=3D"RIGHT"><TT><FONT color=3D"#ff0000"><B> =20
      1216.5727&nbsp;&nbsp;</B></FONT></TT></TD>
    <TD align=3D"RIGHT"><TT><FONT color=3D"#ff0000"><B> =20
      1216.5758&nbsp;&nbsp;</B></FONT></TT></TD>
    <TD align=3D"RIGHT" nowrap=3D""><TT><FONT color=3D"#ff0000"><B>   =20
      -2.50&nbsp;</B></FONT></TT></TD>
    <TD align=3D"RIGHT"><TT><FONT=20
      color=3D"#ff0000"><B>0&nbsp;&nbsp;</B></FONT></TT></TD>
    <TD align=3D"RIGHT" nowrap=3D""><TT><FONT=20
      color=3D"#ff0000"><B>(70)&nbsp;</B></FONT></TT></TD>
    <TD align=3D"RIGHT" nowrap=3D""><TT><FONT=20
      color=3D"#ff0000"><B>0.00024&nbsp;</B></FONT></TT></TD>
    <TD align=3D"RIGHT"><TT><FONT=20
      color=3D"#ff0000"><B>1&nbsp;&nbsp;</B></FONT></TT></TD>
    <TD align=3D"RIGHT"><TT><FONT=20
      color=3D"#ff0000"><B>&nbsp;&nbsp;&nbsp;&nbsp;</B></FONT></TT></TD>
    <TD nowrap=3D""><TT><FONT=20
      =
color=3D"#ff0000"><B>&nbsp;R.VAPTDIEEGMR.V</B></FONT></TT></TD></TR>
  <TR>
    <TD align=3D"RIGHT"><INPUT name=3D"QUE" type=3D"checkbox" =
checked=3D"" value=3D"1232.566628 from(617.290590,2+) =
intensity(553042.3750) =
title(File%3a%20%22D%3a%5cLC%2dMS%20Data%5cRaw%20file%5c180509%5c180509_%=
28051%29_IN06%2eraw%22%3b%20SpectrumID%3a%20%22297%22%3b%20scans%3a%20%22=
726%22) rtinseconds(650) scans(726) index(294) query(541)"></TD>
    <TD align=3D"RIGHT"><TT><A onmouseover=3D"activateEl('Q541', event)" =

      onmouseout=3D"clearEl()" =
href=3D"http://admin-pc/mascot/cgi/peptide_view.pl?file=3D..%2Fdata%2F201=
80515%2FF003029.dat&amp;query=3D541&amp;hit=3D1&amp;index=3DGAW02240.1&am=
p;db_idx=3D1&amp;px=3D1&amp;section=3D5&amp;ave_thresh=3D43&amp;_ignoreio=
nsscorebelow=3D-1&amp;report=3D0&amp;_sigthreshold=3D0.05&amp;_msresflags=
=3D1025&amp;_msresflags2=3D258&amp;percolate=3D-1&amp;percolate_rt=3D0&am=
p;_minpeplen=3D7&amp;sessionID=3Dall_secdisabledsession"=20
      target=3D"_blank">541</A>&nbsp;&nbsp;</TT></TD>
    <TD align=3D"RIGHT"><TT><FONT color=3D"#ff0000"><B>  =20
      617.2906&nbsp;&nbsp;</B></FONT></TT></TD>
    <TD align=3D"RIGHT"><TT><FONT color=3D"#ff0000"><B> =20
      1232.5666&nbsp;&nbsp;</B></FONT></TT></TD>
    <TD align=3D"RIGHT"><TT><FONT color=3D"#ff0000"><B> =20
      1232.5707&nbsp;&nbsp;</B></FONT></TT></TD>
    <TD align=3D"RIGHT" nowrap=3D""><TT><FONT color=3D"#ff0000"><B>   =20
      -3.30&nbsp;</B></FONT></TT></TD>
    <TD align=3D"RIGHT"><TT><FONT=20
      color=3D"#ff0000"><B>0&nbsp;&nbsp;</B></FONT></TT></TD>
    <TD align=3D"RIGHT" nowrap=3D""><TT><FONT=20
      color=3D"#ff0000"><B>(59)&nbsp;</B></FONT></TT></TD>
    <TD align=3D"RIGHT" nowrap=3D""><TT><FONT=20
      color=3D"#ff0000"><B>0.0026&nbsp;</B></FONT></TT></TD>
    <TD align=3D"RIGHT"><TT><FONT=20
      color=3D"#ff0000"><B>1&nbsp;&nbsp;</B></FONT></TT></TD>
    <TD align=3D"RIGHT"><TT><FONT=20
      color=3D"#ff0000"><B>&nbsp;&nbsp;&nbsp;&nbsp;</B></FONT></TT></TD>
    <TD nowrap=3D""><TT><FONT =
color=3D"#ff0000"><B>&nbsp;R.VAPTDIEEG<U>M</U>R.V +=20
      Oxidation (M)</B></FONT></TT></TD></TR>
  <TR>
    <TD align=3D"RIGHT"><INPUT name=3D"QUE" type=3D"checkbox" =
checked=3D"" value=3D"1232.567968 from(617.291260,2+) =
intensity(3064730.7500) =
title(File%3a%20%22D%3a%5cLC%2dMS%20Data%5cRaw%20file%5c180509%5c180509_%=
28051%29_IN06%2eraw%22%3b%20SpectrumID%3a%20%22260%22%3b%20scans%3a%20%22=
680%22) rtinseconds(617) scans(680) index(257) query(546)"></TD>
    <TD align=3D"RIGHT"><TT><A onmouseover=3D"activateEl('Q546', event)" =

      onmouseout=3D"clearEl()" =
href=3D"http://admin-pc/mascot/cgi/peptide_view.pl?file=3D..%2Fdata%2F201=
80515%2FF003029.dat&amp;query=3D546&amp;hit=3D1&amp;index=3DGAW02240.1&am=
p;db_idx=3D1&amp;px=3D1&amp;section=3D5&amp;ave_thresh=3D43&amp;_ignoreio=
nsscorebelow=3D-1&amp;report=3D0&amp;_sigthreshold=3D0.05&amp;_msresflags=
=3D1025&amp;_msresflags2=3D258&amp;percolate=3D-1&amp;percolate_rt=3D0&am=
p;_minpeplen=3D7&amp;sessionID=3Dall_secdisabledsession"=20
      target=3D"_blank">546</A>&nbsp;&nbsp;</TT></TD>
    <TD align=3D"RIGHT"><TT><FONT color=3D"#ff0000"><B>  =20
      617.2913&nbsp;&nbsp;</B></FONT></TT></TD>
    <TD align=3D"RIGHT"><TT><FONT color=3D"#ff0000"><B> =20
      1232.5680&nbsp;&nbsp;</B></FONT></TT></TD>
    <TD align=3D"RIGHT"><TT><FONT color=3D"#ff0000"><B> =20
      1232.5707&nbsp;&nbsp;</B></FONT></TT></TD>
    <TD align=3D"RIGHT" nowrap=3D""><TT><FONT color=3D"#ff0000"><B>   =20
      -2.21&nbsp;</B></FONT></TT></TD>
    <TD align=3D"RIGHT"><TT><FONT=20
      color=3D"#ff0000"><B>0&nbsp;&nbsp;</B></FONT></TT></TD>
    <TD align=3D"RIGHT" nowrap=3D""><TT><FONT=20
      color=3D"#ff0000"><B>73&nbsp;&nbsp;</B></FONT></TT></TD>
    <TD align=3D"RIGHT" nowrap=3D""><TT><FONT=20
      color=3D"#ff0000"><B>0.00012&nbsp;</B></FONT></TT></TD>
    <TD align=3D"RIGHT"><TT><FONT=20
      color=3D"#ff0000"><B>1&nbsp;&nbsp;</B></FONT></TT></TD>
    <TD align=3D"RIGHT"><TT><FONT=20
      color=3D"#ff0000"><B>&nbsp;&nbsp;&nbsp;&nbsp;</B></FONT></TT></TD>
    <TD nowrap=3D""><TT><FONT =
color=3D"#ff0000"><B>&nbsp;R.VAPTDIEEG<U>M</U>R.V +=20
      Oxidation (M)</B></FONT></TT></TD></TR>
  <TR>
    <TD align=3D"RIGHT"><INPUT name=3D"QUE" type=3D"checkbox" =
checked=3D"" value=3D"1232.568568 from(617.291560,2+) =
intensity(1248458.7500) =
title(File%3a%20%22D%3a%5cLC%2dMS%20Data%5cRaw%20file%5c180509%5c180509_%=
28051%29_IN06%2eraw%22%3b%20SpectrumID%3a%20%22227%22%3b%20scans%3a%20%22=
639%22) rtinseconds(587) scans(639) index(224) query(547)"></TD>
    <TD align=3D"RIGHT"><TT><A onmouseover=3D"activateEl('Q547', event)" =

      onmouseout=3D"clearEl()" =
href=3D"http://admin-pc/mascot/cgi/peptide_view.pl?file=3D..%2Fdata%2F201=
80515%2FF003029.dat&amp;query=3D547&amp;hit=3D1&amp;index=3DGAW02240.1&am=
p;db_idx=3D1&amp;px=3D1&amp;section=3D5&amp;ave_thresh=3D43&amp;_ignoreio=
nsscorebelow=3D-1&amp;report=3D0&amp;_sigthreshold=3D0.05&amp;_msresflags=
=3D1025&amp;_msresflags2=3D258&amp;percolate=3D-1&amp;percolate_rt=3D0&am=
p;_minpeplen=3D7&amp;sessionID=3Dall_secdisabledsession"=20
      target=3D"_blank">547</A>&nbsp;&nbsp;</TT></TD>
    <TD align=3D"RIGHT"><TT><FONT color=3D"#ff0000"><B>  =20
      617.2916&nbsp;&nbsp;</B></FONT></TT></TD>
    <TD align=3D"RIGHT"><TT><FONT color=3D"#ff0000"><B> =20
      1232.5686&nbsp;&nbsp;</B></FONT></TT></TD>
    <TD align=3D"RIGHT"><TT><FONT color=3D"#ff0000"><B> =20
      1232.5707&nbsp;&nbsp;</B></FONT></TT></TD>
    <TD align=3D"RIGHT" nowrap=3D""><TT><FONT color=3D"#ff0000"><B>   =20
      -1.72&nbsp;</B></FONT></TT></TD>
    <TD align=3D"RIGHT"><TT><FONT=20
      color=3D"#ff0000"><B>0&nbsp;&nbsp;</B></FONT></TT></TD>
    <TD align=3D"RIGHT" nowrap=3D""><TT><FONT=20
      color=3D"#ff0000"><B>(71)&nbsp;</B></FONT></TT></TD>
    <TD align=3D"RIGHT" nowrap=3D""><TT><FONT=20
      color=3D"#ff0000"><B>0.00015&nbsp;</B></FONT></TT></TD>
    <TD align=3D"RIGHT"><TT><FONT=20
      color=3D"#ff0000"><B>1&nbsp;&nbsp;</B></FONT></TT></TD>
    <TD align=3D"RIGHT"><TT><FONT=20
      color=3D"#ff0000"><B>&nbsp;&nbsp;&nbsp;&nbsp;</B></FONT></TT></TD>
    <TD nowrap=3D""><TT><FONT =
color=3D"#ff0000"><B>&nbsp;R.VAPTDIEEG<U>M</U>R.V +=20
      Oxidation (M)</B></FONT></TT></TD></TR>
  <TR>
    <TD align=3D"RIGHT"><INPUT name=3D"QUE" type=3D"checkbox" =
checked=3D"" value=3D"1267.617408 from(634.815980,2+) =
intensity(52980.8320) =
title(File%3a%20%22D%3a%5cLC%2dMS%20Data%5cRaw%20file%5c180509%5c180509_%=
28051%29_IN06%2eraw%22%3b%20SpectrumID%3a%20%22788%22%3b%20scans%3a%20%22=
1302%22) rtinseconds(1079) scans(1302) index(783) query(622)"></TD>
    <TD align=3D"RIGHT"><TT><A onmouseover=3D"activateEl('Q622', event)" =

      onmouseout=3D"clearEl()" =
href=3D"http://admin-pc/mascot/cgi/peptide_view.pl?file=3D..%2Fdata%2F201=
80515%2FF003029.dat&amp;query=3D622&amp;hit=3D1&amp;index=3DGAW02240.1&am=
p;db_idx=3D1&amp;px=3D1&amp;section=3D5&amp;ave_thresh=3D43&amp;_ignoreio=
nsscorebelow=3D-1&amp;report=3D0&amp;_sigthreshold=3D0.05&amp;_msresflags=
=3D1025&amp;_msresflags2=3D258&amp;percolate=3D-1&amp;percolate_rt=3D0&am=
p;_minpeplen=3D7&amp;sessionID=3Dall_secdisabledsession"=20
      target=3D"_blank">622</A>&nbsp;&nbsp;</TT></TD>
    <TD align=3D"RIGHT"><TT><FONT color=3D"#ff0000"><B>  =20
      634.8160&nbsp;&nbsp;</B></FONT></TT></TD>
    <TD align=3D"RIGHT"><TT><FONT color=3D"#ff0000"><B> =20
      1267.6174&nbsp;&nbsp;</B></FONT></TT></TD>
    <TD align=3D"RIGHT"><TT><FONT color=3D"#ff0000"><B> =20
      1267.6230&nbsp;&nbsp;</B></FONT></TT></TD>
    <TD align=3D"RIGHT" nowrap=3D""><TT><FONT color=3D"#ff0000"><B>   =20
      -4.45&nbsp;</B></FONT></TT></TD>
    <TD align=3D"RIGHT"><TT><FONT=20
      color=3D"#ff0000"><B>0&nbsp;&nbsp;</B></FONT></TT></TD>
    <TD align=3D"RIGHT" nowrap=3D""><TT><FONT=20
      color=3D"#ff0000"><B>(52)&nbsp;</B></FONT></TT></TD>
    <TD align=3D"RIGHT" nowrap=3D""><TT><FONT=20
      color=3D"#ff0000"><B>0.015&nbsp;</B></FONT></TT></TD>
    <TD align=3D"RIGHT"><TT><FONT=20
      color=3D"#ff0000"><B>1&nbsp;&nbsp;</B></FONT></TT></TD>
    <TD align=3D"RIGHT"><TT><FONT=20
      color=3D"#ff0000"><B>U&nbsp;&nbsp;&nbsp;</B></FONT></TT></TD>
    <TD nowrap=3D""><TT><FONT=20
      =
color=3D"#ff0000"><B>&nbsp;R.SVATEAGMYAIR.A</B></FONT></TT></TD></TR>
  <TR>
    <TD align=3D"RIGHT"><INPUT name=3D"QUE" type=3D"checkbox" =
checked=3D"" value=3D"1267.617648 from(634.816100,2+) =
intensity(239824.0156) =
title(File%3a%20%22D%3a%5cLC%2dMS%20Data%5cRaw%20file%5c180509%5c180509_%=
28051%29_IN06%2eraw%22%3b%20SpectrumID%3a%20%22750%22%3b%20scans%3a%20%22=
1258%22) rtinseconds(1045) scans(1258) index(745) query(623)"></TD>
    <TD align=3D"RIGHT"><TT><A onmouseover=3D"activateEl('Q623', event)" =

      onmouseout=3D"clearEl()" =
href=3D"http://admin-pc/mascot/cgi/peptide_view.pl?file=3D..%2Fdata%2F201=
80515%2FF003029.dat&amp;query=3D623&amp;hit=3D1&amp;index=3DGAW02240.1&am=
p;db_idx=3D1&amp;px=3D1&amp;section=3D5&amp;ave_thresh=3D43&amp;_ignoreio=
nsscorebelow=3D-1&amp;report=3D0&amp;_sigthreshold=3D0.05&amp;_msresflags=
=3D1025&amp;_msresflags2=3D258&amp;percolate=3D-1&amp;percolate_rt=3D0&am=
p;_minpeplen=3D7&amp;sessionID=3Dall_secdisabledsession"=20
      target=3D"_blank">623</A>&nbsp;&nbsp;</TT></TD>
    <TD align=3D"RIGHT"><TT><FONT color=3D"#ff0000"><B>  =20
      634.8161&nbsp;&nbsp;</B></FONT></TT></TD>
    <TD align=3D"RIGHT"><TT><FONT color=3D"#ff0000"><B> =20
      1267.6176&nbsp;&nbsp;</B></FONT></TT></TD>
    <TD align=3D"RIGHT"><TT><FONT color=3D"#ff0000"><B> =20
      1267.6230&nbsp;&nbsp;</B></FONT></TT></TD>
    <TD align=3D"RIGHT" nowrap=3D""><TT><FONT color=3D"#ff0000"><B>   =20
      -4.26&nbsp;</B></FONT></TT></TD>
    <TD align=3D"RIGHT"><TT><FONT=20
      color=3D"#ff0000"><B>0&nbsp;&nbsp;</B></FONT></TT></TD>
    <TD align=3D"RIGHT" nowrap=3D""><TT><FONT=20
      color=3D"#ff0000"><B>(69)&nbsp;</B></FONT></TT></TD>
    <TD align=3D"RIGHT" nowrap=3D""><TT><FONT=20
      color=3D"#ff0000"><B>0.00032&nbsp;</B></FONT></TT></TD>
    <TD align=3D"RIGHT"><TT><FONT=20
      color=3D"#ff0000"><B>1&nbsp;&nbsp;</B></FONT></TT></TD>
    <TD align=3D"RIGHT"><TT><FONT=20
      color=3D"#ff0000"><B>U&nbsp;&nbsp;&nbsp;</B></FONT></TT></TD>
    <TD nowrap=3D""><TT><FONT=20
      =
color=3D"#ff0000"><B>&nbsp;R.SVATEAGMYAIR.A</B></FONT></TT></TD></TR>
  <TR>
    <TD align=3D"RIGHT"><INPUT name=3D"QUE" type=3D"checkbox" =
checked=3D"" value=3D"1267.618388 from(634.816470,2+) =
intensity(1714869.2500) =
title(File%3a%20%22D%3a%5cLC%2dMS%20Data%5cRaw%20file%5c180509%5c180509_%=
28051%29_IN06%2eraw%22%3b%20SpectrumID%3a%20%22712%22%3b%20scans%3a%20%22=
1214%22) rtinseconds(1012) scans(1214) index(707) query(624)"></TD>
    <TD align=3D"RIGHT"><TT><A onmouseover=3D"activateEl('Q624', event)" =

      onmouseout=3D"clearEl()" =
href=3D"http://admin-pc/mascot/cgi/peptide_view.pl?file=3D..%2Fdata%2F201=
80515%2FF003029.dat&amp;query=3D624&amp;hit=3D1&amp;index=3DGAW02240.1&am=
p;db_idx=3D1&amp;px=3D1&amp;section=3D5&amp;ave_thresh=3D43&amp;_ignoreio=
nsscorebelow=3D-1&amp;report=3D0&amp;_sigthreshold=3D0.05&amp;_msresflags=
=3D1025&amp;_msresflags2=3D258&amp;percolate=3D-1&amp;percolate_rt=3D0&am=
p;_minpeplen=3D7&amp;sessionID=3Dall_secdisabledsession"=20
      target=3D"_blank">624</A>&nbsp;&nbsp;</TT></TD>
    <TD align=3D"RIGHT"><TT><FONT color=3D"#ff0000"><B>  =20
      634.8165&nbsp;&nbsp;</B></FONT></TT></TD>
    <TD align=3D"RIGHT"><TT><FONT color=3D"#ff0000"><B> =20
      1267.6184&nbsp;&nbsp;</B></FONT></TT></TD>
    <TD align=3D"RIGHT"><TT><FONT color=3D"#ff0000"><B> =20
      1267.6230&nbsp;&nbsp;</B></FONT></TT></TD>
    <TD align=3D"RIGHT" nowrap=3D""><TT><FONT color=3D"#ff0000"><B>   =20
      -3.68&nbsp;</B></FONT></TT></TD>
    <TD align=3D"RIGHT"><TT><FONT=20
      color=3D"#ff0000"><B>0&nbsp;&nbsp;</B></FONT></TT></TD>
    <TD align=3D"RIGHT" nowrap=3D""><TT><FONT=20
      color=3D"#ff0000"><B>(77)&nbsp;</B></FONT></TT></TD>
    <TD align=3D"RIGHT" nowrap=3D""><TT><FONT=20
      color=3D"#ff0000"><B>4.7e-005&nbsp;</B></FONT></TT></TD>
    <TD align=3D"RIGHT"><TT><FONT=20
      color=3D"#ff0000"><B>1&nbsp;&nbsp;</B></FONT></TT></TD>
    <TD align=3D"RIGHT"><TT><FONT=20
      color=3D"#ff0000"><B>U&nbsp;&nbsp;&nbsp;</B></FONT></TT></TD>
    <TD nowrap=3D""><TT><FONT=20
      =
color=3D"#ff0000"><B>&nbsp;R.SVATEAGMYAIR.A</B></FONT></TT></TD></TR>
  <TR>
    <TD align=3D"RIGHT"><INPUT name=3D"QUE" type=3D"checkbox" =
checked=3D"" value=3D"1267.618628 from(634.816590,2+) =
intensity(473298.1563) =
title(File%3a%20%22D%3a%5cLC%2dMS%20Data%5cRaw%20file%5c180509%5c180509_%=
28051%29_IN06%2eraw%22%3b%20SpectrumID%3a%20%22678%22%3b%20scans%3a%20%22=
1174%22) rtinseconds(982) scans(1174) index(673) query(626)"></TD>
    <TD align=3D"RIGHT"><TT><A onmouseover=3D"activateEl('Q626', event)" =

      onmouseout=3D"clearEl()" =
href=3D"http://admin-pc/mascot/cgi/peptide_view.pl?file=3D..%2Fdata%2F201=
80515%2FF003029.dat&amp;query=3D626&amp;hit=3D1&amp;index=3DGAW02240.1&am=
p;db_idx=3D1&amp;px=3D1&amp;section=3D5&amp;ave_thresh=3D43&amp;_ignoreio=
nsscorebelow=3D-1&amp;report=3D0&amp;_sigthreshold=3D0.05&amp;_msresflags=
=3D1025&amp;_msresflags2=3D258&amp;percolate=3D-1&amp;percolate_rt=3D0&am=
p;_minpeplen=3D7&amp;sessionID=3Dall_secdisabledsession"=20
      target=3D"_blank">626</A>&nbsp;&nbsp;</TT></TD>
    <TD align=3D"RIGHT"><TT><FONT color=3D"#ff0000"><B>  =20
      634.8166&nbsp;&nbsp;</B></FONT></TT></TD>
    <TD align=3D"RIGHT"><TT><FONT color=3D"#ff0000"><B> =20
      1267.6186&nbsp;&nbsp;</B></FONT></TT></TD>
    <TD align=3D"RIGHT"><TT><FONT color=3D"#ff0000"><B> =20
      1267.6230&nbsp;&nbsp;</B></FONT></TT></TD>
    <TD align=3D"RIGHT" nowrap=3D""><TT><FONT color=3D"#ff0000"><B>   =20
      -3.49&nbsp;</B></FONT></TT></TD>
    <TD align=3D"RIGHT"><TT><FONT=20
      color=3D"#ff0000"><B>0&nbsp;&nbsp;</B></FONT></TT></TD>
    <TD align=3D"RIGHT" nowrap=3D""><TT><FONT=20
      color=3D"#ff0000"><B>80&nbsp;&nbsp;</B></FONT></TT></TD>
    <TD align=3D"RIGHT" nowrap=3D""><TT><FONT=20
      color=3D"#ff0000"><B>2.2e-005&nbsp;</B></FONT></TT></TD>
    <TD align=3D"RIGHT"><TT><FONT=20
      color=3D"#ff0000"><B>1&nbsp;&nbsp;</B></FONT></TT></TD>
    <TD align=3D"RIGHT"><TT><FONT=20
      color=3D"#ff0000"><B>U&nbsp;&nbsp;&nbsp;</B></FONT></TT></TD>
    <TD nowrap=3D""><TT><FONT=20
      =
color=3D"#ff0000"><B>&nbsp;R.SVATEAGMYAIR.A</B></FONT></TT></TD></TR>
  <TR>
    <TD align=3D"RIGHT"><INPUT name=3D"QUE" type=3D"checkbox" =
checked=3D"" value=3D"1283.612288 from(642.813420,2+) =
intensity(334364.5313) =
title(File%3a%20%22D%3a%5cLC%2dMS%20Data%5cRaw%20file%5c180509%5c180509_%=
28051%29_IN06%2eraw%22%3b%20SpectrumID%3a%20%22670%22%3b%20scans%3a%20%22=
1165%22) rtinseconds(975) scans(1165) index(665) query(653)"></TD>
    <TD align=3D"RIGHT"><TT><A onmouseover=3D"activateEl('Q653', event)" =

      onmouseout=3D"clearEl()" =
href=3D"http://admin-pc/mascot/cgi/peptide_view.pl?file=3D..%2Fdata%2F201=
80515%2FF003029.dat&amp;query=3D653&amp;hit=3D1&amp;index=3DGAW02240.1&am=
p;db_idx=3D1&amp;px=3D1&amp;section=3D5&amp;ave_thresh=3D43&amp;_ignoreio=
nsscorebelow=3D-1&amp;report=3D0&amp;_sigthreshold=3D0.05&amp;_msresflags=
=3D1025&amp;_msresflags2=3D258&amp;percolate=3D-1&amp;percolate_rt=3D0&am=
p;_minpeplen=3D7&amp;sessionID=3Dall_secdisabledsession"=20
      target=3D"_blank">653</A>&nbsp;&nbsp;</TT></TD>
    <TD align=3D"RIGHT"><TT><FONT color=3D"#ff0000"><B>  =20
      642.8134&nbsp;&nbsp;</B></FONT></TT></TD>
    <TD align=3D"RIGHT"><TT><FONT color=3D"#ff0000"><B> =20
      1283.6123&nbsp;&nbsp;</B></FONT></TT></TD>
    <TD align=3D"RIGHT"><TT><FONT color=3D"#ff0000"><B> =20
      1283.6180&nbsp;&nbsp;</B></FONT></TT></TD>
    <TD align=3D"RIGHT" nowrap=3D""><TT><FONT color=3D"#ff0000"><B>   =20
      -4.42&nbsp;</B></FONT></TT></TD>
    <TD align=3D"RIGHT"><TT><FONT=20
      color=3D"#ff0000"><B>0&nbsp;&nbsp;</B></FONT></TT></TD>
    <TD align=3D"RIGHT" nowrap=3D""><TT><FONT=20
      color=3D"#ff0000"><B>(61)&nbsp;</B></FONT></TT></TD>
    <TD align=3D"RIGHT" nowrap=3D""><TT><FONT=20
      color=3D"#ff0000"><B>0.0016&nbsp;</B></FONT></TT></TD>
    <TD align=3D"RIGHT"><TT><FONT=20
      color=3D"#ff0000"><B>1&nbsp;&nbsp;</B></FONT></TT></TD>
    <TD align=3D"RIGHT"><TT><FONT=20
      color=3D"#ff0000"><B>U&nbsp;&nbsp;&nbsp;</B></FONT></TT></TD>
    <TD nowrap=3D""><TT><FONT =
color=3D"#ff0000"><B>&nbsp;R.SVATEAG<U>M</U>YAIR.A +=20
      Oxidation (M)</B></FONT></TT></TD></TR>
  <TR>
    <TD align=3D"RIGHT"><INPUT name=3D"QUE" type=3D"checkbox" =
checked=3D"" value=3D"1283.613008 from(642.813780,2+) =
intensity(262992.2188) =
title(File%3a%20%22D%3a%5cLC%2dMS%20Data%5cRaw%20file%5c180509%5c180509_%=
28051%29_IN06%2eraw%22%3b%20SpectrumID%3a%20%22600%22%3b%20scans%3a%20%22=
1083%22) rtinseconds(915) scans(1083) index(595) query(655)"></TD>
    <TD align=3D"RIGHT"><TT><A onmouseover=3D"activateEl('Q655', event)" =

      onmouseout=3D"clearEl()" =
href=3D"http://admin-pc/mascot/cgi/peptide_view.pl?file=3D..%2Fdata%2F201=
80515%2FF003029.dat&amp;query=3D655&amp;hit=3D1&amp;index=3DGAW02240.1&am=
p;db_idx=3D1&amp;px=3D1&amp;section=3D5&amp;ave_thresh=3D43&amp;_ignoreio=
nsscorebelow=3D-1&amp;report=3D0&amp;_sigthreshold=3D0.05&amp;_msresflags=
=3D1025&amp;_msresflags2=3D258&amp;percolate=3D-1&amp;percolate_rt=3D0&am=
p;_minpeplen=3D7&amp;sessionID=3Dall_secdisabledsession"=20
      target=3D"_blank">655</A>&nbsp;&nbsp;</TT></TD>
    <TD align=3D"RIGHT"><TT><FONT color=3D"#ff0000"><B>  =20
      642.8138&nbsp;&nbsp;</B></FONT></TT></TD>
    <TD align=3D"RIGHT"><TT><FONT color=3D"#ff0000"><B> =20
      1283.6130&nbsp;&nbsp;</B></FONT></TT></TD>
    <TD align=3D"RIGHT"><TT><FONT color=3D"#ff0000"><B> =20
      1283.6180&nbsp;&nbsp;</B></FONT></TT></TD>
    <TD align=3D"RIGHT" nowrap=3D""><TT><FONT color=3D"#ff0000"><B>   =20
      -3.86&nbsp;</B></FONT></TT></TD>
    <TD align=3D"RIGHT"><TT><FONT=20
      color=3D"#ff0000"><B>0&nbsp;&nbsp;</B></FONT></TT></TD>
    <TD align=3D"RIGHT" nowrap=3D""><TT><FONT=20
      color=3D"#ff0000"><B>(68)&nbsp;</B></FONT></TT></TD>
    <TD align=3D"RIGHT" nowrap=3D""><TT><FONT=20
      color=3D"#ff0000"><B>0.00037&nbsp;</B></FONT></TT></TD>
    <TD align=3D"RIGHT"><TT><FONT=20
      color=3D"#ff0000"><B>1&nbsp;&nbsp;</B></FONT></TT></TD>
    <TD align=3D"RIGHT"><TT><FONT=20
      color=3D"#ff0000"><B>U&nbsp;&nbsp;&nbsp;</B></FONT></TT></TD>
    <TD nowrap=3D""><TT><FONT =
color=3D"#ff0000"><B>&nbsp;R.SVATEAG<U>M</U>YAIR.A +=20
      Oxidation (M)</B></FONT></TT></TD></TR>
  <TR>
    <TD align=3D"RIGHT"><INPUT name=3D"QUE" type=3D"checkbox" =
checked=3D"" value=3D"1283.614968 from(642.814760,2+) =
intensity(1906042.8750) =
title(File%3a%20%22D%3a%5cLC%2dMS%20Data%5cRaw%20file%5c180509%5c180509_%=
28051%29_IN06%2eraw%22%3b%20SpectrumID%3a%20%22634%22%3b%20scans%3a%20%22=
1123%22) rtinseconds(944) scans(1123) index(629) query(657)"></TD>
    <TD align=3D"RIGHT"><TT><A onmouseover=3D"activateEl('Q657', event)" =

      onmouseout=3D"clearEl()" =
href=3D"http://admin-pc/mascot/cgi/peptide_view.pl?file=3D..%2Fdata%2F201=
80515%2FF003029.dat&amp;query=3D657&amp;hit=3D1&amp;index=3DGAW02240.1&am=
p;db_idx=3D1&amp;px=3D1&amp;section=3D5&amp;ave_thresh=3D43&amp;_ignoreio=
nsscorebelow=3D-1&amp;report=3D0&amp;_sigthreshold=3D0.05&amp;_msresflags=
=3D1025&amp;_msresflags2=3D258&amp;percolate=3D-1&amp;percolate_rt=3D0&am=
p;_minpeplen=3D7&amp;sessionID=3Dall_secdisabledsession"=20
      target=3D"_blank">657</A>&nbsp;&nbsp;</TT></TD>
    <TD align=3D"RIGHT"><TT><FONT color=3D"#ff0000"><B>  =20
      642.8148&nbsp;&nbsp;</B></FONT></TT></TD>
    <TD align=3D"RIGHT"><TT><FONT color=3D"#ff0000"><B> =20
      1283.6150&nbsp;&nbsp;</B></FONT></TT></TD>
    <TD align=3D"RIGHT"><TT><FONT color=3D"#ff0000"><B> =20
      1283.6180&nbsp;&nbsp;</B></FONT></TT></TD>
    <TD align=3D"RIGHT" nowrap=3D""><TT><FONT color=3D"#ff0000"><B>   =20
      -2.34&nbsp;</B></FONT></TT></TD>
    <TD align=3D"RIGHT"><TT><FONT=20
      color=3D"#ff0000"><B>0&nbsp;&nbsp;</B></FONT></TT></TD>
    <TD align=3D"RIGHT" nowrap=3D""><TT><FONT=20
      color=3D"#ff0000"><B>(71)&nbsp;</B></FONT></TT></TD>
    <TD align=3D"RIGHT" nowrap=3D""><TT><FONT=20
      color=3D"#ff0000"><B>0.00015&nbsp;</B></FONT></TT></TD>
    <TD align=3D"RIGHT"><TT><FONT=20
      color=3D"#ff0000"><B>1&nbsp;&nbsp;</B></FONT></TT></TD>
    <TD align=3D"RIGHT"><TT><FONT=20
      color=3D"#ff0000"><B>U&nbsp;&nbsp;&nbsp;</B></FONT></TT></TD>
    <TD nowrap=3D""><TT><FONT =
color=3D"#ff0000"><B>&nbsp;R.SVATEAG<U>M</U>YAIR.A +=20
      Oxidation (M)</B></FONT></TT></TD></TR>
  <TR>
    <TD align=3D"RIGHT"><INPUT name=3D"QUE" type=3D"checkbox" =
checked=3D"" value=3D"1296.611308 from(649.312930,2+) =
intensity(36062.1523) =
title(File%3a%20%22D%3a%5cLC%2dMS%20Data%5cRaw%20file%5c180509%5c180509_%=
28051%29_IN06%2eraw%22%3b%20SpectrumID%3a%20%22404%22%3b%20scans%3a%20%22=
854%22) rtinseconds(746) scans(854) index(400) query(684)"></TD>
    <TD align=3D"RIGHT"><TT><A onmouseover=3D"activateEl('Q684', event)" =

      onmouseout=3D"clearEl()" =
href=3D"http://admin-pc/mascot/cgi/peptide_view.pl?file=3D..%2Fdata%2F201=
80515%2FF003029.dat&amp;query=3D684&amp;hit=3D1&amp;index=3DGAW02240.1&am=
p;db_idx=3D1&amp;px=3D1&amp;section=3D5&amp;ave_thresh=3D43&amp;_ignoreio=
nsscorebelow=3D-1&amp;report=3D0&amp;_sigthreshold=3D0.05&amp;_msresflags=
=3D1025&amp;_msresflags2=3D258&amp;percolate=3D-1&amp;percolate_rt=3D0&am=
p;_minpeplen=3D7&amp;sessionID=3Dall_secdisabledsession"=20
      target=3D"_blank">684</A>&nbsp;&nbsp;</TT></TD>
    <TD align=3D"RIGHT"><TT><FONT color=3D"#ff0000"><B>  =20
      649.3129&nbsp;&nbsp;</B></FONT></TT></TD>
    <TD align=3D"RIGHT"><TT><FONT color=3D"#ff0000"><B> =20
      1296.6113&nbsp;&nbsp;</B></FONT></TT></TD>
    <TD align=3D"RIGHT"><TT><FONT color=3D"#ff0000"><B> =20
      1296.6132&nbsp;&nbsp;</B></FONT></TT></TD>
    <TD align=3D"RIGHT" nowrap=3D""><TT><FONT color=3D"#ff0000"><B>   =20
      -1.46&nbsp;</B></FONT></TT></TD>
    <TD align=3D"RIGHT"><TT><FONT=20
      color=3D"#ff0000"><B>0&nbsp;&nbsp;</B></FONT></TT></TD>
    <TD align=3D"RIGHT" nowrap=3D""><TT><FONT=20
      color=3D"#ff0000"><B>47&nbsp;&nbsp;</B></FONT></TT></TD>
    <TD align=3D"RIGHT" nowrap=3D""><TT><FONT=20
      color=3D"#ff0000"><B>0.048&nbsp;</B></FONT></TT></TD>
    <TD align=3D"RIGHT"><TT><FONT=20
      color=3D"#ff0000"><B>1&nbsp;&nbsp;</B></FONT></TT></TD>
    <TD align=3D"RIGHT"><TT><FONT=20
      color=3D"#ff0000"><B>&nbsp;&nbsp;&nbsp;&nbsp;</B></FONT></TT></TD>
    <TD nowrap=3D""><TT><FONT=20
      =
color=3D"#ff0000"><B>&nbsp;R.MSEEHPLQVAR.C</B></FONT></TT></TD></TR>
  <TR>
    <TD align=3D"RIGHT"><INPUT name=3D"QUE" type=3D"checkbox" =
checked=3D"" value=3D"1367.725188 from(684.869870,2+) =
intensity(957199.5000) =
title(File%3a%20%22D%3a%5cLC%2dMS%20Data%5cRaw%20file%5c180509%5c180509_%=
28051%29_IN06%2eraw%22%3b%20SpectrumID%3a%20%22791%22%3b%20scans%3a%20%22=
1306%22) rtinseconds(1082) scans(1306) index(786) query(832)"></TD>
    <TD align=3D"RIGHT"><TT><A onmouseover=3D"activateEl('Q832', event)" =

      onmouseout=3D"clearEl()" =
href=3D"http://admin-pc/mascot/cgi/peptide_view.pl?file=3D..%2Fdata%2F201=
80515%2FF003029.dat&amp;query=3D832&amp;hit=3D2&amp;index=3DGAW02240.1&am=
p;db_idx=3D1&amp;px=3D1&amp;section=3D5&amp;ave_thresh=3D43&amp;_ignoreio=
nsscorebelow=3D-1&amp;report=3D0&amp;_sigthreshold=3D0.05&amp;_msresflags=
=3D1025&amp;_msresflags2=3D258&amp;percolate=3D-1&amp;percolate_rt=3D0&am=
p;_minpeplen=3D7&amp;sessionID=3Dall_secdisabledsession"=20
      target=3D"_blank">832</A>&nbsp;&nbsp;</TT></TD>
    <TD align=3D"RIGHT"><TT><FONT color=3D"#ff0000"><B>  =20
      684.8699&nbsp;&nbsp;</B></FONT></TT></TD>
    <TD align=3D"RIGHT"><TT><FONT color=3D"#ff0000"><B> =20
      1367.7252&nbsp;&nbsp;</B></FONT></TT></TD>
    <TD align=3D"RIGHT"><TT><FONT color=3D"#ff0000"><B> =20
      1367.7296&nbsp;&nbsp;</B></FONT></TT></TD>
    <TD align=3D"RIGHT" nowrap=3D""><TT><FONT color=3D"#ff0000"><B>   =20
      -3.25&nbsp;</B></FONT></TT></TD>
    <TD align=3D"RIGHT"><TT><FONT=20
      color=3D"#ff0000"><B>0&nbsp;&nbsp;</B></FONT></TT></TD>
    <TD align=3D"RIGHT" nowrap=3D""><TT><FONT=20
      color=3D"#ff0000"><B>(49)&nbsp;</B></FONT></TT></TD>
    <TD align=3D"RIGHT" nowrap=3D""><TT><FONT=20
      color=3D"#ff0000"><B>0.022&nbsp;</B></FONT></TT></TD>
    <TD align=3D"RIGHT"><TT><FONT=20
      color=3D"#ff0000"><B>1&nbsp;&nbsp;</B></FONT></TT></TD>
    <TD align=3D"RIGHT"><TT><FONT=20
      color=3D"#ff0000"><B>&nbsp;&nbsp;&nbsp;&nbsp;</B></FONT></TT></TD>
    <TD nowrap=3D""><TT><FONT=20
      =
color=3D"#ff0000"><B>&nbsp;R.EVVETPLLSPER.F</B></FONT></TT></TD></TR>
  <TR>
    <TD align=3D"RIGHT"><INPUT name=3D"QUE" type=3D"checkbox" =
checked=3D"" value=3D"1367.725688 from(684.870120,2+) =
intensity(502195.7188) =
title(File%3a%20%22D%3a%5cLC%2dMS%20Data%5cRaw%20file%5c180509%5c180509_%=
28051%29_IN06%2eraw%22%3b%20SpectrumID%3a%20%22755%22%3b%20scans%3a%20%22=
1264%22) rtinseconds(1050) scans(1264) index(750) query(833)"></TD>
    <TD align=3D"RIGHT"><TT><A onmouseover=3D"activateEl('Q833', event)" =

      onmouseout=3D"clearEl()" =
href=3D"http://admin-pc/mascot/cgi/peptide_view.pl?file=3D..%2Fdata%2F201=
80515%2FF003029.dat&amp;query=3D833&amp;hit=3D2&amp;index=3DGAW02240.1&am=
p;db_idx=3D1&amp;px=3D1&amp;section=3D5&amp;ave_thresh=3D43&amp;_ignoreio=
nsscorebelow=3D-1&amp;report=3D0&amp;_sigthreshold=3D0.05&amp;_msresflags=
=3D1025&amp;_msresflags2=3D258&amp;percolate=3D-1&amp;percolate_rt=3D0&am=
p;_minpeplen=3D7&amp;sessionID=3Dall_secdisabledsession"=20
      target=3D"_blank">833</A>&nbsp;&nbsp;</TT></TD>
    <TD align=3D"RIGHT"><TT><FONT color=3D"#ff0000"><B>  =20
      684.8701&nbsp;&nbsp;</B></FONT></TT></TD>
    <TD align=3D"RIGHT"><TT><FONT color=3D"#ff0000"><B> =20
      1367.7257&nbsp;&nbsp;</B></FONT></TT></TD>
    <TD align=3D"RIGHT"><TT><FONT color=3D"#ff0000"><B> =20
      1367.7296&nbsp;&nbsp;</B></FONT></TT></TD>
    <TD align=3D"RIGHT" nowrap=3D""><TT><FONT color=3D"#ff0000"><B>   =20
      -2.88&nbsp;</B></FONT></TT></TD>
    <TD align=3D"RIGHT"><TT><FONT=20
      color=3D"#ff0000"><B>0&nbsp;&nbsp;</B></FONT></TT></TD>
    <TD align=3D"RIGHT" nowrap=3D""><TT><FONT=20
      color=3D"#ff0000"><B>50&nbsp;&nbsp;</B></FONT></TT></TD>
    <TD align=3D"RIGHT" nowrap=3D""><TT><FONT=20
      color=3D"#ff0000"><B>0.016&nbsp;</B></FONT></TT></TD>
    <TD align=3D"RIGHT"><TT><FONT=20
      color=3D"#ff0000"><B>1&nbsp;&nbsp;</B></FONT></TT></TD>
    <TD align=3D"RIGHT"><TT><FONT=20
      color=3D"#ff0000"><B>&nbsp;&nbsp;&nbsp;&nbsp;</B></FONT></TT></TD>
    <TD nowrap=3D""><TT><FONT=20
      =
color=3D"#ff0000"><B>&nbsp;R.EVVETPLLSPER.F</B></FONT></TT></TD></TR>
  <TR>
    <TD align=3D"RIGHT"><INPUT name=3D"QUE" type=3D"checkbox" =
checked=3D"" value=3D"1477.735568 from(739.875060,2+) =
intensity(354087.4688) =
title(File%3a%20%22D%3a%5cLC%2dMS%20Data%5cRaw%20file%5c180509%5c180509_%=
28051%29_IN06%2eraw%22%3b%20SpectrumID%3a%20%22779%22%3b%20scans%3a%20%22=
1292%22) rtinseconds(1072) scans(1292) index(774) query(970)"></TD>
    <TD align=3D"RIGHT"><TT><A onmouseover=3D"activateEl('Q970', event)" =

      onmouseout=3D"clearEl()" =
href=3D"http://admin-pc/mascot/cgi/peptide_view.pl?file=3D..%2Fdata%2F201=
80515%2FF003029.dat&amp;query=3D970&amp;hit=3D1&amp;index=3DGAW02240.1&am=
p;db_idx=3D1&amp;px=3D1&amp;section=3D5&amp;ave_thresh=3D43&amp;_ignoreio=
nsscorebelow=3D-1&amp;report=3D0&amp;_sigthreshold=3D0.05&amp;_msresflags=
=3D1025&amp;_msresflags2=3D258&amp;percolate=3D-1&amp;percolate_rt=3D0&am=
p;_minpeplen=3D7&amp;sessionID=3Dall_secdisabledsession"=20
      target=3D"_blank">970</A>&nbsp;&nbsp;</TT></TD>
    <TD align=3D"RIGHT"><TT><FONT color=3D"#ff0000"><B>  =20
      739.8751&nbsp;&nbsp;</B></FONT></TT></TD>
    <TD align=3D"RIGHT"><TT><FONT color=3D"#ff0000"><B> =20
      1477.7356&nbsp;&nbsp;</B></FONT></TT></TD>
    <TD align=3D"RIGHT"><TT><FONT color=3D"#ff0000"><B> =20
      1477.7413&nbsp;&nbsp;</B></FONT></TT></TD>
    <TD align=3D"RIGHT" nowrap=3D""><TT><FONT color=3D"#ff0000"><B>   =20
      -3.85&nbsp;</B></FONT></TT></TD>
    <TD align=3D"RIGHT"><TT><FONT=20
      color=3D"#ff0000"><B>1&nbsp;&nbsp;</B></FONT></TT></TD>
    <TD align=3D"RIGHT" nowrap=3D""><TT><FONT=20
      color=3D"#ff0000"><B>48&nbsp;&nbsp;</B></FONT></TT></TD>
    <TD align=3D"RIGHT" nowrap=3D""><TT><FONT=20
      color=3D"#ff0000"><B>0.043&nbsp;</B></FONT></TT></TD>
    <TD align=3D"RIGHT"><TT><FONT=20
      color=3D"#ff0000"><B>1&nbsp;&nbsp;</B></FONT></TT></TD>
    <TD align=3D"RIGHT"><TT><FONT=20
      color=3D"#ff0000"><B>&nbsp;&nbsp;&nbsp;&nbsp;</B></FONT></TT></TD>
    <TD nowrap=3D""><TT><FONT=20
      =
color=3D"#ff0000"><B>&nbsp;K.VASERDFLDAVEK.V</B></FONT></TT></TD></TR>
  <TR>
    <TD align=3D"RIGHT"><INPUT name=3D"QUE" type=3D"checkbox" =
checked=3D"" value=3D"1477.736908 from(739.875730,2+) =
intensity(677775.0625) =
title(File%3a%20%22D%3a%5cLC%2dMS%20Data%5cRaw%20file%5c180509%5c180509_%=
28051%29_IN06%2eraw%22%3b%20SpectrumID%3a%20%22743%22%3b%20scans%3a%20%22=
1250%22) rtinseconds(1039) scans(1250) index(738) query(971)"></TD>
    <TD align=3D"RIGHT"><TT><A onmouseover=3D"activateEl('Q971', event)" =

      onmouseout=3D"clearEl()" =
href=3D"http://admin-pc/mascot/cgi/peptide_view.pl?file=3D..%2Fdata%2F201=
80515%2FF003029.dat&amp;query=3D971&amp;hit=3D1&amp;index=3DGAW02240.1&am=
p;db_idx=3D1&amp;px=3D1&amp;section=3D5&amp;ave_thresh=3D43&amp;_ignoreio=
nsscorebelow=3D-1&amp;report=3D0&amp;_sigthreshold=3D0.05&amp;_msresflags=
=3D1025&amp;_msresflags2=3D258&amp;percolate=3D-1&amp;percolate_rt=3D0&am=
p;_minpeplen=3D7&amp;sessionID=3Dall_secdisabledsession"=20
      target=3D"_blank">971</A>&nbsp;&nbsp;</TT></TD>
    <TD align=3D"RIGHT"><TT><FONT color=3D"#ff0000"><B>  =20
      739.8757&nbsp;&nbsp;</B></FONT></TT></TD>
    <TD align=3D"RIGHT"><TT><FONT color=3D"#ff0000"><B> =20
      1477.7369&nbsp;&nbsp;</B></FONT></TT></TD>
    <TD align=3D"RIGHT"><TT><FONT color=3D"#ff0000"><B> =20
      1477.7413&nbsp;&nbsp;</B></FONT></TT></TD>
    <TD align=3D"RIGHT" nowrap=3D""><TT><FONT color=3D"#ff0000"><B>   =20
      -2.94&nbsp;</B></FONT></TT></TD>
    <TD align=3D"RIGHT"><TT><FONT=20
      color=3D"#ff0000"><B>1&nbsp;&nbsp;</B></FONT></TT></TD>
    <TD align=3D"RIGHT" nowrap=3D""><TT><FONT=20
      color=3D"#ff0000"><B>(47)&nbsp;</B></FONT></TT></TD>
    <TD align=3D"RIGHT" nowrap=3D""><TT><FONT=20
      color=3D"#ff0000"><B>0.049&nbsp;</B></FONT></TT></TD>
    <TD align=3D"RIGHT"><TT><FONT=20
      color=3D"#ff0000"><B>1&nbsp;&nbsp;</B></FONT></TT></TD>
    <TD align=3D"RIGHT"><TT><FONT=20
      color=3D"#ff0000"><B>&nbsp;&nbsp;&nbsp;&nbsp;</B></FONT></TT></TD>
    <TD nowrap=3D""><TT><FONT=20
      =
color=3D"#ff0000"><B>&nbsp;K.VASERDFLDAVEK.V</B></FONT></TT></TD></TR>
  <TR>
    <TD align=3D"RIGHT"><INPUT name=3D"QUE" type=3D"checkbox" =
checked=3D"" value=3D"1636.908668 from(819.461610,2+) =
intensity(144347.4688) =
title(File%3a%20%22D%3a%5cLC%2dMS%20Data%5cRaw%20file%5c180509%5c180509_%=
28051%29_IN06%2eraw%22%3b%20SpectrumID%3a%20%22828%22%3b%20scans%3a%20%22=
1349%22) rtinseconds(1116) scans(1349) index(823) query(1071)"></TD>
    <TD align=3D"RIGHT"><TT><A onmouseover=3D"activateEl('Q1071', =
event)"=20
      onmouseout=3D"clearEl()" =
href=3D"http://admin-pc/mascot/cgi/peptide_view.pl?file=3D..%2Fdata%2F201=
80515%2FF003029.dat&amp;query=3D1071&amp;hit=3D2&amp;index=3DGAW02240.1&a=
mp;db_idx=3D1&amp;px=3D1&amp;section=3D5&amp;ave_thresh=3D43&amp;_ignorei=
onsscorebelow=3D-1&amp;report=3D0&amp;_sigthreshold=3D0.05&amp;_msresflag=
s=3D1025&amp;_msresflags2=3D258&amp;percolate=3D-1&amp;percolate_rt=3D0&a=
mp;_minpeplen=3D7&amp;sessionID=3Dall_secdisabledsession"=20
      target=3D"_blank">1071</A>&nbsp;&nbsp;</TT></TD>
    <TD align=3D"RIGHT"><TT><FONT color=3D"#ff0000"><B>  =20
      819.4616&nbsp;&nbsp;</B></FONT></TT></TD>
    <TD align=3D"RIGHT"><TT><FONT color=3D"#ff0000"><B> =20
      1636.9087&nbsp;&nbsp;</B></FONT></TT></TD>
    <TD align=3D"RIGHT"><TT><FONT color=3D"#ff0000"><B> =20
      1636.9148&nbsp;&nbsp;</B></FONT></TT></TD>
    <TD align=3D"RIGHT" nowrap=3D""><TT><FONT color=3D"#ff0000"><B>   =20
      -3.74&nbsp;</B></FONT></TT></TD>
    <TD align=3D"RIGHT"><TT><FONT=20
      color=3D"#ff0000"><B>1&nbsp;&nbsp;</B></FONT></TT></TD>
    <TD align=3D"RIGHT" nowrap=3D""><TT><FONT=20
      color=3D"#ff0000"><B>(58)&nbsp;</B></FONT></TT></TD>
    <TD align=3D"RIGHT" nowrap=3D""><TT><FONT=20
      color=3D"#ff0000"><B>0.0011&nbsp;</B></FONT></TT></TD>
    <TD align=3D"RIGHT"><TT><FONT=20
      color=3D"#ff0000"><B>1&nbsp;&nbsp;</B></FONT></TT></TD>
    <TD align=3D"RIGHT"><TT><FONT=20
      color=3D"#ff0000"><B>&nbsp;&nbsp;&nbsp;&nbsp;</B></FONT></TT></TD>
    <TD nowrap=3D""><TT><FONT=20
      =
color=3D"#ff0000"><B>&nbsp;K.LREVVETPLLSPER.F</B></FONT></TT></TD></TR>
  <TR>
    <TD align=3D"RIGHT"><INPUT name=3D"QUE" type=3D"checkbox" =
checked=3D"" value=3D"1636.909032 from(546.643620,3+) =
intensity(582674.8125) =
title(File%3a%20%22D%3a%5cLC%2dMS%20Data%5cRaw%20file%5c180509%5c180509_%=
28051%29_IN06%2eraw%22%3b%20SpectrumID%3a%20%22754%22%3b%20scans%3a%20%22=
1263%22) rtinseconds(1049) scans(1263) index(749) query(1072)"></TD>
    <TD align=3D"RIGHT"><TT><A onmouseover=3D"activateEl('Q1072', =
event)"=20
      onmouseout=3D"clearEl()" =
href=3D"http://admin-pc/mascot/cgi/peptide_view.pl?file=3D..%2Fdata%2F201=
80515%2FF003029.dat&amp;query=3D1072&amp;hit=3D2&amp;index=3DGAW02240.1&a=
mp;db_idx=3D1&amp;px=3D1&amp;section=3D5&amp;ave_thresh=3D43&amp;_ignorei=
onsscorebelow=3D-1&amp;report=3D0&amp;_sigthreshold=3D0.05&amp;_msresflag=
s=3D1025&amp;_msresflags2=3D258&amp;percolate=3D-1&amp;percolate_rt=3D0&a=
mp;_minpeplen=3D7&amp;sessionID=3Dall_secdisabledsession"=20
      target=3D"_blank">1072</A>&nbsp;&nbsp;</TT></TD>
    <TD align=3D"RIGHT"><TT><FONT color=3D"#ff0000"><B>  =20
      546.6436&nbsp;&nbsp;</B></FONT></TT></TD>
    <TD align=3D"RIGHT"><TT><FONT color=3D"#ff0000"><B> =20
      1636.9090&nbsp;&nbsp;</B></FONT></TT></TD>
    <TD align=3D"RIGHT"><TT><FONT color=3D"#ff0000"><B> =20
      1636.9148&nbsp;&nbsp;</B></FONT></TT></TD>
    <TD align=3D"RIGHT" nowrap=3D""><TT><FONT color=3D"#ff0000"><B>   =20
      -3.52&nbsp;</B></FONT></TT></TD>
    <TD align=3D"RIGHT"><TT><FONT=20
      color=3D"#ff0000"><B>1&nbsp;&nbsp;</B></FONT></TT></TD>
    <TD align=3D"RIGHT" nowrap=3D""><TT><FONT=20
      color=3D"#ff0000"><B>(59)&nbsp;</B></FONT></TT></TD>
    <TD align=3D"RIGHT" nowrap=3D""><TT><FONT=20
      color=3D"#ff0000"><B>0.00094&nbsp;</B></FONT></TT></TD>
    <TD align=3D"RIGHT"><TT><FONT=20
      color=3D"#ff0000"><B>1&nbsp;&nbsp;</B></FONT></TT></TD>
    <TD align=3D"RIGHT"><TT><FONT=20
      color=3D"#ff0000"><B>&nbsp;&nbsp;&nbsp;&nbsp;</B></FONT></TT></TD>
    <TD nowrap=3D""><TT><FONT=20
      =
color=3D"#ff0000"><B>&nbsp;K.LREVVETPLLSPER.F</B></FONT></TT></TD></TR>
  <TR>
    <TD align=3D"RIGHT"><INPUT name=3D"QUE" type=3D"checkbox" =
checked=3D"" value=3D"1636.909212 from(546.643680,3+) =
intensity(1839245.6250) =
title(File%3a%20%22D%3a%5cLC%2dMS%20Data%5cRaw%20file%5c180509%5c180509_%=
28051%29_IN06%2eraw%22%3b%20SpectrumID%3a%20%22790%22%3b%20scans%3a%20%22=
1305%22) rtinseconds(1081) scans(1305) index(785) query(1073)"></TD>
    <TD align=3D"RIGHT"><TT><A onmouseover=3D"activateEl('Q1073', =
event)"=20
      onmouseout=3D"clearEl()" =
href=3D"http://admin-pc/mascot/cgi/peptide_view.pl?file=3D..%2Fdata%2F201=
80515%2FF003029.dat&amp;query=3D1073&amp;hit=3D2&amp;index=3DGAW02240.1&a=
mp;db_idx=3D1&amp;px=3D1&amp;section=3D5&amp;ave_thresh=3D43&amp;_ignorei=
onsscorebelow=3D-1&amp;report=3D0&amp;_sigthreshold=3D0.05&amp;_msresflag=
s=3D1025&amp;_msresflags2=3D258&amp;percolate=3D-1&amp;percolate_rt=3D0&a=
mp;_minpeplen=3D7&amp;sessionID=3Dall_secdisabledsession"=20
      target=3D"_blank">1073</A>&nbsp;&nbsp;</TT></TD>
    <TD align=3D"RIGHT"><TT><FONT color=3D"#ff0000"><B>  =20
      546.6437&nbsp;&nbsp;</B></FONT></TT></TD>
    <TD align=3D"RIGHT"><TT><FONT color=3D"#ff0000"><B> =20
      1636.9092&nbsp;&nbsp;</B></FONT></TT></TD>
    <TD align=3D"RIGHT"><TT><FONT color=3D"#ff0000"><B> =20
      1636.9148&nbsp;&nbsp;</B></FONT></TT></TD>
    <TD align=3D"RIGHT" nowrap=3D""><TT><FONT color=3D"#ff0000"><B>   =20
      -3.41&nbsp;</B></FONT></TT></TD>
    <TD align=3D"RIGHT"><TT><FONT=20
      color=3D"#ff0000"><B>1&nbsp;&nbsp;</B></FONT></TT></TD>
    <TD align=3D"RIGHT" nowrap=3D""><TT><FONT=20
      color=3D"#ff0000"><B>(57)&nbsp;</B></FONT></TT></TD>
    <TD align=3D"RIGHT" nowrap=3D""><TT><FONT=20
      color=3D"#ff0000"><B>0.0015&nbsp;</B></FONT></TT></TD>
    <TD align=3D"RIGHT"><TT><FONT=20
      color=3D"#ff0000"><B>1&nbsp;&nbsp;</B></FONT></TT></TD>
    <TD align=3D"RIGHT"><TT><FONT=20
      color=3D"#ff0000"><B>&nbsp;&nbsp;&nbsp;&nbsp;</B></FONT></TT></TD>
    <TD nowrap=3D""><TT><FONT=20
      =
color=3D"#ff0000"><B>&nbsp;K.LREVVETPLLSPER.F</B></FONT></TT></TD></TR>
  <TR>
    <TD align=3D"RIGHT"><INPUT name=3D"QUE" type=3D"checkbox" =
checked=3D"" value=3D"1636.910488 from(819.462520,2+) =
intensity(771569.6875) =
title(File%3a%20%22D%3a%5cLC%2dMS%20Data%5cRaw%20file%5c180509%5c180509_%=
28051%29_IN06%2eraw%22%3b%20SpectrumID%3a%20%22792%22%3b%20scans%3a%20%22=
1307%22) rtinseconds(1083) scans(1307) index(787) query(1074)"></TD>
    <TD align=3D"RIGHT"><TT><A onmouseover=3D"activateEl('Q1074', =
event)"=20
      onmouseout=3D"clearEl()" =
href=3D"http://admin-pc/mascot/cgi/peptide_view.pl?file=3D..%2Fdata%2F201=
80515%2FF003029.dat&amp;query=3D1074&amp;hit=3D2&amp;index=3DGAW02240.1&a=
mp;db_idx=3D1&amp;px=3D1&amp;section=3D5&amp;ave_thresh=3D43&amp;_ignorei=
onsscorebelow=3D-1&amp;report=3D0&amp;_sigthreshold=3D0.05&amp;_msresflag=
s=3D1025&amp;_msresflags2=3D258&amp;percolate=3D-1&amp;percolate_rt=3D0&a=
mp;_minpeplen=3D7&amp;sessionID=3Dall_secdisabledsession"=20
      target=3D"_blank">1074</A>&nbsp;&nbsp;</TT></TD>
    <TD align=3D"RIGHT"><TT><FONT color=3D"#ff0000"><B>  =20
      819.4625&nbsp;&nbsp;</B></FONT></TT></TD>
    <TD align=3D"RIGHT"><TT><FONT color=3D"#ff0000"><B> =20
      1636.9105&nbsp;&nbsp;</B></FONT></TT></TD>
    <TD align=3D"RIGHT"><TT><FONT color=3D"#ff0000"><B> =20
      1636.9148&nbsp;&nbsp;</B></FONT></TT></TD>
    <TD align=3D"RIGHT" nowrap=3D""><TT><FONT color=3D"#ff0000"><B>   =20
      -2.63&nbsp;</B></FONT></TT></TD>
    <TD align=3D"RIGHT"><TT><FONT=20
      color=3D"#ff0000"><B>1&nbsp;&nbsp;</B></FONT></TT></TD>
    <TD align=3D"RIGHT" nowrap=3D""><TT><FONT=20
      color=3D"#ff0000"><B>66&nbsp;&nbsp;</B></FONT></TT></TD>
    <TD align=3D"RIGHT" nowrap=3D""><TT><FONT=20
      color=3D"#ff0000"><B>0.00015&nbsp;</B></FONT></TT></TD>
    <TD align=3D"RIGHT"><TT><FONT=20
      color=3D"#ff0000"><B>1&nbsp;&nbsp;</B></FONT></TT></TD>
    <TD align=3D"RIGHT"><TT><FONT=20
      color=3D"#ff0000"><B>&nbsp;&nbsp;&nbsp;&nbsp;</B></FONT></TT></TD>
    <TD nowrap=3D""><TT><FONT=20
      =
color=3D"#ff0000"><B>&nbsp;K.LREVVETPLLSPER.F</B></FONT></TT></TD></TR>
  <TR>
    <TD align=3D"RIGHT"><INPUT name=3D"QUE" type=3D"checkbox" =
checked=3D"" value=3D"1636.911228 from(819.462890,2+) =
intensity(329456.5625) =
title(File%3a%20%22D%3a%5cLC%2dMS%20Data%5cRaw%20file%5c180509%5c180509_%=
28051%29_IN06%2eraw%22%3b%20SpectrumID%3a%20%22757%22%3b%20scans%3a%20%22=
1266%22) rtinseconds(1052) scans(1266) index(752) query(1075)"></TD>
    <TD align=3D"RIGHT"><TT><A onmouseover=3D"activateEl('Q1075', =
event)"=20
      onmouseout=3D"clearEl()" =
href=3D"http://admin-pc/mascot/cgi/peptide_view.pl?file=3D..%2Fdata%2F201=
80515%2FF003029.dat&amp;query=3D1075&amp;hit=3D2&amp;index=3DGAW02240.1&a=
mp;db_idx=3D1&amp;px=3D1&amp;section=3D5&amp;ave_thresh=3D43&amp;_ignorei=
onsscorebelow=3D-1&amp;report=3D0&amp;_sigthreshold=3D0.05&amp;_msresflag=
s=3D1025&amp;_msresflags2=3D258&amp;percolate=3D-1&amp;percolate_rt=3D0&a=
mp;_minpeplen=3D7&amp;sessionID=3Dall_secdisabledsession"=20
      target=3D"_blank">1075</A>&nbsp;&nbsp;</TT></TD>
    <TD align=3D"RIGHT"><TT><FONT color=3D"#ff0000"><B>  =20
      819.4629&nbsp;&nbsp;</B></FONT></TT></TD>
    <TD align=3D"RIGHT"><TT><FONT color=3D"#ff0000"><B> =20
      1636.9112&nbsp;&nbsp;</B></FONT></TT></TD>
    <TD align=3D"RIGHT"><TT><FONT color=3D"#ff0000"><B> =20
      1636.9148&nbsp;&nbsp;</B></FONT></TT></TD>
    <TD align=3D"RIGHT" nowrap=3D""><TT><FONT color=3D"#ff0000"><B>   =20
      -2.18&nbsp;</B></FONT></TT></TD>
    <TD align=3D"RIGHT"><TT><FONT=20
      color=3D"#ff0000"><B>1&nbsp;&nbsp;</B></FONT></TT></TD>
    <TD align=3D"RIGHT" nowrap=3D""><TT><FONT=20
      color=3D"#ff0000"><B>(53)&nbsp;</B></FONT></TT></TD>
    <TD align=3D"RIGHT" nowrap=3D""><TT><FONT=20
      color=3D"#ff0000"><B>0.0034&nbsp;</B></FONT></TT></TD>
    <TD align=3D"RIGHT"><TT><FONT=20
      color=3D"#ff0000"><B>1&nbsp;&nbsp;</B></FONT></TT></TD>
    <TD align=3D"RIGHT"><TT><FONT=20
      color=3D"#ff0000"><B>&nbsp;&nbsp;&nbsp;&nbsp;</B></FONT></TT></TD>
    <TD nowrap=3D""><TT><FONT=20
      =
color=3D"#ff0000"><B>&nbsp;K.LREVVETPLLSPER.F</B></FONT></TT></TD></TR>
  <TR>
    <TD align=3D"RIGHT"><INPUT name=3D"QUE" type=3D"checkbox" =
checked=3D"" value=3D"2223.242288 from(1112.628420,2+) =
intensity(59779.2422) =
title(File%3a%20%22D%3a%5cLC%2dMS%20Data%5cRaw%20file%5c180509%5c180509_%=
28051%29_IN06%2eraw%22%3b%20SpectrumID%3a%20%221075%22%3b%20scans%3a%20%2=
21637%22) rtinseconds(1330) scans(1637) index(1070) query(1305)"></TD>
    <TD align=3D"RIGHT"><TT><A onmouseover=3D"activateEl('Q1305', =
event)"=20
      onmouseout=3D"clearEl()" =
href=3D"http://admin-pc/mascot/cgi/peptide_view.pl?file=3D..%2Fdata%2F201=
80515%2FF003029.dat&amp;query=3D1305&amp;hit=3D1&amp;index=3DGAW02240.1&a=
mp;db_idx=3D1&amp;px=3D1&amp;section=3D5&amp;ave_thresh=3D43&amp;_ignorei=
onsscorebelow=3D-1&amp;report=3D0&amp;_sigthreshold=3D0.05&amp;_msresflag=
s=3D1025&amp;_msresflags2=3D258&amp;percolate=3D-1&amp;percolate_rt=3D0&a=
mp;_minpeplen=3D7&amp;sessionID=3Dall_secdisabledsession"=20
      target=3D"_blank">1305</A>&nbsp;&nbsp;</TT></TD>
    <TD align=3D"RIGHT"><TT><FONT color=3D"#ff0000"><B> =20
      1112.6284&nbsp;&nbsp;</B></FONT></TT></TD>
    <TD align=3D"RIGHT"><TT><FONT color=3D"#ff0000"><B> =20
      2223.2423&nbsp;&nbsp;</B></FONT></TT></TD>
    <TD align=3D"RIGHT"><TT><FONT color=3D"#ff0000"><B> =20
      2223.2304&nbsp;&nbsp;</B></FONT></TT></TD>
    <TD align=3D"RIGHT" nowrap=3D""><TT><FONT color=3D"#ff0000"><B>    =20
      5.36&nbsp;</B></FONT></TT></TD>
    <TD align=3D"RIGHT"><TT><FONT=20
      color=3D"#ff0000"><B>1&nbsp;&nbsp;</B></FONT></TT></TD>
    <TD align=3D"RIGHT" nowrap=3D""><TT><FONT=20
      color=3D"#ff0000"><B>61&nbsp;&nbsp;</B></FONT></TT></TD>
    <TD align=3D"RIGHT" nowrap=3D""><TT><FONT=20
      color=3D"#ff0000"><B>0.00026&nbsp;</B></FONT></TT></TD>
    <TD align=3D"RIGHT"><TT><FONT=20
      color=3D"#ff0000"><B>1&nbsp;&nbsp;</B></FONT></TT></TD>
    <TD align=3D"RIGHT"><TT><FONT=20
      color=3D"#ff0000"><B>&nbsp;&nbsp;&nbsp;&nbsp;</B></FONT></TT></TD>
    <TD nowrap=3D""><TT><FONT=20
      =
color=3D"#ff0000"><B>&nbsp;R.FVNLGIDPPKGVLLFGPPGTGK.T</B></FONT></TT></TD=
></TR></TBODY></TABLE><BR>
<HR>

<TABLE border=3D"0" cellspacing=3D"0">
  <TBODY>
  <TR>
    <TD><TT><B><A =
name=3D"Hit2">2.</A>&nbsp;&nbsp;&nbsp;&nbsp;</B></TT></TD>
    <TD nowrap=3D""><TT><A =
href=3D"http://admin-pc/mascot/cgi/protein_view.pl?file=3D..%2Fdata%2F201=
80515%2FF003029.dat&amp;hit=3DKIK63809.1&amp;db_idx=3D1&amp;px=3D1&amp;av=
e_thresh=3D43&amp;_ignoreionsscorebelow=3D-1&amp;report=3D0&amp;_sigthres=
hold=3D0.05&amp;_msresflags=3D1025&amp;_msresflags2=3D258&amp;percolate=3D=
-1&amp;percolate_rt=3D0&amp;_minpeplen=3D7&amp;sessionID=3Dall_secdisable=
dsession"=20
      =
target=3D"_blank">KIK63809.1</A>&nbsp;&nbsp;&nbsp;&nbsp;<B>Mass:</B>&nbsp=
;50874&nbsp;&nbsp;&nbsp;&nbsp;<B>Score:</B>&nbsp;527&nbsp;&nbsp;&nbsp;&nb=
sp;<B>Matches:</B>&nbsp;21(21)&nbsp;&nbsp;<B>Sequences:</B>&nbsp;9(9)&nbs=
p;&nbsp;<B>emPAI:</B>&nbsp;1.11</TT></TD></TR>
  <TR>
    <TD>&nbsp;</TD>
    <TD nowrap=3D""><TT>hypothetical protein GYMLUDRAFT_40893 [Gymnopus=20
      luxurians FD-317 M1]</TT></TD></TR></TBODY></TABLE>
<TABLE border=3D"0" cellspacing=3D"0">
  <TBODY>
  <TR>
    <TD align=3D"RIGHT"><INPUT name=3D"INCLUDE" =
onclick=3D"SaveClicks(this,this.form)"=20
      type=3D"checkbox" value=3D"2"></TD>
    <TD nowrap=3D""><TT>Check to include this hit in error tolerant =
search or=20
      archive report</TT></TD></TR>
  <TR>
    <TD><TT>&nbsp;&nbsp;&nbsp;&nbsp;&nbsp;&nbsp;</TT></TD>
    <TD>&nbsp;</TD></TR></TBODY></TABLE>
<TABLE border=3D"0" cellspacing=3D"0" cellpadding=3D"0">
  <TBODY>
  <TR>
    <TD><TT>&nbsp;&nbsp;&nbsp;&nbsp;&nbsp;&nbsp;</TT></TD>
    <TD align=3D"RIGHT"><TT><B>Query&nbsp;&nbsp;</B></TT></TD>
    <TD align=3D"RIGHT"><TT><B>Observed&nbsp;&nbsp;</B></TT></TD>
    <TD align=3D"RIGHT" =
nowrap=3D""><TT><B>Mr(expt)&nbsp;&nbsp;</B></TT></TD>
    <TD align=3D"RIGHT" =
nowrap=3D""><TT><B>Mr(calc)&nbsp;&nbsp;</B></TT></TD>
    <TD align=3D"RIGHT"><TT><B>&nbsp;ppm&nbsp;&nbsp;</B></TT></TD>
    <TD align=3D"RIGHT"><TT><B>Miss&nbsp;</B></TT></TD>
    <TD align=3D"RIGHT"><TT><B>Score&nbsp;</B></TT></TD>
    <TD align=3D"RIGHT"><TT><B>Expect&nbsp;</B></TT></TD>
    <TD align=3D"RIGHT"><TT><B>Rank&nbsp;</B></TT></TD>
    <TD align=3D"RIGHT"><TT><B>Unique&nbsp;</B></TT></TD>
    <TD><TT><B>&nbsp;Peptide</B></TT></TD></TR>
  <TR>
    <TD align=3D"RIGHT">&nbsp;</TD>
    <TD align=3D"RIGHT"><TT><A onmouseover=3D"activateEl('Q168', event)" =

      onmouseout=3D"clearEl()" =
href=3D"http://admin-pc/mascot/cgi/peptide_view.pl?file=3D..%2Fdata%2F201=
80515%2FF003029.dat&amp;query=3D168&amp;hit=3D1&amp;index=3DKIK63809.1&am=
p;db_idx=3D1&amp;px=3D1&amp;section=3D5&amp;ave_thresh=3D43&amp;_ignoreio=
nsscorebelow=3D-1&amp;report=3D0&amp;_sigthreshold=3D0.05&amp;_msresflags=
=3D1025&amp;_msresflags2=3D258&amp;percolate=3D-1&amp;percolate_rt=3D0&am=
p;_minpeplen=3D7&amp;sessionID=3Dall_secdisabledsession"=20
      target=3D"_blank">168</A>&nbsp;&nbsp;</TT></TD>
    <TD align=3D"RIGHT"><TT><FONT color=3D"#ff0000">  =20
      438.7488&nbsp;&nbsp;</FONT></TT></TD>
    <TD align=3D"RIGHT"><TT><FONT color=3D"#ff0000">  =20
      875.4831&nbsp;&nbsp;</FONT></TT></TD>
    <TD align=3D"RIGHT"><TT><FONT color=3D"#ff0000">  =20
      875.4865&nbsp;&nbsp;</FONT></TT></TD>
    <TD align=3D"RIGHT" nowrap=3D""><TT><FONT color=3D"#ff0000">   =20
      -3.93&nbsp;</FONT></TT></TD>
    <TD align=3D"RIGHT"><TT><FONT =
color=3D"#ff0000">0&nbsp;&nbsp;</FONT></TT></TD>
    <TD align=3D"RIGHT" nowrap=3D""><TT><FONT=20
      color=3D"#ff0000">49&nbsp;&nbsp;</FONT></TT></TD>
    <TD align=3D"RIGHT" nowrap=3D""><TT><FONT=20
      color=3D"#ff0000">0.043&nbsp;</FONT></TT></TD>
    <TD align=3D"RIGHT"><TT><FONT =
color=3D"#ff0000">1&nbsp;&nbsp;</FONT></TT></TD>
    <TD align=3D"RIGHT"><TT><FONT=20
      color=3D"#ff0000">&nbsp;&nbsp;&nbsp;&nbsp;</FONT></TT></TD>
    <TD nowrap=3D""><TT><FONT=20
  color=3D"#ff0000">&nbsp;K.FVVGLGER.V</FONT></TT></TD></TR>
  <TR>
    <TD align=3D"RIGHT">&nbsp;</TD>
    <TD align=3D"RIGHT"><TT><A onmouseover=3D"activateEl('Q442', event)" =

      onmouseout=3D"clearEl()" =
href=3D"http://admin-pc/mascot/cgi/peptide_view.pl?file=3D..%2Fdata%2F201=
80515%2FF003029.dat&amp;query=3D442&amp;hit=3D2&amp;index=3DKIK63809.1&am=
p;db_idx=3D1&amp;px=3D1&amp;section=3D5&amp;ave_thresh=3D43&amp;_ignoreio=
nsscorebelow=3D-1&amp;report=3D0&amp;_sigthreshold=3D0.05&amp;_msresflags=
=3D1025&amp;_msresflags2=3D258&amp;percolate=3D-1&amp;percolate_rt=3D0&am=
p;_minpeplen=3D7&amp;sessionID=3Dall_secdisabledsession"=20
      target=3D"_blank">442</A>&nbsp;&nbsp;</TT></TD>
    <TD align=3D"RIGHT"><TT><FONT color=3D"#ff0000">  =20
      571.8301&nbsp;&nbsp;</FONT></TT></TD>
    <TD align=3D"RIGHT"><TT><FONT color=3D"#ff0000"> =20
      1141.6457&nbsp;&nbsp;</FONT></TT></TD>
    <TD align=3D"RIGHT"><TT><FONT color=3D"#ff0000"> =20
      1141.6496&nbsp;&nbsp;</FONT></TT></TD>
    <TD align=3D"RIGHT" nowrap=3D""><TT><FONT color=3D"#ff0000">   =20
      -3.36&nbsp;</FONT></TT></TD>
    <TD align=3D"RIGHT"><TT><FONT =
color=3D"#ff0000">0&nbsp;&nbsp;</FONT></TT></TD>
    <TD align=3D"RIGHT" nowrap=3D""><TT><FONT=20
      color=3D"#ff0000">68&nbsp;&nbsp;</FONT></TT></TD>
    <TD align=3D"RIGHT" nowrap=3D""><TT><FONT=20
      color=3D"#ff0000">0.00019&nbsp;</FONT></TT></TD>
    <TD align=3D"RIGHT"><TT><FONT =
color=3D"#ff0000">1&nbsp;&nbsp;</FONT></TT></TD>
    <TD align=3D"RIGHT"><TT><FONT=20
      color=3D"#ff0000">&nbsp;&nbsp;&nbsp;&nbsp;</FONT></TT></TD>
    <TD nowrap=3D""><TT><FONT=20
    color=3D"#ff0000">&nbsp;K.GVLLFGPPGTGK.T</FONT></TT></TD></TR>
  <TR>
    <TD align=3D"RIGHT">&nbsp;</TD>
    <TD align=3D"RIGHT"><TT><A onmouseover=3D"activateEl('Q524', event)" =

      onmouseout=3D"clearEl()" =
href=3D"http://admin-pc/mascot/cgi/peptide_view.pl?file=3D..%2Fdata%2F201=
80515%2FF003029.dat&amp;query=3D524&amp;hit=3D1&amp;index=3DKIK63809.1&am=
p;db_idx=3D1&amp;px=3D1&amp;section=3D5&amp;ave_thresh=3D43&amp;_ignoreio=
nsscorebelow=3D-1&amp;report=3D0&amp;_sigthreshold=3D0.05&amp;_msresflags=
=3D1025&amp;_msresflags2=3D258&amp;percolate=3D-1&amp;percolate_rt=3D0&am=
p;_minpeplen=3D7&amp;sessionID=3Dall_secdisabledsession"=20
      target=3D"_blank">524</A>&nbsp;&nbsp;</TT></TD>
    <TD align=3D"RIGHT"><TT><FONT color=3D"#ff0000">  =20
      609.2930&nbsp;&nbsp;</FONT></TT></TD>
    <TD align=3D"RIGHT"><TT><FONT color=3D"#ff0000"> =20
      1216.5715&nbsp;&nbsp;</FONT></TT></TD>
    <TD align=3D"RIGHT"><TT><FONT color=3D"#ff0000"> =20
      1216.5758&nbsp;&nbsp;</FONT></TT></TD>
    <TD align=3D"RIGHT" nowrap=3D""><TT><FONT color=3D"#ff0000">   =20
      -3.51&nbsp;</FONT></TT></TD>
    <TD align=3D"RIGHT"><TT><FONT =
color=3D"#ff0000">0&nbsp;&nbsp;</FONT></TT></TD>
    <TD align=3D"RIGHT" nowrap=3D""><TT><FONT=20
      color=3D"#ff0000">(65)&nbsp;</FONT></TT></TD>
    <TD align=3D"RIGHT" nowrap=3D""><TT><FONT=20
      color=3D"#ff0000">0.00067&nbsp;</FONT></TT></TD>
    <TD align=3D"RIGHT"><TT><FONT =
color=3D"#ff0000">1&nbsp;&nbsp;</FONT></TT></TD>
    <TD align=3D"RIGHT"><TT><FONT=20
      color=3D"#ff0000">&nbsp;&nbsp;&nbsp;&nbsp;</FONT></TT></TD>
    <TD nowrap=3D""><TT><FONT=20
    color=3D"#ff0000">&nbsp;R.VAPTDIEEGMR.V</FONT></TT></TD></TR>
  <TR>
    <TD align=3D"RIGHT">&nbsp;</TD>
    <TD align=3D"RIGHT"><TT><A onmouseover=3D"activateEl('Q525', event)" =

      onmouseout=3D"clearEl()" =
href=3D"http://admin-pc/mascot/cgi/peptide_view.pl?file=3D..%2Fdata%2F201=
80515%2FF003029.dat&amp;query=3D525&amp;hit=3D1&amp;index=3DKIK63809.1&am=
p;db_idx=3D1&amp;px=3D1&amp;section=3D5&amp;ave_thresh=3D43&amp;_ignoreio=
nsscorebelow=3D-1&amp;report=3D0&amp;_sigthreshold=3D0.05&amp;_msresflags=
=3D1025&amp;_msresflags2=3D258&amp;percolate=3D-1&amp;percolate_rt=3D0&am=
p;_minpeplen=3D7&amp;sessionID=3Dall_secdisabledsession"=20
      target=3D"_blank">525</A>&nbsp;&nbsp;</TT></TD>
    <TD align=3D"RIGHT"><TT><FONT color=3D"#ff0000">  =20
      609.2936&nbsp;&nbsp;</FONT></TT></TD>
    <TD align=3D"RIGHT"><TT><FONT color=3D"#ff0000"> =20
      1216.5727&nbsp;&nbsp;</FONT></TT></TD>
    <TD align=3D"RIGHT"><TT><FONT color=3D"#ff0000"> =20
      1216.5758&nbsp;&nbsp;</FONT></TT></TD>
    <TD align=3D"RIGHT" nowrap=3D""><TT><FONT color=3D"#ff0000">   =20
      -2.50&nbsp;</FONT></TT></TD>
    <TD align=3D"RIGHT"><TT><FONT =
color=3D"#ff0000">0&nbsp;&nbsp;</FONT></TT></TD>
    <TD align=3D"RIGHT" nowrap=3D""><TT><FONT=20
      color=3D"#ff0000">(70)&nbsp;</FONT></TT></TD>
    <TD align=3D"RIGHT" nowrap=3D""><TT><FONT=20
      color=3D"#ff0000">0.00024&nbsp;</FONT></TT></TD>
    <TD align=3D"RIGHT"><TT><FONT =
color=3D"#ff0000">1&nbsp;&nbsp;</FONT></TT></TD>
    <TD align=3D"RIGHT"><TT><FONT=20
      color=3D"#ff0000">&nbsp;&nbsp;&nbsp;&nbsp;</FONT></TT></TD>
    <TD nowrap=3D""><TT><FONT=20
    color=3D"#ff0000">&nbsp;R.VAPTDIEEGMR.V</FONT></TT></TD></TR>
  <TR>
    <TD align=3D"RIGHT">&nbsp;</TD>
    <TD align=3D"RIGHT"><TT><A onmouseover=3D"activateEl('Q541', event)" =

      onmouseout=3D"clearEl()" =
href=3D"http://admin-pc/mascot/cgi/peptide_view.pl?file=3D..%2Fdata%2F201=
80515%2FF003029.dat&amp;query=3D541&amp;hit=3D1&amp;index=3DKIK63809.1&am=
p;db_idx=3D1&amp;px=3D1&amp;section=3D5&amp;ave_thresh=3D43&amp;_ignoreio=
nsscorebelow=3D-1&amp;report=3D0&amp;_sigthreshold=3D0.05&amp;_msresflags=
=3D1025&amp;_msresflags2=3D258&amp;percolate=3D-1&amp;percolate_rt=3D0&am=
p;_minpeplen=3D7&amp;sessionID=3Dall_secdisabledsession"=20
      target=3D"_blank">541</A>&nbsp;&nbsp;</TT></TD>
    <TD align=3D"RIGHT"><TT><FONT color=3D"#ff0000">  =20
      617.2906&nbsp;&nbsp;</FONT></TT></TD>
    <TD align=3D"RIGHT"><TT><FONT color=3D"#ff0000"> =20
      1232.5666&nbsp;&nbsp;</FONT></TT></TD>
    <TD align=3D"RIGHT"><TT><FONT color=3D"#ff0000"> =20
      1232.5707&nbsp;&nbsp;</FONT></TT></TD>
    <TD align=3D"RIGHT" nowrap=3D""><TT><FONT color=3D"#ff0000">   =20
      -3.30&nbsp;</FONT></TT></TD>
    <TD align=3D"RIGHT"><TT><FONT =
color=3D"#ff0000">0&nbsp;&nbsp;</FONT></TT></TD>
    <TD align=3D"RIGHT" nowrap=3D""><TT><FONT=20
      color=3D"#ff0000">(59)&nbsp;</FONT></TT></TD>
    <TD align=3D"RIGHT" nowrap=3D""><TT><FONT=20
      color=3D"#ff0000">0.0026&nbsp;</FONT></TT></TD>
    <TD align=3D"RIGHT"><TT><FONT =
color=3D"#ff0000">1&nbsp;&nbsp;</FONT></TT></TD>
    <TD align=3D"RIGHT"><TT><FONT=20
      color=3D"#ff0000">&nbsp;&nbsp;&nbsp;&nbsp;</FONT></TT></TD>
    <TD nowrap=3D""><TT><FONT =
color=3D"#ff0000">&nbsp;R.VAPTDIEEG<U>M</U>R.V +=20
      Oxidation (M)</FONT></TT></TD></TR>
  <TR>
    <TD align=3D"RIGHT">&nbsp;</TD>
    <TD align=3D"RIGHT"><TT><A onmouseover=3D"activateEl('Q546', event)" =

      onmouseout=3D"clearEl()" =
href=3D"http://admin-pc/mascot/cgi/peptide_view.pl?file=3D..%2Fdata%2F201=
80515%2FF003029.dat&amp;query=3D546&amp;hit=3D1&amp;index=3DKIK63809.1&am=
p;db_idx=3D1&amp;px=3D1&amp;section=3D5&amp;ave_thresh=3D43&amp;_ignoreio=
nsscorebelow=3D-1&amp;report=3D0&amp;_sigthreshold=3D0.05&amp;_msresflags=
=3D1025&amp;_msresflags2=3D258&amp;percolate=3D-1&amp;percolate_rt=3D0&am=
p;_minpeplen=3D7&amp;sessionID=3Dall_secdisabledsession"=20
      target=3D"_blank">546</A>&nbsp;&nbsp;</TT></TD>
    <TD align=3D"RIGHT"><TT><FONT color=3D"#ff0000">  =20
      617.2913&nbsp;&nbsp;</FONT></TT></TD>
    <TD align=3D"RIGHT"><TT><FONT color=3D"#ff0000"> =20
      1232.5680&nbsp;&nbsp;</FONT></TT></TD>
    <TD align=3D"RIGHT"><TT><FONT color=3D"#ff0000"> =20
      1232.5707&nbsp;&nbsp;</FONT></TT></TD>
    <TD align=3D"RIGHT" nowrap=3D""><TT><FONT color=3D"#ff0000">   =20
      -2.21&nbsp;</FONT></TT></TD>
    <TD align=3D"RIGHT"><TT><FONT =
color=3D"#ff0000">0&nbsp;&nbsp;</FONT></TT></TD>
    <TD align=3D"RIGHT" nowrap=3D""><TT><FONT=20
      color=3D"#ff0000">73&nbsp;&nbsp;</FONT></TT></TD>
    <TD align=3D"RIGHT" nowrap=3D""><TT><FONT=20
      color=3D"#ff0000">0.00012&nbsp;</FONT></TT></TD>
    <TD align=3D"RIGHT"><TT><FONT =
color=3D"#ff0000">1&nbsp;&nbsp;</FONT></TT></TD>
    <TD align=3D"RIGHT"><TT><FONT=20
      color=3D"#ff0000">&nbsp;&nbsp;&nbsp;&nbsp;</FONT></TT></TD>
    <TD nowrap=3D""><TT><FONT =
color=3D"#ff0000">&nbsp;R.VAPTDIEEG<U>M</U>R.V +=20
      Oxidation (M)</FONT></TT></TD></TR>
  <TR>
    <TD align=3D"RIGHT">&nbsp;</TD>
    <TD align=3D"RIGHT"><TT><A onmouseover=3D"activateEl('Q547', event)" =

      onmouseout=3D"clearEl()" =
href=3D"http://admin-pc/mascot/cgi/peptide_view.pl?file=3D..%2Fdata%2F201=
80515%2FF003029.dat&amp;query=3D547&amp;hit=3D1&amp;index=3DKIK63809.1&am=
p;db_idx=3D1&amp;px=3D1&amp;section=3D5&amp;ave_thresh=3D43&amp;_ignoreio=
nsscorebelow=3D-1&amp;report=3D0&amp;_sigthreshold=3D0.05&amp;_msresflags=
=3D1025&amp;_msresflags2=3D258&amp;percolate=3D-1&amp;percolate_rt=3D0&am=
p;_minpeplen=3D7&amp;sessionID=3Dall_secdisabledsession"=20
      target=3D"_blank">547</A>&nbsp;&nbsp;</TT></TD>
    <TD align=3D"RIGHT"><TT><FONT color=3D"#ff0000">  =20
      617.2916&nbsp;&nbsp;</FONT></TT></TD>
    <TD align=3D"RIGHT"><TT><FONT color=3D"#ff0000"> =20
      1232.5686&nbsp;&nbsp;</FONT></TT></TD>
    <TD align=3D"RIGHT"><TT><FONT color=3D"#ff0000"> =20
      1232.5707&nbsp;&nbsp;</FONT></TT></TD>
    <TD align=3D"RIGHT" nowrap=3D""><TT><FONT color=3D"#ff0000">   =20
      -1.72&nbsp;</FONT></TT></TD>
    <TD align=3D"RIGHT"><TT><FONT =
color=3D"#ff0000">0&nbsp;&nbsp;</FONT></TT></TD>
    <TD align=3D"RIGHT" nowrap=3D""><TT><FONT=20
      color=3D"#ff0000">(71)&nbsp;</FONT></TT></TD>
    <TD align=3D"RIGHT" nowrap=3D""><TT><FONT=20
      color=3D"#ff0000">0.00015&nbsp;</FONT></TT></TD>
    <TD align=3D"RIGHT"><TT><FONT =
color=3D"#ff0000">1&nbsp;&nbsp;</FONT></TT></TD>
    <TD align=3D"RIGHT"><TT><FONT=20
      color=3D"#ff0000">&nbsp;&nbsp;&nbsp;&nbsp;</FONT></TT></TD>
    <TD nowrap=3D""><TT><FONT =
color=3D"#ff0000">&nbsp;R.VAPTDIEEG<U>M</U>R.V +=20
      Oxidation (M)</FONT></TT></TD></TR>
  <TR>
    <TD align=3D"RIGHT">&nbsp;</TD>
    <TD align=3D"RIGHT"><TT><A onmouseover=3D"activateEl('Q623', event)" =

      onmouseout=3D"clearEl()" =
href=3D"http://admin-pc/mascot/cgi/peptide_view.pl?file=3D..%2Fdata%2F201=
80515%2FF003029.dat&amp;query=3D623&amp;hit=3D2&amp;index=3DKIK63809.1&am=
p;db_idx=3D1&amp;px=3D1&amp;section=3D5&amp;ave_thresh=3D43&amp;_ignoreio=
nsscorebelow=3D-1&amp;report=3D0&amp;_sigthreshold=3D0.05&amp;_msresflags=
=3D1025&amp;_msresflags2=3D258&amp;percolate=3D-1&amp;percolate_rt=3D0&am=
p;_minpeplen=3D7&amp;sessionID=3Dall_secdisabledsession"=20
      target=3D"_blank">623</A>&nbsp;&nbsp;</TT></TD>
    <TD align=3D"RIGHT"><TT>   634.8161&nbsp;&nbsp;</TT></TD>
    <TD align=3D"RIGHT"><TT>  1267.6176&nbsp;&nbsp;</TT></TD>
    <TD align=3D"RIGHT"><TT>  1267.6231&nbsp;&nbsp;</TT></TD>
    <TD align=3D"RIGHT" nowrap=3D""><TT>    -4.27&nbsp;</TT></TD>
    <TD align=3D"RIGHT"><TT>0&nbsp;&nbsp;</TT></TD>
    <TD align=3D"RIGHT" nowrap=3D""><TT>(57)&nbsp;</TT></TD>
    <TD align=3D"RIGHT" nowrap=3D""><TT>0.0049&nbsp;</TT></TD>
    <TD align=3D"RIGHT"><TT>2&nbsp;&nbsp;</TT></TD>
    <TD align=3D"RIGHT"><TT>&nbsp;&nbsp;&nbsp;&nbsp;</TT></TD>
    <TD nowrap=3D""><TT>&nbsp;R.SVATEAG<U>M</U>FAIR.A + Oxidation =
(M)</TT></TD></TR>
  <TR>
    <TD align=3D"RIGHT">&nbsp;</TD>
    <TD align=3D"RIGHT"><TT><A onmouseover=3D"activateEl('Q624', event)" =

      onmouseout=3D"clearEl()" =
href=3D"http://admin-pc/mascot/cgi/peptide_view.pl?file=3D..%2Fdata%2F201=
80515%2FF003029.dat&amp;query=3D624&amp;hit=3D2&amp;index=3DKIK63809.1&am=
p;db_idx=3D1&amp;px=3D1&amp;section=3D5&amp;ave_thresh=3D43&amp;_ignoreio=
nsscorebelow=3D-1&amp;report=3D0&amp;_sigthreshold=3D0.05&amp;_msresflags=
=3D1025&amp;_msresflags2=3D258&amp;percolate=3D-1&amp;percolate_rt=3D0&am=
p;_minpeplen=3D7&amp;sessionID=3Dall_secdisabledsession"=20
      target=3D"_blank">624</A>&nbsp;&nbsp;</TT></TD>
    <TD align=3D"RIGHT"><TT>   634.8165&nbsp;&nbsp;</TT></TD>
    <TD align=3D"RIGHT"><TT>  1267.6184&nbsp;&nbsp;</TT></TD>
    <TD align=3D"RIGHT"><TT>  1267.6231&nbsp;&nbsp;</TT></TD>
    <TD align=3D"RIGHT" nowrap=3D""><TT>    -3.69&nbsp;</TT></TD>
    <TD align=3D"RIGHT"><TT>0&nbsp;&nbsp;</TT></TD>
    <TD align=3D"RIGHT" nowrap=3D""><TT>(62)&nbsp;</TT></TD>
    <TD align=3D"RIGHT" nowrap=3D""><TT>0.0017&nbsp;</TT></TD>
    <TD align=3D"RIGHT"><TT>2&nbsp;&nbsp;</TT></TD>
    <TD align=3D"RIGHT"><TT>&nbsp;&nbsp;&nbsp;&nbsp;</TT></TD>
    <TD nowrap=3D""><TT>&nbsp;R.SVATEAG<U>M</U>FAIR.A + Oxidation =
(M)</TT></TD></TR>
  <TR>
    <TD align=3D"RIGHT">&nbsp;</TD>
    <TD align=3D"RIGHT"><TT><A onmouseover=3D"activateEl('Q626', event)" =

      onmouseout=3D"clearEl()" =
href=3D"http://admin-pc/mascot/cgi/peptide_view.pl?file=3D..%2Fdata%2F201=
80515%2FF003029.dat&amp;query=3D626&amp;hit=3D2&amp;index=3DKIK63809.1&am=
p;db_idx=3D1&amp;px=3D1&amp;section=3D5&amp;ave_thresh=3D43&amp;_ignoreio=
nsscorebelow=3D-1&amp;report=3D0&amp;_sigthreshold=3D0.05&amp;_msresflags=
=3D1025&amp;_msresflags2=3D258&amp;percolate=3D-1&amp;percolate_rt=3D0&am=
p;_minpeplen=3D7&amp;sessionID=3Dall_secdisabledsession"=20
      target=3D"_blank">626</A>&nbsp;&nbsp;</TT></TD>
    <TD align=3D"RIGHT"><TT>   634.8166&nbsp;&nbsp;</TT></TD>
    <TD align=3D"RIGHT"><TT>  1267.6186&nbsp;&nbsp;</TT></TD>
    <TD align=3D"RIGHT"><TT>  1267.6231&nbsp;&nbsp;</TT></TD>
    <TD align=3D"RIGHT" nowrap=3D""><TT>    -3.50&nbsp;</TT></TD>
    <TD align=3D"RIGHT"><TT>0&nbsp;&nbsp;</TT></TD>
    <TD align=3D"RIGHT" nowrap=3D""><TT>64&nbsp;&nbsp;</TT></TD>
    <TD align=3D"RIGHT" nowrap=3D""><TT>0.00089&nbsp;</TT></TD>
    <TD align=3D"RIGHT"><TT>2&nbsp;&nbsp;</TT></TD>
    <TD align=3D"RIGHT"><TT>&nbsp;&nbsp;&nbsp;&nbsp;</TT></TD>
    <TD nowrap=3D""><TT>&nbsp;R.SVATEAG<U>M</U>FAIR.A + Oxidation =
(M)</TT></TD></TR>
  <TR>
    <TD align=3D"RIGHT">&nbsp;</TD>
    <TD align=3D"RIGHT"><TT><A onmouseover=3D"activateEl('Q684', event)" =

      onmouseout=3D"clearEl()" =
href=3D"http://admin-pc/mascot/cgi/peptide_view.pl?file=3D..%2Fdata%2F201=
80515%2FF003029.dat&amp;query=3D684&amp;hit=3D1&amp;index=3DKIK63809.1&am=
p;db_idx=3D1&amp;px=3D1&amp;section=3D5&amp;ave_thresh=3D43&amp;_ignoreio=
nsscorebelow=3D-1&amp;report=3D0&amp;_sigthreshold=3D0.05&amp;_msresflags=
=3D1025&amp;_msresflags2=3D258&amp;percolate=3D-1&amp;percolate_rt=3D0&am=
p;_minpeplen=3D7&amp;sessionID=3Dall_secdisabledsession"=20
      target=3D"_blank">684</A>&nbsp;&nbsp;</TT></TD>
    <TD align=3D"RIGHT"><TT><FONT color=3D"#ff0000">  =20
      649.3129&nbsp;&nbsp;</FONT></TT></TD>
    <TD align=3D"RIGHT"><TT><FONT color=3D"#ff0000"> =20
      1296.6113&nbsp;&nbsp;</FONT></TT></TD>
    <TD align=3D"RIGHT"><TT><FONT color=3D"#ff0000"> =20
      1296.6132&nbsp;&nbsp;</FONT></TT></TD>
    <TD align=3D"RIGHT" nowrap=3D""><TT><FONT color=3D"#ff0000">   =20
      -1.46&nbsp;</FONT></TT></TD>
    <TD align=3D"RIGHT"><TT><FONT =
color=3D"#ff0000">0&nbsp;&nbsp;</FONT></TT></TD>
    <TD align=3D"RIGHT" nowrap=3D""><TT><FONT=20
      color=3D"#ff0000">47&nbsp;&nbsp;</FONT></TT></TD>
    <TD align=3D"RIGHT" nowrap=3D""><TT><FONT=20
      color=3D"#ff0000">0.048&nbsp;</FONT></TT></TD>
    <TD align=3D"RIGHT"><TT><FONT =
color=3D"#ff0000">1&nbsp;&nbsp;</FONT></TT></TD>
    <TD align=3D"RIGHT"><TT><FONT=20
      color=3D"#ff0000">&nbsp;&nbsp;&nbsp;&nbsp;</FONT></TT></TD>
    <TD nowrap=3D""><TT><FONT=20
    color=3D"#ff0000">&nbsp;R.MSEEHPLQVAR.C</FONT></TT></TD></TR>
  <TR>
    <TD align=3D"RIGHT">&nbsp;</TD>
    <TD align=3D"RIGHT"><TT><A onmouseover=3D"activateEl('Q832', event)" =

      onmouseout=3D"clearEl()" =
href=3D"http://admin-pc/mascot/cgi/peptide_view.pl?file=3D..%2Fdata%2F201=
80515%2FF003029.dat&amp;query=3D832&amp;hit=3D2&amp;index=3DKIK63809.1&am=
p;db_idx=3D1&amp;px=3D1&amp;section=3D5&amp;ave_thresh=3D43&amp;_ignoreio=
nsscorebelow=3D-1&amp;report=3D0&amp;_sigthreshold=3D0.05&amp;_msresflags=
=3D1025&amp;_msresflags2=3D258&amp;percolate=3D-1&amp;percolate_rt=3D0&am=
p;_minpeplen=3D7&amp;sessionID=3Dall_secdisabledsession"=20
      target=3D"_blank">832</A>&nbsp;&nbsp;</TT></TD>
    <TD align=3D"RIGHT"><TT><FONT color=3D"#ff0000">  =20
      684.8699&nbsp;&nbsp;</FONT></TT></TD>
    <TD align=3D"RIGHT"><TT><FONT color=3D"#ff0000"> =20
      1367.7252&nbsp;&nbsp;</FONT></TT></TD>
    <TD align=3D"RIGHT"><TT><FONT color=3D"#ff0000"> =20
      1367.7296&nbsp;&nbsp;</FONT></TT></TD>
    <TD align=3D"RIGHT" nowrap=3D""><TT><FONT color=3D"#ff0000">   =20
      -3.25&nbsp;</FONT></TT></TD>
    <TD align=3D"RIGHT"><TT><FONT =
color=3D"#ff0000">0&nbsp;&nbsp;</FONT></TT></TD>
    <TD align=3D"RIGHT" nowrap=3D""><TT><FONT=20
      color=3D"#ff0000">(49)&nbsp;</FONT></TT></TD>
    <TD align=3D"RIGHT" nowrap=3D""><TT><FONT=20
      color=3D"#ff0000">0.022&nbsp;</FONT></TT></TD>
    <TD align=3D"RIGHT"><TT><FONT =
color=3D"#ff0000">1&nbsp;&nbsp;</FONT></TT></TD>
    <TD align=3D"RIGHT"><TT><FONT=20
      color=3D"#ff0000">&nbsp;&nbsp;&nbsp;&nbsp;</FONT></TT></TD>
    <TD nowrap=3D""><TT><FONT=20
    color=3D"#ff0000">&nbsp;R.EVVETPLLSPER.F</FONT></TT></TD></TR>
  <TR>
    <TD align=3D"RIGHT">&nbsp;</TD>
    <TD align=3D"RIGHT"><TT><A onmouseover=3D"activateEl('Q833', event)" =

      onmouseout=3D"clearEl()" =
href=3D"http://admin-pc/mascot/cgi/peptide_view.pl?file=3D..%2Fdata%2F201=
80515%2FF003029.dat&amp;query=3D833&amp;hit=3D2&amp;index=3DKIK63809.1&am=
p;db_idx=3D1&amp;px=3D1&amp;section=3D5&amp;ave_thresh=3D43&amp;_ignoreio=
nsscorebelow=3D-1&amp;report=3D0&amp;_sigthreshold=3D0.05&amp;_msresflags=
=3D1025&amp;_msresflags2=3D258&amp;percolate=3D-1&amp;percolate_rt=3D0&am=
p;_minpeplen=3D7&amp;sessionID=3Dall_secdisabledsession"=20
      target=3D"_blank">833</A>&nbsp;&nbsp;</TT></TD>
    <TD align=3D"RIGHT"><TT><FONT color=3D"#ff0000">  =20
      684.8701&nbsp;&nbsp;</FONT></TT></TD>
    <TD align=3D"RIGHT"><TT><FONT color=3D"#ff0000"> =20
      1367.7257&nbsp;&nbsp;</FONT></TT></TD>
    <TD align=3D"RIGHT"><TT><FONT color=3D"#ff0000"> =20
      1367.7296&nbsp;&nbsp;</FONT></TT></TD>
    <TD align=3D"RIGHT" nowrap=3D""><TT><FONT color=3D"#ff0000">   =20
      -2.88&nbsp;</FONT></TT></TD>
    <TD align=3D"RIGHT"><TT><FONT =
color=3D"#ff0000">0&nbsp;&nbsp;</FONT></TT></TD>
    <TD align=3D"RIGHT" nowrap=3D""><TT><FONT=20
      color=3D"#ff0000">50&nbsp;&nbsp;</FONT></TT></TD>
    <TD align=3D"RIGHT" nowrap=3D""><TT><FONT=20
      color=3D"#ff0000">0.016&nbsp;</FONT></TT></TD>
    <TD align=3D"RIGHT"><TT><FONT =
color=3D"#ff0000">1&nbsp;&nbsp;</FONT></TT></TD>
    <TD align=3D"RIGHT"><TT><FONT=20
      color=3D"#ff0000">&nbsp;&nbsp;&nbsp;&nbsp;</FONT></TT></TD>
    <TD nowrap=3D""><TT><FONT=20
    color=3D"#ff0000">&nbsp;R.EVVETPLLSPER.F</FONT></TT></TD></TR>
  <TR>
    <TD align=3D"RIGHT">&nbsp;</TD>
    <TD align=3D"RIGHT"><TT><A onmouseover=3D"activateEl('Q970', event)" =

      onmouseout=3D"clearEl()" =
href=3D"http://admin-pc/mascot/cgi/peptide_view.pl?file=3D..%2Fdata%2F201=
80515%2FF003029.dat&amp;query=3D970&amp;hit=3D1&amp;index=3DKIK63809.1&am=
p;db_idx=3D1&amp;px=3D1&amp;section=3D5&amp;ave_thresh=3D43&amp;_ignoreio=
nsscorebelow=3D-1&amp;report=3D0&amp;_sigthreshold=3D0.05&amp;_msresflags=
=3D1025&amp;_msresflags2=3D258&amp;percolate=3D-1&amp;percolate_rt=3D0&am=
p;_minpeplen=3D7&amp;sessionID=3Dall_secdisabledsession"=20
      target=3D"_blank">970</A>&nbsp;&nbsp;</TT></TD>
    <TD align=3D"RIGHT"><TT><FONT color=3D"#ff0000">  =20
      739.8751&nbsp;&nbsp;</FONT></TT></TD>
    <TD align=3D"RIGHT"><TT><FONT color=3D"#ff0000"> =20
      1477.7356&nbsp;&nbsp;</FONT></TT></TD>
    <TD align=3D"RIGHT"><TT><FONT color=3D"#ff0000"> =20
      1477.7413&nbsp;&nbsp;</FONT></TT></TD>
    <TD align=3D"RIGHT" nowrap=3D""><TT><FONT color=3D"#ff0000">   =20
      -3.85&nbsp;</FONT></TT></TD>
    <TD align=3D"RIGHT"><TT><FONT =
color=3D"#ff0000">1&nbsp;&nbsp;</FONT></TT></TD>
    <TD align=3D"RIGHT" nowrap=3D""><TT><FONT=20
      color=3D"#ff0000">48&nbsp;&nbsp;</FONT></TT></TD>
    <TD align=3D"RIGHT" nowrap=3D""><TT><FONT=20
      color=3D"#ff0000">0.043&nbsp;</FONT></TT></TD>
    <TD align=3D"RIGHT"><TT><FONT =
color=3D"#ff0000">1&nbsp;&nbsp;</FONT></TT></TD>
    <TD align=3D"RIGHT"><TT><FONT=20
      color=3D"#ff0000">&nbsp;&nbsp;&nbsp;&nbsp;</FONT></TT></TD>
    <TD nowrap=3D""><TT><FONT=20
    color=3D"#ff0000">&nbsp;K.VASERDFLDAVEK.V</FONT></TT></TD></TR>
  <TR>
    <TD align=3D"RIGHT">&nbsp;</TD>
    <TD align=3D"RIGHT"><TT><A onmouseover=3D"activateEl('Q971', event)" =

      onmouseout=3D"clearEl()" =
href=3D"http://admin-pc/mascot/cgi/peptide_view.pl?file=3D..%2Fdata%2F201=
80515%2FF003029.dat&amp;query=3D971&amp;hit=3D1&amp;index=3DKIK63809.1&am=
p;db_idx=3D1&amp;px=3D1&amp;section=3D5&amp;ave_thresh=3D43&amp;_ignoreio=
nsscorebelow=3D-1&amp;report=3D0&amp;_sigthreshold=3D0.05&amp;_msresflags=
=3D1025&amp;_msresflags2=3D258&amp;percolate=3D-1&amp;percolate_rt=3D0&am=
p;_minpeplen=3D7&amp;sessionID=3Dall_secdisabledsession"=20
      target=3D"_blank">971</A>&nbsp;&nbsp;</TT></TD>
    <TD align=3D"RIGHT"><TT><FONT color=3D"#ff0000">  =20
      739.8757&nbsp;&nbsp;</FONT></TT></TD>
    <TD align=3D"RIGHT"><TT><FONT color=3D"#ff0000"> =20
      1477.7369&nbsp;&nbsp;</FONT></TT></TD>
    <TD align=3D"RIGHT"><TT><FONT color=3D"#ff0000"> =20
      1477.7413&nbsp;&nbsp;</FONT></TT></TD>
    <TD align=3D"RIGHT" nowrap=3D""><TT><FONT color=3D"#ff0000">   =20
      -2.94&nbsp;</FONT></TT></TD>
    <TD align=3D"RIGHT"><TT><FONT =
color=3D"#ff0000">1&nbsp;&nbsp;</FONT></TT></TD>
    <TD align=3D"RIGHT" nowrap=3D""><TT><FONT=20
      color=3D"#ff0000">(47)&nbsp;</FONT></TT></TD>
    <TD align=3D"RIGHT" nowrap=3D""><TT><FONT=20
      color=3D"#ff0000">0.049&nbsp;</FONT></TT></TD>
    <TD align=3D"RIGHT"><TT><FONT =
color=3D"#ff0000">1&nbsp;&nbsp;</FONT></TT></TD>
    <TD align=3D"RIGHT"><TT><FONT=20
      color=3D"#ff0000">&nbsp;&nbsp;&nbsp;&nbsp;</FONT></TT></TD>
    <TD nowrap=3D""><TT><FONT=20
    color=3D"#ff0000">&nbsp;K.VASERDFLDAVEK.V</FONT></TT></TD></TR>
  <TR>
    <TD align=3D"RIGHT">&nbsp;</TD>
    <TD align=3D"RIGHT"><TT><A onmouseover=3D"activateEl('Q1071', =
event)"=20
      onmouseout=3D"clearEl()" =
href=3D"http://admin-pc/mascot/cgi/peptide_view.pl?file=3D..%2Fdata%2F201=
80515%2FF003029.dat&amp;query=3D1071&amp;hit=3D2&amp;index=3DKIK63809.1&a=
mp;db_idx=3D1&amp;px=3D1&amp;section=3D5&amp;ave_thresh=3D43&amp;_ignorei=
onsscorebelow=3D-1&amp;report=3D0&amp;_sigthreshold=3D0.05&amp;_msresflag=
s=3D1025&amp;_msresflags2=3D258&amp;percolate=3D-1&amp;percolate_rt=3D0&a=
mp;_minpeplen=3D7&amp;sessionID=3Dall_secdisabledsession"=20
      target=3D"_blank">1071</A>&nbsp;&nbsp;</TT></TD>
    <TD align=3D"RIGHT"><TT><FONT color=3D"#ff0000">  =20
      819.4616&nbsp;&nbsp;</FONT></TT></TD>
    <TD align=3D"RIGHT"><TT><FONT color=3D"#ff0000"> =20
      1636.9087&nbsp;&nbsp;</FONT></TT></TD>
    <TD align=3D"RIGHT"><TT><FONT color=3D"#ff0000"> =20
      1636.9148&nbsp;&nbsp;</FONT></TT></TD>
    <TD align=3D"RIGHT" nowrap=3D""><TT><FONT color=3D"#ff0000">   =20
      -3.74&nbsp;</FONT></TT></TD>
    <TD align=3D"RIGHT"><TT><FONT =
color=3D"#ff0000">1&nbsp;&nbsp;</FONT></TT></TD>
    <TD align=3D"RIGHT" nowrap=3D""><TT><FONT=20
      color=3D"#ff0000">(58)&nbsp;</FONT></TT></TD>
    <TD align=3D"RIGHT" nowrap=3D""><TT><FONT=20
      color=3D"#ff0000">0.0011&nbsp;</FONT></TT></TD>
    <TD align=3D"RIGHT"><TT><FONT =
color=3D"#ff0000">1&nbsp;&nbsp;</FONT></TT></TD>
    <TD align=3D"RIGHT"><TT><FONT=20
      color=3D"#ff0000">&nbsp;&nbsp;&nbsp;&nbsp;</FONT></TT></TD>
    <TD nowrap=3D""><TT><FONT=20
      color=3D"#ff0000">&nbsp;K.LREVVETPLLSPER.F</FONT></TT></TD></TR>
  <TR>
    <TD align=3D"RIGHT">&nbsp;</TD>
    <TD align=3D"RIGHT"><TT><A onmouseover=3D"activateEl('Q1072', =
event)"=20
      onmouseout=3D"clearEl()" =
href=3D"http://admin-pc/mascot/cgi/peptide_view.pl?file=3D..%2Fdata%2F201=
80515%2FF003029.dat&amp;query=3D1072&amp;hit=3D2&amp;index=3DKIK63809.1&a=
mp;db_idx=3D1&amp;px=3D1&amp;section=3D5&amp;ave_thresh=3D43&amp;_ignorei=
onsscorebelow=3D-1&amp;report=3D0&amp;_sigthreshold=3D0.05&amp;_msresflag=
s=3D1025&amp;_msresflags2=3D258&amp;percolate=3D-1&amp;percolate_rt=3D0&a=
mp;_minpeplen=3D7&amp;sessionID=3Dall_secdisabledsession"=20
      target=3D"_blank">1072</A>&nbsp;&nbsp;</TT></TD>
    <TD align=3D"RIGHT"><TT><FONT color=3D"#ff0000">  =20
      546.6436&nbsp;&nbsp;</FONT></TT></TD>
    <TD align=3D"RIGHT"><TT><FONT color=3D"#ff0000"> =20
      1636.9090&nbsp;&nbsp;</FONT></TT></TD>
    <TD align=3D"RIGHT"><TT><FONT color=3D"#ff0000"> =20
      1636.9148&nbsp;&nbsp;</FONT></TT></TD>
    <TD align=3D"RIGHT" nowrap=3D""><TT><FONT color=3D"#ff0000">   =20
      -3.52&nbsp;</FONT></TT></TD>
    <TD align=3D"RIGHT"><TT><FONT =
color=3D"#ff0000">1&nbsp;&nbsp;</FONT></TT></TD>
    <TD align=3D"RIGHT" nowrap=3D""><TT><FONT=20
      color=3D"#ff0000">(59)&nbsp;</FONT></TT></TD>
    <TD align=3D"RIGHT" nowrap=3D""><TT><FONT=20
      color=3D"#ff0000">0.00094&nbsp;</FONT></TT></TD>
    <TD align=3D"RIGHT"><TT><FONT =
color=3D"#ff0000">1&nbsp;&nbsp;</FONT></TT></TD>
    <TD align=3D"RIGHT"><TT><FONT=20
      color=3D"#ff0000">&nbsp;&nbsp;&nbsp;&nbsp;</FONT></TT></TD>
    <TD nowrap=3D""><TT><FONT=20
      color=3D"#ff0000">&nbsp;K.LREVVETPLLSPER.F</FONT></TT></TD></TR>
  <TR>
    <TD align=3D"RIGHT">&nbsp;</TD>
    <TD align=3D"RIGHT"><TT><A onmouseover=3D"activateEl('Q1073', =
event)"=20
      onmouseout=3D"clearEl()" =
href=3D"http://admin-pc/mascot/cgi/peptide_view.pl?file=3D..%2Fdata%2F201=
80515%2FF003029.dat&amp;query=3D1073&amp;hit=3D2&amp;index=3DKIK63809.1&a=
mp;db_idx=3D1&amp;px=3D1&amp;section=3D5&amp;ave_thresh=3D43&amp;_ignorei=
onsscorebelow=3D-1&amp;report=3D0&amp;_sigthreshold=3D0.05&amp;_msresflag=
s=3D1025&amp;_msresflags2=3D258&amp;percolate=3D-1&amp;percolate_rt=3D0&a=
mp;_minpeplen=3D7&amp;sessionID=3Dall_secdisabledsession"=20
      target=3D"_blank">1073</A>&nbsp;&nbsp;</TT></TD>
    <TD align=3D"RIGHT"><TT><FONT color=3D"#ff0000">  =20
      546.6437&nbsp;&nbsp;</FONT></TT></TD>
    <TD align=3D"RIGHT"><TT><FONT color=3D"#ff0000"> =20
      1636.9092&nbsp;&nbsp;</FONT></TT></TD>
    <TD align=3D"RIGHT"><TT><FONT color=3D"#ff0000"> =20
      1636.9148&nbsp;&nbsp;</FONT></TT></TD>
    <TD align=3D"RIGHT" nowrap=3D""><TT><FONT color=3D"#ff0000">   =20
      -3.41&nbsp;</FONT></TT></TD>
    <TD align=3D"RIGHT"><TT><FONT =
color=3D"#ff0000">1&nbsp;&nbsp;</FONT></TT></TD>
    <TD align=3D"RIGHT" nowrap=3D""><TT><FONT=20
      color=3D"#ff0000">(57)&nbsp;</FONT></TT></TD>
    <TD align=3D"RIGHT" nowrap=3D""><TT><FONT=20
      color=3D"#ff0000">0.0015&nbsp;</FONT></TT></TD>
    <TD align=3D"RIGHT"><TT><FONT =
color=3D"#ff0000">1&nbsp;&nbsp;</FONT></TT></TD>
    <TD align=3D"RIGHT"><TT><FONT=20
      color=3D"#ff0000">&nbsp;&nbsp;&nbsp;&nbsp;</FONT></TT></TD>
    <TD nowrap=3D""><TT><FONT=20
      color=3D"#ff0000">&nbsp;K.LREVVETPLLSPER.F</FONT></TT></TD></TR>
  <TR>
    <TD align=3D"RIGHT">&nbsp;</TD>
    <TD align=3D"RIGHT"><TT><A onmouseover=3D"activateEl('Q1074', =
event)"=20
      onmouseout=3D"clearEl()" =
href=3D"http://admin-pc/mascot/cgi/peptide_view.pl?file=3D..%2Fdata%2F201=
80515%2FF003029.dat&amp;query=3D1074&amp;hit=3D2&amp;index=3DKIK63809.1&a=
mp;db_idx=3D1&amp;px=3D1&amp;section=3D5&amp;ave_thresh=3D43&amp;_ignorei=
onsscorebelow=3D-1&amp;report=3D0&amp;_sigthreshold=3D0.05&amp;_msresflag=
s=3D1025&amp;_msresflags2=3D258&amp;percolate=3D-1&amp;percolate_rt=3D0&a=
mp;_minpeplen=3D7&amp;sessionID=3Dall_secdisabledsession"=20
      target=3D"_blank">1074</A>&nbsp;&nbsp;</TT></TD>
    <TD align=3D"RIGHT"><TT><FONT color=3D"#ff0000">  =20
      819.4625&nbsp;&nbsp;</FONT></TT></TD>
    <TD align=3D"RIGHT"><TT><FONT color=3D"#ff0000"> =20
      1636.9105&nbsp;&nbsp;</FONT></TT></TD>
    <TD align=3D"RIGHT"><TT><FONT color=3D"#ff0000"> =20
      1636.9148&nbsp;&nbsp;</FONT></TT></TD>
    <TD align=3D"RIGHT" nowrap=3D""><TT><FONT color=3D"#ff0000">   =20
      -2.63&nbsp;</FONT></TT></TD>
    <TD align=3D"RIGHT"><TT><FONT =
color=3D"#ff0000">1&nbsp;&nbsp;</FONT></TT></TD>
    <TD align=3D"RIGHT" nowrap=3D""><TT><FONT=20
      color=3D"#ff0000">66&nbsp;&nbsp;</FONT></TT></TD>
    <TD align=3D"RIGHT" nowrap=3D""><TT><FONT=20
      color=3D"#ff0000">0.00015&nbsp;</FONT></TT></TD>
    <TD align=3D"RIGHT"><TT><FONT =
color=3D"#ff0000">1&nbsp;&nbsp;</FONT></TT></TD>
    <TD align=3D"RIGHT"><TT><FONT=20
      color=3D"#ff0000">&nbsp;&nbsp;&nbsp;&nbsp;</FONT></TT></TD>
    <TD nowrap=3D""><TT><FONT=20
      color=3D"#ff0000">&nbsp;K.LREVVETPLLSPER.F</FONT></TT></TD></TR>
  <TR>
    <TD align=3D"RIGHT">&nbsp;</TD>
    <TD align=3D"RIGHT"><TT><A onmouseover=3D"activateEl('Q1075', =
event)"=20
      onmouseout=3D"clearEl()" =
href=3D"http://admin-pc/mascot/cgi/peptide_view.pl?file=3D..%2Fdata%2F201=
80515%2FF003029.dat&amp;query=3D1075&amp;hit=3D2&amp;index=3DKIK63809.1&a=
mp;db_idx=3D1&amp;px=3D1&amp;section=3D5&amp;ave_thresh=3D43&amp;_ignorei=
onsscorebelow=3D-1&amp;report=3D0&amp;_sigthreshold=3D0.05&amp;_msresflag=
s=3D1025&amp;_msresflags2=3D258&amp;percolate=3D-1&amp;percolate_rt=3D0&a=
mp;_minpeplen=3D7&amp;sessionID=3Dall_secdisabledsession"=20
      target=3D"_blank">1075</A>&nbsp;&nbsp;</TT></TD>
    <TD align=3D"RIGHT"><TT><FONT color=3D"#ff0000">  =20
      819.4629&nbsp;&nbsp;</FONT></TT></TD>
    <TD align=3D"RIGHT"><TT><FONT color=3D"#ff0000"> =20
      1636.9112&nbsp;&nbsp;</FONT></TT></TD>
    <TD align=3D"RIGHT"><TT><FONT color=3D"#ff0000"> =20
      1636.9148&nbsp;&nbsp;</FONT></TT></TD>
    <TD align=3D"RIGHT" nowrap=3D""><TT><FONT color=3D"#ff0000">   =20
      -2.18&nbsp;</FONT></TT></TD>
    <TD align=3D"RIGHT"><TT><FONT =
color=3D"#ff0000">1&nbsp;&nbsp;</FONT></TT></TD>
    <TD align=3D"RIGHT" nowrap=3D""><TT><FONT=20
      color=3D"#ff0000">(53)&nbsp;</FONT></TT></TD>
    <TD align=3D"RIGHT" nowrap=3D""><TT><FONT=20
      color=3D"#ff0000">0.0034&nbsp;</FONT></TT></TD>
    <TD align=3D"RIGHT"><TT><FONT =
color=3D"#ff0000">1&nbsp;&nbsp;</FONT></TT></TD>
    <TD align=3D"RIGHT"><TT><FONT=20
      color=3D"#ff0000">&nbsp;&nbsp;&nbsp;&nbsp;</FONT></TT></TD>
    <TD nowrap=3D""><TT><FONT=20
      color=3D"#ff0000">&nbsp;K.LREVVETPLLSPER.F</FONT></TT></TD></TR>
  <TR>
    <TD align=3D"RIGHT">&nbsp;</TD>
    <TD align=3D"RIGHT"><TT><A onmouseover=3D"activateEl('Q1305', =
event)"=20
      onmouseout=3D"clearEl()" =
href=3D"http://admin-pc/mascot/cgi/peptide_view.pl?file=3D..%2Fdata%2F201=
80515%2FF003029.dat&amp;query=3D1305&amp;hit=3D1&amp;index=3DKIK63809.1&a=
mp;db_idx=3D1&amp;px=3D1&amp;section=3D5&amp;ave_thresh=3D43&amp;_ignorei=
onsscorebelow=3D-1&amp;report=3D0&amp;_sigthreshold=3D0.05&amp;_msresflag=
s=3D1025&amp;_msresflags2=3D258&amp;percolate=3D-1&amp;percolate_rt=3D0&a=
mp;_minpeplen=3D7&amp;sessionID=3Dall_secdisabledsession"=20
      target=3D"_blank">1305</A>&nbsp;&nbsp;</TT></TD>
    <TD align=3D"RIGHT"><TT><FONT color=3D"#ff0000"> =20
      1112.6284&nbsp;&nbsp;</FONT></TT></TD>
    <TD align=3D"RIGHT"><TT><FONT color=3D"#ff0000"> =20
      2223.2423&nbsp;&nbsp;</FONT></TT></TD>
    <TD align=3D"RIGHT"><TT><FONT color=3D"#ff0000"> =20
      2223.2304&nbsp;&nbsp;</FONT></TT></TD>
    <TD align=3D"RIGHT" nowrap=3D""><TT><FONT color=3D"#ff0000">    =20
      5.36&nbsp;</FONT></TT></TD>
    <TD align=3D"RIGHT"><TT><FONT =
color=3D"#ff0000">1&nbsp;&nbsp;</FONT></TT></TD>
    <TD align=3D"RIGHT" nowrap=3D""><TT><FONT=20
      color=3D"#ff0000">61&nbsp;&nbsp;</FONT></TT></TD>
    <TD align=3D"RIGHT" nowrap=3D""><TT><FONT=20
      color=3D"#ff0000">0.00026&nbsp;</FONT></TT></TD>
    <TD align=3D"RIGHT"><TT><FONT =
color=3D"#ff0000">1&nbsp;&nbsp;</FONT></TT></TD>
    <TD align=3D"RIGHT"><TT><FONT=20
      color=3D"#ff0000">&nbsp;&nbsp;&nbsp;&nbsp;</FONT></TT></TD>
    <TD nowrap=3D""><TT><FONT=20
      =
color=3D"#ff0000">&nbsp;R.FVNLGIDPPKGVLLFGPPGTGK.T</FONT></TT></TD></TR><=
/TBODY></TABLE><BR>
<HR>

<TABLE border=3D"0" cellspacing=3D"0">
  <TBODY>
  <TR>
    <TD><TT><B><A =
name=3D"Hit3">3.</A>&nbsp;&nbsp;&nbsp;&nbsp;</B></TT></TD>
    <TD nowrap=3D""><TT><A =
href=3D"http://admin-pc/mascot/cgi/protein_view.pl?file=3D..%2Fdata%2F201=
80515%2FF003029.dat&amp;hit=3DEJD53437.1&amp;db_idx=3D1&amp;px=3D1&amp;av=
e_thresh=3D43&amp;_ignoreionsscorebelow=3D-1&amp;report=3D0&amp;_sigthres=
hold=3D0.05&amp;_msresflags=3D1025&amp;_msresflags2=3D258&amp;percolate=3D=
-1&amp;percolate_rt=3D0&amp;_minpeplen=3D7&amp;sessionID=3Dall_secdisable=
dsession"=20
      =
target=3D"_blank">EJD53437.1</A>&nbsp;&nbsp;&nbsp;&nbsp;<B>Mass:</B>&nbsp=
;50865&nbsp;&nbsp;&nbsp;&nbsp;<B>Score:</B>&nbsp;432&nbsp;&nbsp;&nbsp;&nb=
sp;<B>Matches:</B>&nbsp;18(18)&nbsp;&nbsp;<B>Sequences:</B>&nbsp;7(7)&nbs=
p;&nbsp;<B>emPAI:</B>&nbsp;0.82</TT></TD></TR>
  <TR>
    <TD>&nbsp;</TD>
    <TD nowrap=3D""><TT>26S proteasome subunit P45 [Auricularia =
subglabra=20
      TFB-10046 SS5]</TT></TD></TR></TBODY></TABLE>
<TABLE border=3D"0" cellspacing=3D"0">
  <TBODY>
  <TR>
    <TD align=3D"RIGHT"><INPUT name=3D"INCLUDE" =
onclick=3D"SaveClicks(this,this.form)"=20
      type=3D"checkbox" value=3D"3"></TD>
    <TD nowrap=3D""><TT>Check to include this hit in error tolerant =
search or=20
      archive report</TT></TD></TR>
  <TR>
    <TD><TT>&nbsp;&nbsp;&nbsp;&nbsp;&nbsp;&nbsp;</TT></TD>
    <TD>&nbsp;</TD></TR></TBODY></TABLE>
<TABLE border=3D"0" cellspacing=3D"0" cellpadding=3D"0">
  <TBODY>
  <TR>
    <TD><TT>&nbsp;&nbsp;&nbsp;&nbsp;&nbsp;&nbsp;</TT></TD>
    <TD align=3D"RIGHT"><TT><B>Query&nbsp;&nbsp;</B></TT></TD>
    <TD align=3D"RIGHT"><TT><B>Observed&nbsp;&nbsp;</B></TT></TD>
    <TD align=3D"RIGHT" =
nowrap=3D""><TT><B>Mr(expt)&nbsp;&nbsp;</B></TT></TD>
    <TD align=3D"RIGHT" =
nowrap=3D""><TT><B>Mr(calc)&nbsp;&nbsp;</B></TT></TD>
    <TD align=3D"RIGHT"><TT><B>&nbsp;ppm&nbsp;&nbsp;</B></TT></TD>
    <TD align=3D"RIGHT"><TT><B>Miss&nbsp;</B></TT></TD>
    <TD align=3D"RIGHT"><TT><B>Score&nbsp;</B></TT></TD>
    <TD align=3D"RIGHT"><TT><B>Expect&nbsp;</B></TT></TD>
    <TD align=3D"RIGHT"><TT><B>Rank&nbsp;</B></TT></TD>
    <TD align=3D"RIGHT"><TT><B>Unique&nbsp;</B></TT></TD>
    <TD><TT><B>&nbsp;Peptide</B></TT></TD></TR>
  <TR>
    <TD align=3D"RIGHT">&nbsp;</TD>
    <TD align=3D"RIGHT"><TT><A onmouseover=3D"activateEl('Q168', event)" =

      onmouseout=3D"clearEl()" =
href=3D"http://admin-pc/mascot/cgi/peptide_view.pl?file=3D..%2Fdata%2F201=
80515%2FF003029.dat&amp;query=3D168&amp;hit=3D1&amp;index=3DEJD53437.1&am=
p;db_idx=3D1&amp;px=3D1&amp;section=3D5&amp;ave_thresh=3D43&amp;_ignoreio=
nsscorebelow=3D-1&amp;report=3D0&amp;_sigthreshold=3D0.05&amp;_msresflags=
=3D1025&amp;_msresflags2=3D258&amp;percolate=3D-1&amp;percolate_rt=3D0&am=
p;_minpeplen=3D7&amp;sessionID=3Dall_secdisabledsession"=20
      target=3D"_blank">168</A>&nbsp;&nbsp;</TT></TD>
    <TD align=3D"RIGHT"><TT><FONT color=3D"#ff0000">  =20
      438.7488&nbsp;&nbsp;</FONT></TT></TD>
    <TD align=3D"RIGHT"><TT><FONT color=3D"#ff0000">  =20
      875.4831&nbsp;&nbsp;</FONT></TT></TD>
    <TD align=3D"RIGHT"><TT><FONT color=3D"#ff0000">  =20
      875.4865&nbsp;&nbsp;</FONT></TT></TD>
    <TD align=3D"RIGHT" nowrap=3D""><TT><FONT color=3D"#ff0000">   =20
      -3.93&nbsp;</FONT></TT></TD>
    <TD align=3D"RIGHT"><TT><FONT =
color=3D"#ff0000">0&nbsp;&nbsp;</FONT></TT></TD>
    <TD align=3D"RIGHT" nowrap=3D""><TT><FONT=20
      color=3D"#ff0000">49&nbsp;&nbsp;</FONT></TT></TD>
    <TD align=3D"RIGHT" nowrap=3D""><TT><FONT=20
      color=3D"#ff0000">0.043&nbsp;</FONT></TT></TD>
    <TD align=3D"RIGHT"><TT><FONT =
color=3D"#ff0000">1&nbsp;&nbsp;</FONT></TT></TD>
    <TD align=3D"RIGHT"><TT><FONT=20
      color=3D"#ff0000">&nbsp;&nbsp;&nbsp;&nbsp;</FONT></TT></TD>
    <TD nowrap=3D""><TT><FONT=20
  color=3D"#ff0000">&nbsp;K.FVVGLGER.V</FONT></TT></TD></TR>
  <TR>
    <TD align=3D"RIGHT">&nbsp;</TD>
    <TD align=3D"RIGHT"><TT><A onmouseover=3D"activateEl('Q442', event)" =

      onmouseout=3D"clearEl()" =
href=3D"http://admin-pc/mascot/cgi/peptide_view.pl?file=3D..%2Fdata%2F201=
80515%2FF003029.dat&amp;query=3D442&amp;hit=3D2&amp;index=3DEJD53437.1&am=
p;db_idx=3D1&amp;px=3D1&amp;section=3D5&amp;ave_thresh=3D43&amp;_ignoreio=
nsscorebelow=3D-1&amp;report=3D0&amp;_sigthreshold=3D0.05&amp;_msresflags=
=3D1025&amp;_msresflags2=3D258&amp;percolate=3D-1&amp;percolate_rt=3D0&am=
p;_minpeplen=3D7&amp;sessionID=3Dall_secdisabledsession"=20
      target=3D"_blank">442</A>&nbsp;&nbsp;</TT></TD>
    <TD align=3D"RIGHT"><TT><FONT color=3D"#ff0000">  =20
      571.8301&nbsp;&nbsp;</FONT></TT></TD>
    <TD align=3D"RIGHT"><TT><FONT color=3D"#ff0000"> =20
      1141.6457&nbsp;&nbsp;</FONT></TT></TD>
    <TD align=3D"RIGHT"><TT><FONT color=3D"#ff0000"> =20
      1141.6496&nbsp;&nbsp;</FONT></TT></TD>
    <TD align=3D"RIGHT" nowrap=3D""><TT><FONT color=3D"#ff0000">   =20
      -3.36&nbsp;</FONT></TT></TD>
    <TD align=3D"RIGHT"><TT><FONT =
color=3D"#ff0000">0&nbsp;&nbsp;</FONT></TT></TD>
    <TD align=3D"RIGHT" nowrap=3D""><TT><FONT=20
      color=3D"#ff0000">68&nbsp;&nbsp;</FONT></TT></TD>
    <TD align=3D"RIGHT" nowrap=3D""><TT><FONT=20
      color=3D"#ff0000">0.00019&nbsp;</FONT></TT></TD>
    <TD align=3D"RIGHT"><TT><FONT =
color=3D"#ff0000">1&nbsp;&nbsp;</FONT></TT></TD>
    <TD align=3D"RIGHT"><TT><FONT=20
      color=3D"#ff0000">&nbsp;&nbsp;&nbsp;&nbsp;</FONT></TT></TD>
    <TD nowrap=3D""><TT><FONT=20
    color=3D"#ff0000">&nbsp;K.GVLLFGPPGTGK.T</FONT></TT></TD></TR>
  <TR>
    <TD align=3D"RIGHT">&nbsp;</TD>
    <TD align=3D"RIGHT"><TT><A onmouseover=3D"activateEl('Q524', event)" =

      onmouseout=3D"clearEl()" =
href=3D"http://admin-pc/mascot/cgi/peptide_view.pl?file=3D..%2Fdata%2F201=
80515%2FF003029.dat&amp;query=3D524&amp;hit=3D1&amp;index=3DEJD53437.1&am=
p;db_idx=3D1&amp;px=3D1&amp;section=3D5&amp;ave_thresh=3D43&amp;_ignoreio=
nsscorebelow=3D-1&amp;report=3D0&amp;_sigthreshold=3D0.05&amp;_msresflags=
=3D1025&amp;_msresflags2=3D258&amp;percolate=3D-1&amp;percolate_rt=3D0&am=
p;_minpeplen=3D7&amp;sessionID=3Dall_secdisabledsession"=20
      target=3D"_blank">524</A>&nbsp;&nbsp;</TT></TD>
    <TD align=3D"RIGHT"><TT><FONT color=3D"#ff0000">  =20
      609.2930&nbsp;&nbsp;</FONT></TT></TD>
    <TD align=3D"RIGHT"><TT><FONT color=3D"#ff0000"> =20
      1216.5715&nbsp;&nbsp;</FONT></TT></TD>
    <TD align=3D"RIGHT"><TT><FONT color=3D"#ff0000"> =20
      1216.5758&nbsp;&nbsp;</FONT></TT></TD>
    <TD align=3D"RIGHT" nowrap=3D""><TT><FONT color=3D"#ff0000">   =20
      -3.51&nbsp;</FONT></TT></TD>
    <TD align=3D"RIGHT"><TT><FONT =
color=3D"#ff0000">0&nbsp;&nbsp;</FONT></TT></TD>
    <TD align=3D"RIGHT" nowrap=3D""><TT><FONT=20
      color=3D"#ff0000">(65)&nbsp;</FONT></TT></TD>
    <TD align=3D"RIGHT" nowrap=3D""><TT><FONT=20
      color=3D"#ff0000">0.00067&nbsp;</FONT></TT></TD>
    <TD align=3D"RIGHT"><TT><FONT =
color=3D"#ff0000">1&nbsp;&nbsp;</FONT></TT></TD>
    <TD align=3D"RIGHT"><TT><FONT=20
      color=3D"#ff0000">&nbsp;&nbsp;&nbsp;&nbsp;</FONT></TT></TD>
    <TD nowrap=3D""><TT><FONT=20
    color=3D"#ff0000">&nbsp;R.VAPTDIEEGMR.V</FONT></TT></TD></TR>
  <TR>
    <TD align=3D"RIGHT">&nbsp;</TD>
    <TD align=3D"RIGHT"><TT><A onmouseover=3D"activateEl('Q525', event)" =

      onmouseout=3D"clearEl()" =
href=3D"http://admin-pc/mascot/cgi/peptide_view.pl?file=3D..%2Fdata%2F201=
80515%2FF003029.dat&amp;query=3D525&amp;hit=3D1&amp;index=3DEJD53437.1&am=
p;db_idx=3D1&amp;px=3D1&amp;section=3D5&amp;ave_thresh=3D43&amp;_ignoreio=
nsscorebelow=3D-1&amp;report=3D0&amp;_sigthreshold=3D0.05&amp;_msresflags=
=3D1025&amp;_msresflags2=3D258&amp;percolate=3D-1&amp;percolate_rt=3D0&am=
p;_minpeplen=3D7&amp;sessionID=3Dall_secdisabledsession"=20
      target=3D"_blank">525</A>&nbsp;&nbsp;</TT></TD>
    <TD align=3D"RIGHT"><TT><FONT color=3D"#ff0000">  =20
      609.2936&nbsp;&nbsp;</FONT></TT></TD>
    <TD align=3D"RIGHT"><TT><FONT color=3D"#ff0000"> =20
      1216.5727&nbsp;&nbsp;</FONT></TT></TD>
    <TD align=3D"RIGHT"><TT><FONT color=3D"#ff0000"> =20
      1216.5758&nbsp;&nbsp;</FONT></TT></TD>
    <TD align=3D"RIGHT" nowrap=3D""><TT><FONT color=3D"#ff0000">   =20
      -2.50&nbsp;</FONT></TT></TD>
    <TD align=3D"RIGHT"><TT><FONT =
color=3D"#ff0000">0&nbsp;&nbsp;</FONT></TT></TD>
    <TD align=3D"RIGHT" nowrap=3D""><TT><FONT=20
      color=3D"#ff0000">(70)&nbsp;</FONT></TT></TD>
    <TD align=3D"RIGHT" nowrap=3D""><TT><FONT=20
      color=3D"#ff0000">0.00024&nbsp;</FONT></TT></TD>
    <TD align=3D"RIGHT"><TT><FONT =
color=3D"#ff0000">1&nbsp;&nbsp;</FONT></TT></TD>
    <TD align=3D"RIGHT"><TT><FONT=20
      color=3D"#ff0000">&nbsp;&nbsp;&nbsp;&nbsp;</FONT></TT></TD>
    <TD nowrap=3D""><TT><FONT=20
    color=3D"#ff0000">&nbsp;R.VAPTDIEEGMR.V</FONT></TT></TD></TR>
  <TR>
    <TD align=3D"RIGHT">&nbsp;</TD>
    <TD align=3D"RIGHT"><TT><A onmouseover=3D"activateEl('Q541', event)" =

      onmouseout=3D"clearEl()" =
href=3D"http://admin-pc/mascot/cgi/peptide_view.pl?file=3D..%2Fdata%2F201=
80515%2FF003029.dat&amp;query=3D541&amp;hit=3D1&amp;index=3DEJD53437.1&am=
p;db_idx=3D1&amp;px=3D1&amp;section=3D5&amp;ave_thresh=3D43&amp;_ignoreio=
nsscorebelow=3D-1&amp;report=3D0&amp;_sigthreshold=3D0.05&amp;_msresflags=
=3D1025&amp;_msresflags2=3D258&amp;percolate=3D-1&amp;percolate_rt=3D0&am=
p;_minpeplen=3D7&amp;sessionID=3Dall_secdisabledsession"=20
      target=3D"_blank">541</A>&nbsp;&nbsp;</TT></TD>
    <TD align=3D"RIGHT"><TT><FONT color=3D"#ff0000">  =20
      617.2906&nbsp;&nbsp;</FONT></TT></TD>
    <TD align=3D"RIGHT"><TT><FONT color=3D"#ff0000"> =20
      1232.5666&nbsp;&nbsp;</FONT></TT></TD>
    <TD align=3D"RIGHT"><TT><FONT color=3D"#ff0000"> =20
      1232.5707&nbsp;&nbsp;</FONT></TT></TD>
    <TD align=3D"RIGHT" nowrap=3D""><TT><FONT color=3D"#ff0000">   =20
      -3.30&nbsp;</FONT></TT></TD>
    <TD align=3D"RIGHT"><TT><FONT =
color=3D"#ff0000">0&nbsp;&nbsp;</FONT></TT></TD>
    <TD align=3D"RIGHT" nowrap=3D""><TT><FONT=20
      color=3D"#ff0000">(59)&nbsp;</FONT></TT></TD>
    <TD align=3D"RIGHT" nowrap=3D""><TT><FONT=20
      color=3D"#ff0000">0.0026&nbsp;</FONT></TT></TD>
    <TD align=3D"RIGHT"><TT><FONT =
color=3D"#ff0000">1&nbsp;&nbsp;</FONT></TT></TD>
    <TD align=3D"RIGHT"><TT><FONT=20
      color=3D"#ff0000">&nbsp;&nbsp;&nbsp;&nbsp;</FONT></TT></TD>
    <TD nowrap=3D""><TT><FONT =
color=3D"#ff0000">&nbsp;R.VAPTDIEEG<U>M</U>R.V +=20
      Oxidation (M)</FONT></TT></TD></TR>
  <TR>
    <TD align=3D"RIGHT">&nbsp;</TD>
    <TD align=3D"RIGHT"><TT><A onmouseover=3D"activateEl('Q546', event)" =

      onmouseout=3D"clearEl()" =
href=3D"http://admin-pc/mascot/cgi/peptide_view.pl?file=3D..%2Fdata%2F201=
80515%2FF003029.dat&amp;query=3D546&amp;hit=3D1&amp;index=3DEJD53437.1&am=
p;db_idx=3D1&amp;px=3D1&amp;section=3D5&amp;ave_thresh=3D43&amp;_ignoreio=
nsscorebelow=3D-1&amp;report=3D0&amp;_sigthreshold=3D0.05&amp;_msresflags=
=3D1025&amp;_msresflags2=3D258&amp;percolate=3D-1&amp;percolate_rt=3D0&am=
p;_minpeplen=3D7&amp;sessionID=3Dall_secdisabledsession"=20
      target=3D"_blank">546</A>&nbsp;&nbsp;</TT></TD>
    <TD align=3D"RIGHT"><TT><FONT color=3D"#ff0000">  =20
      617.2913&nbsp;&nbsp;</FONT></TT></TD>
    <TD align=3D"RIGHT"><TT><FONT color=3D"#ff0000"> =20
      1232.5680&nbsp;&nbsp;</FONT></TT></TD>
    <TD align=3D"RIGHT"><TT><FONT color=3D"#ff0000"> =20
      1232.5707&nbsp;&nbsp;</FONT></TT></TD>
    <TD align=3D"RIGHT" nowrap=3D""><TT><FONT color=3D"#ff0000">   =20
      -2.21&nbsp;</FONT></TT></TD>
    <TD align=3D"RIGHT"><TT><FONT =
color=3D"#ff0000">0&nbsp;&nbsp;</FONT></TT></TD>
    <TD align=3D"RIGHT" nowrap=3D""><TT><FONT=20
      color=3D"#ff0000">73&nbsp;&nbsp;</FONT></TT></TD>
    <TD align=3D"RIGHT" nowrap=3D""><TT><FONT=20
      color=3D"#ff0000">0.00012&nbsp;</FONT></TT></TD>
    <TD align=3D"RIGHT"><TT><FONT =
color=3D"#ff0000">1&nbsp;&nbsp;</FONT></TT></TD>
    <TD align=3D"RIGHT"><TT><FONT=20
      color=3D"#ff0000">&nbsp;&nbsp;&nbsp;&nbsp;</FONT></TT></TD>
    <TD nowrap=3D""><TT><FONT =
color=3D"#ff0000">&nbsp;R.VAPTDIEEG<U>M</U>R.V +=20
      Oxidation (M)</FONT></TT></TD></TR>
  <TR>
    <TD align=3D"RIGHT">&nbsp;</TD>
    <TD align=3D"RIGHT"><TT><A onmouseover=3D"activateEl('Q547', event)" =

      onmouseout=3D"clearEl()" =
href=3D"http://admin-pc/mascot/cgi/peptide_view.pl?file=3D..%2Fdata%2F201=
80515%2FF003029.dat&amp;query=3D547&amp;hit=3D1&amp;index=3DEJD53437.1&am=
p;db_idx=3D1&amp;px=3D1&amp;section=3D5&amp;ave_thresh=3D43&amp;_ignoreio=
nsscorebelow=3D-1&amp;report=3D0&amp;_sigthreshold=3D0.05&amp;_msresflags=
=3D1025&amp;_msresflags2=3D258&amp;percolate=3D-1&amp;percolate_rt=3D0&am=
p;_minpeplen=3D7&amp;sessionID=3Dall_secdisabledsession"=20
      target=3D"_blank">547</A>&nbsp;&nbsp;</TT></TD>
    <TD align=3D"RIGHT"><TT><FONT color=3D"#ff0000">  =20
      617.2916&nbsp;&nbsp;</FONT></TT></TD>
    <TD align=3D"RIGHT"><TT><FONT color=3D"#ff0000"> =20
      1232.5686&nbsp;&nbsp;</FONT></TT></TD>
    <TD align=3D"RIGHT"><TT><FONT color=3D"#ff0000"> =20
      1232.5707&nbsp;&nbsp;</FONT></TT></TD>
    <TD align=3D"RIGHT" nowrap=3D""><TT><FONT color=3D"#ff0000">   =20
      -1.72&nbsp;</FONT></TT></TD>
    <TD align=3D"RIGHT"><TT><FONT =
color=3D"#ff0000">0&nbsp;&nbsp;</FONT></TT></TD>
    <TD align=3D"RIGHT" nowrap=3D""><TT><FONT=20
      color=3D"#ff0000">(71)&nbsp;</FONT></TT></TD>
    <TD align=3D"RIGHT" nowrap=3D""><TT><FONT=20
      color=3D"#ff0000">0.00015&nbsp;</FONT></TT></TD>
    <TD align=3D"RIGHT"><TT><FONT =
color=3D"#ff0000">1&nbsp;&nbsp;</FONT></TT></TD>
    <TD align=3D"RIGHT"><TT><FONT=20
      color=3D"#ff0000">&nbsp;&nbsp;&nbsp;&nbsp;</FONT></TT></TD>
    <TD nowrap=3D""><TT><FONT =
color=3D"#ff0000">&nbsp;R.VAPTDIEEG<U>M</U>R.V +=20
      Oxidation (M)</FONT></TT></TD></TR>
  <TR>
    <TD align=3D"RIGHT">&nbsp;</TD>
    <TD align=3D"RIGHT"><TT><A onmouseover=3D"activateEl('Q623', event)" =

      onmouseout=3D"clearEl()" =
href=3D"http://admin-pc/mascot/cgi/peptide_view.pl?file=3D..%2Fdata%2F201=
80515%2FF003029.dat&amp;query=3D623&amp;hit=3D2&amp;index=3DEJD53437.1&am=
p;db_idx=3D1&amp;px=3D1&amp;section=3D5&amp;ave_thresh=3D43&amp;_ignoreio=
nsscorebelow=3D-1&amp;report=3D0&amp;_sigthreshold=3D0.05&amp;_msresflags=
=3D1025&amp;_msresflags2=3D258&amp;percolate=3D-1&amp;percolate_rt=3D0&am=
p;_minpeplen=3D7&amp;sessionID=3Dall_secdisabledsession"=20
      target=3D"_blank">623</A>&nbsp;&nbsp;</TT></TD>
    <TD align=3D"RIGHT"><TT>   634.8161&nbsp;&nbsp;</TT></TD>
    <TD align=3D"RIGHT"><TT>  1267.6176&nbsp;&nbsp;</TT></TD>
    <TD align=3D"RIGHT"><TT>  1267.6231&nbsp;&nbsp;</TT></TD>
    <TD align=3D"RIGHT" nowrap=3D""><TT>    -4.27&nbsp;</TT></TD>
    <TD align=3D"RIGHT"><TT>0&nbsp;&nbsp;</TT></TD>
    <TD align=3D"RIGHT" nowrap=3D""><TT>(57)&nbsp;</TT></TD>
    <TD align=3D"RIGHT" nowrap=3D""><TT>0.0049&nbsp;</TT></TD>
    <TD align=3D"RIGHT"><TT>2&nbsp;&nbsp;</TT></TD>
    <TD align=3D"RIGHT"><TT>&nbsp;&nbsp;&nbsp;&nbsp;</TT></TD>
    <TD nowrap=3D""><TT>&nbsp;R.SVATEAG<U>M</U>FAIR.A + Oxidation =
(M)</TT></TD></TR>
  <TR>
    <TD align=3D"RIGHT">&nbsp;</TD>
    <TD align=3D"RIGHT"><TT><A onmouseover=3D"activateEl('Q624', event)" =

      onmouseout=3D"clearEl()" =
href=3D"http://admin-pc/mascot/cgi/peptide_view.pl?file=3D..%2Fdata%2F201=
80515%2FF003029.dat&amp;query=3D624&amp;hit=3D2&amp;index=3DEJD53437.1&am=
p;db_idx=3D1&amp;px=3D1&amp;section=3D5&amp;ave_thresh=3D43&amp;_ignoreio=
nsscorebelow=3D-1&amp;report=3D0&amp;_sigthreshold=3D0.05&amp;_msresflags=
=3D1025&amp;_msresflags2=3D258&amp;percolate=3D-1&amp;percolate_rt=3D0&am=
p;_minpeplen=3D7&amp;sessionID=3Dall_secdisabledsession"=20
      target=3D"_blank">624</A>&nbsp;&nbsp;</TT></TD>
    <TD align=3D"RIGHT"><TT>   634.8165&nbsp;&nbsp;</TT></TD>
    <TD align=3D"RIGHT"><TT>  1267.6184&nbsp;&nbsp;</TT></TD>
    <TD align=3D"RIGHT"><TT>  1267.6231&nbsp;&nbsp;</TT></TD>
    <TD align=3D"RIGHT" nowrap=3D""><TT>    -3.69&nbsp;</TT></TD>
    <TD align=3D"RIGHT"><TT>0&nbsp;&nbsp;</TT></TD>
    <TD align=3D"RIGHT" nowrap=3D""><TT>(62)&nbsp;</TT></TD>
    <TD align=3D"RIGHT" nowrap=3D""><TT>0.0017&nbsp;</TT></TD>
    <TD align=3D"RIGHT"><TT>2&nbsp;&nbsp;</TT></TD>
    <TD align=3D"RIGHT"><TT>&nbsp;&nbsp;&nbsp;&nbsp;</TT></TD>
    <TD nowrap=3D""><TT>&nbsp;R.SVATEAG<U>M</U>FAIR.A + Oxidation =
(M)</TT></TD></TR>
  <TR>
    <TD align=3D"RIGHT">&nbsp;</TD>
    <TD align=3D"RIGHT"><TT><A onmouseover=3D"activateEl('Q626', event)" =

      onmouseout=3D"clearEl()" =
href=3D"http://admin-pc/mascot/cgi/peptide_view.pl?file=3D..%2Fdata%2F201=
80515%2FF003029.dat&amp;query=3D626&amp;hit=3D2&amp;index=3DEJD53437.1&am=
p;db_idx=3D1&amp;px=3D1&amp;section=3D5&amp;ave_thresh=3D43&amp;_ignoreio=
nsscorebelow=3D-1&amp;report=3D0&amp;_sigthreshold=3D0.05&amp;_msresflags=
=3D1025&amp;_msresflags2=3D258&amp;percolate=3D-1&amp;percolate_rt=3D0&am=
p;_minpeplen=3D7&amp;sessionID=3Dall_secdisabledsession"=20
      target=3D"_blank">626</A>&nbsp;&nbsp;</TT></TD>
    <TD align=3D"RIGHT"><TT>   634.8166&nbsp;&nbsp;</TT></TD>
    <TD align=3D"RIGHT"><TT>  1267.6186&nbsp;&nbsp;</TT></TD>
    <TD align=3D"RIGHT"><TT>  1267.6231&nbsp;&nbsp;</TT></TD>
    <TD align=3D"RIGHT" nowrap=3D""><TT>    -3.50&nbsp;</TT></TD>
    <TD align=3D"RIGHT"><TT>0&nbsp;&nbsp;</TT></TD>
    <TD align=3D"RIGHT" nowrap=3D""><TT>64&nbsp;&nbsp;</TT></TD>
    <TD align=3D"RIGHT" nowrap=3D""><TT>0.00089&nbsp;</TT></TD>
    <TD align=3D"RIGHT"><TT>2&nbsp;&nbsp;</TT></TD>
    <TD align=3D"RIGHT"><TT>&nbsp;&nbsp;&nbsp;&nbsp;</TT></TD>
    <TD nowrap=3D""><TT>&nbsp;R.SVATEAG<U>M</U>FAIR.A + Oxidation =
(M)</TT></TD></TR>
  <TR>
    <TD align=3D"RIGHT">&nbsp;</TD>
    <TD align=3D"RIGHT"><TT><A onmouseover=3D"activateEl('Q832', event)" =

      onmouseout=3D"clearEl()" =
href=3D"http://admin-pc/mascot/cgi/peptide_view.pl?file=3D..%2Fdata%2F201=
80515%2FF003029.dat&amp;query=3D832&amp;hit=3D1&amp;index=3DEJD53437.1&am=
p;db_idx=3D1&amp;px=3D1&amp;section=3D5&amp;ave_thresh=3D43&amp;_ignoreio=
nsscorebelow=3D-1&amp;report=3D0&amp;_sigthreshold=3D0.05&amp;_msresflags=
=3D1025&amp;_msresflags2=3D258&amp;percolate=3D-1&amp;percolate_rt=3D0&am=
p;_minpeplen=3D7&amp;sessionID=3Dall_secdisabledsession"=20
      target=3D"_blank">832</A>&nbsp;&nbsp;</TT></TD>
    <TD align=3D"RIGHT"><TT><FONT color=3D"#ff0000">  =20
      684.8699&nbsp;&nbsp;</FONT></TT></TD>
    <TD align=3D"RIGHT"><TT><FONT color=3D"#ff0000"> =20
      1367.7252&nbsp;&nbsp;</FONT></TT></TD>
    <TD align=3D"RIGHT"><TT><FONT color=3D"#ff0000"> =20
      1367.7296&nbsp;&nbsp;</FONT></TT></TD>
    <TD align=3D"RIGHT" nowrap=3D""><TT><FONT color=3D"#ff0000">   =20
      -3.25&nbsp;</FONT></TT></TD>
    <TD align=3D"RIGHT"><TT><FONT =
color=3D"#ff0000">0&nbsp;&nbsp;</FONT></TT></TD>
    <TD align=3D"RIGHT" nowrap=3D""><TT><FONT=20
      color=3D"#ff0000">(49)&nbsp;</FONT></TT></TD>
    <TD align=3D"RIGHT" nowrap=3D""><TT><FONT=20
      color=3D"#ff0000">0.022&nbsp;</FONT></TT></TD>
    <TD align=3D"RIGHT"><TT><FONT =
color=3D"#ff0000">1&nbsp;&nbsp;</FONT></TT></TD>
    <TD align=3D"RIGHT"><TT><FONT=20
      color=3D"#ff0000">&nbsp;&nbsp;&nbsp;&nbsp;</FONT></TT></TD>
    <TD nowrap=3D""><TT><FONT=20
    color=3D"#ff0000">&nbsp;R.EVVETPLISPER.F</FONT></TT></TD></TR>
  <TR>
    <TD align=3D"RIGHT">&nbsp;</TD>
    <TD align=3D"RIGHT"><TT><A onmouseover=3D"activateEl('Q833', event)" =

      onmouseout=3D"clearEl()" =
href=3D"http://admin-pc/mascot/cgi/peptide_view.pl?file=3D..%2Fdata%2F201=
80515%2FF003029.dat&amp;query=3D833&amp;hit=3D1&amp;index=3DEJD53437.1&am=
p;db_idx=3D1&amp;px=3D1&amp;section=3D5&amp;ave_thresh=3D43&amp;_ignoreio=
nsscorebelow=3D-1&amp;report=3D0&amp;_sigthreshold=3D0.05&amp;_msresflags=
=3D1025&amp;_msresflags2=3D258&amp;percolate=3D-1&amp;percolate_rt=3D0&am=
p;_minpeplen=3D7&amp;sessionID=3Dall_secdisabledsession"=20
      target=3D"_blank">833</A>&nbsp;&nbsp;</TT></TD>
    <TD align=3D"RIGHT"><TT><FONT color=3D"#ff0000">  =20
      684.8701&nbsp;&nbsp;</FONT></TT></TD>
    <TD align=3D"RIGHT"><TT><FONT color=3D"#ff0000"> =20
      1367.7257&nbsp;&nbsp;</FONT></TT></TD>
    <TD align=3D"RIGHT"><TT><FONT color=3D"#ff0000"> =20
      1367.7296&nbsp;&nbsp;</FONT></TT></TD>
    <TD align=3D"RIGHT" nowrap=3D""><TT><FONT color=3D"#ff0000">   =20
      -2.88&nbsp;</FONT></TT></TD>
    <TD align=3D"RIGHT"><TT><FONT =
color=3D"#ff0000">0&nbsp;&nbsp;</FONT></TT></TD>
    <TD align=3D"RIGHT" nowrap=3D""><TT><FONT=20
      color=3D"#ff0000">50&nbsp;&nbsp;</FONT></TT></TD>
    <TD align=3D"RIGHT" nowrap=3D""><TT><FONT=20
      color=3D"#ff0000">0.016&nbsp;</FONT></TT></TD>
    <TD align=3D"RIGHT"><TT><FONT =
color=3D"#ff0000">1&nbsp;&nbsp;</FONT></TT></TD>
    <TD align=3D"RIGHT"><TT><FONT=20
      color=3D"#ff0000">&nbsp;&nbsp;&nbsp;&nbsp;</FONT></TT></TD>
    <TD nowrap=3D""><TT><FONT=20
    color=3D"#ff0000">&nbsp;R.EVVETPLISPER.F</FONT></TT></TD></TR>
  <TR>
    <TD align=3D"RIGHT">&nbsp;</TD>
    <TD align=3D"RIGHT"><TT><A onmouseover=3D"activateEl('Q1071', =
event)"=20
      onmouseout=3D"clearEl()" =
href=3D"http://admin-pc/mascot/cgi/peptide_view.pl?file=3D..%2Fdata%2F201=
80515%2FF003029.dat&amp;query=3D1071&amp;hit=3D1&amp;index=3DEJD53437.1&a=
mp;db_idx=3D1&amp;px=3D1&amp;section=3D5&amp;ave_thresh=3D43&amp;_ignorei=
onsscorebelow=3D-1&amp;report=3D0&amp;_sigthreshold=3D0.05&amp;_msresflag=
s=3D1025&amp;_msresflags2=3D258&amp;percolate=3D-1&amp;percolate_rt=3D0&a=
mp;_minpeplen=3D7&amp;sessionID=3Dall_secdisabledsession"=20
      target=3D"_blank">1071</A>&nbsp;&nbsp;</TT></TD>
    <TD align=3D"RIGHT"><TT><FONT color=3D"#ff0000">  =20
      819.4616&nbsp;&nbsp;</FONT></TT></TD>
    <TD align=3D"RIGHT"><TT><FONT color=3D"#ff0000"> =20
      1636.9087&nbsp;&nbsp;</FONT></TT></TD>
    <TD align=3D"RIGHT"><TT><FONT color=3D"#ff0000"> =20
      1636.9148&nbsp;&nbsp;</FONT></TT></TD>
    <TD align=3D"RIGHT" nowrap=3D""><TT><FONT color=3D"#ff0000">   =20
      -3.74&nbsp;</FONT></TT></TD>
    <TD align=3D"RIGHT"><TT><FONT =
color=3D"#ff0000">1&nbsp;&nbsp;</FONT></TT></TD>
    <TD align=3D"RIGHT" nowrap=3D""><TT><FONT=20
      color=3D"#ff0000">(58)&nbsp;</FONT></TT></TD>
    <TD align=3D"RIGHT" nowrap=3D""><TT><FONT=20
      color=3D"#ff0000">0.0011&nbsp;</FONT></TT></TD>
    <TD align=3D"RIGHT"><TT><FONT =
color=3D"#ff0000">1&nbsp;&nbsp;</FONT></TT></TD>
    <TD align=3D"RIGHT"><TT><FONT=20
    color=3D"#ff0000">U&nbsp;&nbsp;&nbsp;</FONT></TT></TD>
    <TD nowrap=3D""><TT><FONT=20
      color=3D"#ff0000">&nbsp;K.LREVVETPLISPER.F</FONT></TT></TD></TR>
  <TR>
    <TD align=3D"RIGHT">&nbsp;</TD>
    <TD align=3D"RIGHT"><TT><A onmouseover=3D"activateEl('Q1072', =
event)"=20
      onmouseout=3D"clearEl()" =
href=3D"http://admin-pc/mascot/cgi/peptide_view.pl?file=3D..%2Fdata%2F201=
80515%2FF003029.dat&amp;query=3D1072&amp;hit=3D1&amp;index=3DEJD53437.1&a=
mp;db_idx=3D1&amp;px=3D1&amp;section=3D5&amp;ave_thresh=3D43&amp;_ignorei=
onsscorebelow=3D-1&amp;report=3D0&amp;_sigthreshold=3D0.05&amp;_msresflag=
s=3D1025&amp;_msresflags2=3D258&amp;percolate=3D-1&amp;percolate_rt=3D0&a=
mp;_minpeplen=3D7&amp;sessionID=3Dall_secdisabledsession"=20
      target=3D"_blank">1072</A>&nbsp;&nbsp;</TT></TD>
    <TD align=3D"RIGHT"><TT><FONT color=3D"#ff0000">  =20
      546.6436&nbsp;&nbsp;</FONT></TT></TD>
    <TD align=3D"RIGHT"><TT><FONT color=3D"#ff0000"> =20
      1636.9090&nbsp;&nbsp;</FONT></TT></TD>
    <TD align=3D"RIGHT"><TT><FONT color=3D"#ff0000"> =20
      1636.9148&nbsp;&nbsp;</FONT></TT></TD>
    <TD align=3D"RIGHT" nowrap=3D""><TT><FONT color=3D"#ff0000">   =20
      -3.52&nbsp;</FONT></TT></TD>
    <TD align=3D"RIGHT"><TT><FONT =
color=3D"#ff0000">1&nbsp;&nbsp;</FONT></TT></TD>
    <TD align=3D"RIGHT" nowrap=3D""><TT><FONT=20
      color=3D"#ff0000">(59)&nbsp;</FONT></TT></TD>
    <TD align=3D"RIGHT" nowrap=3D""><TT><FONT=20
      color=3D"#ff0000">0.00094&nbsp;</FONT></TT></TD>
    <TD align=3D"RIGHT"><TT><FONT =
color=3D"#ff0000">1&nbsp;&nbsp;</FONT></TT></TD>
    <TD align=3D"RIGHT"><TT><FONT=20
    color=3D"#ff0000">U&nbsp;&nbsp;&nbsp;</FONT></TT></TD>
    <TD nowrap=3D""><TT><FONT=20
      color=3D"#ff0000">&nbsp;K.LREVVETPLISPER.F</FONT></TT></TD></TR>
  <TR>
    <TD align=3D"RIGHT">&nbsp;</TD>
    <TD align=3D"RIGHT"><TT><A onmouseover=3D"activateEl('Q1073', =
event)"=20
      onmouseout=3D"clearEl()" =
href=3D"http://admin-pc/mascot/cgi/peptide_view.pl?file=3D..%2Fdata%2F201=
80515%2FF003029.dat&amp;query=3D1073&amp;hit=3D1&amp;index=3DEJD53437.1&a=
mp;db_idx=3D1&amp;px=3D1&amp;section=3D5&amp;ave_thresh=3D43&amp;_ignorei=
onsscorebelow=3D-1&amp;report=3D0&amp;_sigthreshold=3D0.05&amp;_msresflag=
s=3D1025&amp;_msresflags2=3D258&amp;percolate=3D-1&amp;percolate_rt=3D0&a=
mp;_minpeplen=3D7&amp;sessionID=3Dall_secdisabledsession"=20
      target=3D"_blank">1073</A>&nbsp;&nbsp;</TT></TD>
    <TD align=3D"RIGHT"><TT><FONT color=3D"#ff0000">  =20
      546.6437&nbsp;&nbsp;</FONT></TT></TD>
    <TD align=3D"RIGHT"><TT><FONT color=3D"#ff0000"> =20
      1636.9092&nbsp;&nbsp;</FONT></TT></TD>
    <TD align=3D"RIGHT"><TT><FONT color=3D"#ff0000"> =20
      1636.9148&nbsp;&nbsp;</FONT></TT></TD>
    <TD align=3D"RIGHT" nowrap=3D""><TT><FONT color=3D"#ff0000">   =20
      -3.41&nbsp;</FONT></TT></TD>
    <TD align=3D"RIGHT"><TT><FONT =
color=3D"#ff0000">1&nbsp;&nbsp;</FONT></TT></TD>
    <TD align=3D"RIGHT" nowrap=3D""><TT><FONT=20
      color=3D"#ff0000">(57)&nbsp;</FONT></TT></TD>
    <TD align=3D"RIGHT" nowrap=3D""><TT><FONT=20
      color=3D"#ff0000">0.0015&nbsp;</FONT></TT></TD>
    <TD align=3D"RIGHT"><TT><FONT =
color=3D"#ff0000">1&nbsp;&nbsp;</FONT></TT></TD>
    <TD align=3D"RIGHT"><TT><FONT=20
    color=3D"#ff0000">U&nbsp;&nbsp;&nbsp;</FONT></TT></TD>
    <TD nowrap=3D""><TT><FONT=20
      color=3D"#ff0000">&nbsp;K.LREVVETPLISPER.F</FONT></TT></TD></TR>
  <TR>
    <TD align=3D"RIGHT">&nbsp;</TD>
    <TD align=3D"RIGHT"><TT><A onmouseover=3D"activateEl('Q1074', =
event)"=20
      onmouseout=3D"clearEl()" =
href=3D"http://admin-pc/mascot/cgi/peptide_view.pl?file=3D..%2Fdata%2F201=
80515%2FF003029.dat&amp;query=3D1074&amp;hit=3D1&amp;index=3DEJD53437.1&a=
mp;db_idx=3D1&amp;px=3D1&amp;section=3D5&amp;ave_thresh=3D43&amp;_ignorei=
onsscorebelow=3D-1&amp;report=3D0&amp;_sigthreshold=3D0.05&amp;_msresflag=
s=3D1025&amp;_msresflags2=3D258&amp;percolate=3D-1&amp;percolate_rt=3D0&a=
mp;_minpeplen=3D7&amp;sessionID=3Dall_secdisabledsession"=20
      target=3D"_blank">1074</A>&nbsp;&nbsp;</TT></TD>
    <TD align=3D"RIGHT"><TT><FONT color=3D"#ff0000">  =20
      819.4625&nbsp;&nbsp;</FONT></TT></TD>
    <TD align=3D"RIGHT"><TT><FONT color=3D"#ff0000"> =20
      1636.9105&nbsp;&nbsp;</FONT></TT></TD>
    <TD align=3D"RIGHT"><TT><FONT color=3D"#ff0000"> =20
      1636.9148&nbsp;&nbsp;</FONT></TT></TD>
    <TD align=3D"RIGHT" nowrap=3D""><TT><FONT color=3D"#ff0000">   =20
      -2.63&nbsp;</FONT></TT></TD>
    <TD align=3D"RIGHT"><TT><FONT =
color=3D"#ff0000">1&nbsp;&nbsp;</FONT></TT></TD>
    <TD align=3D"RIGHT" nowrap=3D""><TT><FONT=20
      color=3D"#ff0000">66&nbsp;&nbsp;</FONT></TT></TD>
    <TD align=3D"RIGHT" nowrap=3D""><TT><FONT=20
      color=3D"#ff0000">0.00015&nbsp;</FONT></TT></TD>
    <TD align=3D"RIGHT"><TT><FONT =
color=3D"#ff0000">1&nbsp;&nbsp;</FONT></TT></TD>
    <TD align=3D"RIGHT"><TT><FONT=20
    color=3D"#ff0000">U&nbsp;&nbsp;&nbsp;</FONT></TT></TD>
    <TD nowrap=3D""><TT><FONT=20
      color=3D"#ff0000">&nbsp;K.LREVVETPLISPER.F</FONT></TT></TD></TR>
  <TR>
    <TD align=3D"RIGHT">&nbsp;</TD>
    <TD align=3D"RIGHT"><TT><A onmouseover=3D"activateEl('Q1075', =
event)"=20
      onmouseout=3D"clearEl()" =
href=3D"http://admin-pc/mascot/cgi/peptide_view.pl?file=3D..%2Fdata%2F201=
80515%2FF003029.dat&amp;query=3D1075&amp;hit=3D1&amp;index=3DEJD53437.1&a=
mp;db_idx=3D1&amp;px=3D1&amp;section=3D5&amp;ave_thresh=3D43&amp;_ignorei=
onsscorebelow=3D-1&amp;report=3D0&amp;_sigthreshold=3D0.05&amp;_msresflag=
s=3D1025&amp;_msresflags2=3D258&amp;percolate=3D-1&amp;percolate_rt=3D0&a=
mp;_minpeplen=3D7&amp;sessionID=3Dall_secdisabledsession"=20
      target=3D"_blank">1075</A>&nbsp;&nbsp;</TT></TD>
    <TD align=3D"RIGHT"><TT><FONT color=3D"#ff0000">  =20
      819.4629&nbsp;&nbsp;</FONT></TT></TD>
    <TD align=3D"RIGHT"><TT><FONT color=3D"#ff0000"> =20
      1636.9112&nbsp;&nbsp;</FONT></TT></TD>
    <TD align=3D"RIGHT"><TT><FONT color=3D"#ff0000"> =20
      1636.9148&nbsp;&nbsp;</FONT></TT></TD>
    <TD align=3D"RIGHT" nowrap=3D""><TT><FONT color=3D"#ff0000">   =20
      -2.18&nbsp;</FONT></TT></TD>
    <TD align=3D"RIGHT"><TT><FONT =
color=3D"#ff0000">1&nbsp;&nbsp;</FONT></TT></TD>
    <TD align=3D"RIGHT" nowrap=3D""><TT><FONT=20
      color=3D"#ff0000">(53)&nbsp;</FONT></TT></TD>
    <TD align=3D"RIGHT" nowrap=3D""><TT><FONT=20
      color=3D"#ff0000">0.0034&nbsp;</FONT></TT></TD>
    <TD align=3D"RIGHT"><TT><FONT =
color=3D"#ff0000">1&nbsp;&nbsp;</FONT></TT></TD>
    <TD align=3D"RIGHT"><TT><FONT=20
    color=3D"#ff0000">U&nbsp;&nbsp;&nbsp;</FONT></TT></TD>
    <TD nowrap=3D""><TT><FONT=20
      color=3D"#ff0000">&nbsp;K.LREVVETPLISPER.F</FONT></TT></TD></TR>
  <TR>
    <TD align=3D"RIGHT">&nbsp;</TD>
    <TD align=3D"RIGHT"><TT><A onmouseover=3D"activateEl('Q1305', =
event)"=20
      onmouseout=3D"clearEl()" =
href=3D"http://admin-pc/mascot/cgi/peptide_view.pl?file=3D..%2Fdata%2F201=
80515%2FF003029.dat&amp;query=3D1305&amp;hit=3D1&amp;index=3DEJD53437.1&a=
mp;db_idx=3D1&amp;px=3D1&amp;section=3D5&amp;ave_thresh=3D43&amp;_ignorei=
onsscorebelow=3D-1&amp;report=3D0&amp;_sigthreshold=3D0.05&amp;_msresflag=
s=3D1025&amp;_msresflags2=3D258&amp;percolate=3D-1&amp;percolate_rt=3D0&a=
mp;_minpeplen=3D7&amp;sessionID=3Dall_secdisabledsession"=20
      target=3D"_blank">1305</A>&nbsp;&nbsp;</TT></TD>
    <TD align=3D"RIGHT"><TT><FONT color=3D"#ff0000"> =20
      1112.6284&nbsp;&nbsp;</FONT></TT></TD>
    <TD align=3D"RIGHT"><TT><FONT color=3D"#ff0000"> =20
      2223.2423&nbsp;&nbsp;</FONT></TT></TD>
    <TD align=3D"RIGHT"><TT><FONT color=3D"#ff0000"> =20
      2223.2304&nbsp;&nbsp;</FONT></TT></TD>
    <TD align=3D"RIGHT" nowrap=3D""><TT><FONT color=3D"#ff0000">    =20
      5.36&nbsp;</FONT></TT></TD>
    <TD align=3D"RIGHT"><TT><FONT =
color=3D"#ff0000">1&nbsp;&nbsp;</FONT></TT></TD>
    <TD align=3D"RIGHT" nowrap=3D""><TT><FONT=20
      color=3D"#ff0000">61&nbsp;&nbsp;</FONT></TT></TD>
    <TD align=3D"RIGHT" nowrap=3D""><TT><FONT=20
      color=3D"#ff0000">0.00026&nbsp;</FONT></TT></TD>
    <TD align=3D"RIGHT"><TT><FONT =
color=3D"#ff0000">1&nbsp;&nbsp;</FONT></TT></TD>
    <TD align=3D"RIGHT"><TT><FONT=20
      color=3D"#ff0000">&nbsp;&nbsp;&nbsp;&nbsp;</FONT></TT></TD>
    <TD nowrap=3D""><TT><FONT=20
      =
color=3D"#ff0000">&nbsp;R.FVNLGIDPPKGVLLFGPPGTGK.T</FONT></TT></TD></TR><=
/TBODY></TABLE><BR>
<HR>

<TABLE border=3D"0" cellspacing=3D"0">
  <TBODY>
  <TR>
    <TD><TT><B><A =
name=3D"Hit4">4.</A>&nbsp;&nbsp;&nbsp;&nbsp;</B></TT></TD>
    <TD nowrap=3D""><TT><A =
href=3D"http://admin-pc/mascot/cgi/protein_view.pl?file=3D..%2Fdata%2F201=
80515%2FF003029.dat&amp;hit=3DXP_007267491.1&amp;db_idx=3D1&amp;px=3D1&am=
p;ave_thresh=3D43&amp;_ignoreionsscorebelow=3D-1&amp;report=3D0&amp;_sigt=
hreshold=3D0.05&amp;_msresflags=3D1025&amp;_msresflags2=3D258&amp;percola=
te=3D-1&amp;percolate_rt=3D0&amp;_minpeplen=3D7&amp;sessionID=3Dall_secdi=
sabledsession"=20
      =
target=3D"_blank">XP_007267491.1</A>&nbsp;&nbsp;&nbsp;&nbsp;<B>Mass:</B>&=
nbsp;95815&nbsp;&nbsp;&nbsp;&nbsp;<B>Score:</B>&nbsp;363&nbsp;&nbsp;&nbsp=
;&nbsp;<B>Matches:</B>&nbsp;12(12)&nbsp;&nbsp;<B>Sequences:</B>&nbsp;6(6)=
&nbsp;&nbsp;<B>emPAI:</B>&nbsp;0.32</TT></TD></TR>
  <TR>
    <TD>&nbsp;</TD>
    <TD nowrap=3D""><TT>26S proteasome subunit P45 [Fomitiporia =
mediterranea=20
      MF3/22]</TT></TD></TR></TBODY></TABLE>
<TABLE border=3D"0" cellspacing=3D"0">
  <TBODY>
  <TR>
    <TD align=3D"RIGHT"><INPUT name=3D"INCLUDE" =
onclick=3D"SaveClicks(this,this.form)"=20
      type=3D"checkbox" value=3D"4"></TD>
    <TD nowrap=3D""><TT>Check to include this hit in error tolerant =
search or=20
      archive report</TT></TD></TR>
  <TR>
    <TD><TT>&nbsp;&nbsp;&nbsp;&nbsp;&nbsp;&nbsp;</TT></TD>
    <TD>&nbsp;</TD></TR></TBODY></TABLE>
<TABLE border=3D"0" cellspacing=3D"0" cellpadding=3D"0">
  <TBODY>
  <TR>
    <TD><TT>&nbsp;&nbsp;&nbsp;&nbsp;&nbsp;&nbsp;</TT></TD>
    <TD align=3D"RIGHT"><TT><B>Query&nbsp;&nbsp;</B></TT></TD>
    <TD align=3D"RIGHT"><TT><B>Observed&nbsp;&nbsp;</B></TT></TD>
    <TD align=3D"RIGHT" =
nowrap=3D""><TT><B>Mr(expt)&nbsp;&nbsp;</B></TT></TD>
    <TD align=3D"RIGHT" =
nowrap=3D""><TT><B>Mr(calc)&nbsp;&nbsp;</B></TT></TD>
    <TD align=3D"RIGHT"><TT><B>&nbsp;ppm&nbsp;&nbsp;</B></TT></TD>
    <TD align=3D"RIGHT"><TT><B>Miss&nbsp;</B></TT></TD>
    <TD align=3D"RIGHT"><TT><B>Score&nbsp;</B></TT></TD>
    <TD align=3D"RIGHT"><TT><B>Expect&nbsp;</B></TT></TD>
    <TD align=3D"RIGHT"><TT><B>Rank&nbsp;</B></TT></TD>
    <TD align=3D"RIGHT"><TT><B>Unique&nbsp;</B></TT></TD>
    <TD><TT><B>&nbsp;Peptide</B></TT></TD></TR>
  <TR>
    <TD align=3D"RIGHT">&nbsp;</TD>
    <TD align=3D"RIGHT"><TT><A onmouseover=3D"activateEl('Q168', event)" =

      onmouseout=3D"clearEl()" =
href=3D"http://admin-pc/mascot/cgi/peptide_view.pl?file=3D..%2Fdata%2F201=
80515%2FF003029.dat&amp;query=3D168&amp;hit=3D1&amp;index=3DXP_007267491.=
1&amp;db_idx=3D1&amp;px=3D1&amp;section=3D5&amp;ave_thresh=3D43&amp;_igno=
reionsscorebelow=3D-1&amp;report=3D0&amp;_sigthreshold=3D0.05&amp;_msresf=
lags=3D1025&amp;_msresflags2=3D258&amp;percolate=3D-1&amp;percolate_rt=3D=
0&amp;_minpeplen=3D7&amp;sessionID=3Dall_secdisabledsession"=20
      target=3D"_blank">168</A>&nbsp;&nbsp;</TT></TD>
    <TD align=3D"RIGHT"><TT><FONT color=3D"#ff0000">  =20
      438.7488&nbsp;&nbsp;</FONT></TT></TD>
    <TD align=3D"RIGHT"><TT><FONT color=3D"#ff0000">  =20
      875.4831&nbsp;&nbsp;</FONT></TT></TD>
    <TD align=3D"RIGHT"><TT><FONT color=3D"#ff0000">  =20
      875.4865&nbsp;&nbsp;</FONT></TT></TD>
    <TD align=3D"RIGHT" nowrap=3D""><TT><FONT color=3D"#ff0000">   =20
      -3.93&nbsp;</FONT></TT></TD>
    <TD align=3D"RIGHT"><TT><FONT =
color=3D"#ff0000">0&nbsp;&nbsp;</FONT></TT></TD>
    <TD align=3D"RIGHT" nowrap=3D""><TT><FONT=20
      color=3D"#ff0000">49&nbsp;&nbsp;</FONT></TT></TD>
    <TD align=3D"RIGHT" nowrap=3D""><TT><FONT=20
      color=3D"#ff0000">0.043&nbsp;</FONT></TT></TD>
    <TD align=3D"RIGHT"><TT><FONT =
color=3D"#ff0000">1&nbsp;&nbsp;</FONT></TT></TD>
    <TD align=3D"RIGHT"><TT><FONT=20
      color=3D"#ff0000">&nbsp;&nbsp;&nbsp;&nbsp;</FONT></TT></TD>
    <TD nowrap=3D""><TT><FONT=20
  color=3D"#ff0000">&nbsp;K.FVVGLGER.V</FONT></TT></TD></TR>
  <TR>
    <TD align=3D"RIGHT">&nbsp;</TD>
    <TD align=3D"RIGHT"><TT><A onmouseover=3D"activateEl('Q442', event)" =

      onmouseout=3D"clearEl()" =
href=3D"http://admin-pc/mascot/cgi/peptide_view.pl?file=3D..%2Fdata%2F201=
80515%2FF003029.dat&amp;query=3D442&amp;hit=3D2&amp;index=3DXP_007267491.=
1&amp;db_idx=3D1&amp;px=3D1&amp;section=3D5&amp;ave_thresh=3D43&amp;_igno=
reionsscorebelow=3D-1&amp;report=3D0&amp;_sigthreshold=3D0.05&amp;_msresf=
lags=3D1025&amp;_msresflags2=3D258&amp;percolate=3D-1&amp;percolate_rt=3D=
0&amp;_minpeplen=3D7&amp;sessionID=3Dall_secdisabledsession"=20
      target=3D"_blank">442</A>&nbsp;&nbsp;</TT></TD>
    <TD align=3D"RIGHT"><TT><FONT color=3D"#ff0000">  =20
      571.8301&nbsp;&nbsp;</FONT></TT></TD>
    <TD align=3D"RIGHT"><TT><FONT color=3D"#ff0000"> =20
      1141.6457&nbsp;&nbsp;</FONT></TT></TD>
    <TD align=3D"RIGHT"><TT><FONT color=3D"#ff0000"> =20
      1141.6496&nbsp;&nbsp;</FONT></TT></TD>
    <TD align=3D"RIGHT" nowrap=3D""><TT><FONT color=3D"#ff0000">   =20
      -3.36&nbsp;</FONT></TT></TD>
    <TD align=3D"RIGHT"><TT><FONT =
color=3D"#ff0000">0&nbsp;&nbsp;</FONT></TT></TD>
    <TD align=3D"RIGHT" nowrap=3D""><TT><FONT=20
      color=3D"#ff0000">68&nbsp;&nbsp;</FONT></TT></TD>
    <TD align=3D"RIGHT" nowrap=3D""><TT><FONT=20
      color=3D"#ff0000">0.00019&nbsp;</FONT></TT></TD>
    <TD align=3D"RIGHT"><TT><FONT =
color=3D"#ff0000">1&nbsp;&nbsp;</FONT></TT></TD>
    <TD align=3D"RIGHT"><TT><FONT=20
      color=3D"#ff0000">&nbsp;&nbsp;&nbsp;&nbsp;</FONT></TT></TD>
    <TD nowrap=3D""><TT><FONT=20
    color=3D"#ff0000">&nbsp;K.GVLLFGPPGTGK.T</FONT></TT></TD></TR>
  <TR>
    <TD align=3D"RIGHT">&nbsp;</TD>
    <TD align=3D"RIGHT"><TT><A onmouseover=3D"activateEl('Q524', event)" =

      onmouseout=3D"clearEl()" =
href=3D"http://admin-pc/mascot/cgi/peptide_view.pl?file=3D..%2Fdata%2F201=
80515%2FF003029.dat&amp;query=3D524&amp;hit=3D1&amp;index=3DXP_007267491.=
1&amp;db_idx=3D1&amp;px=3D1&amp;section=3D5&amp;ave_thresh=3D43&amp;_igno=
reionsscorebelow=3D-1&amp;report=3D0&amp;_sigthreshold=3D0.05&amp;_msresf=
lags=3D1025&amp;_msresflags2=3D258&amp;percolate=3D-1&amp;percolate_rt=3D=
0&amp;_minpeplen=3D7&amp;sessionID=3Dall_secdisabledsession"=20
      target=3D"_blank">524</A>&nbsp;&nbsp;</TT></TD>
    <TD align=3D"RIGHT"><TT><FONT color=3D"#ff0000">  =20
      609.2930&nbsp;&nbsp;</FONT></TT></TD>
    <TD align=3D"RIGHT"><TT><FONT color=3D"#ff0000"> =20
      1216.5715&nbsp;&nbsp;</FONT></TT></TD>
    <TD align=3D"RIGHT"><TT><FONT color=3D"#ff0000"> =20
      1216.5758&nbsp;&nbsp;</FONT></TT></TD>
    <TD align=3D"RIGHT" nowrap=3D""><TT><FONT color=3D"#ff0000">   =20
      -3.51&nbsp;</FONT></TT></TD>
    <TD align=3D"RIGHT"><TT><FONT =
color=3D"#ff0000">0&nbsp;&nbsp;</FONT></TT></TD>
    <TD align=3D"RIGHT" nowrap=3D""><TT><FONT=20
      color=3D"#ff0000">(65)&nbsp;</FONT></TT></TD>
    <TD align=3D"RIGHT" nowrap=3D""><TT><FONT=20
      color=3D"#ff0000">0.00067&nbsp;</FONT></TT></TD>
    <TD align=3D"RIGHT"><TT><FONT =
color=3D"#ff0000">1&nbsp;&nbsp;</FONT></TT></TD>
    <TD align=3D"RIGHT"><TT><FONT=20
      color=3D"#ff0000">&nbsp;&nbsp;&nbsp;&nbsp;</FONT></TT></TD>
    <TD nowrap=3D""><TT><FONT=20
    color=3D"#ff0000">&nbsp;R.VAPTDIEEGMR.V</FONT></TT></TD></TR>
  <TR>
    <TD align=3D"RIGHT">&nbsp;</TD>
    <TD align=3D"RIGHT"><TT><A onmouseover=3D"activateEl('Q525', event)" =

      onmouseout=3D"clearEl()" =
href=3D"http://admin-pc/mascot/cgi/peptide_view.pl?file=3D..%2Fdata%2F201=
80515%2FF003029.dat&amp;query=3D525&amp;hit=3D1&amp;index=3DXP_007267491.=
1&amp;db_idx=3D1&amp;px=3D1&amp;section=3D5&amp;ave_thresh=3D43&amp;_igno=
reionsscorebelow=3D-1&amp;report=3D0&amp;_sigthreshold=3D0.05&amp;_msresf=
lags=3D1025&amp;_msresflags2=3D258&amp;percolate=3D-1&amp;percolate_rt=3D=
0&amp;_minpeplen=3D7&amp;sessionID=3Dall_secdisabledsession"=20
      target=3D"_blank">525</A>&nbsp;&nbsp;</TT></TD>
    <TD align=3D"RIGHT"><TT><FONT color=3D"#ff0000">  =20
      609.2936&nbsp;&nbsp;</FONT></TT></TD>
    <TD align=3D"RIGHT"><TT><FONT color=3D"#ff0000"> =20
      1216.5727&nbsp;&nbsp;</FONT></TT></TD>
    <TD align=3D"RIGHT"><TT><FONT color=3D"#ff0000"> =20
      1216.5758&nbsp;&nbsp;</FONT></TT></TD>
    <TD align=3D"RIGHT" nowrap=3D""><TT><FONT color=3D"#ff0000">   =20
      -2.50&nbsp;</FONT></TT></TD>
    <TD align=3D"RIGHT"><TT><FONT =
color=3D"#ff0000">0&nbsp;&nbsp;</FONT></TT></TD>
    <TD align=3D"RIGHT" nowrap=3D""><TT><FONT=20
      color=3D"#ff0000">(70)&nbsp;</FONT></TT></TD>
    <TD align=3D"RIGHT" nowrap=3D""><TT><FONT=20
      color=3D"#ff0000">0.00024&nbsp;</FONT></TT></TD>
    <TD align=3D"RIGHT"><TT><FONT =
color=3D"#ff0000">1&nbsp;&nbsp;</FONT></TT></TD>
    <TD align=3D"RIGHT"><TT><FONT=20
      color=3D"#ff0000">&nbsp;&nbsp;&nbsp;&nbsp;</FONT></TT></TD>
    <TD nowrap=3D""><TT><FONT=20
    color=3D"#ff0000">&nbsp;R.VAPTDIEEGMR.V</FONT></TT></TD></TR>
  <TR>
    <TD align=3D"RIGHT">&nbsp;</TD>
    <TD align=3D"RIGHT"><TT><A onmouseover=3D"activateEl('Q541', event)" =

      onmouseout=3D"clearEl()" =
href=3D"http://admin-pc/mascot/cgi/peptide_view.pl?file=3D..%2Fdata%2F201=
80515%2FF003029.dat&amp;query=3D541&amp;hit=3D1&amp;index=3DXP_007267491.=
1&amp;db_idx=3D1&amp;px=3D1&amp;section=3D5&amp;ave_thresh=3D43&amp;_igno=
reionsscorebelow=3D-1&amp;report=3D0&amp;_sigthreshold=3D0.05&amp;_msresf=
lags=3D1025&amp;_msresflags2=3D258&amp;percolate=3D-1&amp;percolate_rt=3D=
0&amp;_minpeplen=3D7&amp;sessionID=3Dall_secdisabledsession"=20
      target=3D"_blank">541</A>&nbsp;&nbsp;</TT></TD>
    <TD align=3D"RIGHT"><TT><FONT color=3D"#ff0000">  =20
      617.2906&nbsp;&nbsp;</FONT></TT></TD>
    <TD align=3D"RIGHT"><TT><FONT color=3D"#ff0000"> =20
      1232.5666&nbsp;&nbsp;</FONT></TT></TD>
    <TD align=3D"RIGHT"><TT><FONT color=3D"#ff0000"> =20
      1232.5707&nbsp;&nbsp;</FONT></TT></TD>
    <TD align=3D"RIGHT" nowrap=3D""><TT><FONT color=3D"#ff0000">   =20
      -3.30&nbsp;</FONT></TT></TD>
    <TD align=3D"RIGHT"><TT><FONT =
color=3D"#ff0000">0&nbsp;&nbsp;</FONT></TT></TD>
    <TD align=3D"RIGHT" nowrap=3D""><TT><FONT=20
      color=3D"#ff0000">(59)&nbsp;</FONT></TT></TD>
    <TD align=3D"RIGHT" nowrap=3D""><TT><FONT=20
      color=3D"#ff0000">0.0026&nbsp;</FONT></TT></TD>
    <TD align=3D"RIGHT"><TT><FONT =
color=3D"#ff0000">1&nbsp;&nbsp;</FONT></TT></TD>
    <TD align=3D"RIGHT"><TT><FONT=20
      color=3D"#ff0000">&nbsp;&nbsp;&nbsp;&nbsp;</FONT></TT></TD>
    <TD nowrap=3D""><TT><FONT =
color=3D"#ff0000">&nbsp;R.VAPTDIEEG<U>M</U>R.V +=20
      Oxidation (M)</FONT></TT></TD></TR>
  <TR>
    <TD align=3D"RIGHT">&nbsp;</TD>
    <TD align=3D"RIGHT"><TT><A onmouseover=3D"activateEl('Q546', event)" =

      onmouseout=3D"clearEl()" =
href=3D"http://admin-pc/mascot/cgi/peptide_view.pl?file=3D..%2Fdata%2F201=
80515%2FF003029.dat&amp;query=3D546&amp;hit=3D1&amp;index=3DXP_007267491.=
1&amp;db_idx=3D1&amp;px=3D1&amp;section=3D5&amp;ave_thresh=3D43&amp;_igno=
reionsscorebelow=3D-1&amp;report=3D0&amp;_sigthreshold=3D0.05&amp;_msresf=
lags=3D1025&amp;_msresflags2=3D258&amp;percolate=3D-1&amp;percolate_rt=3D=
0&amp;_minpeplen=3D7&amp;sessionID=3Dall_secdisabledsession"=20
      target=3D"_blank">546</A>&nbsp;&nbsp;</TT></TD>
    <TD align=3D"RIGHT"><TT><FONT color=3D"#ff0000">  =20
      617.2913&nbsp;&nbsp;</FONT></TT></TD>
    <TD align=3D"RIGHT"><TT><FONT color=3D"#ff0000"> =20
      1232.5680&nbsp;&nbsp;</FONT></TT></TD>
    <TD align=3D"RIGHT"><TT><FONT color=3D"#ff0000"> =20
      1232.5707&nbsp;&nbsp;</FONT></TT></TD>
    <TD align=3D"RIGHT" nowrap=3D""><TT><FONT color=3D"#ff0000">   =20
      -2.21&nbsp;</FONT></TT></TD>
    <TD align=3D"RIGHT"><TT><FONT =
color=3D"#ff0000">0&nbsp;&nbsp;</FONT></TT></TD>
    <TD align=3D"RIGHT" nowrap=3D""><TT><FONT=20
      color=3D"#ff0000">73&nbsp;&nbsp;</FONT></TT></TD>
    <TD align=3D"RIGHT" nowrap=3D""><TT><FONT=20
      color=3D"#ff0000">0.00012&nbsp;</FONT></TT></TD>
    <TD align=3D"RIGHT"><TT><FONT =
color=3D"#ff0000">1&nbsp;&nbsp;</FONT></TT></TD>
    <TD align=3D"RIGHT"><TT><FONT=20
      color=3D"#ff0000">&nbsp;&nbsp;&nbsp;&nbsp;</FONT></TT></TD>
    <TD nowrap=3D""><TT><FONT =
color=3D"#ff0000">&nbsp;R.VAPTDIEEG<U>M</U>R.V +=20
      Oxidation (M)</FONT></TT></TD></TR>
  <TR>
    <TD align=3D"RIGHT">&nbsp;</TD>
    <TD align=3D"RIGHT"><TT><A onmouseover=3D"activateEl('Q547', event)" =

      onmouseout=3D"clearEl()" =
href=3D"http://admin-pc/mascot/cgi/peptide_view.pl?file=3D..%2Fdata%2F201=
80515%2FF003029.dat&amp;query=3D547&amp;hit=3D1&amp;index=3DXP_007267491.=
1&amp;db_idx=3D1&amp;px=3D1&amp;section=3D5&amp;ave_thresh=3D43&amp;_igno=
reionsscorebelow=3D-1&amp;report=3D0&amp;_sigthreshold=3D0.05&amp;_msresf=
lags=3D1025&amp;_msresflags2=3D258&amp;percolate=3D-1&amp;percolate_rt=3D=
0&amp;_minpeplen=3D7&amp;sessionID=3Dall_secdisabledsession"=20
      target=3D"_blank">547</A>&nbsp;&nbsp;</TT></TD>
    <TD align=3D"RIGHT"><TT><FONT color=3D"#ff0000">  =20
      617.2916&nbsp;&nbsp;</FONT></TT></TD>
    <TD align=3D"RIGHT"><TT><FONT color=3D"#ff0000"> =20
      1232.5686&nbsp;&nbsp;</FONT></TT></TD>
    <TD align=3D"RIGHT"><TT><FONT color=3D"#ff0000"> =20
      1232.5707&nbsp;&nbsp;</FONT></TT></TD>
    <TD align=3D"RIGHT" nowrap=3D""><TT><FONT color=3D"#ff0000">   =20
      -1.72&nbsp;</FONT></TT></TD>
    <TD align=3D"RIGHT"><TT><FONT =
color=3D"#ff0000">0&nbsp;&nbsp;</FONT></TT></TD>
    <TD align=3D"RIGHT" nowrap=3D""><TT><FONT=20
      color=3D"#ff0000">(71)&nbsp;</FONT></TT></TD>
    <TD align=3D"RIGHT" nowrap=3D""><TT><FONT=20
      color=3D"#ff0000">0.00015&nbsp;</FONT></TT></TD>
    <TD align=3D"RIGHT"><TT><FONT =
color=3D"#ff0000">1&nbsp;&nbsp;</FONT></TT></TD>
    <TD align=3D"RIGHT"><TT><FONT=20
      color=3D"#ff0000">&nbsp;&nbsp;&nbsp;&nbsp;</FONT></TT></TD>
    <TD nowrap=3D""><TT><FONT =
color=3D"#ff0000">&nbsp;R.VAPTDIEEG<U>M</U>R.V +=20
      Oxidation (M)</FONT></TT></TD></TR>
  <TR>
    <TD align=3D"RIGHT">&nbsp;</TD>
    <TD align=3D"RIGHT"><TT><A onmouseover=3D"activateEl('Q623', event)" =

      onmouseout=3D"clearEl()" =
href=3D"http://admin-pc/mascot/cgi/peptide_view.pl?file=3D..%2Fdata%2F201=
80515%2FF003029.dat&amp;query=3D623&amp;hit=3D2&amp;index=3DXP_007267491.=
1&amp;db_idx=3D1&amp;px=3D1&amp;section=3D5&amp;ave_thresh=3D43&amp;_igno=
reionsscorebelow=3D-1&amp;report=3D0&amp;_sigthreshold=3D0.05&amp;_msresf=
lags=3D1025&amp;_msresflags2=3D258&amp;percolate=3D-1&amp;percolate_rt=3D=
0&amp;_minpeplen=3D7&amp;sessionID=3Dall_secdisabledsession"=20
      target=3D"_blank">623</A>&nbsp;&nbsp;</TT></TD>
    <TD align=3D"RIGHT"><TT>   634.8161&nbsp;&nbsp;</TT></TD>
    <TD align=3D"RIGHT"><TT>  1267.6176&nbsp;&nbsp;</TT></TD>
    <TD align=3D"RIGHT"><TT>  1267.6231&nbsp;&nbsp;</TT></TD>
    <TD align=3D"RIGHT" nowrap=3D""><TT>    -4.27&nbsp;</TT></TD>
    <TD align=3D"RIGHT"><TT>0&nbsp;&nbsp;</TT></TD>
    <TD align=3D"RIGHT" nowrap=3D""><TT>(57)&nbsp;</TT></TD>
    <TD align=3D"RIGHT" nowrap=3D""><TT>0.0049&nbsp;</TT></TD>
    <TD align=3D"RIGHT"><TT>2&nbsp;&nbsp;</TT></TD>
    <TD align=3D"RIGHT"><TT>&nbsp;&nbsp;&nbsp;&nbsp;</TT></TD>
    <TD nowrap=3D""><TT>&nbsp;R.SVATEAG<U>M</U>FAIR.A + Oxidation =
(M)</TT></TD></TR>
  <TR>
    <TD align=3D"RIGHT">&nbsp;</TD>
    <TD align=3D"RIGHT"><TT><A onmouseover=3D"activateEl('Q624', event)" =

      onmouseout=3D"clearEl()" =
href=3D"http://admin-pc/mascot/cgi/peptide_view.pl?file=3D..%2Fdata%2F201=
80515%2FF003029.dat&amp;query=3D624&amp;hit=3D2&amp;index=3DXP_007267491.=
1&amp;db_idx=3D1&amp;px=3D1&amp;section=3D5&amp;ave_thresh=3D43&amp;_igno=
reionsscorebelow=3D-1&amp;report=3D0&amp;_sigthreshold=3D0.05&amp;_msresf=
lags=3D1025&amp;_msresflags2=3D258&amp;percolate=3D-1&amp;percolate_rt=3D=
0&amp;_minpeplen=3D7&amp;sessionID=3Dall_secdisabledsession"=20
      target=3D"_blank">624</A>&nbsp;&nbsp;</TT></TD>
    <TD align=3D"RIGHT"><TT>   634.8165&nbsp;&nbsp;</TT></TD>
    <TD align=3D"RIGHT"><TT>  1267.6184&nbsp;&nbsp;</TT></TD>
    <TD align=3D"RIGHT"><TT>  1267.6231&nbsp;&nbsp;</TT></TD>
    <TD align=3D"RIGHT" nowrap=3D""><TT>    -3.69&nbsp;</TT></TD>
    <TD align=3D"RIGHT"><TT>0&nbsp;&nbsp;</TT></TD>
    <TD align=3D"RIGHT" nowrap=3D""><TT>(62)&nbsp;</TT></TD>
    <TD align=3D"RIGHT" nowrap=3D""><TT>0.0017&nbsp;</TT></TD>
    <TD align=3D"RIGHT"><TT>2&nbsp;&nbsp;</TT></TD>
    <TD align=3D"RIGHT"><TT>&nbsp;&nbsp;&nbsp;&nbsp;</TT></TD>
    <TD nowrap=3D""><TT>&nbsp;R.SVATEAG<U>M</U>FAIR.A + Oxidation =
(M)</TT></TD></TR>
  <TR>
    <TD align=3D"RIGHT">&nbsp;</TD>
    <TD align=3D"RIGHT"><TT><A onmouseover=3D"activateEl('Q626', event)" =

      onmouseout=3D"clearEl()" =
href=3D"http://admin-pc/mascot/cgi/peptide_view.pl?file=3D..%2Fdata%2F201=
80515%2FF003029.dat&amp;query=3D626&amp;hit=3D2&amp;index=3DXP_007267491.=
1&amp;db_idx=3D1&amp;px=3D1&amp;section=3D5&amp;ave_thresh=3D43&amp;_igno=
reionsscorebelow=3D-1&amp;report=3D0&amp;_sigthreshold=3D0.05&amp;_msresf=
lags=3D1025&amp;_msresflags2=3D258&amp;percolate=3D-1&amp;percolate_rt=3D=
0&amp;_minpeplen=3D7&amp;sessionID=3Dall_secdisabledsession"=20
      target=3D"_blank">626</A>&nbsp;&nbsp;</TT></TD>
    <TD align=3D"RIGHT"><TT>   634.8166&nbsp;&nbsp;</TT></TD>
    <TD align=3D"RIGHT"><TT>  1267.6186&nbsp;&nbsp;</TT></TD>
    <TD align=3D"RIGHT"><TT>  1267.6231&nbsp;&nbsp;</TT></TD>
    <TD align=3D"RIGHT" nowrap=3D""><TT>    -3.50&nbsp;</TT></TD>
    <TD align=3D"RIGHT"><TT>0&nbsp;&nbsp;</TT></TD>
    <TD align=3D"RIGHT" nowrap=3D""><TT>64&nbsp;&nbsp;</TT></TD>
    <TD align=3D"RIGHT" nowrap=3D""><TT>0.00089&nbsp;</TT></TD>
    <TD align=3D"RIGHT"><TT>2&nbsp;&nbsp;</TT></TD>
    <TD align=3D"RIGHT"><TT>&nbsp;&nbsp;&nbsp;&nbsp;</TT></TD>
    <TD nowrap=3D""><TT>&nbsp;R.SVATEAG<U>M</U>FAIR.A + Oxidation =
(M)</TT></TD></TR>
  <TR>
    <TD align=3D"RIGHT"><INPUT name=3D"QUE" type=3D"checkbox" =
checked=3D"" value=3D"1664.902928 from(833.458740,2+) =
intensity(68518.0938) =
title(File%3a%20%22D%3a%5cLC%2dMS%20Data%5cRaw%20file%5c180509%5c180509_%=
28051%29_IN06%2eraw%22%3b%20SpectrumID%3a%20%22831%22%3b%20scans%3a%20%22=
1352%22) rtinseconds(1118) scans(1352) index(826) query(1091)"></TD>
    <TD align=3D"RIGHT"><TT><A onmouseover=3D"activateEl('Q1091', =
event)"=20
      onmouseout=3D"clearEl()" =
href=3D"http://admin-pc/mascot/cgi/peptide_view.pl?file=3D..%2Fdata%2F201=
80515%2FF003029.dat&amp;query=3D1091&amp;hit=3D1&amp;index=3DXP_007267491=
.1&amp;db_idx=3D1&amp;px=3D1&amp;section=3D5&amp;ave_thresh=3D43&amp;_ign=
oreionsscorebelow=3D-1&amp;report=3D0&amp;_sigthreshold=3D0.05&amp;_msres=
flags=3D1025&amp;_msresflags2=3D258&amp;percolate=3D-1&amp;percolate_rt=3D=
0&amp;_minpeplen=3D7&amp;sessionID=3Dall_secdisabledsession"=20
      target=3D"_blank">1091</A>&nbsp;&nbsp;</TT></TD>
    <TD align=3D"RIGHT"><TT><FONT color=3D"#ff0000"><B>  =20
      833.4587&nbsp;&nbsp;</B></FONT></TT></TD>
    <TD align=3D"RIGHT"><TT><FONT color=3D"#ff0000"><B> =20
      1664.9029&nbsp;&nbsp;</B></FONT></TT></TD>
    <TD align=3D"RIGHT"><TT><FONT color=3D"#ff0000"><B> =20
      1664.9097&nbsp;&nbsp;</B></FONT></TT></TD>
    <TD align=3D"RIGHT" nowrap=3D""><TT><FONT color=3D"#ff0000"><B>   =20
      -4.08&nbsp;</B></FONT></TT></TD>
    <TD align=3D"RIGHT"><TT><FONT=20
      color=3D"#ff0000"><B>1&nbsp;&nbsp;</B></FONT></TT></TD>
    <TD align=3D"RIGHT" nowrap=3D""><TT><FONT=20
      color=3D"#ff0000"><B>46&nbsp;&nbsp;</B></FONT></TT></TD>
    <TD align=3D"RIGHT" nowrap=3D""><TT><FONT=20
      color=3D"#ff0000"><B>0.022&nbsp;</B></FONT></TT></TD>
    <TD align=3D"RIGHT"><TT><FONT=20
      color=3D"#ff0000"><B>1&nbsp;&nbsp;</B></FONT></TT></TD>
    <TD align=3D"RIGHT"><TT><FONT=20
      color=3D"#ff0000"><B>&nbsp;&nbsp;&nbsp;&nbsp;</B></FONT></TT></TD>
    <TD nowrap=3D""><TT><FONT=20
      =
color=3D"#ff0000"><B>&nbsp;K.LREVVETPLLNPER.F</B></FONT></TT></TD></TR>
  <TR>
    <TD align=3D"RIGHT">&nbsp;</TD>
    <TD align=3D"RIGHT"><TT><A onmouseover=3D"activateEl('Q1305', =
event)"=20
      onmouseout=3D"clearEl()" =
href=3D"http://admin-pc/mascot/cgi/peptide_view.pl?file=3D..%2Fdata%2F201=
80515%2FF003029.dat&amp;query=3D1305&amp;hit=3D1&amp;index=3DXP_007267491=
.1&amp;db_idx=3D1&amp;px=3D1&amp;section=3D5&amp;ave_thresh=3D43&amp;_ign=
oreionsscorebelow=3D-1&amp;report=3D0&amp;_sigthreshold=3D0.05&amp;_msres=
flags=3D1025&amp;_msresflags2=3D258&amp;percolate=3D-1&amp;percolate_rt=3D=
0&amp;_minpeplen=3D7&amp;sessionID=3Dall_secdisabledsession"=20
      target=3D"_blank">1305</A>&nbsp;&nbsp;</TT></TD>
    <TD align=3D"RIGHT"><TT><FONT color=3D"#ff0000"> =20
      1112.6284&nbsp;&nbsp;</FONT></TT></TD>
    <TD align=3D"RIGHT"><TT><FONT color=3D"#ff0000"> =20
      2223.2423&nbsp;&nbsp;</FONT></TT></TD>
    <TD align=3D"RIGHT"><TT><FONT color=3D"#ff0000"> =20
      2223.2304&nbsp;&nbsp;</FONT></TT></TD>
    <TD align=3D"RIGHT" nowrap=3D""><TT><FONT color=3D"#ff0000">    =20
      5.36&nbsp;</FONT></TT></TD>
    <TD align=3D"RIGHT"><TT><FONT =
color=3D"#ff0000">1&nbsp;&nbsp;</FONT></TT></TD>
    <TD align=3D"RIGHT" nowrap=3D""><TT><FONT=20
      color=3D"#ff0000">61&nbsp;&nbsp;</FONT></TT></TD>
    <TD align=3D"RIGHT" nowrap=3D""><TT><FONT=20
      color=3D"#ff0000">0.00026&nbsp;</FONT></TT></TD>
    <TD align=3D"RIGHT"><TT><FONT =
color=3D"#ff0000">1&nbsp;&nbsp;</FONT></TT></TD>
    <TD align=3D"RIGHT"><TT><FONT=20
      color=3D"#ff0000">&nbsp;&nbsp;&nbsp;&nbsp;</FONT></TT></TD>
    <TD nowrap=3D""><TT><FONT=20
      =
color=3D"#ff0000">&nbsp;R.FVNLGIDPPKGVLLFGPPGTGK.T</FONT></TT></TD></TR><=
/TBODY></TABLE><BR>
<TABLE border=3D"0" cellspacing=3D"0">
  <TBODY>
  <TR>
    <TD colspan=3D"2"><TT>&nbsp;</TT></TD></TR>
  <TR>
    <TD><TT>&nbsp;&nbsp;&nbsp;&nbsp;&nbsp;&nbsp;</TT></TD>
    <TD><TT><B>Proteins matching the same set of=20
  peptides:</B></TT></TD></TR></TBODY></TABLE>
<TABLE border=3D"0" cellspacing=3D"0">
  <TBODY>
  <TR>
    <TD><TT><B>&nbsp;&nbsp;&nbsp;&nbsp;&nbsp;&nbsp;</B></TT></TD>
    <TD nowrap=3D""><TT><A =
href=3D"http://admin-pc/mascot/cgi/protein_view.pl?file=3D..%2Fdata%2F201=
80515%2FF003029.dat&amp;hit=3DCEH19478.1&amp;db_idx=3D1&amp;px=3D1&amp;av=
e_thresh=3D43&amp;_ignoreionsscorebelow=3D-1&amp;report=3D0&amp;_sigthres=
hold=3D0.05&amp;_msresflags=3D1025&amp;_msresflags2=3D258&amp;percolate=3D=
-1&amp;percolate_rt=3D0&amp;_minpeplen=3D7&amp;sessionID=3Dall_secdisable=
dsession"=20
      =
target=3D"_blank">CEH19478.1</A>&nbsp;&nbsp;&nbsp;&nbsp;<B>Mass:</B>&nbsp=
;54077&nbsp;&nbsp;&nbsp;&nbsp;<B>Score:</B>&nbsp;360&nbsp;&nbsp;&nbsp;&nb=
sp;<B>Matches:</B>&nbsp;12(12)&nbsp;&nbsp;<B>Sequences:</B>&nbsp;6(6)</TT=
></TD></TR>
  <TR>
    <TD>&nbsp;</TD>
    <TD nowrap=3D""><TT>26s proteasome subunit p45 [Ceraceosorus=20
    bombacis]</TT></TD></TR></TBODY></TABLE>
<HR>

<TABLE border=3D"0" cellspacing=3D"0">
  <TBODY>
  <TR>
    <TD><TT><B><A =
name=3D"Hit5">5.</A>&nbsp;&nbsp;&nbsp;&nbsp;</B></TT></TD>
    <TD nowrap=3D""><TT><A =
href=3D"http://admin-pc/mascot/cgi/protein_view.pl?file=3D..%2Fdata%2F201=
80515%2FF003029.dat&amp;hit=3DEJU05303.1&amp;db_idx=3D1&amp;px=3D1&amp;av=
e_thresh=3D43&amp;_ignoreionsscorebelow=3D-1&amp;report=3D0&amp;_sigthres=
hold=3D0.05&amp;_msresflags=3D1025&amp;_msresflags2=3D258&amp;percolate=3D=
-1&amp;percolate_rt=3D0&amp;_minpeplen=3D7&amp;sessionID=3Dall_secdisable=
dsession"=20
      =
target=3D"_blank">EJU05303.1</A>&nbsp;&nbsp;&nbsp;&nbsp;<B>Mass:</B>&nbsp=
;50866&nbsp;&nbsp;&nbsp;&nbsp;<B>Score:</B>&nbsp;360&nbsp;&nbsp;&nbsp;&nb=
sp;<B>Matches:</B>&nbsp;12(12)&nbsp;&nbsp;<B>Sequences:</B>&nbsp;6(6)&nbs=
p;&nbsp;<B>emPAI:</B>&nbsp;0.69</TT></TD></TR>
  <TR>
    <TD>&nbsp;</TD>
    <TD nowrap=3D""><TT>26S proteasome subunit P45 [Dacryopinax=20
      primogenitus]</TT></TD></TR></TBODY></TABLE>
<TABLE border=3D"0" cellspacing=3D"0">
  <TBODY>
  <TR>
    <TD align=3D"RIGHT"><INPUT name=3D"INCLUDE" =
onclick=3D"SaveClicks(this,this.form)"=20
      type=3D"checkbox" value=3D"5"></TD>
    <TD nowrap=3D""><TT>Check to include this hit in error tolerant =
search or=20
      archive report</TT></TD></TR>
  <TR>
    <TD><TT>&nbsp;&nbsp;&nbsp;&nbsp;&nbsp;&nbsp;</TT></TD>
    <TD>&nbsp;</TD></TR></TBODY></TABLE>
<TABLE border=3D"0" cellspacing=3D"0" cellpadding=3D"0">
  <TBODY>
  <TR>
    <TD><TT>&nbsp;&nbsp;&nbsp;&nbsp;&nbsp;&nbsp;</TT></TD>
    <TD align=3D"RIGHT"><TT><B>Query&nbsp;&nbsp;</B></TT></TD>
    <TD align=3D"RIGHT"><TT><B>Observed&nbsp;&nbsp;</B></TT></TD>
    <TD align=3D"RIGHT" =
nowrap=3D""><TT><B>Mr(expt)&nbsp;&nbsp;</B></TT></TD>
    <TD align=3D"RIGHT" =
nowrap=3D""><TT><B>Mr(calc)&nbsp;&nbsp;</B></TT></TD>
    <TD align=3D"RIGHT"><TT><B>&nbsp;ppm&nbsp;&nbsp;</B></TT></TD>
    <TD align=3D"RIGHT"><TT><B>Miss&nbsp;</B></TT></TD>
    <TD align=3D"RIGHT"><TT><B>Score&nbsp;</B></TT></TD>
    <TD align=3D"RIGHT"><TT><B>Expect&nbsp;</B></TT></TD>
    <TD align=3D"RIGHT"><TT><B>Rank&nbsp;</B></TT></TD>
    <TD align=3D"RIGHT"><TT><B>Unique&nbsp;</B></TT></TD>
    <TD><TT><B>&nbsp;Peptide</B></TT></TD></TR>
  <TR>
    <TD align=3D"RIGHT">&nbsp;</TD>
    <TD align=3D"RIGHT"><TT><A onmouseover=3D"activateEl('Q168', event)" =

      onmouseout=3D"clearEl()" =
href=3D"http://admin-pc/mascot/cgi/peptide_view.pl?file=3D..%2Fdata%2F201=
80515%2FF003029.dat&amp;query=3D168&amp;hit=3D1&amp;index=3DEJU05303.1&am=
p;db_idx=3D1&amp;px=3D1&amp;section=3D5&amp;ave_thresh=3D43&amp;_ignoreio=
nsscorebelow=3D-1&amp;report=3D0&amp;_sigthreshold=3D0.05&amp;_msresflags=
=3D1025&amp;_msresflags2=3D258&amp;percolate=3D-1&amp;percolate_rt=3D0&am=
p;_minpeplen=3D7&amp;sessionID=3Dall_secdisabledsession"=20
      target=3D"_blank">168</A>&nbsp;&nbsp;</TT></TD>
    <TD align=3D"RIGHT"><TT><FONT color=3D"#ff0000">  =20
      438.7488&nbsp;&nbsp;</FONT></TT></TD>
    <TD align=3D"RIGHT"><TT><FONT color=3D"#ff0000">  =20
      875.4831&nbsp;&nbsp;</FONT></TT></TD>
    <TD align=3D"RIGHT"><TT><FONT color=3D"#ff0000">  =20
      875.4865&nbsp;&nbsp;</FONT></TT></TD>
    <TD align=3D"RIGHT" nowrap=3D""><TT><FONT color=3D"#ff0000">   =20
      -3.93&nbsp;</FONT></TT></TD>
    <TD align=3D"RIGHT"><TT><FONT =
color=3D"#ff0000">0&nbsp;&nbsp;</FONT></TT></TD>
    <TD align=3D"RIGHT" nowrap=3D""><TT><FONT=20
      color=3D"#ff0000">49&nbsp;&nbsp;</FONT></TT></TD>
    <TD align=3D"RIGHT" nowrap=3D""><TT><FONT=20
      color=3D"#ff0000">0.043&nbsp;</FONT></TT></TD>
    <TD align=3D"RIGHT"><TT><FONT =
color=3D"#ff0000">1&nbsp;&nbsp;</FONT></TT></TD>
    <TD align=3D"RIGHT"><TT><FONT=20
      color=3D"#ff0000">&nbsp;&nbsp;&nbsp;&nbsp;</FONT></TT></TD>
    <TD nowrap=3D""><TT><FONT=20
  color=3D"#ff0000">&nbsp;K.FVVGLGER.V</FONT></TT></TD></TR>
  <TR>
    <TD align=3D"RIGHT">&nbsp;</TD>
    <TD align=3D"RIGHT"><TT><A onmouseover=3D"activateEl('Q442', event)" =

      onmouseout=3D"clearEl()" =
href=3D"http://admin-pc/mascot/cgi/peptide_view.pl?file=3D..%2Fdata%2F201=
80515%2FF003029.dat&amp;query=3D442&amp;hit=3D2&amp;index=3DEJU05303.1&am=
p;db_idx=3D1&amp;px=3D1&amp;section=3D5&amp;ave_thresh=3D43&amp;_ignoreio=
nsscorebelow=3D-1&amp;report=3D0&amp;_sigthreshold=3D0.05&amp;_msresflags=
=3D1025&amp;_msresflags2=3D258&amp;percolate=3D-1&amp;percolate_rt=3D0&am=
p;_minpeplen=3D7&amp;sessionID=3Dall_secdisabledsession"=20
      target=3D"_blank">442</A>&nbsp;&nbsp;</TT></TD>
    <TD align=3D"RIGHT"><TT><FONT color=3D"#ff0000">  =20
      571.8301&nbsp;&nbsp;</FONT></TT></TD>
    <TD align=3D"RIGHT"><TT><FONT color=3D"#ff0000"> =20
      1141.6457&nbsp;&nbsp;</FONT></TT></TD>
    <TD align=3D"RIGHT"><TT><FONT color=3D"#ff0000"> =20
      1141.6496&nbsp;&nbsp;</FONT></TT></TD>
    <TD align=3D"RIGHT" nowrap=3D""><TT><FONT color=3D"#ff0000">   =20
      -3.36&nbsp;</FONT></TT></TD>
    <TD align=3D"RIGHT"><TT><FONT =
color=3D"#ff0000">0&nbsp;&nbsp;</FONT></TT></TD>
    <TD align=3D"RIGHT" nowrap=3D""><TT><FONT=20
      color=3D"#ff0000">68&nbsp;&nbsp;</FONT></TT></TD>
    <TD align=3D"RIGHT" nowrap=3D""><TT><FONT=20
      color=3D"#ff0000">0.00019&nbsp;</FONT></TT></TD>
    <TD align=3D"RIGHT"><TT><FONT =
color=3D"#ff0000">1&nbsp;&nbsp;</FONT></TT></TD>
    <TD align=3D"RIGHT"><TT><FONT=20
      color=3D"#ff0000">&nbsp;&nbsp;&nbsp;&nbsp;</FONT></TT></TD>
    <TD nowrap=3D""><TT><FONT=20
    color=3D"#ff0000">&nbsp;K.GVLLFGPPGTGK.T</FONT></TT></TD></TR>
  <TR>
    <TD align=3D"RIGHT">&nbsp;</TD>
    <TD align=3D"RIGHT"><TT><A onmouseover=3D"activateEl('Q524', event)" =

      onmouseout=3D"clearEl()" =
href=3D"http://admin-pc/mascot/cgi/peptide_view.pl?file=3D..%2Fdata%2F201=
80515%2FF003029.dat&amp;query=3D524&amp;hit=3D1&amp;index=3DEJU05303.1&am=
p;db_idx=3D1&amp;px=3D1&amp;section=3D5&amp;ave_thresh=3D43&amp;_ignoreio=
nsscorebelow=3D-1&amp;report=3D0&amp;_sigthreshold=3D0.05&amp;_msresflags=
=3D1025&amp;_msresflags2=3D258&amp;percolate=3D-1&amp;percolate_rt=3D0&am=
p;_minpeplen=3D7&amp;sessionID=3Dall_secdisabledsession"=20
      target=3D"_blank">524</A>&nbsp;&nbsp;</TT></TD>
    <TD align=3D"RIGHT"><TT><FONT color=3D"#ff0000">  =20
      609.2930&nbsp;&nbsp;</FONT></TT></TD>
    <TD align=3D"RIGHT"><TT><FONT color=3D"#ff0000"> =20
      1216.5715&nbsp;&nbsp;</FONT></TT></TD>
    <TD align=3D"RIGHT"><TT><FONT color=3D"#ff0000"> =20
      1216.5758&nbsp;&nbsp;</FONT></TT></TD>
    <TD align=3D"RIGHT" nowrap=3D""><TT><FONT color=3D"#ff0000">   =20
      -3.51&nbsp;</FONT></TT></TD>
    <TD align=3D"RIGHT"><TT><FONT =
color=3D"#ff0000">0&nbsp;&nbsp;</FONT></TT></TD>
    <TD align=3D"RIGHT" nowrap=3D""><TT><FONT=20
      color=3D"#ff0000">(65)&nbsp;</FONT></TT></TD>
    <TD align=3D"RIGHT" nowrap=3D""><TT><FONT=20
      color=3D"#ff0000">0.00067&nbsp;</FONT></TT></TD>
    <TD align=3D"RIGHT"><TT><FONT =
color=3D"#ff0000">1&nbsp;&nbsp;</FONT></TT></TD>
    <TD align=3D"RIGHT"><TT><FONT=20
      color=3D"#ff0000">&nbsp;&nbsp;&nbsp;&nbsp;</FONT></TT></TD>
    <TD nowrap=3D""><TT><FONT=20
    color=3D"#ff0000">&nbsp;R.VAPTDIEEGMR.V</FONT></TT></TD></TR>
  <TR>
    <TD align=3D"RIGHT">&nbsp;</TD>
    <TD align=3D"RIGHT"><TT><A onmouseover=3D"activateEl('Q525', event)" =

      onmouseout=3D"clearEl()" =
href=3D"http://admin-pc/mascot/cgi/peptide_view.pl?file=3D..%2Fdata%2F201=
80515%2FF003029.dat&amp;query=3D525&amp;hit=3D1&amp;index=3DEJU05303.1&am=
p;db_idx=3D1&amp;px=3D1&amp;section=3D5&amp;ave_thresh=3D43&amp;_ignoreio=
nsscorebelow=3D-1&amp;report=3D0&amp;_sigthreshold=3D0.05&amp;_msresflags=
=3D1025&amp;_msresflags2=3D258&amp;percolate=3D-1&amp;percolate_rt=3D0&am=
p;_minpeplen=3D7&amp;sessionID=3Dall_secdisabledsession"=20
      target=3D"_blank">525</A>&nbsp;&nbsp;</TT></TD>
    <TD align=3D"RIGHT"><TT><FONT color=3D"#ff0000">  =20
      609.2936&nbsp;&nbsp;</FONT></TT></TD>
    <TD align=3D"RIGHT"><TT><FONT color=3D"#ff0000"> =20
      1216.5727&nbsp;&nbsp;</FONT></TT></TD>
    <TD align=3D"RIGHT"><TT><FONT color=3D"#ff0000"> =20
      1216.5758&nbsp;&nbsp;</FONT></TT></TD>
    <TD align=3D"RIGHT" nowrap=3D""><TT><FONT color=3D"#ff0000">   =20
      -2.50&nbsp;</FONT></TT></TD>
    <TD align=3D"RIGHT"><TT><FONT =
color=3D"#ff0000">0&nbsp;&nbsp;</FONT></TT></TD>
    <TD align=3D"RIGHT" nowrap=3D""><TT><FONT=20
      color=3D"#ff0000">(70)&nbsp;</FONT></TT></TD>
    <TD align=3D"RIGHT" nowrap=3D""><TT><FONT=20
      color=3D"#ff0000">0.00024&nbsp;</FONT></TT></TD>
    <TD align=3D"RIGHT"><TT><FONT =
color=3D"#ff0000">1&nbsp;&nbsp;</FONT></TT></TD>
    <TD align=3D"RIGHT"><TT><FONT=20
      color=3D"#ff0000">&nbsp;&nbsp;&nbsp;&nbsp;</FONT></TT></TD>
    <TD nowrap=3D""><TT><FONT=20
    color=3D"#ff0000">&nbsp;R.VAPTDIEEGMR.V</FONT></TT></TD></TR>
  <TR>
    <TD align=3D"RIGHT">&nbsp;</TD>
    <TD align=3D"RIGHT"><TT><A onmouseover=3D"activateEl('Q541', event)" =

      onmouseout=3D"clearEl()" =
href=3D"http://admin-pc/mascot/cgi/peptide_view.pl?file=3D..%2Fdata%2F201=
80515%2FF003029.dat&amp;query=3D541&amp;hit=3D1&amp;index=3DEJU05303.1&am=
p;db_idx=3D1&amp;px=3D1&amp;section=3D5&amp;ave_thresh=3D43&amp;_ignoreio=
nsscorebelow=3D-1&amp;report=3D0&amp;_sigthreshold=3D0.05&amp;_msresflags=
=3D1025&amp;_msresflags2=3D258&amp;percolate=3D-1&amp;percolate_rt=3D0&am=
p;_minpeplen=3D7&amp;sessionID=3Dall_secdisabledsession"=20
      target=3D"_blank">541</A>&nbsp;&nbsp;</TT></TD>
    <TD align=3D"RIGHT"><TT><FONT color=3D"#ff0000">  =20
      617.2906&nbsp;&nbsp;</FONT></TT></TD>
    <TD align=3D"RIGHT"><TT><FONT color=3D"#ff0000"> =20
      1232.5666&nbsp;&nbsp;</FONT></TT></TD>
    <TD align=3D"RIGHT"><TT><FONT color=3D"#ff0000"> =20
      1232.5707&nbsp;&nbsp;</FONT></TT></TD>
    <TD align=3D"RIGHT" nowrap=3D""><TT><FONT color=3D"#ff0000">   =20
      -3.30&nbsp;</FONT></TT></TD>
    <TD align=3D"RIGHT"><TT><FONT =
color=3D"#ff0000">0&nbsp;&nbsp;</FONT></TT></TD>
    <TD align=3D"RIGHT" nowrap=3D""><TT><FONT=20
      color=3D"#ff0000">(59)&nbsp;</FONT></TT></TD>
    <TD align=3D"RIGHT" nowrap=3D""><TT><FONT=20
      color=3D"#ff0000">0.0026&nbsp;</FONT></TT></TD>
    <TD align=3D"RIGHT"><TT><FONT =
color=3D"#ff0000">1&nbsp;&nbsp;</FONT></TT></TD>
    <TD align=3D"RIGHT"><TT><FONT=20
      color=3D"#ff0000">&nbsp;&nbsp;&nbsp;&nbsp;</FONT></TT></TD>
    <TD nowrap=3D""><TT><FONT =
color=3D"#ff0000">&nbsp;R.VAPTDIEEG<U>M</U>R.V +=20
      Oxidation (M)</FONT></TT></TD></TR>
  <TR>
    <TD align=3D"RIGHT">&nbsp;</TD>
    <TD align=3D"RIGHT"><TT><A onmouseover=3D"activateEl('Q546', event)" =

      onmouseout=3D"clearEl()" =
href=3D"http://admin-pc/mascot/cgi/peptide_view.pl?file=3D..%2Fdata%2F201=
80515%2FF003029.dat&amp;query=3D546&amp;hit=3D1&amp;index=3DEJU05303.1&am=
p;db_idx=3D1&amp;px=3D1&amp;section=3D5&amp;ave_thresh=3D43&amp;_ignoreio=
nsscorebelow=3D-1&amp;report=3D0&amp;_sigthreshold=3D0.05&amp;_msresflags=
=3D1025&amp;_msresflags2=3D258&amp;percolate=3D-1&amp;percolate_rt=3D0&am=
p;_minpeplen=3D7&amp;sessionID=3Dall_secdisabledsession"=20
      target=3D"_blank">546</A>&nbsp;&nbsp;</TT></TD>
    <TD align=3D"RIGHT"><TT><FONT color=3D"#ff0000">  =20
      617.2913&nbsp;&nbsp;</FONT></TT></TD>
    <TD align=3D"RIGHT"><TT><FONT color=3D"#ff0000"> =20
      1232.5680&nbsp;&nbsp;</FONT></TT></TD>
    <TD align=3D"RIGHT"><TT><FONT color=3D"#ff0000"> =20
      1232.5707&nbsp;&nbsp;</FONT></TT></TD>
    <TD align=3D"RIGHT" nowrap=3D""><TT><FONT color=3D"#ff0000">   =20
      -2.21&nbsp;</FONT></TT></TD>
    <TD align=3D"RIGHT"><TT><FONT =
color=3D"#ff0000">0&nbsp;&nbsp;</FONT></TT></TD>
    <TD align=3D"RIGHT" nowrap=3D""><TT><FONT=20
      color=3D"#ff0000">73&nbsp;&nbsp;</FONT></TT></TD>
    <TD align=3D"RIGHT" nowrap=3D""><TT><FONT=20
      color=3D"#ff0000">0.00012&nbsp;</FONT></TT></TD>
    <TD align=3D"RIGHT"><TT><FONT =
color=3D"#ff0000">1&nbsp;&nbsp;</FONT></TT></TD>
    <TD align=3D"RIGHT"><TT><FONT=20
      color=3D"#ff0000">&nbsp;&nbsp;&nbsp;&nbsp;</FONT></TT></TD>
    <TD nowrap=3D""><TT><FONT =
color=3D"#ff0000">&nbsp;R.VAPTDIEEG<U>M</U>R.V +=20
      Oxidation (M)</FONT></TT></TD></TR>
  <TR>
    <TD align=3D"RIGHT">&nbsp;</TD>
    <TD align=3D"RIGHT"><TT><A onmouseover=3D"activateEl('Q547', event)" =

      onmouseout=3D"clearEl()" =
href=3D"http://admin-pc/mascot/cgi/peptide_view.pl?file=3D..%2Fdata%2F201=
80515%2FF003029.dat&amp;query=3D547&amp;hit=3D1&amp;index=3DEJU05303.1&am=
p;db_idx=3D1&amp;px=3D1&amp;section=3D5&amp;ave_thresh=3D43&amp;_ignoreio=
nsscorebelow=3D-1&amp;report=3D0&amp;_sigthreshold=3D0.05&amp;_msresflags=
=3D1025&amp;_msresflags2=3D258&amp;percolate=3D-1&amp;percolate_rt=3D0&am=
p;_minpeplen=3D7&amp;sessionID=3Dall_secdisabledsession"=20
      target=3D"_blank">547</A>&nbsp;&nbsp;</TT></TD>
    <TD align=3D"RIGHT"><TT><FONT color=3D"#ff0000">  =20
      617.2916&nbsp;&nbsp;</FONT></TT></TD>
    <TD align=3D"RIGHT"><TT><FONT color=3D"#ff0000"> =20
      1232.5686&nbsp;&nbsp;</FONT></TT></TD>
    <TD align=3D"RIGHT"><TT><FONT color=3D"#ff0000"> =20
      1232.5707&nbsp;&nbsp;</FONT></TT></TD>
    <TD align=3D"RIGHT" nowrap=3D""><TT><FONT color=3D"#ff0000">   =20
      -1.72&nbsp;</FONT></TT></TD>
    <TD align=3D"RIGHT"><TT><FONT =
color=3D"#ff0000">0&nbsp;&nbsp;</FONT></TT></TD>
    <TD align=3D"RIGHT" nowrap=3D""><TT><FONT=20
      color=3D"#ff0000">(71)&nbsp;</FONT></TT></TD>
    <TD align=3D"RIGHT" nowrap=3D""><TT><FONT=20
      color=3D"#ff0000">0.00015&nbsp;</FONT></TT></TD>
    <TD align=3D"RIGHT"><TT><FONT =
color=3D"#ff0000">1&nbsp;&nbsp;</FONT></TT></TD>
    <TD align=3D"RIGHT"><TT><FONT=20
      color=3D"#ff0000">&nbsp;&nbsp;&nbsp;&nbsp;</FONT></TT></TD>
    <TD nowrap=3D""><TT><FONT =
color=3D"#ff0000">&nbsp;R.VAPTDIEEG<U>M</U>R.V +=20
      Oxidation (M)</FONT></TT></TD></TR>
  <TR>
    <TD align=3D"RIGHT">&nbsp;</TD>
    <TD align=3D"RIGHT"><TT><A onmouseover=3D"activateEl('Q623', event)" =

      onmouseout=3D"clearEl()" =
href=3D"http://admin-pc/mascot/cgi/peptide_view.pl?file=3D..%2Fdata%2F201=
80515%2FF003029.dat&amp;query=3D623&amp;hit=3D2&amp;index=3DEJU05303.1&am=
p;db_idx=3D1&amp;px=3D1&amp;section=3D5&amp;ave_thresh=3D43&amp;_ignoreio=
nsscorebelow=3D-1&amp;report=3D0&amp;_sigthreshold=3D0.05&amp;_msresflags=
=3D1025&amp;_msresflags2=3D258&amp;percolate=3D-1&amp;percolate_rt=3D0&am=
p;_minpeplen=3D7&amp;sessionID=3Dall_secdisabledsession"=20
      target=3D"_blank">623</A>&nbsp;&nbsp;</TT></TD>
    <TD align=3D"RIGHT"><TT>   634.8161&nbsp;&nbsp;</TT></TD>
    <TD align=3D"RIGHT"><TT>  1267.6176&nbsp;&nbsp;</TT></TD>
    <TD align=3D"RIGHT"><TT>  1267.6231&nbsp;&nbsp;</TT></TD>
    <TD align=3D"RIGHT" nowrap=3D""><TT>    -4.27&nbsp;</TT></TD>
    <TD align=3D"RIGHT"><TT>0&nbsp;&nbsp;</TT></TD>
    <TD align=3D"RIGHT" nowrap=3D""><TT>(57)&nbsp;</TT></TD>
    <TD align=3D"RIGHT" nowrap=3D""><TT>0.0049&nbsp;</TT></TD>
    <TD align=3D"RIGHT"><TT>2&nbsp;&nbsp;</TT></TD>
    <TD align=3D"RIGHT"><TT>&nbsp;&nbsp;&nbsp;&nbsp;</TT></TD>
    <TD nowrap=3D""><TT>&nbsp;R.SVATEAG<U>M</U>FAIR.A + Oxidation =
(M)</TT></TD></TR>
  <TR>
    <TD align=3D"RIGHT">&nbsp;</TD>
    <TD align=3D"RIGHT"><TT><A onmouseover=3D"activateEl('Q624', event)" =

      onmouseout=3D"clearEl()" =
href=3D"http://admin-pc/mascot/cgi/peptide_view.pl?file=3D..%2Fdata%2F201=
80515%2FF003029.dat&amp;query=3D624&amp;hit=3D2&amp;index=3DEJU05303.1&am=
p;db_idx=3D1&amp;px=3D1&amp;section=3D5&amp;ave_thresh=3D43&amp;_ignoreio=
nsscorebelow=3D-1&amp;report=3D0&amp;_sigthreshold=3D0.05&amp;_msresflags=
=3D1025&amp;_msresflags2=3D258&amp;percolate=3D-1&amp;percolate_rt=3D0&am=
p;_minpeplen=3D7&amp;sessionID=3Dall_secdisabledsession"=20
      target=3D"_blank">624</A>&nbsp;&nbsp;</TT></TD>
    <TD align=3D"RIGHT"><TT>   634.8165&nbsp;&nbsp;</TT></TD>
    <TD align=3D"RIGHT"><TT>  1267.6184&nbsp;&nbsp;</TT></TD>
    <TD align=3D"RIGHT"><TT>  1267.6231&nbsp;&nbsp;</TT></TD>
    <TD align=3D"RIGHT" nowrap=3D""><TT>    -3.69&nbsp;</TT></TD>
    <TD align=3D"RIGHT"><TT>0&nbsp;&nbsp;</TT></TD>
    <TD align=3D"RIGHT" nowrap=3D""><TT>(62)&nbsp;</TT></TD>
    <TD align=3D"RIGHT" nowrap=3D""><TT>0.0017&nbsp;</TT></TD>
    <TD align=3D"RIGHT"><TT>2&nbsp;&nbsp;</TT></TD>
    <TD align=3D"RIGHT"><TT>&nbsp;&nbsp;&nbsp;&nbsp;</TT></TD>
    <TD nowrap=3D""><TT>&nbsp;R.SVATEAG<U>M</U>FAIR.A + Oxidation =
(M)</TT></TD></TR>
  <TR>
    <TD align=3D"RIGHT">&nbsp;</TD>
    <TD align=3D"RIGHT"><TT><A onmouseover=3D"activateEl('Q626', event)" =

      onmouseout=3D"clearEl()" =
href=3D"http://admin-pc/mascot/cgi/peptide_view.pl?file=3D..%2Fdata%2F201=
80515%2FF003029.dat&amp;query=3D626&amp;hit=3D2&amp;index=3DEJU05303.1&am=
p;db_idx=3D1&amp;px=3D1&amp;section=3D5&amp;ave_thresh=3D43&amp;_ignoreio=
nsscorebelow=3D-1&amp;report=3D0&amp;_sigthreshold=3D0.05&amp;_msresflags=
=3D1025&amp;_msresflags2=3D258&amp;percolate=3D-1&amp;percolate_rt=3D0&am=
p;_minpeplen=3D7&amp;sessionID=3Dall_secdisabledsession"=20
      target=3D"_blank">626</A>&nbsp;&nbsp;</TT></TD>
    <TD align=3D"RIGHT"><TT>   634.8166&nbsp;&nbsp;</TT></TD>
    <TD align=3D"RIGHT"><TT>  1267.6186&nbsp;&nbsp;</TT></TD>
    <TD align=3D"RIGHT"><TT>  1267.6231&nbsp;&nbsp;</TT></TD>
    <TD align=3D"RIGHT" nowrap=3D""><TT>    -3.50&nbsp;</TT></TD>
    <TD align=3D"RIGHT"><TT>0&nbsp;&nbsp;</TT></TD>
    <TD align=3D"RIGHT" nowrap=3D""><TT>64&nbsp;&nbsp;</TT></TD>
    <TD align=3D"RIGHT" nowrap=3D""><TT>0.00089&nbsp;</TT></TD>
    <TD align=3D"RIGHT"><TT>2&nbsp;&nbsp;</TT></TD>
    <TD align=3D"RIGHT"><TT>&nbsp;&nbsp;&nbsp;&nbsp;</TT></TD>
    <TD nowrap=3D""><TT>&nbsp;R.SVATEAG<U>M</U>FAIR.A + Oxidation =
(M)</TT></TD></TR>
  <TR>
    <TD align=3D"RIGHT">&nbsp;</TD>
    <TD align=3D"RIGHT"><TT><A onmouseover=3D"activateEl('Q1074', =
event)"=20
      onmouseout=3D"clearEl()" =
href=3D"http://admin-pc/mascot/cgi/peptide_view.pl?file=3D..%2Fdata%2F201=
80515%2FF003029.dat&amp;query=3D1074&amp;hit=3D3&amp;index=3DEJU05303.1&a=
mp;db_idx=3D1&amp;px=3D1&amp;section=3D5&amp;ave_thresh=3D43&amp;_ignorei=
onsscorebelow=3D-1&amp;report=3D0&amp;_sigthreshold=3D0.05&amp;_msresflag=
s=3D1025&amp;_msresflags2=3D258&amp;percolate=3D-1&amp;percolate_rt=3D0&a=
mp;_minpeplen=3D7&amp;sessionID=3Dall_secdisabledsession"=20
      target=3D"_blank">1074</A>&nbsp;&nbsp;</TT></TD>
    <TD align=3D"RIGHT"><TT>   819.4625&nbsp;&nbsp;</TT></TD>
    <TD align=3D"RIGHT"><TT>  1636.9105&nbsp;&nbsp;</TT></TD>
    <TD align=3D"RIGHT"><TT>  1636.9036&nbsp;&nbsp;</TT></TD>
    <TD align=3D"RIGHT" nowrap=3D""><TT>     4.23&nbsp;</TT></TD>
    <TD align=3D"RIGHT"><TT>1&nbsp;&nbsp;</TT></TD>
    <TD align=3D"RIGHT" nowrap=3D""><TT>47&nbsp;&nbsp;</TT></TD>
    <TD align=3D"RIGHT" nowrap=3D""><TT>0.015&nbsp;</TT></TD>
    <TD align=3D"RIGHT"><TT>3&nbsp;&nbsp;</TT></TD>
    <TD align=3D"RIGHT"><TT>U&nbsp;&nbsp;&nbsp;</TT></TD>
    <TD nowrap=3D""><TT>&nbsp;K.LREVVETPLLNPEK.F</TT></TD></TR>
  <TR>
    <TD align=3D"RIGHT">&nbsp;</TD>
    <TD align=3D"RIGHT"><TT><A onmouseover=3D"activateEl('Q1305', =
event)"=20
      onmouseout=3D"clearEl()" =
href=3D"http://admin-pc/mascot/cgi/peptide_view.pl?file=3D..%2Fdata%2F201=
80515%2FF003029.dat&amp;query=3D1305&amp;hit=3D1&amp;index=3DEJU05303.1&a=
mp;db_idx=3D1&amp;px=3D1&amp;section=3D5&amp;ave_thresh=3D43&amp;_ignorei=
onsscorebelow=3D-1&amp;report=3D0&amp;_sigthreshold=3D0.05&amp;_msresflag=
s=3D1025&amp;_msresflags2=3D258&amp;percolate=3D-1&amp;percolate_rt=3D0&a=
mp;_minpeplen=3D7&amp;sessionID=3Dall_secdisabledsession"=20
      target=3D"_blank">1305</A>&nbsp;&nbsp;</TT></TD>
    <TD align=3D"RIGHT"><TT><FONT color=3D"#ff0000"> =20
      1112.6284&nbsp;&nbsp;</FONT></TT></TD>
    <TD align=3D"RIGHT"><TT><FONT color=3D"#ff0000"> =20
      2223.2423&nbsp;&nbsp;</FONT></TT></TD>
    <TD align=3D"RIGHT"><TT><FONT color=3D"#ff0000"> =20
      2223.2304&nbsp;&nbsp;</FONT></TT></TD>
    <TD align=3D"RIGHT" nowrap=3D""><TT><FONT color=3D"#ff0000">    =20
      5.36&nbsp;</FONT></TT></TD>
    <TD align=3D"RIGHT"><TT><FONT =
color=3D"#ff0000">1&nbsp;&nbsp;</FONT></TT></TD>
    <TD align=3D"RIGHT" nowrap=3D""><TT><FONT=20
      color=3D"#ff0000">61&nbsp;&nbsp;</FONT></TT></TD>
    <TD align=3D"RIGHT" nowrap=3D""><TT><FONT=20
      color=3D"#ff0000">0.00026&nbsp;</FONT></TT></TD>
    <TD align=3D"RIGHT"><TT><FONT =
color=3D"#ff0000">1&nbsp;&nbsp;</FONT></TT></TD>
    <TD align=3D"RIGHT"><TT><FONT=20
      color=3D"#ff0000">&nbsp;&nbsp;&nbsp;&nbsp;</FONT></TT></TD>
    <TD nowrap=3D""><TT><FONT=20
      =
color=3D"#ff0000">&nbsp;K.FVNLGIDPPKGVLLFGPPGTGK.T</FONT></TT></TD></TR><=
/TBODY></TABLE><BR>
<TABLE border=3D"0" cellspacing=3D"0">
  <TBODY>
  <TR>
    <TD colspan=3D"2"><TT>&nbsp;</TT></TD></TR>
  <TR>
    <TD><TT>&nbsp;&nbsp;&nbsp;&nbsp;&nbsp;&nbsp;</TT></TD>
    <TD><TT><B>Proteins matching the same set of=20
  peptides:</B></TT></TD></TR></TBODY></TABLE>
<TABLE border=3D"0" cellspacing=3D"0">
  <TBODY>
  <TR>
    <TD><TT><B>&nbsp;&nbsp;&nbsp;&nbsp;&nbsp;&nbsp;</B></TT></TD>
    <TD nowrap=3D""><TT><A =
href=3D"http://admin-pc/mascot/cgi/protein_view.pl?file=3D..%2Fdata%2F201=
80515%2FF003029.dat&amp;hit=3DKZT56381.1&amp;db_idx=3D1&amp;px=3D1&amp;av=
e_thresh=3D43&amp;_ignoreionsscorebelow=3D-1&amp;report=3D0&amp;_sigthres=
hold=3D0.05&amp;_msresflags=3D1025&amp;_msresflags2=3D258&amp;percolate=3D=
-1&amp;percolate_rt=3D0&amp;_minpeplen=3D7&amp;sessionID=3Dall_secdisable=
dsession"=20
      =
target=3D"_blank">KZT56381.1</A>&nbsp;&nbsp;&nbsp;&nbsp;<B>Mass:</B>&nbsp=
;50695&nbsp;&nbsp;&nbsp;&nbsp;<B>Score:</B>&nbsp;360&nbsp;&nbsp;&nbsp;&nb=
sp;<B>Matches:</B>&nbsp;12(12)&nbsp;&nbsp;<B>Sequences:</B>&nbsp;6(6)</TT=
></TD></TR>
  <TR>
    <TD>&nbsp;</TD>
    <TD nowrap=3D""><TT>26S proteasome subunit P45 [Calocera cornea=20
      HHB12733]</TT></TD></TR></TBODY></TABLE>
<TABLE border=3D"0" cellspacing=3D"0">
  <TBODY>
  <TR>
    <TD><TT><B>&nbsp;&nbsp;&nbsp;&nbsp;&nbsp;&nbsp;</B></TT></TD>
    <TD nowrap=3D""><TT><A =
href=3D"http://admin-pc/mascot/cgi/protein_view.pl?file=3D..%2Fdata%2F201=
80515%2FF003029.dat&amp;hit=3DKZO97837.1&amp;db_idx=3D1&amp;px=3D1&amp;av=
e_thresh=3D43&amp;_ignoreionsscorebelow=3D-1&amp;report=3D0&amp;_sigthres=
hold=3D0.05&amp;_msresflags=3D1025&amp;_msresflags2=3D258&amp;percolate=3D=
-1&amp;percolate_rt=3D0&amp;_minpeplen=3D7&amp;sessionID=3Dall_secdisable=
dsession"=20
      =
target=3D"_blank">KZO97837.1</A>&nbsp;&nbsp;&nbsp;&nbsp;<B>Mass:</B>&nbsp=
;50723&nbsp;&nbsp;&nbsp;&nbsp;<B>Score:</B>&nbsp;360&nbsp;&nbsp;&nbsp;&nb=
sp;<B>Matches:</B>&nbsp;12(12)&nbsp;&nbsp;<B>Sequences:</B>&nbsp;6(6)</TT=
></TD></TR>
  <TR>
    <TD>&nbsp;</TD>
    <TD nowrap=3D""><TT>26S proteasome subunit P45 [Calocera viscosa=20
      TUFC12733]</TT></TD></TR></TBODY></TABLE>
<HR>

<TABLE border=3D"0" cellspacing=3D"0">
  <TBODY>
  <TR>
    <TD><TT><B><A =
name=3D"Hit6">6.</A>&nbsp;&nbsp;&nbsp;&nbsp;</B></TT></TD>
    <TD nowrap=3D""><TT><A =
href=3D"http://admin-pc/mascot/cgi/protein_view.pl?file=3D..%2Fdata%2F201=
80515%2FF003029.dat&amp;hit=3DOAJ18615.1&amp;db_idx=3D1&amp;px=3D1&amp;av=
e_thresh=3D43&amp;_ignoreionsscorebelow=3D-1&amp;report=3D0&amp;_sigthres=
hold=3D0.05&amp;_msresflags=3D1025&amp;_msresflags2=3D258&amp;percolate=3D=
-1&amp;percolate_rt=3D0&amp;_minpeplen=3D7&amp;sessionID=3Dall_secdisable=
dsession"=20
      =
target=3D"_blank">OAJ18615.1</A>&nbsp;&nbsp;&nbsp;&nbsp;<B>Mass:</B>&nbsp=
;52817&nbsp;&nbsp;&nbsp;&nbsp;<B>Score:</B>&nbsp;295&nbsp;&nbsp;&nbsp;&nb=
sp;<B>Matches:</B>&nbsp;11(11)&nbsp;&nbsp;<B>Sequences:</B>&nbsp;5(5)&nbs=
p;&nbsp;<B>emPAI:</B>&nbsp;0.54</TT></TD></TR>
  <TR>
    <TD>&nbsp;</TD>
    <TD nowrap=3D""><TT>hypothetical protein A4X03_g4868 [Tilletia=20
    caries]</TT></TD></TR></TBODY></TABLE>
<TABLE border=3D"0" cellspacing=3D"0">
  <TBODY>
  <TR>
    <TD align=3D"RIGHT"><INPUT name=3D"INCLUDE" =
onclick=3D"SaveClicks(this,this.form)"=20
      type=3D"checkbox" value=3D"6"></TD>
    <TD nowrap=3D""><TT>Check to include this hit in error tolerant =
search or=20
      archive report</TT></TD></TR>
  <TR>
    <TD><TT>&nbsp;&nbsp;&nbsp;&nbsp;&nbsp;&nbsp;</TT></TD>
    <TD>&nbsp;</TD></TR></TBODY></TABLE>
<TABLE border=3D"0" cellspacing=3D"0" cellpadding=3D"0">
  <TBODY>
  <TR>
    <TD><TT>&nbsp;&nbsp;&nbsp;&nbsp;&nbsp;&nbsp;</TT></TD>
    <TD align=3D"RIGHT"><TT><B>Query&nbsp;&nbsp;</B></TT></TD>
    <TD align=3D"RIGHT"><TT><B>Observed&nbsp;&nbsp;</B></TT></TD>
    <TD align=3D"RIGHT" =
nowrap=3D""><TT><B>Mr(expt)&nbsp;&nbsp;</B></TT></TD>
    <TD align=3D"RIGHT" =
nowrap=3D""><TT><B>Mr(calc)&nbsp;&nbsp;</B></TT></TD>
    <TD align=3D"RIGHT"><TT><B>&nbsp;ppm&nbsp;&nbsp;</B></TT></TD>
    <TD align=3D"RIGHT"><TT><B>Miss&nbsp;</B></TT></TD>
    <TD align=3D"RIGHT"><TT><B>Score&nbsp;</B></TT></TD>
    <TD align=3D"RIGHT"><TT><B>Expect&nbsp;</B></TT></TD>
    <TD align=3D"RIGHT"><TT><B>Rank&nbsp;</B></TT></TD>
    <TD align=3D"RIGHT"><TT><B>Unique&nbsp;</B></TT></TD>
    <TD><TT><B>&nbsp;Peptide</B></TT></TD></TR>
  <TR>
    <TD align=3D"RIGHT">&nbsp;</TD>
    <TD align=3D"RIGHT"><TT><A onmouseover=3D"activateEl('Q168', event)" =

      onmouseout=3D"clearEl()" =
href=3D"http://admin-pc/mascot/cgi/peptide_view.pl?file=3D..%2Fdata%2F201=
80515%2FF003029.dat&amp;query=3D168&amp;hit=3D1&amp;index=3DOAJ18615.1&am=
p;db_idx=3D1&amp;px=3D1&amp;section=3D5&amp;ave_thresh=3D43&amp;_ignoreio=
nsscorebelow=3D-1&amp;report=3D0&amp;_sigthreshold=3D0.05&amp;_msresflags=
=3D1025&amp;_msresflags2=3D258&amp;percolate=3D-1&amp;percolate_rt=3D0&am=
p;_minpeplen=3D7&amp;sessionID=3Dall_secdisabledsession"=20
      target=3D"_blank">168</A>&nbsp;&nbsp;</TT></TD>
    <TD align=3D"RIGHT"><TT><FONT color=3D"#ff0000">  =20
      438.7488&nbsp;&nbsp;</FONT></TT></TD>
    <TD align=3D"RIGHT"><TT><FONT color=3D"#ff0000">  =20
      875.4831&nbsp;&nbsp;</FONT></TT></TD>
    <TD align=3D"RIGHT"><TT><FONT color=3D"#ff0000">  =20
      875.4865&nbsp;&nbsp;</FONT></TT></TD>
    <TD align=3D"RIGHT" nowrap=3D""><TT><FONT color=3D"#ff0000">   =20
      -3.93&nbsp;</FONT></TT></TD>
    <TD align=3D"RIGHT"><TT><FONT =
color=3D"#ff0000">0&nbsp;&nbsp;</FONT></TT></TD>
    <TD align=3D"RIGHT" nowrap=3D""><TT><FONT=20
      color=3D"#ff0000">49&nbsp;&nbsp;</FONT></TT></TD>
    <TD align=3D"RIGHT" nowrap=3D""><TT><FONT=20
      color=3D"#ff0000">0.043&nbsp;</FONT></TT></TD>
    <TD align=3D"RIGHT"><TT><FONT =
color=3D"#ff0000">1&nbsp;&nbsp;</FONT></TT></TD>
    <TD align=3D"RIGHT"><TT><FONT=20
      color=3D"#ff0000">&nbsp;&nbsp;&nbsp;&nbsp;</FONT></TT></TD>
    <TD nowrap=3D""><TT><FONT=20
  color=3D"#ff0000">&nbsp;K.FVVGLGER.V</FONT></TT></TD></TR>
  <TR>
    <TD align=3D"RIGHT">&nbsp;</TD>
    <TD align=3D"RIGHT"><TT><A onmouseover=3D"activateEl('Q442', event)" =

      onmouseout=3D"clearEl()" =
href=3D"http://admin-pc/mascot/cgi/peptide_view.pl?file=3D..%2Fdata%2F201=
80515%2FF003029.dat&amp;query=3D442&amp;hit=3D2&amp;index=3DOAJ18615.1&am=
p;db_idx=3D1&amp;px=3D1&amp;section=3D5&amp;ave_thresh=3D43&amp;_ignoreio=
nsscorebelow=3D-1&amp;report=3D0&amp;_sigthreshold=3D0.05&amp;_msresflags=
=3D1025&amp;_msresflags2=3D258&amp;percolate=3D-1&amp;percolate_rt=3D0&am=
p;_minpeplen=3D7&amp;sessionID=3Dall_secdisabledsession"=20
      target=3D"_blank">442</A>&nbsp;&nbsp;</TT></TD>
    <TD align=3D"RIGHT"><TT><FONT color=3D"#ff0000">  =20
      571.8301&nbsp;&nbsp;</FONT></TT></TD>
    <TD align=3D"RIGHT"><TT><FONT color=3D"#ff0000"> =20
      1141.6457&nbsp;&nbsp;</FONT></TT></TD>
    <TD align=3D"RIGHT"><TT><FONT color=3D"#ff0000"> =20
      1141.6496&nbsp;&nbsp;</FONT></TT></TD>
    <TD align=3D"RIGHT" nowrap=3D""><TT><FONT color=3D"#ff0000">   =20
      -3.36&nbsp;</FONT></TT></TD>
    <TD align=3D"RIGHT"><TT><FONT =
color=3D"#ff0000">0&nbsp;&nbsp;</FONT></TT></TD>
    <TD align=3D"RIGHT" nowrap=3D""><TT><FONT=20
      color=3D"#ff0000">68&nbsp;&nbsp;</FONT></TT></TD>
    <TD align=3D"RIGHT" nowrap=3D""><TT><FONT=20
      color=3D"#ff0000">0.00019&nbsp;</FONT></TT></TD>
    <TD align=3D"RIGHT"><TT><FONT =
color=3D"#ff0000">1&nbsp;&nbsp;</FONT></TT></TD>
    <TD align=3D"RIGHT"><TT><FONT=20
      color=3D"#ff0000">&nbsp;&nbsp;&nbsp;&nbsp;</FONT></TT></TD>
    <TD nowrap=3D""><TT><FONT=20
    color=3D"#ff0000">&nbsp;K.GVLLFGPPGTGK.T</FONT></TT></TD></TR>
  <TR>
    <TD align=3D"RIGHT">&nbsp;</TD>
    <TD align=3D"RIGHT"><TT><A onmouseover=3D"activateEl('Q524', event)" =

      onmouseout=3D"clearEl()" =
href=3D"http://admin-pc/mascot/cgi/peptide_view.pl?file=3D..%2Fdata%2F201=
80515%2FF003029.dat&amp;query=3D524&amp;hit=3D1&amp;index=3DOAJ18615.1&am=
p;db_idx=3D1&amp;px=3D1&amp;section=3D5&amp;ave_thresh=3D43&amp;_ignoreio=
nsscorebelow=3D-1&amp;report=3D0&amp;_sigthreshold=3D0.05&amp;_msresflags=
=3D1025&amp;_msresflags2=3D258&amp;percolate=3D-1&amp;percolate_rt=3D0&am=
p;_minpeplen=3D7&amp;sessionID=3Dall_secdisabledsession"=20
      target=3D"_blank">524</A>&nbsp;&nbsp;</TT></TD>
    <TD align=3D"RIGHT"><TT><FONT color=3D"#ff0000">  =20
      609.2930&nbsp;&nbsp;</FONT></TT></TD>
    <TD align=3D"RIGHT"><TT><FONT color=3D"#ff0000"> =20
      1216.5715&nbsp;&nbsp;</FONT></TT></TD>
    <TD align=3D"RIGHT"><TT><FONT color=3D"#ff0000"> =20
      1216.5758&nbsp;&nbsp;</FONT></TT></TD>
    <TD align=3D"RIGHT" nowrap=3D""><TT><FONT color=3D"#ff0000">   =20
      -3.51&nbsp;</FONT></TT></TD>
    <TD align=3D"RIGHT"><TT><FONT =
color=3D"#ff0000">0&nbsp;&nbsp;</FONT></TT></TD>
    <TD align=3D"RIGHT" nowrap=3D""><TT><FONT=20
      color=3D"#ff0000">(65)&nbsp;</FONT></TT></TD>
    <TD align=3D"RIGHT" nowrap=3D""><TT><FONT=20
      color=3D"#ff0000">0.00067&nbsp;</FONT></TT></TD>
    <TD align=3D"RIGHT"><TT><FONT =
color=3D"#ff0000">1&nbsp;&nbsp;</FONT></TT></TD>
    <TD align=3D"RIGHT"><TT><FONT=20
      color=3D"#ff0000">&nbsp;&nbsp;&nbsp;&nbsp;</FONT></TT></TD>
    <TD nowrap=3D""><TT><FONT=20
    color=3D"#ff0000">&nbsp;R.VAPTDIEEGMR.V</FONT></TT></TD></TR>
  <TR>
    <TD align=3D"RIGHT">&nbsp;</TD>
    <TD align=3D"RIGHT"><TT><A onmouseover=3D"activateEl('Q525', event)" =

      onmouseout=3D"clearEl()" =
href=3D"http://admin-pc/mascot/cgi/peptide_view.pl?file=3D..%2Fdata%2F201=
80515%2FF003029.dat&amp;query=3D525&amp;hit=3D1&amp;index=3DOAJ18615.1&am=
p;db_idx=3D1&amp;px=3D1&amp;section=3D5&amp;ave_thresh=3D43&amp;_ignoreio=
nsscorebelow=3D-1&amp;report=3D0&amp;_sigthreshold=3D0.05&amp;_msresflags=
=3D1025&amp;_msresflags2=3D258&amp;percolate=3D-1&amp;percolate_rt=3D0&am=
p;_minpeplen=3D7&amp;sessionID=3Dall_secdisabledsession"=20
      target=3D"_blank">525</A>&nbsp;&nbsp;</TT></TD>
    <TD align=3D"RIGHT"><TT><FONT color=3D"#ff0000">  =20
      609.2936&nbsp;&nbsp;</FONT></TT></TD>
    <TD align=3D"RIGHT"><TT><FONT color=3D"#ff0000"> =20
      1216.5727&nbsp;&nbsp;</FONT></TT></TD>
    <TD align=3D"RIGHT"><TT><FONT color=3D"#ff0000"> =20
      1216.5758&nbsp;&nbsp;</FONT></TT></TD>
    <TD align=3D"RIGHT" nowrap=3D""><TT><FONT color=3D"#ff0000">   =20
      -2.50&nbsp;</FONT></TT></TD>
    <TD align=3D"RIGHT"><TT><FONT =
color=3D"#ff0000">0&nbsp;&nbsp;</FONT></TT></TD>
    <TD align=3D"RIGHT" nowrap=3D""><TT><FONT=20
      color=3D"#ff0000">(70)&nbsp;</FONT></TT></TD>
    <TD align=3D"RIGHT" nowrap=3D""><TT><FONT=20
      color=3D"#ff0000">0.00024&nbsp;</FONT></TT></TD>
    <TD align=3D"RIGHT"><TT><FONT =
color=3D"#ff0000">1&nbsp;&nbsp;</FONT></TT></TD>
    <TD align=3D"RIGHT"><TT><FONT=20
      color=3D"#ff0000">&nbsp;&nbsp;&nbsp;&nbsp;</FONT></TT></TD>
    <TD nowrap=3D""><TT><FONT=20
    color=3D"#ff0000">&nbsp;R.VAPTDIEEGMR.V</FONT></TT></TD></TR>
  <TR>
    <TD align=3D"RIGHT">&nbsp;</TD>
    <TD align=3D"RIGHT"><TT><A onmouseover=3D"activateEl('Q541', event)" =

      onmouseout=3D"clearEl()" =
href=3D"http://admin-pc/mascot/cgi/peptide_view.pl?file=3D..%2Fdata%2F201=
80515%2FF003029.dat&amp;query=3D541&amp;hit=3D1&amp;index=3DOAJ18615.1&am=
p;db_idx=3D1&amp;px=3D1&amp;section=3D5&amp;ave_thresh=3D43&amp;_ignoreio=
nsscorebelow=3D-1&amp;report=3D0&amp;_sigthreshold=3D0.05&amp;_msresflags=
=3D1025&amp;_msresflags2=3D258&amp;percolate=3D-1&amp;percolate_rt=3D0&am=
p;_minpeplen=3D7&amp;sessionID=3Dall_secdisabledsession"=20
      target=3D"_blank">541</A>&nbsp;&nbsp;</TT></TD>
    <TD align=3D"RIGHT"><TT><FONT color=3D"#ff0000">  =20
      617.2906&nbsp;&nbsp;</FONT></TT></TD>
    <TD align=3D"RIGHT"><TT><FONT color=3D"#ff0000"> =20
      1232.5666&nbsp;&nbsp;</FONT></TT></TD>
    <TD align=3D"RIGHT"><TT><FONT color=3D"#ff0000"> =20
      1232.5707&nbsp;&nbsp;</FONT></TT></TD>
    <TD align=3D"RIGHT" nowrap=3D""><TT><FONT color=3D"#ff0000">   =20
      -3.30&nbsp;</FONT></TT></TD>
    <TD align=3D"RIGHT"><TT><FONT =
color=3D"#ff0000">0&nbsp;&nbsp;</FONT></TT></TD>
    <TD align=3D"RIGHT" nowrap=3D""><TT><FONT=20
      color=3D"#ff0000">(59)&nbsp;</FONT></TT></TD>
    <TD align=3D"RIGHT" nowrap=3D""><TT><FONT=20
      color=3D"#ff0000">0.0026&nbsp;</FONT></TT></TD>
    <TD align=3D"RIGHT"><TT><FONT =
color=3D"#ff0000">1&nbsp;&nbsp;</FONT></TT></TD>
    <TD align=3D"RIGHT"><TT><FONT=20
      color=3D"#ff0000">&nbsp;&nbsp;&nbsp;&nbsp;</FONT></TT></TD>
    <TD nowrap=3D""><TT><FONT =
color=3D"#ff0000">&nbsp;R.VAPTDIEEG<U>M</U>R.V +=20
      Oxidation (M)</FONT></TT></TD></TR>
  <TR>
    <TD align=3D"RIGHT">&nbsp;</TD>
    <TD align=3D"RIGHT"><TT><A onmouseover=3D"activateEl('Q546', event)" =

      onmouseout=3D"clearEl()" =
href=3D"http://admin-pc/mascot/cgi/peptide_view.pl?file=3D..%2Fdata%2F201=
80515%2FF003029.dat&amp;query=3D546&amp;hit=3D1&amp;index=3DOAJ18615.1&am=
p;db_idx=3D1&amp;px=3D1&amp;section=3D5&amp;ave_thresh=3D43&amp;_ignoreio=
nsscorebelow=3D-1&amp;report=3D0&amp;_sigthreshold=3D0.05&amp;_msresflags=
=3D1025&amp;_msresflags2=3D258&amp;percolate=3D-1&amp;percolate_rt=3D0&am=
p;_minpeplen=3D7&amp;sessionID=3Dall_secdisabledsession"=20
      target=3D"_blank">546</A>&nbsp;&nbsp;</TT></TD>
    <TD align=3D"RIGHT"><TT><FONT color=3D"#ff0000">  =20
      617.2913&nbsp;&nbsp;</FONT></TT></TD>
    <TD align=3D"RIGHT"><TT><FONT color=3D"#ff0000"> =20
      1232.5680&nbsp;&nbsp;</FONT></TT></TD>
    <TD align=3D"RIGHT"><TT><FONT color=3D"#ff0000"> =20
      1232.5707&nbsp;&nbsp;</FONT></TT></TD>
    <TD align=3D"RIGHT" nowrap=3D""><TT><FONT color=3D"#ff0000">   =20
      -2.21&nbsp;</FONT></TT></TD>
    <TD align=3D"RIGHT"><TT><FONT =
color=3D"#ff0000">0&nbsp;&nbsp;</FONT></TT></TD>
    <TD align=3D"RIGHT" nowrap=3D""><TT><FONT=20
      color=3D"#ff0000">73&nbsp;&nbsp;</FONT></TT></TD>
    <TD align=3D"RIGHT" nowrap=3D""><TT><FONT=20
      color=3D"#ff0000">0.00012&nbsp;</FONT></TT></TD>
    <TD align=3D"RIGHT"><TT><FONT =
color=3D"#ff0000">1&nbsp;&nbsp;</FONT></TT></TD>
    <TD align=3D"RIGHT"><TT><FONT=20
      color=3D"#ff0000">&nbsp;&nbsp;&nbsp;&nbsp;</FONT></TT></TD>
    <TD nowrap=3D""><TT><FONT =
color=3D"#ff0000">&nbsp;R.VAPTDIEEG<U>M</U>R.V +=20
      Oxidation (M)</FONT></TT></TD></TR>
  <TR>
    <TD align=3D"RIGHT">&nbsp;</TD>
    <TD align=3D"RIGHT"><TT><A onmouseover=3D"activateEl('Q547', event)" =

      onmouseout=3D"clearEl()" =
href=3D"http://admin-pc/mascot/cgi/peptide_view.pl?file=3D..%2Fdata%2F201=
80515%2FF003029.dat&amp;query=3D547&amp;hit=3D1&amp;index=3DOAJ18615.1&am=
p;db_idx=3D1&amp;px=3D1&amp;section=3D5&amp;ave_thresh=3D43&amp;_ignoreio=
nsscorebelow=3D-1&amp;report=3D0&amp;_sigthreshold=3D0.05&amp;_msresflags=
=3D1025&amp;_msresflags2=3D258&amp;percolate=3D-1&amp;percolate_rt=3D0&am=
p;_minpeplen=3D7&amp;sessionID=3Dall_secdisabledsession"=20
      target=3D"_blank">547</A>&nbsp;&nbsp;</TT></TD>
    <TD align=3D"RIGHT"><TT><FONT color=3D"#ff0000">  =20
      617.2916&nbsp;&nbsp;</FONT></TT></TD>
    <TD align=3D"RIGHT"><TT><FONT color=3D"#ff0000"> =20
      1232.5686&nbsp;&nbsp;</FONT></TT></TD>
    <TD align=3D"RIGHT"><TT><FONT color=3D"#ff0000"> =20
      1232.5707&nbsp;&nbsp;</FONT></TT></TD>
    <TD align=3D"RIGHT" nowrap=3D""><TT><FONT color=3D"#ff0000">   =20
      -1.72&nbsp;</FONT></TT></TD>
    <TD align=3D"RIGHT"><TT><FONT =
color=3D"#ff0000">0&nbsp;&nbsp;</FONT></TT></TD>
    <TD align=3D"RIGHT" nowrap=3D""><TT><FONT=20
      color=3D"#ff0000">(71)&nbsp;</FONT></TT></TD>
    <TD align=3D"RIGHT" nowrap=3D""><TT><FONT=20
      color=3D"#ff0000">0.00015&nbsp;</FONT></TT></TD>
    <TD align=3D"RIGHT"><TT><FONT =
color=3D"#ff0000">1&nbsp;&nbsp;</FONT></TT></TD>
    <TD align=3D"RIGHT"><TT><FONT=20
      color=3D"#ff0000">&nbsp;&nbsp;&nbsp;&nbsp;</FONT></TT></TD>
    <TD nowrap=3D""><TT><FONT =
color=3D"#ff0000">&nbsp;R.VAPTDIEEG<U>M</U>R.V +=20
      Oxidation (M)</FONT></TT></TD></TR>
  <TR>
    <TD align=3D"RIGHT">&nbsp;</TD>
    <TD align=3D"RIGHT"><TT><A onmouseover=3D"activateEl('Q623', event)" =

      onmouseout=3D"clearEl()" =
href=3D"http://admin-pc/mascot/cgi/peptide_view.pl?file=3D..%2Fdata%2F201=
80515%2FF003029.dat&amp;query=3D623&amp;hit=3D2&amp;index=3DOAJ18615.1&am=
p;db_idx=3D1&amp;px=3D1&amp;section=3D5&amp;ave_thresh=3D43&amp;_ignoreio=
nsscorebelow=3D-1&amp;report=3D0&amp;_sigthreshold=3D0.05&amp;_msresflags=
=3D1025&amp;_msresflags2=3D258&amp;percolate=3D-1&amp;percolate_rt=3D0&am=
p;_minpeplen=3D7&amp;sessionID=3Dall_secdisabledsession"=20
      target=3D"_blank">623</A>&nbsp;&nbsp;</TT></TD>
    <TD align=3D"RIGHT"><TT>   634.8161&nbsp;&nbsp;</TT></TD>
    <TD align=3D"RIGHT"><TT>  1267.6176&nbsp;&nbsp;</TT></TD>
    <TD align=3D"RIGHT"><TT>  1267.6231&nbsp;&nbsp;</TT></TD>
    <TD align=3D"RIGHT" nowrap=3D""><TT>    -4.27&nbsp;</TT></TD>
    <TD align=3D"RIGHT"><TT>0&nbsp;&nbsp;</TT></TD>
    <TD align=3D"RIGHT" nowrap=3D""><TT>(57)&nbsp;</TT></TD>
    <TD align=3D"RIGHT" nowrap=3D""><TT>0.0049&nbsp;</TT></TD>
    <TD align=3D"RIGHT"><TT>2&nbsp;&nbsp;</TT></TD>
    <TD align=3D"RIGHT"><TT>&nbsp;&nbsp;&nbsp;&nbsp;</TT></TD>
    <TD nowrap=3D""><TT>&nbsp;K.SVATEAG<U>M</U>FAIR.A + Oxidation =
(M)</TT></TD></TR>
  <TR>
    <TD align=3D"RIGHT">&nbsp;</TD>
    <TD align=3D"RIGHT"><TT><A onmouseover=3D"activateEl('Q624', event)" =

      onmouseout=3D"clearEl()" =
href=3D"http://admin-pc/mascot/cgi/peptide_view.pl?file=3D..%2Fdata%2F201=
80515%2FF003029.dat&amp;query=3D624&amp;hit=3D2&amp;index=3DOAJ18615.1&am=
p;db_idx=3D1&amp;px=3D1&amp;section=3D5&amp;ave_thresh=3D43&amp;_ignoreio=
nsscorebelow=3D-1&amp;report=3D0&amp;_sigthreshold=3D0.05&amp;_msresflags=
=3D1025&amp;_msresflags2=3D258&amp;percolate=3D-1&amp;percolate_rt=3D0&am=
p;_minpeplen=3D7&amp;sessionID=3Dall_secdisabledsession"=20
      target=3D"_blank">624</A>&nbsp;&nbsp;</TT></TD>
    <TD align=3D"RIGHT"><TT>   634.8165&nbsp;&nbsp;</TT></TD>
    <TD align=3D"RIGHT"><TT>  1267.6184&nbsp;&nbsp;</TT></TD>
    <TD align=3D"RIGHT"><TT>  1267.6231&nbsp;&nbsp;</TT></TD>
    <TD align=3D"RIGHT" nowrap=3D""><TT>    -3.69&nbsp;</TT></TD>
    <TD align=3D"RIGHT"><TT>0&nbsp;&nbsp;</TT></TD>
    <TD align=3D"RIGHT" nowrap=3D""><TT>(62)&nbsp;</TT></TD>
    <TD align=3D"RIGHT" nowrap=3D""><TT>0.0017&nbsp;</TT></TD>
    <TD align=3D"RIGHT"><TT>2&nbsp;&nbsp;</TT></TD>
    <TD align=3D"RIGHT"><TT>&nbsp;&nbsp;&nbsp;&nbsp;</TT></TD>
    <TD nowrap=3D""><TT>&nbsp;K.SVATEAG<U>M</U>FAIR.A + Oxidation =
(M)</TT></TD></TR>
  <TR>
    <TD align=3D"RIGHT">&nbsp;</TD>
    <TD align=3D"RIGHT"><TT><A onmouseover=3D"activateEl('Q626', event)" =

      onmouseout=3D"clearEl()" =
href=3D"http://admin-pc/mascot/cgi/peptide_view.pl?file=3D..%2Fdata%2F201=
80515%2FF003029.dat&amp;query=3D626&amp;hit=3D2&amp;index=3DOAJ18615.1&am=
p;db_idx=3D1&amp;px=3D1&amp;section=3D5&amp;ave_thresh=3D43&amp;_ignoreio=
nsscorebelow=3D-1&amp;report=3D0&amp;_sigthreshold=3D0.05&amp;_msresflags=
=3D1025&amp;_msresflags2=3D258&amp;percolate=3D-1&amp;percolate_rt=3D0&am=
p;_minpeplen=3D7&amp;sessionID=3Dall_secdisabledsession"=20
      target=3D"_blank">626</A>&nbsp;&nbsp;</TT></TD>
    <TD align=3D"RIGHT"><TT>   634.8166&nbsp;&nbsp;</TT></TD>
    <TD align=3D"RIGHT"><TT>  1267.6186&nbsp;&nbsp;</TT></TD>
    <TD align=3D"RIGHT"><TT>  1267.6231&nbsp;&nbsp;</TT></TD>
    <TD align=3D"RIGHT" nowrap=3D""><TT>    -3.50&nbsp;</TT></TD>
    <TD align=3D"RIGHT"><TT>0&nbsp;&nbsp;</TT></TD>
    <TD align=3D"RIGHT" nowrap=3D""><TT>64&nbsp;&nbsp;</TT></TD>
    <TD align=3D"RIGHT" nowrap=3D""><TT>0.00089&nbsp;</TT></TD>
    <TD align=3D"RIGHT"><TT>2&nbsp;&nbsp;</TT></TD>
    <TD align=3D"RIGHT"><TT>&nbsp;&nbsp;&nbsp;&nbsp;</TT></TD>
    <TD nowrap=3D""><TT>&nbsp;K.SVATEAG<U>M</U>FAIR.A + Oxidation =
(M)</TT></TD></TR>
  <TR>
    <TD align=3D"RIGHT"><INPUT name=3D"QUE" type=3D"checkbox" =
checked=3D"" value=3D"1650.924168 from(826.469360,2+) =
intensity(72706.4375) =
title(File%3a%20%22D%3a%5cLC%2dMS%20Data%5cRaw%20file%5c180509%5c180509_%=
28051%29_IN06%2eraw%22%3b%20SpectrumID%3a%20%22813%22%3b%20scans%3a%20%22=
1331%22) rtinseconds(1101) scans(1331) index(808) query(1082)"></TD>
    <TD align=3D"RIGHT"><TT><A onmouseover=3D"activateEl('Q1082', =
event)"=20
      onmouseout=3D"clearEl()" =
href=3D"http://admin-pc/mascot/cgi/peptide_view.pl?file=3D..%2Fdata%2F201=
80515%2FF003029.dat&amp;query=3D1082&amp;hit=3D1&amp;index=3DOAJ18615.1&a=
mp;db_idx=3D1&amp;px=3D1&amp;section=3D5&amp;ave_thresh=3D43&amp;_ignorei=
onsscorebelow=3D-1&amp;report=3D0&amp;_sigthreshold=3D0.05&amp;_msresflag=
s=3D1025&amp;_msresflags2=3D258&amp;percolate=3D-1&amp;percolate_rt=3D0&a=
mp;_minpeplen=3D7&amp;sessionID=3Dall_secdisabledsession"=20
      target=3D"_blank">1082</A>&nbsp;&nbsp;</TT></TD>
    <TD align=3D"RIGHT"><TT><FONT color=3D"#ff0000"><B>  =20
      826.4694&nbsp;&nbsp;</B></FONT></TT></TD>
    <TD align=3D"RIGHT"><TT><FONT color=3D"#ff0000"><B> =20
      1650.9242&nbsp;&nbsp;</B></FONT></TT></TD>
    <TD align=3D"RIGHT"><TT><FONT color=3D"#ff0000"><B> =20
      1650.9305&nbsp;&nbsp;</B></FONT></TT></TD>
    <TD align=3D"RIGHT" nowrap=3D""><TT><FONT color=3D"#ff0000"><B>   =20
      -3.81&nbsp;</B></FONT></TT></TD>
    <TD align=3D"RIGHT"><TT><FONT=20
      color=3D"#ff0000"><B>1&nbsp;&nbsp;</B></FONT></TT></TD>
    <TD align=3D"RIGHT" nowrap=3D""><TT><FONT=20
      color=3D"#ff0000"><B>42&nbsp;&nbsp;</B></FONT></TT></TD>
    <TD align=3D"RIGHT" nowrap=3D""><TT><FONT=20
      color=3D"#ff0000"><B>0.035&nbsp;</B></FONT></TT></TD>
    <TD align=3D"RIGHT"><TT><FONT=20
      color=3D"#ff0000"><B>1&nbsp;&nbsp;</B></FONT></TT></TD>
    <TD align=3D"RIGHT"><TT><FONT=20
      color=3D"#ff0000"><B>U&nbsp;&nbsp;&nbsp;</B></FONT></TT></TD>
    <TD nowrap=3D""><TT><FONT=20
      =
color=3D"#ff0000"><B>&nbsp;K.LREVVETPLLTPER.F</B></FONT></TT></TD></TR></=
TBODY></TABLE><BR>
<HR>

<TABLE border=3D"0" cellspacing=3D"0">
  <TBODY>
  <TR>
    <TD><TT><B><A =
name=3D"Hit7">7.</A>&nbsp;&nbsp;&nbsp;&nbsp;</B></TT></TD>
    <TD nowrap=3D""><TT><A =
href=3D"http://admin-pc/mascot/cgi/protein_view.pl?file=3D..%2Fdata%2F201=
80515%2FF003029.dat&amp;hit=3DKIL69538.1&amp;db_idx=3D1&amp;px=3D1&amp;av=
e_thresh=3D43&amp;_ignoreionsscorebelow=3D-1&amp;report=3D0&amp;_sigthres=
hold=3D0.05&amp;_msresflags=3D1025&amp;_msresflags2=3D258&amp;percolate=3D=
-1&amp;percolate_rt=3D0&amp;_minpeplen=3D7&amp;sessionID=3Dall_secdisable=
dsession"=20
      =
target=3D"_blank">KIL69538.1</A>&nbsp;&nbsp;&nbsp;&nbsp;<B>Mass:</B>&nbsp=
;93691&nbsp;&nbsp;&nbsp;&nbsp;<B>Score:</B>&nbsp;289&nbsp;&nbsp;&nbsp;&nb=
sp;<B>Matches:</B>&nbsp;8(8)&nbsp;&nbsp;<B>Sequences:</B>&nbsp;5(5)&nbsp;=
&nbsp;<B>emPAI:</B>&nbsp;0.23</TT></TD></TR>
  <TR>
    <TD>&nbsp;</TD>
    <TD nowrap=3D""><TT>hypothetical protein M378DRAFT_183973 [Amanita =
muscaria=20
      Koide BX008]</TT></TD></TR></TBODY></TABLE>
<TABLE border=3D"0" cellspacing=3D"0">
  <TBODY>
  <TR>
    <TD align=3D"RIGHT"><INPUT name=3D"INCLUDE" =
onclick=3D"SaveClicks(this,this.form)"=20
      type=3D"checkbox" value=3D"7"></TD>
    <TD nowrap=3D""><TT>Check to include this hit in error tolerant =
search or=20
      archive report</TT></TD></TR>
  <TR>
    <TD><TT>&nbsp;&nbsp;&nbsp;&nbsp;&nbsp;&nbsp;</TT></TD>
    <TD>&nbsp;</TD></TR></TBODY></TABLE>
<TABLE border=3D"0" cellspacing=3D"0" cellpadding=3D"0">
  <TBODY>
  <TR>
    <TD><TT>&nbsp;&nbsp;&nbsp;&nbsp;&nbsp;&nbsp;</TT></TD>
    <TD align=3D"RIGHT"><TT><B>Query&nbsp;&nbsp;</B></TT></TD>
    <TD align=3D"RIGHT"><TT><B>Observed&nbsp;&nbsp;</B></TT></TD>
    <TD align=3D"RIGHT" =
nowrap=3D""><TT><B>Mr(expt)&nbsp;&nbsp;</B></TT></TD>
    <TD align=3D"RIGHT" =
nowrap=3D""><TT><B>Mr(calc)&nbsp;&nbsp;</B></TT></TD>
    <TD align=3D"RIGHT"><TT><B>&nbsp;ppm&nbsp;&nbsp;</B></TT></TD>
    <TD align=3D"RIGHT"><TT><B>Miss&nbsp;</B></TT></TD>
    <TD align=3D"RIGHT"><TT><B>Score&nbsp;</B></TT></TD>
    <TD align=3D"RIGHT"><TT><B>Expect&nbsp;</B></TT></TD>
    <TD align=3D"RIGHT"><TT><B>Rank&nbsp;</B></TT></TD>
    <TD align=3D"RIGHT"><TT><B>Unique&nbsp;</B></TT></TD>
    <TD><TT><B>&nbsp;Peptide</B></TT></TD></TR>
  <TR>
    <TD align=3D"RIGHT">&nbsp;</TD>
    <TD align=3D"RIGHT"><TT><A onmouseover=3D"activateEl('Q442', event)" =

      onmouseout=3D"clearEl()" =
href=3D"http://admin-pc/mascot/cgi/peptide_view.pl?file=3D..%2Fdata%2F201=
80515%2FF003029.dat&amp;query=3D442&amp;hit=3D2&amp;index=3DKIL69538.1&am=
p;db_idx=3D1&amp;px=3D1&amp;section=3D5&amp;ave_thresh=3D43&amp;_ignoreio=
nsscorebelow=3D-1&amp;report=3D0&amp;_sigthreshold=3D0.05&amp;_msresflags=
=3D1025&amp;_msresflags2=3D258&amp;percolate=3D-1&amp;percolate_rt=3D0&am=
p;_minpeplen=3D7&amp;sessionID=3Dall_secdisabledsession"=20
      target=3D"_blank">442</A>&nbsp;&nbsp;</TT></TD>
    <TD align=3D"RIGHT"><TT><FONT color=3D"#ff0000">  =20
      571.8301&nbsp;&nbsp;</FONT></TT></TD>
    <TD align=3D"RIGHT"><TT><FONT color=3D"#ff0000"> =20
      1141.6457&nbsp;&nbsp;</FONT></TT></TD>
    <TD align=3D"RIGHT"><TT><FONT color=3D"#ff0000"> =20
      1141.6496&nbsp;&nbsp;</FONT></TT></TD>
    <TD align=3D"RIGHT" nowrap=3D""><TT><FONT color=3D"#ff0000">   =20
      -3.36&nbsp;</FONT></TT></TD>
    <TD align=3D"RIGHT"><TT><FONT =
color=3D"#ff0000">0&nbsp;&nbsp;</FONT></TT></TD>
    <TD align=3D"RIGHT" nowrap=3D""><TT><FONT=20
      color=3D"#ff0000">68&nbsp;&nbsp;</FONT></TT></TD>
    <TD align=3D"RIGHT" nowrap=3D""><TT><FONT=20
      color=3D"#ff0000">0.00019&nbsp;</FONT></TT></TD>
    <TD align=3D"RIGHT"><TT><FONT =
color=3D"#ff0000">1&nbsp;&nbsp;</FONT></TT></TD>
    <TD align=3D"RIGHT"><TT><FONT=20
      color=3D"#ff0000">&nbsp;&nbsp;&nbsp;&nbsp;</FONT></TT></TD>
    <TD nowrap=3D""><TT><FONT=20
    color=3D"#ff0000">&nbsp;K.GVLLFGPPGTGK.T</FONT></TT></TD></TR>
  <TR>
    <TD align=3D"RIGHT">&nbsp;</TD>
    <TD align=3D"RIGHT"><TT><A onmouseover=3D"activateEl('Q623', event)" =

      onmouseout=3D"clearEl()" =
href=3D"http://admin-pc/mascot/cgi/peptide_view.pl?file=3D..%2Fdata%2F201=
80515%2FF003029.dat&amp;query=3D623&amp;hit=3D2&amp;index=3DKIL69538.1&am=
p;db_idx=3D1&amp;px=3D1&amp;section=3D5&amp;ave_thresh=3D43&amp;_ignoreio=
nsscorebelow=3D-1&amp;report=3D0&amp;_sigthreshold=3D0.05&amp;_msresflags=
=3D1025&amp;_msresflags2=3D258&amp;percolate=3D-1&amp;percolate_rt=3D0&am=
p;_minpeplen=3D7&amp;sessionID=3Dall_secdisabledsession"=20
      target=3D"_blank">623</A>&nbsp;&nbsp;</TT></TD>
    <TD align=3D"RIGHT"><TT>   634.8161&nbsp;&nbsp;</TT></TD>
    <TD align=3D"RIGHT"><TT>  1267.6176&nbsp;&nbsp;</TT></TD>
    <TD align=3D"RIGHT"><TT>  1267.6231&nbsp;&nbsp;</TT></TD>
    <TD align=3D"RIGHT" nowrap=3D""><TT>    -4.27&nbsp;</TT></TD>
    <TD align=3D"RIGHT"><TT>0&nbsp;&nbsp;</TT></TD>
    <TD align=3D"RIGHT" nowrap=3D""><TT>(57)&nbsp;</TT></TD>
    <TD align=3D"RIGHT" nowrap=3D""><TT>0.0049&nbsp;</TT></TD>
    <TD align=3D"RIGHT"><TT>2&nbsp;&nbsp;</TT></TD>
    <TD align=3D"RIGHT"><TT>&nbsp;&nbsp;&nbsp;&nbsp;</TT></TD>
    <TD nowrap=3D""><TT>&nbsp;R.SVATEAG<U>M</U>FAIR.A + Oxidation =
(M)</TT></TD></TR>
  <TR>
    <TD align=3D"RIGHT">&nbsp;</TD>
    <TD align=3D"RIGHT"><TT><A onmouseover=3D"activateEl('Q624', event)" =

      onmouseout=3D"clearEl()" =
href=3D"http://admin-pc/mascot/cgi/peptide_view.pl?file=3D..%2Fdata%2F201=
80515%2FF003029.dat&amp;query=3D624&amp;hit=3D2&amp;index=3DKIL69538.1&am=
p;db_idx=3D1&amp;px=3D1&amp;section=3D5&amp;ave_thresh=3D43&amp;_ignoreio=
nsscorebelow=3D-1&amp;report=3D0&amp;_sigthreshold=3D0.05&amp;_msresflags=
=3D1025&amp;_msresflags2=3D258&amp;percolate=3D-1&amp;percolate_rt=3D0&am=
p;_minpeplen=3D7&amp;sessionID=3Dall_secdisabledsession"=20
      target=3D"_blank">624</A>&nbsp;&nbsp;</TT></TD>
    <TD align=3D"RIGHT"><TT>   634.8165&nbsp;&nbsp;</TT></TD>
    <TD align=3D"RIGHT"><TT>  1267.6184&nbsp;&nbsp;</TT></TD>
    <TD align=3D"RIGHT"><TT>  1267.6231&nbsp;&nbsp;</TT></TD>
    <TD align=3D"RIGHT" nowrap=3D""><TT>    -3.69&nbsp;</TT></TD>
    <TD align=3D"RIGHT"><TT>0&nbsp;&nbsp;</TT></TD>
    <TD align=3D"RIGHT" nowrap=3D""><TT>(62)&nbsp;</TT></TD>
    <TD align=3D"RIGHT" nowrap=3D""><TT>0.0017&nbsp;</TT></TD>
    <TD align=3D"RIGHT"><TT>2&nbsp;&nbsp;</TT></TD>
    <TD align=3D"RIGHT"><TT>&nbsp;&nbsp;&nbsp;&nbsp;</TT></TD>
    <TD nowrap=3D""><TT>&nbsp;R.SVATEAG<U>M</U>FAIR.A + Oxidation =
(M)</TT></TD></TR>
  <TR>
    <TD align=3D"RIGHT">&nbsp;</TD>
    <TD align=3D"RIGHT"><TT><A onmouseover=3D"activateEl('Q626', event)" =

      onmouseout=3D"clearEl()" =
href=3D"http://admin-pc/mascot/cgi/peptide_view.pl?file=3D..%2Fdata%2F201=
80515%2FF003029.dat&amp;query=3D626&amp;hit=3D2&amp;index=3DKIL69538.1&am=
p;db_idx=3D1&amp;px=3D1&amp;section=3D5&amp;ave_thresh=3D43&amp;_ignoreio=
nsscorebelow=3D-1&amp;report=3D0&amp;_sigthreshold=3D0.05&amp;_msresflags=
=3D1025&amp;_msresflags2=3D258&amp;percolate=3D-1&amp;percolate_rt=3D0&am=
p;_minpeplen=3D7&amp;sessionID=3Dall_secdisabledsession"=20
      target=3D"_blank">626</A>&nbsp;&nbsp;</TT></TD>
    <TD align=3D"RIGHT"><TT>   634.8166&nbsp;&nbsp;</TT></TD>
    <TD align=3D"RIGHT"><TT>  1267.6186&nbsp;&nbsp;</TT></TD>
    <TD align=3D"RIGHT"><TT>  1267.6231&nbsp;&nbsp;</TT></TD>
    <TD align=3D"RIGHT" nowrap=3D""><TT>    -3.50&nbsp;</TT></TD>
    <TD align=3D"RIGHT"><TT>0&nbsp;&nbsp;</TT></TD>
    <TD align=3D"RIGHT" nowrap=3D""><TT>64&nbsp;&nbsp;</TT></TD>
    <TD align=3D"RIGHT" nowrap=3D""><TT>0.00089&nbsp;</TT></TD>
    <TD align=3D"RIGHT"><TT>2&nbsp;&nbsp;</TT></TD>
    <TD align=3D"RIGHT"><TT>&nbsp;&nbsp;&nbsp;&nbsp;</TT></TD>
    <TD nowrap=3D""><TT>&nbsp;R.SVATEAG<U>M</U>FAIR.A + Oxidation =
(M)</TT></TD></TR>
  <TR>
    <TD align=3D"RIGHT">&nbsp;</TD>
    <TD align=3D"RIGHT"><TT><A onmouseover=3D"activateEl('Q970', event)" =

      onmouseout=3D"clearEl()" =
href=3D"http://admin-pc/mascot/cgi/peptide_view.pl?file=3D..%2Fdata%2F201=
80515%2FF003029.dat&amp;query=3D970&amp;hit=3D1&amp;index=3DKIL69538.1&am=
p;db_idx=3D1&amp;px=3D1&amp;section=3D5&amp;ave_thresh=3D43&amp;_ignoreio=
nsscorebelow=3D-1&amp;report=3D0&amp;_sigthreshold=3D0.05&amp;_msresflags=
=3D1025&amp;_msresflags2=3D258&amp;percolate=3D-1&amp;percolate_rt=3D0&am=
p;_minpeplen=3D7&amp;sessionID=3Dall_secdisabledsession"=20
      target=3D"_blank">970</A>&nbsp;&nbsp;</TT></TD>
    <TD align=3D"RIGHT"><TT><FONT color=3D"#ff0000">  =20
      739.8751&nbsp;&nbsp;</FONT></TT></TD>
    <TD align=3D"RIGHT"><TT><FONT color=3D"#ff0000"> =20
      1477.7356&nbsp;&nbsp;</FONT></TT></TD>
    <TD align=3D"RIGHT"><TT><FONT color=3D"#ff0000"> =20
      1477.7413&nbsp;&nbsp;</FONT></TT></TD>
    <TD align=3D"RIGHT" nowrap=3D""><TT><FONT color=3D"#ff0000">   =20
      -3.85&nbsp;</FONT></TT></TD>
    <TD align=3D"RIGHT"><TT><FONT =
color=3D"#ff0000">1&nbsp;&nbsp;</FONT></TT></TD>
    <TD align=3D"RIGHT" nowrap=3D""><TT><FONT=20
      color=3D"#ff0000">48&nbsp;&nbsp;</FONT></TT></TD>
    <TD align=3D"RIGHT" nowrap=3D""><TT><FONT=20
      color=3D"#ff0000">0.043&nbsp;</FONT></TT></TD>
    <TD align=3D"RIGHT"><TT><FONT =
color=3D"#ff0000">1&nbsp;&nbsp;</FONT></TT></TD>
    <TD align=3D"RIGHT"><TT><FONT=20
      color=3D"#ff0000">&nbsp;&nbsp;&nbsp;&nbsp;</FONT></TT></TD>
    <TD nowrap=3D""><TT><FONT=20
    color=3D"#ff0000">&nbsp;K.VASERDFLDAVEK.V</FONT></TT></TD></TR>
  <TR>
    <TD align=3D"RIGHT">&nbsp;</TD>
    <TD align=3D"RIGHT"><TT><A onmouseover=3D"activateEl('Q971', event)" =

      onmouseout=3D"clearEl()" =
href=3D"http://admin-pc/mascot/cgi/peptide_view.pl?file=3D..%2Fdata%2F201=
80515%2FF003029.dat&amp;query=3D971&amp;hit=3D1&amp;index=3DKIL69538.1&am=
p;db_idx=3D1&amp;px=3D1&amp;section=3D5&amp;ave_thresh=3D43&amp;_ignoreio=
nsscorebelow=3D-1&amp;report=3D0&amp;_sigthreshold=3D0.05&amp;_msresflags=
=3D1025&amp;_msresflags2=3D258&amp;percolate=3D-1&amp;percolate_rt=3D0&am=
p;_minpeplen=3D7&amp;sessionID=3Dall_secdisabledsession"=20
      target=3D"_blank">971</A>&nbsp;&nbsp;</TT></TD>
    <TD align=3D"RIGHT"><TT><FONT color=3D"#ff0000">  =20
      739.8757&nbsp;&nbsp;</FONT></TT></TD>
    <TD align=3D"RIGHT"><TT><FONT color=3D"#ff0000"> =20
      1477.7369&nbsp;&nbsp;</FONT></TT></TD>
    <TD align=3D"RIGHT"><TT><FONT color=3D"#ff0000"> =20
      1477.7413&nbsp;&nbsp;</FONT></TT></TD>
    <TD align=3D"RIGHT" nowrap=3D""><TT><FONT color=3D"#ff0000">   =20
      -2.94&nbsp;</FONT></TT></TD>
    <TD align=3D"RIGHT"><TT><FONT =
color=3D"#ff0000">1&nbsp;&nbsp;</FONT></TT></TD>
    <TD align=3D"RIGHT" nowrap=3D""><TT><FONT=20
      color=3D"#ff0000">(47)&nbsp;</FONT></TT></TD>
    <TD align=3D"RIGHT" nowrap=3D""><TT><FONT=20
      color=3D"#ff0000">0.049&nbsp;</FONT></TT></TD>
    <TD align=3D"RIGHT"><TT><FONT =
color=3D"#ff0000">1&nbsp;&nbsp;</FONT></TT></TD>
    <TD align=3D"RIGHT"><TT><FONT=20
      color=3D"#ff0000">&nbsp;&nbsp;&nbsp;&nbsp;</FONT></TT></TD>
    <TD nowrap=3D""><TT><FONT=20
    color=3D"#ff0000">&nbsp;K.VASERDFLDAVEK.V</FONT></TT></TD></TR>
  <TR>
    <TD align=3D"RIGHT">&nbsp;</TD>
    <TD align=3D"RIGHT"><TT><A onmouseover=3D"activateEl('Q1091', =
event)"=20
      onmouseout=3D"clearEl()" =
href=3D"http://admin-pc/mascot/cgi/peptide_view.pl?file=3D..%2Fdata%2F201=
80515%2FF003029.dat&amp;query=3D1091&amp;hit=3D1&amp;index=3DKIL69538.1&a=
mp;db_idx=3D1&amp;px=3D1&amp;section=3D5&amp;ave_thresh=3D43&amp;_ignorei=
onsscorebelow=3D-1&amp;report=3D0&amp;_sigthreshold=3D0.05&amp;_msresflag=
s=3D1025&amp;_msresflags2=3D258&amp;percolate=3D-1&amp;percolate_rt=3D0&a=
mp;_minpeplen=3D7&amp;sessionID=3Dall_secdisabledsession"=20
      target=3D"_blank">1091</A>&nbsp;&nbsp;</TT></TD>
    <TD align=3D"RIGHT"><TT><FONT color=3D"#ff0000">  =20
      833.4587&nbsp;&nbsp;</FONT></TT></TD>
    <TD align=3D"RIGHT"><TT><FONT color=3D"#ff0000"> =20
      1664.9029&nbsp;&nbsp;</FONT></TT></TD>
    <TD align=3D"RIGHT"><TT><FONT color=3D"#ff0000"> =20
      1664.9097&nbsp;&nbsp;</FONT></TT></TD>
    <TD align=3D"RIGHT" nowrap=3D""><TT><FONT color=3D"#ff0000">   =20
      -4.08&nbsp;</FONT></TT></TD>
    <TD align=3D"RIGHT"><TT><FONT =
color=3D"#ff0000">1&nbsp;&nbsp;</FONT></TT></TD>
    <TD align=3D"RIGHT" nowrap=3D""><TT><FONT=20
      color=3D"#ff0000">46&nbsp;&nbsp;</FONT></TT></TD>
    <TD align=3D"RIGHT" nowrap=3D""><TT><FONT=20
      color=3D"#ff0000">0.022&nbsp;</FONT></TT></TD>
    <TD align=3D"RIGHT"><TT><FONT =
color=3D"#ff0000">1&nbsp;&nbsp;</FONT></TT></TD>
    <TD align=3D"RIGHT"><TT><FONT=20
      color=3D"#ff0000">&nbsp;&nbsp;&nbsp;&nbsp;</FONT></TT></TD>
    <TD nowrap=3D""><TT><FONT=20
      color=3D"#ff0000">&nbsp;K.LREVVETPLLNPER.F</FONT></TT></TD></TR>
  <TR>
    <TD align=3D"RIGHT">&nbsp;</TD>
    <TD align=3D"RIGHT"><TT><A onmouseover=3D"activateEl('Q1305', =
event)"=20
      onmouseout=3D"clearEl()" =
href=3D"http://admin-pc/mascot/cgi/peptide_view.pl?file=3D..%2Fdata%2F201=
80515%2FF003029.dat&amp;query=3D1305&amp;hit=3D1&amp;index=3DKIL69538.1&a=
mp;db_idx=3D1&amp;px=3D1&amp;section=3D5&amp;ave_thresh=3D43&amp;_ignorei=
onsscorebelow=3D-1&amp;report=3D0&amp;_sigthreshold=3D0.05&amp;_msresflag=
s=3D1025&amp;_msresflags2=3D258&amp;percolate=3D-1&amp;percolate_rt=3D0&a=
mp;_minpeplen=3D7&amp;sessionID=3Dall_secdisabledsession"=20
      target=3D"_blank">1305</A>&nbsp;&nbsp;</TT></TD>
    <TD align=3D"RIGHT"><TT><FONT color=3D"#ff0000"> =20
      1112.6284&nbsp;&nbsp;</FONT></TT></TD>
    <TD align=3D"RIGHT"><TT><FONT color=3D"#ff0000"> =20
      2223.2423&nbsp;&nbsp;</FONT></TT></TD>
    <TD align=3D"RIGHT"><TT><FONT color=3D"#ff0000"> =20
      2223.2304&nbsp;&nbsp;</FONT></TT></TD>
    <TD align=3D"RIGHT" nowrap=3D""><TT><FONT color=3D"#ff0000">    =20
      5.36&nbsp;</FONT></TT></TD>
    <TD align=3D"RIGHT"><TT><FONT =
color=3D"#ff0000">1&nbsp;&nbsp;</FONT></TT></TD>
    <TD align=3D"RIGHT" nowrap=3D""><TT><FONT=20
      color=3D"#ff0000">61&nbsp;&nbsp;</FONT></TT></TD>
    <TD align=3D"RIGHT" nowrap=3D""><TT><FONT=20
      color=3D"#ff0000">0.00026&nbsp;</FONT></TT></TD>
    <TD align=3D"RIGHT"><TT><FONT =
color=3D"#ff0000">1&nbsp;&nbsp;</FONT></TT></TD>
    <TD align=3D"RIGHT"><TT><FONT=20
      color=3D"#ff0000">&nbsp;&nbsp;&nbsp;&nbsp;</FONT></TT></TD>
    <TD nowrap=3D""><TT><FONT=20
      =
color=3D"#ff0000">&nbsp;R.FVNLGIDPPKGVLLFGPPGTGK.T</FONT></TT></TD></TR><=
/TBODY></TABLE><BR>
<HR>

<TABLE border=3D"0" cellspacing=3D"0">
  <TBODY>
  <TR>
    <TD><TT><B><A =
name=3D"Hit8">8.</A>&nbsp;&nbsp;&nbsp;&nbsp;</B></TT></TD>
    <TD nowrap=3D""><TT><A =
href=3D"http://admin-pc/mascot/cgi/protein_view.pl?file=3D..%2Fdata%2F201=
80515%2FF003029.dat&amp;hit=3DPAV24400.1&amp;db_idx=3D1&amp;px=3D1&amp;av=
e_thresh=3D43&amp;_ignoreionsscorebelow=3D-1&amp;report=3D0&amp;_sigthres=
hold=3D0.05&amp;_msresflags=3D1025&amp;_msresflags2=3D258&amp;percolate=3D=
-1&amp;percolate_rt=3D0&amp;_minpeplen=3D7&amp;sessionID=3Dall_secdisable=
dsession"=20
      =
target=3D"_blank">PAV24400.1</A>&nbsp;&nbsp;&nbsp;&nbsp;<B>Mass:</B>&nbsp=
;50943&nbsp;&nbsp;&nbsp;&nbsp;<B>Score:</B>&nbsp;276&nbsp;&nbsp;&nbsp;&nb=
sp;<B>Matches:</B>&nbsp;8(8)&nbsp;&nbsp;<B>Sequences:</B>&nbsp;5(5)&nbsp;=
&nbsp;<B>emPAI:</B>&nbsp;0.45</TT></TD></TR>
  <TR>
    <TD>&nbsp;</TD>
    <TD nowrap=3D""><TT>26S proteasome subunit P45 [Phellinus=20
  noxius]</TT></TD></TR></TBODY></TABLE>
<TABLE border=3D"0" cellspacing=3D"0">
  <TBODY>
  <TR>
    <TD align=3D"RIGHT"><INPUT name=3D"INCLUDE" =
onclick=3D"SaveClicks(this,this.form)"=20
      type=3D"checkbox" value=3D"8"></TD>
    <TD nowrap=3D""><TT>Check to include this hit in error tolerant =
search or=20
      archive report</TT></TD></TR>
  <TR>
    <TD><TT>&nbsp;&nbsp;&nbsp;&nbsp;&nbsp;&nbsp;</TT></TD>
    <TD>&nbsp;</TD></TR></TBODY></TABLE>
<TABLE border=3D"0" cellspacing=3D"0" cellpadding=3D"0">
  <TBODY>
  <TR>
    <TD><TT>&nbsp;&nbsp;&nbsp;&nbsp;&nbsp;&nbsp;</TT></TD>
    <TD align=3D"RIGHT"><TT><B>Query&nbsp;&nbsp;</B></TT></TD>
    <TD align=3D"RIGHT"><TT><B>Observed&nbsp;&nbsp;</B></TT></TD>
    <TD align=3D"RIGHT" =
nowrap=3D""><TT><B>Mr(expt)&nbsp;&nbsp;</B></TT></TD>
    <TD align=3D"RIGHT" =
nowrap=3D""><TT><B>Mr(calc)&nbsp;&nbsp;</B></TT></TD>
    <TD align=3D"RIGHT"><TT><B>&nbsp;ppm&nbsp;&nbsp;</B></TT></TD>
    <TD align=3D"RIGHT"><TT><B>Miss&nbsp;</B></TT></TD>
    <TD align=3D"RIGHT"><TT><B>Score&nbsp;</B></TT></TD>
    <TD align=3D"RIGHT"><TT><B>Expect&nbsp;</B></TT></TD>
    <TD align=3D"RIGHT"><TT><B>Rank&nbsp;</B></TT></TD>
    <TD align=3D"RIGHT"><TT><B>Unique&nbsp;</B></TT></TD>
    <TD><TT><B>&nbsp;Peptide</B></TT></TD></TR>
  <TR>
    <TD align=3D"RIGHT">&nbsp;</TD>
    <TD align=3D"RIGHT"><TT><A onmouseover=3D"activateEl('Q168', event)" =

      onmouseout=3D"clearEl()" =
href=3D"http://admin-pc/mascot/cgi/peptide_view.pl?file=3D..%2Fdata%2F201=
80515%2FF003029.dat&amp;query=3D168&amp;hit=3D1&amp;index=3DPAV24400.1&am=
p;db_idx=3D1&amp;px=3D1&amp;section=3D5&amp;ave_thresh=3D43&amp;_ignoreio=
nsscorebelow=3D-1&amp;report=3D0&amp;_sigthreshold=3D0.05&amp;_msresflags=
=3D1025&amp;_msresflags2=3D258&amp;percolate=3D-1&amp;percolate_rt=3D0&am=
p;_minpeplen=3D7&amp;sessionID=3Dall_secdisabledsession"=20
      target=3D"_blank">168</A>&nbsp;&nbsp;</TT></TD>
    <TD align=3D"RIGHT"><TT><FONT color=3D"#ff0000">  =20
      438.7488&nbsp;&nbsp;</FONT></TT></TD>
    <TD align=3D"RIGHT"><TT><FONT color=3D"#ff0000">  =20
      875.4831&nbsp;&nbsp;</FONT></TT></TD>
    <TD align=3D"RIGHT"><TT><FONT color=3D"#ff0000">  =20
      875.4865&nbsp;&nbsp;</FONT></TT></TD>
    <TD align=3D"RIGHT" nowrap=3D""><TT><FONT color=3D"#ff0000">   =20
      -3.93&nbsp;</FONT></TT></TD>
    <TD align=3D"RIGHT"><TT><FONT =
color=3D"#ff0000">0&nbsp;&nbsp;</FONT></TT></TD>
    <TD align=3D"RIGHT" nowrap=3D""><TT><FONT=20
      color=3D"#ff0000">49&nbsp;&nbsp;</FONT></TT></TD>
    <TD align=3D"RIGHT" nowrap=3D""><TT><FONT=20
      color=3D"#ff0000">0.043&nbsp;</FONT></TT></TD>
    <TD align=3D"RIGHT"><TT><FONT =
color=3D"#ff0000">1&nbsp;&nbsp;</FONT></TT></TD>
    <TD align=3D"RIGHT"><TT><FONT=20
      color=3D"#ff0000">&nbsp;&nbsp;&nbsp;&nbsp;</FONT></TT></TD>
    <TD nowrap=3D""><TT><FONT=20
  color=3D"#ff0000">&nbsp;K.FVVGLGER.L</FONT></TT></TD></TR>
  <TR>
    <TD align=3D"RIGHT">&nbsp;</TD>
    <TD align=3D"RIGHT"><TT><A onmouseover=3D"activateEl('Q442', event)" =

      onmouseout=3D"clearEl()" =
href=3D"http://admin-pc/mascot/cgi/peptide_view.pl?file=3D..%2Fdata%2F201=
80515%2FF003029.dat&amp;query=3D442&amp;hit=3D2&amp;index=3DPAV24400.1&am=
p;db_idx=3D1&amp;px=3D1&amp;section=3D5&amp;ave_thresh=3D43&amp;_ignoreio=
nsscorebelow=3D-1&amp;report=3D0&amp;_sigthreshold=3D0.05&amp;_msresflags=
=3D1025&amp;_msresflags2=3D258&amp;percolate=3D-1&amp;percolate_rt=3D0&am=
p;_minpeplen=3D7&amp;sessionID=3Dall_secdisabledsession"=20
      target=3D"_blank">442</A>&nbsp;&nbsp;</TT></TD>
    <TD align=3D"RIGHT"><TT><FONT color=3D"#ff0000">  =20
      571.8301&nbsp;&nbsp;</FONT></TT></TD>
    <TD align=3D"RIGHT"><TT><FONT color=3D"#ff0000"> =20
      1141.6457&nbsp;&nbsp;</FONT></TT></TD>
    <TD align=3D"RIGHT"><TT><FONT color=3D"#ff0000"> =20
      1141.6496&nbsp;&nbsp;</FONT></TT></TD>
    <TD align=3D"RIGHT" nowrap=3D""><TT><FONT color=3D"#ff0000">   =20
      -3.36&nbsp;</FONT></TT></TD>
    <TD align=3D"RIGHT"><TT><FONT =
color=3D"#ff0000">0&nbsp;&nbsp;</FONT></TT></TD>
    <TD align=3D"RIGHT" nowrap=3D""><TT><FONT=20
      color=3D"#ff0000">68&nbsp;&nbsp;</FONT></TT></TD>
    <TD align=3D"RIGHT" nowrap=3D""><TT><FONT=20
      color=3D"#ff0000">0.00019&nbsp;</FONT></TT></TD>
    <TD align=3D"RIGHT"><TT><FONT =
color=3D"#ff0000">1&nbsp;&nbsp;</FONT></TT></TD>
    <TD align=3D"RIGHT"><TT><FONT=20
      color=3D"#ff0000">&nbsp;&nbsp;&nbsp;&nbsp;</FONT></TT></TD>
    <TD nowrap=3D""><TT><FONT=20
    color=3D"#ff0000">&nbsp;K.GVLLFGPPGTGK.T</FONT></TT></TD></TR>
  <TR>
    <TD align=3D"RIGHT">&nbsp;</TD>
    <TD align=3D"RIGHT"><TT><A onmouseover=3D"activateEl('Q623', event)" =

      onmouseout=3D"clearEl()" =
href=3D"http://admin-pc/mascot/cgi/peptide_view.pl?file=3D..%2Fdata%2F201=
80515%2FF003029.dat&amp;query=3D623&amp;hit=3D2&amp;index=3DPAV24400.1&am=
p;db_idx=3D1&amp;px=3D1&amp;section=3D5&amp;ave_thresh=3D43&amp;_ignoreio=
nsscorebelow=3D-1&amp;report=3D0&amp;_sigthreshold=3D0.05&amp;_msresflags=
=3D1025&amp;_msresflags2=3D258&amp;percolate=3D-1&amp;percolate_rt=3D0&am=
p;_minpeplen=3D7&amp;sessionID=3Dall_secdisabledsession"=20
      target=3D"_blank">623</A>&nbsp;&nbsp;</TT></TD>
    <TD align=3D"RIGHT"><TT>   634.8161&nbsp;&nbsp;</TT></TD>
    <TD align=3D"RIGHT"><TT>  1267.6176&nbsp;&nbsp;</TT></TD>
    <TD align=3D"RIGHT"><TT>  1267.6231&nbsp;&nbsp;</TT></TD>
    <TD align=3D"RIGHT" nowrap=3D""><TT>    -4.27&nbsp;</TT></TD>
    <TD align=3D"RIGHT"><TT>0&nbsp;&nbsp;</TT></TD>
    <TD align=3D"RIGHT" nowrap=3D""><TT>(57)&nbsp;</TT></TD>
    <TD align=3D"RIGHT" nowrap=3D""><TT>0.0049&nbsp;</TT></TD>
    <TD align=3D"RIGHT"><TT>2&nbsp;&nbsp;</TT></TD>
    <TD align=3D"RIGHT"><TT>&nbsp;&nbsp;&nbsp;&nbsp;</TT></TD>
    <TD nowrap=3D""><TT>&nbsp;R.SVATEAG<U>M</U>FAIR.A + Oxidation =
(M)</TT></TD></TR>
  <TR>
    <TD align=3D"RIGHT">&nbsp;</TD>
    <TD align=3D"RIGHT"><TT><A onmouseover=3D"activateEl('Q624', event)" =

      onmouseout=3D"clearEl()" =
href=3D"http://admin-pc/mascot/cgi/peptide_view.pl?file=3D..%2Fdata%2F201=
80515%2FF003029.dat&amp;query=3D624&amp;hit=3D2&amp;index=3DPAV24400.1&am=
p;db_idx=3D1&amp;px=3D1&amp;section=3D5&amp;ave_thresh=3D43&amp;_ignoreio=
nsscorebelow=3D-1&amp;report=3D0&amp;_sigthreshold=3D0.05&amp;_msresflags=
=3D1025&amp;_msresflags2=3D258&amp;percolate=3D-1&amp;percolate_rt=3D0&am=
p;_minpeplen=3D7&amp;sessionID=3Dall_secdisabledsession"=20
      target=3D"_blank">624</A>&nbsp;&nbsp;</TT></TD>
    <TD align=3D"RIGHT"><TT>   634.8165&nbsp;&nbsp;</TT></TD>
    <TD align=3D"RIGHT"><TT>  1267.6184&nbsp;&nbsp;</TT></TD>
    <TD align=3D"RIGHT"><TT>  1267.6231&nbsp;&nbsp;</TT></TD>
    <TD align=3D"RIGHT" nowrap=3D""><TT>    -3.69&nbsp;</TT></TD>
    <TD align=3D"RIGHT"><TT>0&nbsp;&nbsp;</TT></TD>
    <TD align=3D"RIGHT" nowrap=3D""><TT>(62)&nbsp;</TT></TD>
    <TD align=3D"RIGHT" nowrap=3D""><TT>0.0017&nbsp;</TT></TD>
    <TD align=3D"RIGHT"><TT>2&nbsp;&nbsp;</TT></TD>
    <TD align=3D"RIGHT"><TT>&nbsp;&nbsp;&nbsp;&nbsp;</TT></TD>
    <TD nowrap=3D""><TT>&nbsp;R.SVATEAG<U>M</U>FAIR.A + Oxidation =
(M)</TT></TD></TR>
  <TR>
    <TD align=3D"RIGHT">&nbsp;</TD>
    <TD align=3D"RIGHT"><TT><A onmouseover=3D"activateEl('Q626', event)" =

      onmouseout=3D"clearEl()" =
href=3D"http://admin-pc/mascot/cgi/peptide_view.pl?file=3D..%2Fdata%2F201=
80515%2FF003029.dat&amp;query=3D626&amp;hit=3D2&amp;index=3DPAV24400.1&am=
p;db_idx=3D1&amp;px=3D1&amp;section=3D5&amp;ave_thresh=3D43&amp;_ignoreio=
nsscorebelow=3D-1&amp;report=3D0&amp;_sigthreshold=3D0.05&amp;_msresflags=
=3D1025&amp;_msresflags2=3D258&amp;percolate=3D-1&amp;percolate_rt=3D0&am=
p;_minpeplen=3D7&amp;sessionID=3Dall_secdisabledsession"=20
      target=3D"_blank">626</A>&nbsp;&nbsp;</TT></TD>
    <TD align=3D"RIGHT"><TT>   634.8166&nbsp;&nbsp;</TT></TD>
    <TD align=3D"RIGHT"><TT>  1267.6186&nbsp;&nbsp;</TT></TD>
    <TD align=3D"RIGHT"><TT>  1267.6231&nbsp;&nbsp;</TT></TD>
    <TD align=3D"RIGHT" nowrap=3D""><TT>    -3.50&nbsp;</TT></TD>
    <TD align=3D"RIGHT"><TT>0&nbsp;&nbsp;</TT></TD>
    <TD align=3D"RIGHT" nowrap=3D""><TT>64&nbsp;&nbsp;</TT></TD>
    <TD align=3D"RIGHT" nowrap=3D""><TT>0.00089&nbsp;</TT></TD>
    <TD align=3D"RIGHT"><TT>2&nbsp;&nbsp;</TT></TD>
    <TD align=3D"RIGHT"><TT>&nbsp;&nbsp;&nbsp;&nbsp;</TT></TD>
    <TD nowrap=3D""><TT>&nbsp;R.SVATEAG<U>M</U>FAIR.A + Oxidation =
(M)</TT></TD></TR>
  <TR>
    <TD align=3D"RIGHT">&nbsp;</TD>
    <TD align=3D"RIGHT"><TT><A onmouseover=3D"activateEl('Q970', event)" =

      onmouseout=3D"clearEl()" =
href=3D"http://admin-pc/mascot/cgi/peptide_view.pl?file=3D..%2Fdata%2F201=
80515%2FF003029.dat&amp;query=3D970&amp;hit=3D1&amp;index=3DPAV24400.1&am=
p;db_idx=3D1&amp;px=3D1&amp;section=3D5&amp;ave_thresh=3D43&amp;_ignoreio=
nsscorebelow=3D-1&amp;report=3D0&amp;_sigthreshold=3D0.05&amp;_msresflags=
=3D1025&amp;_msresflags2=3D258&amp;percolate=3D-1&amp;percolate_rt=3D0&am=
p;_minpeplen=3D7&amp;sessionID=3Dall_secdisabledsession"=20
      target=3D"_blank">970</A>&nbsp;&nbsp;</TT></TD>
    <TD align=3D"RIGHT"><TT><FONT color=3D"#ff0000">  =20
      739.8751&nbsp;&nbsp;</FONT></TT></TD>
    <TD align=3D"RIGHT"><TT><FONT color=3D"#ff0000"> =20
      1477.7356&nbsp;&nbsp;</FONT></TT></TD>
    <TD align=3D"RIGHT"><TT><FONT color=3D"#ff0000"> =20
      1477.7413&nbsp;&nbsp;</FONT></TT></TD>
    <TD align=3D"RIGHT" nowrap=3D""><TT><FONT color=3D"#ff0000">   =20
      -3.85&nbsp;</FONT></TT></TD>
    <TD align=3D"RIGHT"><TT><FONT =
color=3D"#ff0000">1&nbsp;&nbsp;</FONT></TT></TD>
    <TD align=3D"RIGHT" nowrap=3D""><TT><FONT=20
      color=3D"#ff0000">48&nbsp;&nbsp;</FONT></TT></TD>
    <TD align=3D"RIGHT" nowrap=3D""><TT><FONT=20
      color=3D"#ff0000">0.043&nbsp;</FONT></TT></TD>
    <TD align=3D"RIGHT"><TT><FONT =
color=3D"#ff0000">1&nbsp;&nbsp;</FONT></TT></TD>
    <TD align=3D"RIGHT"><TT><FONT=20
      color=3D"#ff0000">&nbsp;&nbsp;&nbsp;&nbsp;</FONT></TT></TD>
    <TD nowrap=3D""><TT><FONT=20
    color=3D"#ff0000">&nbsp;K.VASERDFLDAVEK.V</FONT></TT></TD></TR>
  <TR>
    <TD align=3D"RIGHT">&nbsp;</TD>
    <TD align=3D"RIGHT"><TT><A onmouseover=3D"activateEl('Q971', event)" =

      onmouseout=3D"clearEl()" =
href=3D"http://admin-pc/mascot/cgi/peptide_view.pl?file=3D..%2Fdata%2F201=
80515%2FF003029.dat&amp;query=3D971&amp;hit=3D1&amp;index=3DPAV24400.1&am=
p;db_idx=3D1&amp;px=3D1&amp;section=3D5&amp;ave_thresh=3D43&amp;_ignoreio=
nsscorebelow=3D-1&amp;report=3D0&amp;_sigthreshold=3D0.05&amp;_msresflags=
=3D1025&amp;_msresflags2=3D258&amp;percolate=3D-1&amp;percolate_rt=3D0&am=
p;_minpeplen=3D7&amp;sessionID=3Dall_secdisabledsession"=20
      target=3D"_blank">971</A>&nbsp;&nbsp;</TT></TD>
    <TD align=3D"RIGHT"><TT><FONT color=3D"#ff0000">  =20
      739.8757&nbsp;&nbsp;</FONT></TT></TD>
    <TD align=3D"RIGHT"><TT><FONT color=3D"#ff0000"> =20
      1477.7369&nbsp;&nbsp;</FONT></TT></TD>
    <TD align=3D"RIGHT"><TT><FONT color=3D"#ff0000"> =20
      1477.7413&nbsp;&nbsp;</FONT></TT></TD>
    <TD align=3D"RIGHT" nowrap=3D""><TT><FONT color=3D"#ff0000">   =20
      -2.94&nbsp;</FONT></TT></TD>
    <TD align=3D"RIGHT"><TT><FONT =
color=3D"#ff0000">1&nbsp;&nbsp;</FONT></TT></TD>
    <TD align=3D"RIGHT" nowrap=3D""><TT><FONT=20
      color=3D"#ff0000">(47)&nbsp;</FONT></TT></TD>
    <TD align=3D"RIGHT" nowrap=3D""><TT><FONT=20
      color=3D"#ff0000">0.049&nbsp;</FONT></TT></TD>
    <TD align=3D"RIGHT"><TT><FONT =
color=3D"#ff0000">1&nbsp;&nbsp;</FONT></TT></TD>
    <TD align=3D"RIGHT"><TT><FONT=20
      color=3D"#ff0000">&nbsp;&nbsp;&nbsp;&nbsp;</FONT></TT></TD>
    <TD nowrap=3D""><TT><FONT=20
    color=3D"#ff0000">&nbsp;K.VASERDFLDAVEK.V</FONT></TT></TD></TR>
  <TR>
    <TD align=3D"RIGHT">&nbsp;</TD>
    <TD align=3D"RIGHT"><TT><A onmouseover=3D"activateEl('Q1091', =
event)"=20
      onmouseout=3D"clearEl()" =
href=3D"http://admin-pc/mascot/cgi/peptide_view.pl?file=3D..%2Fdata%2F201=
80515%2FF003029.dat&amp;query=3D1091&amp;hit=3D1&amp;index=3DPAV24400.1&a=
mp;db_idx=3D1&amp;px=3D1&amp;section=3D5&amp;ave_thresh=3D43&amp;_ignorei=
onsscorebelow=3D-1&amp;report=3D0&amp;_sigthreshold=3D0.05&amp;_msresflag=
s=3D1025&amp;_msresflags2=3D258&amp;percolate=3D-1&amp;percolate_rt=3D0&a=
mp;_minpeplen=3D7&amp;sessionID=3Dall_secdisabledsession"=20
      target=3D"_blank">1091</A>&nbsp;&nbsp;</TT></TD>
    <TD align=3D"RIGHT"><TT><FONT color=3D"#ff0000">  =20
      833.4587&nbsp;&nbsp;</FONT></TT></TD>
    <TD align=3D"RIGHT"><TT><FONT color=3D"#ff0000"> =20
      1664.9029&nbsp;&nbsp;</FONT></TT></TD>
    <TD align=3D"RIGHT"><TT><FONT color=3D"#ff0000"> =20
      1664.9097&nbsp;&nbsp;</FONT></TT></TD>
    <TD align=3D"RIGHT" nowrap=3D""><TT><FONT color=3D"#ff0000">   =20
      -4.08&nbsp;</FONT></TT></TD>
    <TD align=3D"RIGHT"><TT><FONT =
color=3D"#ff0000">1&nbsp;&nbsp;</FONT></TT></TD>
    <TD align=3D"RIGHT" nowrap=3D""><TT><FONT=20
      color=3D"#ff0000">46&nbsp;&nbsp;</FONT></TT></TD>
    <TD align=3D"RIGHT" nowrap=3D""><TT><FONT=20
      color=3D"#ff0000">0.022&nbsp;</FONT></TT></TD>
    <TD align=3D"RIGHT"><TT><FONT =
color=3D"#ff0000">1&nbsp;&nbsp;</FONT></TT></TD>
    <TD align=3D"RIGHT"><TT><FONT=20
      color=3D"#ff0000">&nbsp;&nbsp;&nbsp;&nbsp;</FONT></TT></TD>
    <TD nowrap=3D""><TT><FONT=20
      =
color=3D"#ff0000">&nbsp;K.LREVVETPLLNPER.F</FONT></TT></TD></TR></TBODY><=
/TABLE><BR>
<HR>

<TABLE border=3D"0" cellspacing=3D"0">
  <TBODY>
  <TR>
    <TD><TT><B><A =
name=3D"Hit9">9.</A>&nbsp;&nbsp;&nbsp;&nbsp;</B></TT></TD>
    <TD nowrap=3D""><TT><A =
href=3D"http://admin-pc/mascot/cgi/protein_view.pl?file=3D..%2Fdata%2F201=
80515%2FF003029.dat&amp;hit=3DGAW08387.1&amp;db_idx=3D1&amp;px=3D1&amp;av=
e_thresh=3D43&amp;_ignoreionsscorebelow=3D-1&amp;report=3D0&amp;_sigthres=
hold=3D0.05&amp;_msresflags=3D1025&amp;_msresflags2=3D258&amp;percolate=3D=
-1&amp;percolate_rt=3D0&amp;_minpeplen=3D7&amp;sessionID=3Dall_secdisable=
dsession"=20
      =
target=3D"_blank">GAW08387.1</A>&nbsp;&nbsp;&nbsp;&nbsp;<B>Mass:</B>&nbsp=
;25584&nbsp;&nbsp;&nbsp;&nbsp;<B>Score:</B>&nbsp;251&nbsp;&nbsp;&nbsp;&nb=
sp;<B>Matches:</B>&nbsp;5(5)&nbsp;&nbsp;<B>Sequences:</B>&nbsp;4(4)&nbsp;=
&nbsp;<B>emPAI:</B>&nbsp;0.80</TT></TD></TR>
  <TR>
    <TD>&nbsp;</TD>
    <TD nowrap=3D""><TT>protein vip1 [Lentinula =
edodes]</TT></TD></TR></TBODY></TABLE>
<TABLE border=3D"0" cellspacing=3D"0">
  <TBODY>
  <TR>
    <TD align=3D"RIGHT"><INPUT name=3D"INCLUDE" =
onclick=3D"SaveClicks(this,this.form)"=20
      type=3D"checkbox" value=3D"9"></TD>
    <TD nowrap=3D""><TT>Check to include this hit in error tolerant =
search or=20
      archive report</TT></TD></TR>
  <TR>
[truncated: 14,552,324 more chars]
