# Supplementary material for: Blue Light Induced Edible Mushroom (Lentinula edodes) Proteomic Analysis
Source: J Fungi (Basel). 2020 Aug 6;6(3):127. doi: 10.3390/jof6030127 (PMC7558539; doi:10.3390/jof6030127)
Supplement: Supplementary file 1 [file jof-06-00127-s001.zip › IN_14.mht]

From: "Saved by Internet Explorer 11"
Subject: Peptide Summary Report ((18-051)KJU-fungi (C:\ProgramData\Matrix Science\Mascot Daemon\parameters\(18-051)KJU-fungi.par), submitted from Daemon on ADMIN-PC)
Date: Tue, 15 May 2018 17:15:03 +0900
MIME-Version: 1.0
Content-Type: multipart/related;
	type="text/html";
	boundary="----=_NextPart_000_000E_01D3EC70.43C25D60"
X-MimeOLE: Produced By Microsoft MimeOLE V6.1.7601.23651

This is a multi-part message in MIME format.

------=_NextPart_000_000E_01D3EC70.43C25D60
Content-Type: text/html;
	charset="utf-8"
Content-Transfer-Encoding: quoted-printable
Content-Location: http://admin-pc/mascot/cgi/master_results.pl?file=..%2Fdata%2F20180515%2FF003032.dat&_querylist=all&group_family=0&REPTYPE=peptide&_sigthreshold=0.05&REPORT=AUTO&_minpeplen=7&_server_mudpit_switch=99999999&_ignoreionsscorebelow=-1&_showsubsets=0&_showpopups=TRUE&_sortunassigned=scoredown&_requireboldred=0&_prefertaxonomy=0&sessionID=all_secdisabledsession

=EF=BB=BF<!DOCTYPE HTML PUBLIC "-//W3C//DTD HTML 4.01 Transitional//EN" =
"http://www.w3c.org/TR/1999/REC-html401-19991224/loose.dtd">
<!DOCTYPE html PUBLIC "-//W3C//DTD HTML 4.01 Transitional//EN" =
"http://www.w3.org/TR/html4/loose.dtd"><!-- 0 seconds --><!-- fetching =
<showlen> from ms-getseq.exe --><!-- fetching <showtitle> from =
ms-getseq.exe --><!-- 25 seconds --><HTML><HEAD><META=20
content=3D"IE=3D11.0000" http-equiv=3D"X-UA-Compatible">
=20
<META http-equiv=3D"X-UA-Compatible" content=3D"IE=3Dedge">=20
<META http-equiv=3D"Content-Type" content=3D"text/html; =
charset=3Dutf-8"><LINK href=3D"../favicon.ico"=20
rel=3D"shortcut icon"> <TITLE>Peptide Summary Report ((18-051)KJU-fungi=20
(C:\ProgramData\Matrix Science\Mascot =
Daemon\parameters\(18-051)KJU-fungi.par),=20
submitted from Daemon on ADMIN-PC)</TITLE>=20
<STYLE type=3D"text/css">=0A=
.tooltip { position: absolute; visibility: hidden; left: 0; top: 0; }=0A=
span.abbr { cursor: help; border-bottom: 1px dotted black; }=0A=
</STYLE>
=20
<SCRIPT language=3D"JavaScript">=0A=
<!-- Begin hiding Javascript from old browsers.=0A=
 =0A=
  var arrayReady=3D0;=0A=
  =0A=
  if (document.images){=0A=
    redBall =3D new Image();=0A=
    redBall.src =3D "../images/red_ball_white.gif";  =0A=
    cyanBall =3D new Image();=0A=
    cyanBall.src =3D "../images/cyan_ball_white.gif";  =0A=
  }=0A=
  =0A=
  function cover(hit,query,protSeq){=0A=
    document.Results.OV_Title.value =3D queryTitle[query];=0A=
    document.Results.OV_Accession.value =3D protName[hit];=0A=
    document.Results.OV_Sequence.value =3D protSeq;=0A=
    if (hit =3D=3D 0) {=0A=
      self.status =3D queryTitle[query];=0A=
    } else {=0A=
      self.status =3D protName[hit] + ": " + protSeq;=0A=
    }=0A=
    if (protSeq !=3D "" && document.fred && arrayReady =3D=3D 1){=0A=
      var i =3D 0;=0A=
      var element =3D 0;=0A=
      element =3D eval(protSeq+"["+i+"]");=0A=
      while(element) {=0A=
        document.images[element].src =3D redBall.src;=0A=
        i++;=0A=
        element =3D eval(protSeq+"["+i+"]");=0A=
      }=0A=
    }=0A=
  }=0A=
=0A=
  function uncover(hit,query,protSeq){=0A=
    document.Results.OV_Title.value =3D "-Query-";=0A=
    document.Results.OV_Accession.value=3D"-Accession-";=0A=
    document.Results.OV_Sequence.value=3D"-Sequence-";=0A=
    self.status=3D"";=0A=
    if (protSeq !=3D "" && document.fred && arrayReady =3D=3D 1){=0A=
      var i =3D 0;=0A=
      var element =3D 0;=0A=
      element =3D eval(protSeq+"["+i+"]");=0A=
      while(element) {=0A=
        document.images[element].src =3D cyanBall.src;=0A=
        i++;=0A=
        element =3D eval(protSeq+"["+i+"]");=0A=
      }=0A=
    }=0A=
  }=0A=
=0A=
  function checkQuery(checkState,numChecks,form){=0A=
    if (numChecks =3D=3D 1){=0A=
      form.QUE.checked =3D checkState;=0A=
    } else {=0A=
      for (var i =3D 0; i < form.elements.length; i++) {=0A=
        if (form.elements[i].name =3D=3D "QUE"){=0A=
          form.elements[i].checked =3D checkState;=0A=
        }=0A=
      }=0A=
    }=0A=
  }=0A=
=0A=
  function SaveClicks(checkBox,form){=0A=
    if (form.ErrTolRepeat && form.ErrTolRepeat.checked) {=0A=
      return;=0A=
    }=0A=
    var checkState =3D checkBox.checked;=0A=
    var thisHit =3D 0;=0A=
    for (var i =3D 0; i < form.elements.length; i++) {=0A=
      if (thisHit =3D=3D 1){=0A=
        if (form.elements[i].name =3D=3D "QUE") {=0A=
          form.elements[i].checked =3D !checkState;=0A=
        } else {=0A=
          break;=0A=
        }=0A=
      } else {=0A=
        if (form.elements[i] =3D=3D checkBox){=0A=
          thisHit =3D 1;=0A=
        }=0A=
      }=0A=
    }=0A=
  }=0A=
=0A=
  function unMatched(form){=0A=
    var numMisses =3D 0;=0A=
    for (var i =3D 0; i < form.elements.length; i++) {=0A=
      if (form.elements[i].name =3D=3D "MISSES"){=0A=
        numMisses++;=0A=
      } =0A=
    }=0A=
    if (numMisses < 1) {=0A=
      alert("No unmatched mass values to be searched");=0A=
      return false;=0A=
    }=0A=
    for (var i =3D 0; i < form.elements.length; i++) {=0A=
      if (form.elements[i].name =3D=3D "QUE"){=0A=
        form.elements[i].name =3D "DUMMY";=0A=
      } =0A=
    }=0A=
    for (var i =3D 0; i < form.elements.length; i++) {=0A=
      if (form.elements[i].name =3D=3D "MISSES"){=0A=
        form.elements[i].name =3D "QUE";=0A=
      } =0A=
    }=0A=
    form.submit();=0A=
    return true;=0A=
  }=0A=
=0A=
  function setReFormatAction(form){=0A=
    if (form.REPTYPE.options[form.REPTYPE.selectedIndex].value =3D=3D =
"export"){=0A=
      form.action =3D "./export_dat_2.pl";=0A=
    } else if (form.REPTYPE.options[form.REPTYPE.selectedIndex].value =
=3D=3D "family") {=0A=
      form.action =3D "./master_results_2.pl";=0A=
    } else {=0A=
      form.action =3D "./master_results.pl";=0A=
    }=0A=
  }=0A=
  =0A=
  function chooseQueryList(form) {=0A=
    var formatForm =3D window.document.forms['Re-format'];=0A=
    if (formatForm._querylist.value =3D=3D 'unassigned') {=0A=
      form.QUERYLIST.value =3D queryListUnassigned;=0A=
    } else if (formatForm._querylist.value =3D=3D 'identity') {=0A=
      form.QUERYLIST.value =3D queryListIdentity;=0A=
    } else if (formatForm._querylist.value =3D=3D 'homology') {=0A=
      form.QUERYLIST.value =3D queryListHomology;=0A=
    } else {=0A=
      form.QUERYLIST.value =3D "All";=0A=
    }=0A=
    return true;=0A=
  }=0A=
    =0A=
  function makeAccessionString(form){=0A=
    if (!form.ErrTolRepeat || !form.ErrTolRepeat.checked) {=0A=
      form.ACCESSION.value =3D "";=0A=
      return true;=0A=
    }=0A=
    var accessions =3D [];=0A=
    for (var i =3D 0, ilen =3D form.elements.length; i !=3D ilen; i++) {=0A=
      var elt =3D form.elements[i];=0A=
      if (elt.name =3D=3D "INCLUDE" && elt.checked){=0A=
        var et_accs =3D et_list[elt.value];=0A=
        if (!et_accs) =0A=
          continue;=0A=
        for (var j =3D 0, jlen =3D et_accs.length; j !=3D jlen; j++) =0A=
          accessions.push(et_accs[j]);=0A=
      }=0A=
    }=0A=
    if (accessions.length =3D=3D 0) {=0A=
      alert("No hits selected for error tolerant search");=0A=
      return false;=0A=
    }=0A=
    form.ACCESSION.value =3D '"' + accessions.join('","') + '"';=0A=
    checkQuery(1,1621, form);=0A=
    return true;=0A=
  }=0A=
=0A=
  function clearEl() {}=0A=
=0A=
  function makeArchive(form){=0A=
    var tempUrl =3D =
"http://admin-pc/mascot/cgi/master_results.pl?file=3D..%2Fdata%2F20180515=
%2FF003032.dat;_querylist=3Dall;group_family=3D0;REPTYPE=3Darchive;_sigth=
reshold=3D0.05;REPORT=3DAUTO;_minpeplen=3D7;_server_mudpit_switch=3D99999=
999;_ignoreionsscorebelow=3D-1;_showsubsets=3D0;_showpopups=3DTRUE;_sortu=
nassigned=3Dscoredown;_requireboldred=3D0;_prefertaxonomy=3D0;sessionID=3D=
all_secdisabledsession&INTERMEDIATE=3D..%2Fdata%2F20180515%2FF003032.dat"=
;    for (var i =3D 0; i < form.elements.length; i++) {=0A=
      if (form.elements[i].name =3D=3D "INCLUDE" && =
form.elements[i].checked){=0A=
        tempUrl =3D tempUrl + "&INCLUDE=3D" + form.elements[i].value;=0A=
      }=0A=
    }=0A=
    window.location.href =3D tempUrl;=0A=
  }=0A=
=0A=
=0A=
  et_list =3D {};=0A=
  et_list[1] =3D ['GAV98887.1'];=0A=
  et_list[2] =3D ['KIK70553.1'];=0A=
  et_list[3] =3D ['KIY50661.1'];=0A=
  et_list[4] =3D ['EPT01562.1'];=0A=
  et_list[5] =3D ['GAW06625.1'];=0A=
  et_list[6] =3D ['XP_007360302.1'];=0A=
  et_list[7] =3D ['ANN11966.1'];=0A=
  et_list[8] =3D ['KNF04308.1', 'POW07285.1'];=0A=
  et_list[9] =3D ['EMD41854.1', 'KYQ45856.1', 'XP_012177395.1', =
'KZT74975.1'];=0A=
  et_list[10] =3D ['GAW05240.1'];=0A=
  et_list[11] =3D ['OJA16178.1'];=0A=
  et_list[12] =3D ['XP_001887309.1'];=0A=
  et_list[13] =3D ['GAW02037.1'];=0A=
  et_list[14] =3D ['GAQ06420.1', 'KIM34902.1', 'CDZ96739.1', =
'XP_013260393.1', 'XP_016236432.1', 'XP_016265811.1', 'XP_018282017.1', =
'XP_019000862.1', 'XP_023625902.1'];=0A=
  et_list[15] =3D ['ODO01377.1', 'KIR47075.1', 'OWZ49094.1', =
'KGB79967.1', 'KIR86179.1', 'EKC98050.1', 'XP_570549.1', 'XP_776199.1', =
'XP_001729367.1', 'XP_003196030.1', 'XP_012048908.1', 'XP_012049590.1', =
'XP_014180041.1', 'XP_016229772.1', 'XP_017991497.1', 'XP_018262560.1', =
'XP_018740174.1', 'XP_018990136.1', 'XP_018990137.1', 'XP_018990138.1', =
'XP_019012585.1', 'XP_019031580.1', 'XP_019045859.1'];=0A=
  et_list[16] =3D ['KIM55879.1'];=0A=
  et_list[17] =3D ['GAW05441.1'];=0A=
  et_list[18] =3D ['KJY00093.1', 'KXT01016.1', 'CDS01583.1', =
'OXN16343.1', 'PNS16824.1', 'KXT17691.1', 'SMY21672.1', 'OTA32652.1', =
'OTA37320.1', 'EME47106.1', 'KXL47251.1', 'SMQ47981.1', 'CCF50851.1', =
'CDI54926.1', 'PPJ58638.1', 'ETS64450.1', 'SJX64491.1', 'CBQ68848.1', =
'EIE84099.1', 'GAO87234.1', 'EIE87416.1', 'PKR98218.1', =
'XP_003855381.1', 'XP_007676694.1', 'XP_007784552.1', 'XP_007922548.1', =
'XP_011390785.1', 'XP_012193383.1', 'XP_014653705.1', 'XP_016293916.1', =
'XP_016763820.1', 'XP_023457816.1'];=0A=
  et_list[19] =3D ['ORX44240.1'];=0A=
  et_list[20] =3D ['XP_009542586.1'];=0A=
  et_list[21] =3D ['EPQ67022.1', 'CCU77028.1', 'PKX99162.1', =
'XP_003660465.1'];=0A=
  et_list[22] =3D ['KJA13940.1'];=0A=
  et_list[23] =3D ['GAM36136.1', 'PCG94322.1'];=0A=
  et_list[24] =3D ['OOO14992.1', 'KJK60619.1', 'PIG81580.1', =
'XP_002379677.1', 'XP_015402428.1', 'XP_022388623.1', 'XP_022581739.1', =
'XP_023090970.1'];=0A=
  et_list[25] =3D ['XP_006693795.1'];=0A=
  et_list[26] =3D ['PGH33212.1'];=0A=
  et_list[27] =3D ['GAW07646.1', 'KIK65346.1'];=0A=
  et_list[28] =3D ['KIL70130.1'];=0A=
  et_list[29] =3D ['XP_012182111.1'];=0A=
=0A=
// End hiding Javascript from old browsers. -->=0A=
</SCRIPT>
=20
<META name=3D"GENERATOR" content=3D"MSHTML 11.00.9600.18894"></HEAD>=20
<BODY bgcolor=3D"#ffffff" alink=3D"#0000ff" vlink=3D"#0000ff">
<H1><IMG name=3D"fred" width=3D"88" height=3D"31" align=3D"TOP" =
src=3D"http://admin-pc/mascot/images/88x31_logo_white.gif"=20
border=3D"0" naturalsizeflag=3D"3"> Mascot Search Results</H1><FONT =
face=3D"Courier New,Courier,monospace">
<PRE><B>User            : </B>=0A=
<B>Email           : </B>=0A=
<B>Search title    : (18-051)KJU-fungi (C:\ProgramData\Matrix =
Science\Mascot Daemon\parameters\(18-051)KJU-fungi.par), submitted from =
Daemon on ADMIN-PC</B>=0A=
<B>MS data file    : D:\LC-MS Data\LC_DB file\2018_LC-MS\(18-051) =
=EF=BF=BD=EF=BF=BD=EF=BF=BD=D6=B4=EF=BF=BD\180509_(051)_IN14.mgf</B>=0A=
<B>Database        : NCBIprot 20180312 (148261909 sequences; 54322349119 =
residues)</B>=0A=
<B>Taxonomy        : Fungi (8326046 sequences)</B>=0A=
<B>Timestamp       : 15 May 2018 at 05:58:36 GMT</B>=0A=

<TABLE bgcolor=3D"#ffff99" border=3D"0" cellspacing=3D"0" =
cellpadding=3D"0">=0A=

<TBODY>
<TR>
<TD nowrap=3D"" bgcolor=3D"#ffffff"><TT><B>Protein =
hits&nbsp;&nbsp;&nbsp;&nbsp;:</B></TT></TD>
<TD nowrap=3D"" bgcolor=3D"#ffffff"><TT><B>&nbsp;<A =
href=3D"http://admin-pc/mascot/cgi/master_results.pl?file=3D..%2Fdata%2F2=
0180515%2FF003032.dat&amp;_querylist=3Dall&amp;group_family=3D0&amp;REPTY=
PE=3Dpeptide&amp;_sigthreshold=3D0.05&amp;REPORT=3DAUTO&amp;_minpeplen=3D=
7&amp;_server_mudpit_switch=3D99999999&amp;_ignoreionsscorebelow=3D-1&amp=
;_showsubsets=3D0&amp;_showpopups=3DTRUE&amp;_sortunassigned=3Dscoredown&=
amp;_requireboldred=3D0&amp;_prefertaxonomy=3D0&amp;sessionID=3Dall_secdi=
sabledsession#Hit1">GAV98887.1</A></B></TT></TD>
<TD nowrap=3D"" bgcolor=3D"#ffffff"><TT>&nbsp;elongation factor EF-2 =
[Lentinula edodes]</TT></TD></TR>=0A=

<TR>
<TD nowrap=3D"" bgcolor=3D"#ffffff">&nbsp;</TD>
<TD nowrap=3D"" bgcolor=3D"#ffffff"><TT><B>&nbsp;<A =
href=3D"http://admin-pc/mascot/cgi/master_results.pl?file=3D..%2Fdata%2F2=
0180515%2FF003032.dat&amp;_querylist=3Dall&amp;group_family=3D0&amp;REPTY=
PE=3Dpeptide&amp;_sigthreshold=3D0.05&amp;REPORT=3DAUTO&amp;_minpeplen=3D=
7&amp;_server_mudpit_switch=3D99999999&amp;_ignoreionsscorebelow=3D-1&amp=
;_showsubsets=3D0&amp;_showpopups=3DTRUE&amp;_sortunassigned=3Dscoredown&=
amp;_requireboldred=3D0&amp;_prefertaxonomy=3D0&amp;sessionID=3Dall_secdi=
sabledsession#Hit2">KIK70553.1</A></B></TT></TD>
<TD nowrap=3D"" bgcolor=3D"#ffffff"><TT>&nbsp;hypothetical protein =
GYMLUDRAFT_32599 [Gymnopus luxurians FD-317 M1]</TT></TD></TR>=0A=

<TR>
<TD nowrap=3D"" bgcolor=3D"#ffffff">&nbsp;</TD>
<TD nowrap=3D"" bgcolor=3D"#ffffff"><TT><B>&nbsp;<A =
href=3D"http://admin-pc/mascot/cgi/master_results.pl?file=3D..%2Fdata%2F2=
0180515%2FF003032.dat&amp;_querylist=3Dall&amp;group_family=3D0&amp;REPTY=
PE=3Dpeptide&amp;_sigthreshold=3D0.05&amp;REPORT=3DAUTO&amp;_minpeplen=3D=
7&amp;_server_mudpit_switch=3D99999999&amp;_ignoreionsscorebelow=3D-1&amp=
;_showsubsets=3D0&amp;_showpopups=3DTRUE&amp;_sortunassigned=3Dscoredown&=
amp;_requireboldred=3D0&amp;_prefertaxonomy=3D0&amp;sessionID=3Dall_secdi=
sabledsession#Hit3">KIY50661.1</A></B></TT></TD>
<TD nowrap=3D"" bgcolor=3D"#ffffff"><TT>&nbsp;P-loop containing =
nucleoside triphosphate hydrolase protein [Fistulina hepatica ATCC =
64428]</TT></TD></TR>=0A=

<TR>
<TD nowrap=3D"" bgcolor=3D"#ffffff">&nbsp;</TD>
<TD nowrap=3D"" bgcolor=3D"#ffffff"><TT><B>&nbsp;<A =
href=3D"http://admin-pc/mascot/cgi/master_results.pl?file=3D..%2Fdata%2F2=
0180515%2FF003032.dat&amp;_querylist=3Dall&amp;group_family=3D0&amp;REPTY=
PE=3Dpeptide&amp;_sigthreshold=3D0.05&amp;REPORT=3DAUTO&amp;_minpeplen=3D=
7&amp;_server_mudpit_switch=3D99999999&amp;_ignoreionsscorebelow=3D-1&amp=
;_showsubsets=3D0&amp;_showpopups=3DTRUE&amp;_sortunassigned=3Dscoredown&=
amp;_requireboldred=3D0&amp;_prefertaxonomy=3D0&amp;sessionID=3Dall_secdi=
sabledsession#Hit4">EPT01562.1</A></B></TT></TD>
<TD nowrap=3D"" bgcolor=3D"#ffffff"><TT>&nbsp;hypothetical protein =
FOMPIDRAFT_1023239 [Fomitopsis pinicola FP-58527 SS1]</TT></TD></TR>=0A=

<TR>
<TD nowrap=3D"" bgcolor=3D"#ffffff">&nbsp;</TD>
<TD nowrap=3D"" bgcolor=3D"#ffffff"><TT><B>&nbsp;<A =
href=3D"http://admin-pc/mascot/cgi/master_results.pl?file=3D..%2Fdata%2F2=
0180515%2FF003032.dat&amp;_querylist=3Dall&amp;group_family=3D0&amp;REPTY=
PE=3Dpeptide&amp;_sigthreshold=3D0.05&amp;REPORT=3DAUTO&amp;_minpeplen=3D=
7&amp;_server_mudpit_switch=3D99999999&amp;_ignoreionsscorebelow=3D-1&amp=
;_showsubsets=3D0&amp;_showpopups=3DTRUE&amp;_sortunassigned=3Dscoredown&=
amp;_requireboldred=3D0&amp;_prefertaxonomy=3D0&amp;sessionID=3Dall_secdi=
sabledsession#Hit5">GAW06625.1</A></B></TT></TD>
<TD nowrap=3D"" bgcolor=3D"#ffffff"><TT>&nbsp;aspartate aminotransferase =
[Lentinula edodes]</TT></TD></TR>=0A=

<TR>
<TD nowrap=3D"" bgcolor=3D"#ffffff">&nbsp;</TD>
<TD nowrap=3D"" bgcolor=3D"#ffffff"><TT><B>&nbsp;<A =
href=3D"http://admin-pc/mascot/cgi/master_results.pl?file=3D..%2Fdata%2F2=
0180515%2FF003032.dat&amp;_querylist=3Dall&amp;group_family=3D0&amp;REPTY=
PE=3Dpeptide&amp;_sigthreshold=3D0.05&amp;REPORT=3DAUTO&amp;_minpeplen=3D=
7&amp;_server_mudpit_switch=3D99999999&amp;_ignoreionsscorebelow=3D-1&amp=
;_showsubsets=3D0&amp;_showpopups=3DTRUE&amp;_sortunassigned=3Dscoredown&=
amp;_requireboldred=3D0&amp;_prefertaxonomy=3D0&amp;sessionID=3Dall_secdi=
sabledsession#Hit6">XP_007360302.1</A></B></TT></TD>
<TD nowrap=3D"" bgcolor=3D"#ffffff"><TT>&nbsp;eukaryotic translation =
elongation factor 2 [Dichomitus squalens LYAD-421 SS1]</TT></TD></TR>=0A=

<TR>
<TD nowrap=3D"" bgcolor=3D"#ffffff">&nbsp;</TD>
<TD nowrap=3D"" bgcolor=3D"#ffffff"><TT><B>&nbsp;<A =
href=3D"http://admin-pc/mascot/cgi/master_results.pl?file=3D..%2Fdata%2F2=
0180515%2FF003032.dat&amp;_querylist=3Dall&amp;group_family=3D0&amp;REPTY=
PE=3Dpeptide&amp;_sigthreshold=3D0.05&amp;REPORT=3DAUTO&amp;_minpeplen=3D=
7&amp;_server_mudpit_switch=3D99999999&amp;_ignoreionsscorebelow=3D-1&amp=
;_showsubsets=3D0&amp;_showpopups=3DTRUE&amp;_sortunassigned=3Dscoredown&=
amp;_requireboldred=3D0&amp;_prefertaxonomy=3D0&amp;sessionID=3Dall_secdi=
sabledsession#Hit7">ANN11966.1</A></B></TT></TD>
<TD nowrap=3D"" bgcolor=3D"#ffffff"><TT>&nbsp;elongation factor 2 =
[Puccinia helianthi]</TT></TD></TR>=0A=

<TR>
<TD nowrap=3D"" bgcolor=3D"#ffffff">&nbsp;</TD>
<TD nowrap=3D"" bgcolor=3D"#ffffff"><TT><B>&nbsp;<A =
href=3D"http://admin-pc/mascot/cgi/master_results.pl?file=3D..%2Fdata%2F2=
0180515%2FF003032.dat&amp;_querylist=3Dall&amp;group_family=3D0&amp;REPTY=
PE=3Dpeptide&amp;_sigthreshold=3D0.05&amp;REPORT=3DAUTO&amp;_minpeplen=3D=
7&amp;_server_mudpit_switch=3D99999999&amp;_ignoreionsscorebelow=3D-1&amp=
;_showsubsets=3D0&amp;_showpopups=3DTRUE&amp;_sortunassigned=3Dscoredown&=
amp;_requireboldred=3D0&amp;_prefertaxonomy=3D0&amp;sessionID=3Dall_secdi=
sabledsession#Hit8">KNF04308.1</A></B></TT></TD>
<TD nowrap=3D"" bgcolor=3D"#ffffff"><TT>&nbsp;elongation factor 2 =
[Puccinia striiformis f. sp. tritici PST-78]</TT></TD></TR>=0A=

<TR>
<TD nowrap=3D"" bgcolor=3D"#ffffff">&nbsp;</TD>
<TD nowrap=3D"" bgcolor=3D"#ffffff"><TT><B>&nbsp;<A =
href=3D"http://admin-pc/mascot/cgi/master_results.pl?file=3D..%2Fdata%2F2=
0180515%2FF003032.dat&amp;_querylist=3Dall&amp;group_family=3D0&amp;REPTY=
PE=3Dpeptide&amp;_sigthreshold=3D0.05&amp;REPORT=3DAUTO&amp;_minpeplen=3D=
7&amp;_server_mudpit_switch=3D99999999&amp;_ignoreionsscorebelow=3D-1&amp=
;_showsubsets=3D0&amp;_showpopups=3DTRUE&amp;_sortunassigned=3Dscoredown&=
amp;_requireboldred=3D0&amp;_prefertaxonomy=3D0&amp;sessionID=3Dall_secdi=
sabledsession#Hit9">EMD41854.1</A></B></TT></TD>
<TD nowrap=3D"" bgcolor=3D"#ffffff"><TT>&nbsp;hypothetical protein =
CERSUDRAFT_110414 [Gelatoporia subvermispora B]</TT></TD></TR>=0A=

<TR>
<TD nowrap=3D"" bgcolor=3D"#ffffff">&nbsp;</TD>
<TD nowrap=3D"" bgcolor=3D"#ffffff"><TT><B>&nbsp;<A =
href=3D"http://admin-pc/mascot/cgi/master_results.pl?file=3D..%2Fdata%2F2=
0180515%2FF003032.dat&amp;_querylist=3Dall&amp;group_family=3D0&amp;REPTY=
PE=3Dpeptide&amp;_sigthreshold=3D0.05&amp;REPORT=3DAUTO&amp;_minpeplen=3D=
7&amp;_server_mudpit_switch=3D99999999&amp;_ignoreionsscorebelow=3D-1&amp=
;_showsubsets=3D0&amp;_showpopups=3DTRUE&amp;_sortunassigned=3Dscoredown&=
amp;_requireboldred=3D0&amp;_prefertaxonomy=3D0&amp;sessionID=3Dall_secdi=
sabledsession#Hit10">GAW05240.1</A></B></TT></TD>
<TD nowrap=3D"" bgcolor=3D"#ffffff"><TT>&nbsp;NAD-binding protein =
[Lentinula edodes]</TT></TD></TR>=0A=

<TR>
<TD nowrap=3D"" bgcolor=3D"#ffffff">&nbsp;</TD>
<TD nowrap=3D"" bgcolor=3D"#ffffff"><TT><B>&nbsp;<A =
href=3D"http://admin-pc/mascot/cgi/master_results.pl?file=3D..%2Fdata%2F2=
0180515%2FF003032.dat&amp;_querylist=3Dall&amp;group_family=3D0&amp;REPTY=
PE=3Dpeptide&amp;_sigthreshold=3D0.05&amp;REPORT=3DAUTO&amp;_minpeplen=3D=
7&amp;_server_mudpit_switch=3D99999999&amp;_ignoreionsscorebelow=3D-1&amp=
;_showsubsets=3D0&amp;_showpopups=3DTRUE&amp;_sortunassigned=3Dscoredown&=
amp;_requireboldred=3D0&amp;_prefertaxonomy=3D0&amp;sessionID=3Dall_secdi=
sabledsession#Hit11">OJA16178.1</A></B></TT></TD>
<TD nowrap=3D"" bgcolor=3D"#ffffff"><TT>&nbsp;hypothetical protein =
AZE42_00001 [Rhizopogon vesiculosus]</TT></TD></TR>=0A=

<TR>
<TD nowrap=3D"" bgcolor=3D"#ffffff">&nbsp;</TD>
<TD nowrap=3D"" bgcolor=3D"#ffffff"><TT><B>&nbsp;<A =
href=3D"http://admin-pc/mascot/cgi/master_results.pl?file=3D..%2Fdata%2F2=
0180515%2FF003032.dat&amp;_querylist=3Dall&amp;group_family=3D0&amp;REPTY=
PE=3Dpeptide&amp;_sigthreshold=3D0.05&amp;REPORT=3DAUTO&amp;_minpeplen=3D=
7&amp;_server_mudpit_switch=3D99999999&amp;_ignoreionsscorebelow=3D-1&amp=
;_showsubsets=3D0&amp;_showpopups=3DTRUE&amp;_sortunassigned=3Dscoredown&=
amp;_requireboldred=3D0&amp;_prefertaxonomy=3D0&amp;sessionID=3Dall_secdi=
sabledsession#Hit12">XP_001887309.1</A></B></TT></TD>
<TD nowrap=3D"" bgcolor=3D"#ffffff"><TT>&nbsp;predicted protein =
[Laccaria bicolor S238N-H82]</TT></TD></TR>=0A=

<TR>
<TD nowrap=3D"" bgcolor=3D"#ffffff">&nbsp;</TD>
<TD nowrap=3D"" bgcolor=3D"#ffffff"><TT><B>&nbsp;<A =
href=3D"http://admin-pc/mascot/cgi/master_results.pl?file=3D..%2Fdata%2F2=
0180515%2FF003032.dat&amp;_querylist=3Dall&amp;group_family=3D0&amp;REPTY=
PE=3Dpeptide&amp;_sigthreshold=3D0.05&amp;REPORT=3DAUTO&amp;_minpeplen=3D=
7&amp;_server_mudpit_switch=3D99999999&amp;_ignoreionsscorebelow=3D-1&amp=
;_showsubsets=3D0&amp;_showpopups=3DTRUE&amp;_sortunassigned=3Dscoredown&=
amp;_requireboldred=3D0&amp;_prefertaxonomy=3D0&amp;sessionID=3Dall_secdi=
sabledsession#Hit13">GAW02037.1</A></B></TT></TD>
<TD nowrap=3D"" bgcolor=3D"#ffffff"><TT>&nbsp;nadp:d-xylose =
dehydrogenase [Lentinula edodes]</TT></TD></TR>=0A=

<TR>
<TD nowrap=3D"" bgcolor=3D"#ffffff">&nbsp;</TD>
<TD nowrap=3D"" bgcolor=3D"#ffffff"><TT><B>&nbsp;<A =
href=3D"http://admin-pc/mascot/cgi/master_results.pl?file=3D..%2Fdata%2F2=
0180515%2FF003032.dat&amp;_querylist=3Dall&amp;group_family=3D0&amp;REPTY=
PE=3Dpeptide&amp;_sigthreshold=3D0.05&amp;REPORT=3DAUTO&amp;_minpeplen=3D=
7&amp;_server_mudpit_switch=3D99999999&amp;_ignoreionsscorebelow=3D-1&amp=
;_showsubsets=3D0&amp;_showpopups=3DTRUE&amp;_sortunassigned=3Dscoredown&=
amp;_requireboldred=3D0&amp;_prefertaxonomy=3D0&amp;sessionID=3Dall_secdi=
sabledsession#Hit14">GAQ06420.1</A></B></TT></TD>
<TD nowrap=3D"" bgcolor=3D"#ffffff"><TT>&nbsp;elongation factor 2 =
[Aspergillus lentulus]</TT></TD></TR>=0A=

<TR>
<TD nowrap=3D"" bgcolor=3D"#ffffff">&nbsp;</TD>
<TD nowrap=3D"" bgcolor=3D"#ffffff"><TT><B>&nbsp;<A =
href=3D"http://admin-pc/mascot/cgi/master_results.pl?file=3D..%2Fdata%2F2=
0180515%2FF003032.dat&amp;_querylist=3Dall&amp;group_family=3D0&amp;REPTY=
PE=3Dpeptide&amp;_sigthreshold=3D0.05&amp;REPORT=3DAUTO&amp;_minpeplen=3D=
7&amp;_server_mudpit_switch=3D99999999&amp;_ignoreionsscorebelow=3D-1&amp=
;_showsubsets=3D0&amp;_showpopups=3DTRUE&amp;_sortunassigned=3Dscoredown&=
amp;_requireboldred=3D0&amp;_prefertaxonomy=3D0&amp;sessionID=3Dall_secdi=
sabledsession#Hit15">ODO01377.1</A></B></TT></TD>
<TD nowrap=3D"" bgcolor=3D"#ffffff"><TT>&nbsp;elongation factor 2 =
[Cryptococcus amylolentus CBS 6273]</TT></TD></TR>=0A=

<TR>
<TD nowrap=3D"" bgcolor=3D"#ffffff">&nbsp;</TD>
<TD nowrap=3D"" bgcolor=3D"#ffffff"><TT><B>&nbsp;<A =
href=3D"http://admin-pc/mascot/cgi/master_results.pl?file=3D..%2Fdata%2F2=
0180515%2FF003032.dat&amp;_querylist=3Dall&amp;group_family=3D0&amp;REPTY=
PE=3Dpeptide&amp;_sigthreshold=3D0.05&amp;REPORT=3DAUTO&amp;_minpeplen=3D=
7&amp;_server_mudpit_switch=3D99999999&amp;_ignoreionsscorebelow=3D-1&amp=
;_showsubsets=3D0&amp;_showpopups=3DTRUE&amp;_sortunassigned=3Dscoredown&=
amp;_requireboldred=3D0&amp;_prefertaxonomy=3D0&amp;sessionID=3Dall_secdi=
sabledsession#Hit16">KIM55879.1</A></B></TT></TD>
<TD nowrap=3D"" bgcolor=3D"#ffffff"><TT>&nbsp;hypothetical protein =
SCLCIDRAFT_133726 [Scleroderma citrinum Foug A]</TT></TD></TR>=0A=

<TR>
<TD nowrap=3D"" bgcolor=3D"#ffffff">&nbsp;</TD>
<TD nowrap=3D"" bgcolor=3D"#ffffff"><TT><B>&nbsp;<A =
href=3D"http://admin-pc/mascot/cgi/master_results.pl?file=3D..%2Fdata%2F2=
0180515%2FF003032.dat&amp;_querylist=3Dall&amp;group_family=3D0&amp;REPTY=
PE=3Dpeptide&amp;_sigthreshold=3D0.05&amp;REPORT=3DAUTO&amp;_minpeplen=3D=
7&amp;_server_mudpit_switch=3D99999999&amp;_ignoreionsscorebelow=3D-1&amp=
;_showsubsets=3D0&amp;_showpopups=3DTRUE&amp;_sortunassigned=3Dscoredown&=
amp;_requireboldred=3D0&amp;_prefertaxonomy=3D0&amp;sessionID=3Dall_secdi=
sabledsession#Hit17">GAW05441.1</A></B></TT></TD>
<TD nowrap=3D"" bgcolor=3D"#ffffff"><TT>&nbsp;metallo-beta-lactamase =
superfamily protein [Lentinula edodes]</TT></TD></TR>=0A=

<TR>
<TD nowrap=3D"" bgcolor=3D"#ffffff">&nbsp;</TD>
<TD nowrap=3D"" bgcolor=3D"#ffffff"><TT><B>&nbsp;<A =
href=3D"http://admin-pc/mascot/cgi/master_results.pl?file=3D..%2Fdata%2F2=
0180515%2FF003032.dat&amp;_querylist=3Dall&amp;group_family=3D0&amp;REPTY=
PE=3Dpeptide&amp;_sigthreshold=3D0.05&amp;REPORT=3DAUTO&amp;_minpeplen=3D=
7&amp;_server_mudpit_switch=3D99999999&amp;_ignoreionsscorebelow=3D-1&amp=
;_showsubsets=3D0&amp;_showpopups=3DTRUE&amp;_sortunassigned=3Dscoredown&=
amp;_requireboldred=3D0&amp;_prefertaxonomy=3D0&amp;sessionID=3Dall_secdi=
sabledsession#Hit18">KJY00093.1</A></B></TT></TD>
<TD nowrap=3D"" bgcolor=3D"#ffffff"><TT>&nbsp;elongation factor 2 like =
protein [Zymoseptoria brevis]</TT></TD></TR>=0A=

<TR>
<TD nowrap=3D"" bgcolor=3D"#ffffff">&nbsp;</TD>
<TD nowrap=3D"" bgcolor=3D"#ffffff"><TT><B>&nbsp;<A =
href=3D"http://admin-pc/mascot/cgi/master_results.pl?file=3D..%2Fdata%2F2=
0180515%2FF003032.dat&amp;_querylist=3Dall&amp;group_family=3D0&amp;REPTY=
PE=3Dpeptide&amp;_sigthreshold=3D0.05&amp;REPORT=3DAUTO&amp;_minpeplen=3D=
7&amp;_server_mudpit_switch=3D99999999&amp;_ignoreionsscorebelow=3D-1&amp=
;_showsubsets=3D0&amp;_showpopups=3DTRUE&amp;_sortunassigned=3Dscoredown&=
amp;_requireboldred=3D0&amp;_prefertaxonomy=3D0&amp;sessionID=3Dall_secdi=
sabledsession#Hit19">ORX44240.1</A></B></TT></TD>
<TD nowrap=3D"" bgcolor=3D"#ffffff"><TT>&nbsp;aspartate aminotransferase =
[Hesseltinella vesiculosa]</TT></TD></TR>=0A=

<TR>
<TD nowrap=3D"" bgcolor=3D"#ffffff">&nbsp;</TD>
<TD nowrap=3D"" bgcolor=3D"#ffffff"><TT><B>&nbsp;<A =
href=3D"http://admin-pc/mascot/cgi/master_results.pl?file=3D..%2Fdata%2F2=
0180515%2FF003032.dat&amp;_querylist=3Dall&amp;group_family=3D0&amp;REPTY=
PE=3Dpeptide&amp;_sigthreshold=3D0.05&amp;REPORT=3DAUTO&amp;_minpeplen=3D=
7&amp;_server_mudpit_switch=3D99999999&amp;_ignoreionsscorebelow=3D-1&amp=
;_showsubsets=3D0&amp;_showpopups=3DTRUE&amp;_sortunassigned=3Dscoredown&=
amp;_requireboldred=3D0&amp;_prefertaxonomy=3D0&amp;sessionID=3Dall_secdi=
sabledsession#Hit20">XP_009542586.1</A></B></TT></TD>
<TD nowrap=3D"" bgcolor=3D"#ffffff"><TT>&nbsp;hypothetical protein =
HETIRDRAFT_414741 [Heterobasidion irregulare TC 32-1]</TT></TD></TR>=0A=

<TR>
<TD nowrap=3D"" bgcolor=3D"#ffffff">&nbsp;</TD>
<TD nowrap=3D"" bgcolor=3D"#ffffff"><TT><B>&nbsp;<A =
href=3D"http://admin-pc/mascot/cgi/master_results.pl?file=3D..%2Fdata%2F2=
0180515%2FF003032.dat&amp;_querylist=3Dall&amp;group_family=3D0&amp;REPTY=
PE=3Dpeptide&amp;_sigthreshold=3D0.05&amp;REPORT=3DAUTO&amp;_minpeplen=3D=
7&amp;_server_mudpit_switch=3D99999999&amp;_ignoreionsscorebelow=3D-1&amp=
;_showsubsets=3D0&amp;_showpopups=3DTRUE&amp;_sortunassigned=3Dscoredown&=
amp;_requireboldred=3D0&amp;_prefertaxonomy=3D0&amp;sessionID=3Dall_secdi=
sabledsession#Hit21">EPQ67022.1</A></B></TT></TD>
<TD nowrap=3D"" bgcolor=3D"#ffffff"><TT>&nbsp;Elongation factor =
[Blumeria graminis f. sp. tritici 96224]</TT></TD></TR>=0A=

<TR>
<TD nowrap=3D"" bgcolor=3D"#ffffff">&nbsp;</TD>
<TD nowrap=3D"" bgcolor=3D"#ffffff"><TT><B>&nbsp;<A =
href=3D"http://admin-pc/mascot/cgi/master_results.pl?file=3D..%2Fdata%2F2=
0180515%2FF003032.dat&amp;_querylist=3Dall&amp;group_family=3D0&amp;REPTY=
PE=3Dpeptide&amp;_sigthreshold=3D0.05&amp;REPORT=3DAUTO&amp;_minpeplen=3D=
7&amp;_server_mudpit_switch=3D99999999&amp;_ignoreionsscorebelow=3D-1&amp=
;_showsubsets=3D0&amp;_showpopups=3DTRUE&amp;_sortunassigned=3Dscoredown&=
amp;_requireboldred=3D0&amp;_prefertaxonomy=3D0&amp;sessionID=3Dall_secdi=
sabledsession#Hit22">KJA13940.1</A></B></TT></TD>
<TD nowrap=3D"" bgcolor=3D"#ffffff"><TT>&nbsp;hypothetical protein =
HYPSUDRAFT_469970 [Hypholoma sublateritium FD-334 SS-4]</TT></TD></TR>=0A=

<TR>
<TD nowrap=3D"" bgcolor=3D"#ffffff">&nbsp;</TD>
<TD nowrap=3D"" bgcolor=3D"#ffffff"><TT><B>&nbsp;<A =
href=3D"http://admin-pc/mascot/cgi/master_results.pl?file=3D..%2Fdata%2F2=
0180515%2FF003032.dat&amp;_querylist=3Dall&amp;group_family=3D0&amp;REPTY=
PE=3Dpeptide&amp;_sigthreshold=3D0.05&amp;REPORT=3DAUTO&amp;_minpeplen=3D=
7&amp;_server_mudpit_switch=3D99999999&amp;_ignoreionsscorebelow=3D-1&amp=
;_showsubsets=3D0&amp;_showpopups=3DTRUE&amp;_sortunassigned=3Dscoredown&=
amp;_requireboldred=3D0&amp;_prefertaxonomy=3D0&amp;sessionID=3Dall_secdi=
sabledsession#Hit23">GAM36136.1</A></B></TT></TD>
<TD nowrap=3D"" bgcolor=3D"#ffffff"><TT>&nbsp;ubiquitin conjugating =
enzyme [Talaromyces cellulolyticus]</TT></TD></TR>=0A=

<TR>
<TD nowrap=3D"" bgcolor=3D"#ffffff">&nbsp;</TD>
<TD nowrap=3D"" bgcolor=3D"#ffffff"><TT><B>&nbsp;<A =
href=3D"http://admin-pc/mascot/cgi/master_results.pl?file=3D..%2Fdata%2F2=
0180515%2FF003032.dat&amp;_querylist=3Dall&amp;group_family=3D0&amp;REPTY=
PE=3Dpeptide&amp;_sigthreshold=3D0.05&amp;REPORT=3DAUTO&amp;_minpeplen=3D=
7&amp;_server_mudpit_switch=3D99999999&amp;_ignoreionsscorebelow=3D-1&amp=
;_showsubsets=3D0&amp;_showpopups=3DTRUE&amp;_sortunassigned=3Dscoredown&=
amp;_requireboldred=3D0&amp;_prefertaxonomy=3D0&amp;sessionID=3Dall_secdi=
sabledsession#Hit24">OOO14992.1</A></B></TT></TD>
<TD nowrap=3D"" bgcolor=3D"#ffffff"><TT>&nbsp;small GTP-binding protein =
domain-containing protein [Aspergillus oryzae]</TT></TD></TR>=0A=

<TR>
<TD nowrap=3D"" bgcolor=3D"#ffffff">&nbsp;</TD>
<TD nowrap=3D"" bgcolor=3D"#ffffff"><TT><B>&nbsp;<A =
href=3D"http://admin-pc/mascot/cgi/master_results.pl?file=3D..%2Fdata%2F2=
0180515%2FF003032.dat&amp;_querylist=3Dall&amp;group_family=3D0&amp;REPTY=
PE=3Dpeptide&amp;_sigthreshold=3D0.05&amp;REPORT=3DAUTO&amp;_minpeplen=3D=
7&amp;_server_mudpit_switch=3D99999999&amp;_ignoreionsscorebelow=3D-1&amp=
;_showsubsets=3D0&amp;_showpopups=3DTRUE&amp;_sortunassigned=3Dscoredown&=
amp;_requireboldred=3D0&amp;_prefertaxonomy=3D0&amp;sessionID=3Dall_secdi=
sabledsession#Hit25">XP_006693795.1</A></B></TT></TD>
<TD nowrap=3D"" bgcolor=3D"#ffffff"><TT>&nbsp;putative elongation factor =
[Chaetomium thermophilum var. thermophilum DSM 1495]</TT></TD></TR>=0A=

<TR>
<TD nowrap=3D"" bgcolor=3D"#ffffff">&nbsp;</TD>
<TD nowrap=3D"" bgcolor=3D"#ffffff"><TT><B>&nbsp;<A =
href=3D"http://admin-pc/mascot/cgi/master_results.pl?file=3D..%2Fdata%2F2=
0180515%2FF003032.dat&amp;_querylist=3Dall&amp;group_family=3D0&amp;REPTY=
PE=3Dpeptide&amp;_sigthreshold=3D0.05&amp;REPORT=3DAUTO&amp;_minpeplen=3D=
7&amp;_server_mudpit_switch=3D99999999&amp;_ignoreionsscorebelow=3D-1&amp=
;_showsubsets=3D0&amp;_showpopups=3DTRUE&amp;_sortunassigned=3Dscoredown&=
amp;_requireboldred=3D0&amp;_prefertaxonomy=3D0&amp;sessionID=3Dall_secdi=
sabledsession#Hit26">PGH33212.1</A></B></TT></TD>
<TD nowrap=3D"" bgcolor=3D"#ffffff"><TT>&nbsp;hypothetical protein =
GX50_03973 [Emmonsia crescens]</TT></TD></TR>=0A=

<TR>
<TD nowrap=3D"" bgcolor=3D"#ffffff">&nbsp;</TD>
<TD nowrap=3D"" bgcolor=3D"#ffffff"><TT><B>&nbsp;<A =
href=3D"http://admin-pc/mascot/cgi/master_results.pl?file=3D..%2Fdata%2F2=
0180515%2FF003032.dat&amp;_querylist=3Dall&amp;group_family=3D0&amp;REPTY=
PE=3Dpeptide&amp;_sigthreshold=3D0.05&amp;REPORT=3DAUTO&amp;_minpeplen=3D=
7&amp;_server_mudpit_switch=3D99999999&amp;_ignoreionsscorebelow=3D-1&amp=
;_showsubsets=3D0&amp;_showpopups=3DTRUE&amp;_sortunassigned=3Dscoredown&=
amp;_requireboldred=3D0&amp;_prefertaxonomy=3D0&amp;sessionID=3Dall_secdi=
sabledsession#Hit27">GAW07646.1</A></B></TT></TD>
<TD nowrap=3D"" bgcolor=3D"#ffffff"><TT>&nbsp;acetyl- acetyltransferase =
[Lentinula edodes]</TT></TD></TR>=0A=

<TR>
<TD nowrap=3D"" bgcolor=3D"#ffffff">&nbsp;</TD>
<TD nowrap=3D"" bgcolor=3D"#ffffff"><TT><B>&nbsp;<A =
href=3D"http://admin-pc/mascot/cgi/master_results.pl?file=3D..%2Fdata%2F2=
0180515%2FF003032.dat&amp;_querylist=3Dall&amp;group_family=3D0&amp;REPTY=
PE=3Dpeptide&amp;_sigthreshold=3D0.05&amp;REPORT=3DAUTO&amp;_minpeplen=3D=
7&amp;_server_mudpit_switch=3D99999999&amp;_ignoreionsscorebelow=3D-1&amp=
;_showsubsets=3D0&amp;_showpopups=3DTRUE&amp;_sortunassigned=3Dscoredown&=
amp;_requireboldred=3D0&amp;_prefertaxonomy=3D0&amp;sessionID=3Dall_secdi=
sabledsession#Hit28">KIL70130.1</A></B></TT></TD>
<TD nowrap=3D"" bgcolor=3D"#ffffff"><TT>&nbsp;hypothetical protein =
M378DRAFT_605462 [Amanita muscaria Koide BX008]</TT></TD></TR>=0A=

<TR>
<TD nowrap=3D"" bgcolor=3D"#ffffff">&nbsp;</TD>
<TD nowrap=3D"" bgcolor=3D"#ffffff"><TT><B>&nbsp;<A =
href=3D"http://admin-pc/mascot/cgi/master_results.pl?file=3D..%2Fdata%2F2=
0180515%2FF003032.dat&amp;_querylist=3Dall&amp;group_family=3D0&amp;REPTY=
PE=3Dpeptide&amp;_sigthreshold=3D0.05&amp;REPORT=3DAUTO&amp;_minpeplen=3D=
7&amp;_server_mudpit_switch=3D99999999&amp;_ignoreionsscorebelow=3D-1&amp=
;_showsubsets=3D0&amp;_showpopups=3DTRUE&amp;_sortunassigned=3Dscoredown&=
amp;_requireboldred=3D0&amp;_prefertaxonomy=3D0&amp;sessionID=3Dall_secdi=
sabledsession#Hit29">XP_012182111.1</A></B></TT></TD>
<TD nowrap=3D"" bgcolor=3D"#ffffff"><TT>&nbsp;predicted protein =
[Fibroporia radiculosa]</TT></TD></TR>=0A=
</TBODY></TABLE>=0A=
</PRE></FONT>=20
<H3>Mascot Score Histogram</H3>Ions score is -10*Log(P), where P is the=20
probability that the observed match is a random event.<BR>Individual =
ions scores=20
&gt; 44 indicate identity or extensive homology (p&lt;0.05).<BR>Protein =
scores=20
are derived from ions scores as a non-probabilistic basis for ranking =
protein=20
hits.
<P><IMG width=3D"400" height=3D"200" alt=3D"Score Distribution" =
src=3D"http://admin-pc/mascot/cgi/score_gif.pl?score_gif_3081793106194"> =

</P>
<FORM name=3D"Re-format" onsubmit=3D"return setReFormatAction(this)" =
action=3D"./master_results.pl"=20
method=3D"GET"><INPUT name=3D"file" type=3D"hidden" =
value=3D"../data/20180515/F003032.dat">=20
<INPUT name=3D"group_family" type=3D"hidden" value=3D"0">=20
<H3>Peptide Summary Report</H3>
<TABLE border=3D"0" cellspacing=3D"1" cellpadding=3D"3">
  <TBODY>
  <TR>
    <TD nowrap=3D"" bgcolor=3D"#eeeeff"><INPUT type=3D"submit" =
value=3D"Format As">   =20
     </TD>
    <TD nowrap=3D"" bgcolor=3D"#eeeeff"><SELECT name=3D"REPTYPE"><OPTION =
value=3D"family">Protein=20
        Family Summary</OPTION>   <OPTION value=3D"peptide" =
selected=3D"">Peptide=20
        Summary</OPTION>   <OPTION value=3D"select">Select Summary =
(protein=20
        hits)</OPTION>   <OPTION value=3D"unassigned">Select Summary=20
        (unassigned)</OPTION>   <OPTION value=3D"export">Export Search=20
        Results</OPTION> </SELECT>     </TD>
    <TD bgcolor=3D"#eeeeff">&nbsp;</TD>
    <TD nowrap=3D"" bgcolor=3D"#eeeeff"><A =
href=3D"http://admin-pc/mascot/help/msms_summaries_help.html"=20
      target=3D"_blank">Help</A>     </TD></TR>
  <TR>
    <TD bgcolor=3D"#eeeeff">&nbsp;</TD>
    <TD nowrap=3D"" bgcolor=3D"#eeeeff">Significance threshold p&lt; =
<INPUT name=3D"_sigthreshold" type=3D"text" size=3D"8" value=3D"0.05">=20
          </TD>
    <TD nowrap=3D"" bgcolor=3D"#eeeeff">Max. number of hits=20
<INPUT name=3D"REPORT" type=3D"text" size=3D"5" value=3D"AUTO">     =
</TD>
    <TD bgcolor=3D"#eeeeff">&nbsp;</TD></TR>
  <TR>
    <TD bgcolor=3D"#eeeeff">&nbsp;</TD>
    <TD nowrap=3D""=20
bgcolor=3D"#eeeeff"><INPUT name=3D"_minpeplen" type=3D"hidden" =
value=3D"7">
       Standard scoring&nbsp;<INPUT name=3D"_server_mudpit_switch" =
type=3D"radio"=20
      checked=3D"" value=3D"99999999">&nbsp;MudPIT scoring&nbsp;<INPUT =
name=3D"_server_mudpit_switch"=20
      type=3D"radio" value=3D"0.000000001">     </TD>
    <TD nowrap=3D"" bgcolor=3D"#eeeeff">Display non-significant matches =
<INPUT=20
      name=3D"_ignoreionsscorebelow_test" onclick=3D"if =
(form._ignoreionsscorebelow_test.checked) { =
form._ignoreionsscorebelow.value =3D '0'; } else { =
form._ignoreionsscorebelow.value =3D '-1'; } return true;"=20
      type=3D"checkbox"> <INPUT name=3D"_ignoreionsscorebelow" =
type=3D"hidden" value=3D"-1">=20
          </TD>
    <TD nowrap=3D"" bgcolor=3D"#eeeeff">Show sub-sets=20
<INPUT name=3D"_showsubsets" type=3D"text" size=3D"2" value=3D"0">     =
</TD></TR>
  <TR>
    <TD bgcolor=3D"#eeeeff">&nbsp;</TD>
    <TD nowrap=3D"" bgcolor=3D"#eeeeff">Show pop-ups&nbsp;<INPUT =
name=3D"_showpopups"=20
      type=3D"radio" checked=3D"" value=3D"TRUE">&nbsp;Suppress =
pop-ups&nbsp;<INPUT=20
      name=3D"_showpopups" type=3D"radio" value=3D"FALSE">     </TD>
    <TD nowrap=3D"" bgcolor=3D"#eeeeff">Sort unassigned <SELECT =
name=3D"_sortunassigned"><OPTION=20
        value=3D"scoredown" selected=3D"">Decreasing Score</OPTION>   =
<OPTION value=3D"queryup">Increasing=20
        query / Mr</OPTION>   <OPTION value=3D"intdown">Decreasing=20
        Intensity</OPTION> </SELECT>     </TD>
    <TD nowrap=3D"" bgcolor=3D"#eeeeff">Require bold red <INPUT =
name=3D"rbrchkbox"=20
      onclick=3D"if (form.rbrchkbox.checked) { =
form._requireboldred.value =3D 1; } else { form._requireboldred.value =
=3D 0; } return true;"=20
      type=3D"checkbox"> <INPUT name=3D"_requireboldred" type=3D"hidden" =
value=3D"0">   =20
     </TD></TR>
  <TR>
    <TD bgcolor=3D"#eeeeff">&nbsp;</TD>
    <TD nowrap=3D"" bgcolor=3D"#eeeeff" colspan=3D"2">Preferred=20
      taxonomy&nbsp;<SELECT name=3D"_prefertaxonomy" =
id=3D"ctrl__prefertaxonomy_0_1_65"><OPTION=20
        value=3D"0" selected=3D"">All entries</OPTION> <OPTION =
value=3D"1">. . Archaea=20
        (Archaeobacteria)</OPTION> <OPTION value=3D"2">. . Eukaryota=20
        (eucaryotes)</OPTION> <OPTION value=3D"3">. . . . Alveolata=20
        (alveolates)</OPTION> <OPTION value=3D"4">. . . . . . Plasmodium =

        falciparum (malaria parasite)</OPTION> <OPTION value=3D"5">. . . =
. . .=20
        Other Alveolata</OPTION> <OPTION value=3D"6">. . . . Metazoa=20
        (Animals)</OPTION> <OPTION value=3D"7">. . . . . . =
Caenorhabditis=20
        elegans</OPTION> <OPTION value=3D"8">. . . . . . Drosophila =
(fruit=20
        flies)</OPTION> <OPTION value=3D"9">. . . . . . Chordata =
(vertebrates and=20
        relatives)</OPTION> <OPTION value=3D"10">. . . . . . . . bony=20
        vertebrates</OPTION> <OPTION value=3D"11">. . . . . . . . . . =
lobe-finned=20
        fish and tetrapod clade</OPTION> <OPTION value=3D"12">. . . . . =
. . . . .=20
        . . Mammalia (mammals)</OPTION> <OPTION value=3D"13">. . . . . . =
. . . . .=20
        . . . Primates</OPTION> <OPTION value=3D"14">. . . . . . . . . . =
. . . . .=20
        . Homo sapiens (human)</OPTION> <OPTION value=3D"15">. . . . . . =
. . . . .=20
        . . . . . Other primates</OPTION> <OPTION value=3D"16">. . . . . =
. . . . .=20
        . . . . Rodentia (Rodents)</OPTION> <OPTION value=3D"17">. . . . =
. . . . .=20
        . . . . . . . Mus.</OPTION> <OPTION value=3D"18">. . . . . . . . =
. . . . .=20
        . . . . . Mus musculus (house mouse)</OPTION> <OPTION =
value=3D"19">. . . .=20
        . . . . . . . . . . . . Rattus</OPTION> <OPTION value=3D"20">. . =
. . . . .=20
        . . . . . . . . . Other rodentia</OPTION> <OPTION value=3D"21">. =
. . . . .=20
        . . . . . . . . Other mammalia</OPTION> <OPTION value=3D"22">. . =
. . . . .=20
        . . . . . Xenopus laevis (African clawed frog)</OPTION> <OPTION =
value=3D"23">.=20
        . . . . . . . . . . . Other lobe-finned fish and tetrapod =
clade</OPTION>=20
        <OPTION value=3D"24">. . . . . . . . . . Actinopterygii =
(ray-finned=20
        fishes)</OPTION> <OPTION value=3D"25">. . . . . . . . . . . . =
Takifugu=20
        rubripes (Japanese Pufferfish)</OPTION> <OPTION value=3D"26">. . =
. . . . .=20
        . . . . . Danio rerio (zebra fish)</OPTION> <OPTION =
value=3D"27">. . . . .=20
        . . . . . . . Other Actinopterygii</OPTION> <OPTION =
value=3D"28">. . . . .=20
        . . . Other Chordata</OPTION> <OPTION value=3D"29">. . . . . . =
Other=20
        Metazoa</OPTION> <OPTION value=3D"30">. . . . Dictyostelium=20
        discoideum</OPTION> <OPTION class=3D"searched-taxonomy" =
value=3D"31">. . . .=20
        Fungi</OPTION> <OPTION value=3D"32">. . . . . . Saccharomyces =
Cerevisiae=20
        (baker's yeast)</OPTION> <OPTION value=3D"33">. . . . . .=20
        Schizosaccharomyces pombe (fission yeast)</OPTION> <OPTION =
value=3D"34">.=20
        . . . . . Pneumocystis carinii</OPTION> <OPTION value=3D"35">. . =
. . . .=20
        Other Fungi</OPTION> <OPTION value=3D"36">. . . . Viridiplantae =
(Green=20
        Plants)</OPTION> <OPTION value=3D"37">. . . . . . Arabidopsis =
thaliana=20
        (thale cress)</OPTION> <OPTION value=3D"38">. . . . . . Oryza =
sativa=20
        (rice)</OPTION> <OPTION value=3D"39">. . . . . . Other green=20
        plants</OPTION> <OPTION value=3D"40">. . . . Other =
Eukaryota</OPTION>=20
        <OPTION value=3D"41">. . Bacteria (Eubacteria)</OPTION> <OPTION=20
        value=3D"42">. . . . Actinobacteria (class)</OPTION> <OPTION =
value=3D"43">.=20
        . . . . . Mycobacterium tuberculosis complex</OPTION> <OPTION=20
        value=3D"44">. . . . . . Other Actinobacteria (class)</OPTION> =
<OPTION=20
        value=3D"45">. . . . Firmicutes (gram-positive =
bacteria)</OPTION> <OPTION=20
        value=3D"46">. . . . . . Bacillus subtilis</OPTION> <OPTION =
value=3D"47">. .=20
        . . . . Mycoplasma</OPTION> <OPTION value=3D"48">. . . . . . =
Streptococcus=20
        Pneumoniae</OPTION> <OPTION value=3D"49">. . . . . . =
Streptomyces=20
        coelicolor</OPTION> <OPTION value=3D"50">. . . . . . Other=20
        Firmicutes</OPTION> <OPTION value=3D"51">. . . . Proteobacteria =
(purple=20
        bacteria)</OPTION> <OPTION value=3D"52">. . . . . . =
Agrobacterium=20
        tumefaciens</OPTION> <OPTION value=3D"53">. . . . . . =
Campylobacter=20
        jejuni</OPTION> <OPTION value=3D"54">. . . . . . Escherichia =
coli</OPTION>=20
        <OPTION value=3D"55">. . . . . . Neisseria meningitidis</OPTION> =
<OPTION=20
        value=3D"56">. . . . . . Salmonella</OPTION> <OPTION =
value=3D"57">. . . . .=20
        . Other Proteobacteria</OPTION> <OPTION value=3D"58">. . . . =
Other=20
        Bacteria</OPTION> <OPTION value=3D"59">. . Viruses</OPTION> =
<OPTION value=3D"60">.=20
        . . . Hepatitis C virus</OPTION> <OPTION value=3D"61">. . . . =
Other=20
        viruses</OPTION> <OPTION value=3D"62">. . Other (includes =
plasmids and=20
        artificial sequences)</OPTION> <OPTION value=3D"63">. .=20
        unclassified</OPTION> <OPTION value=3D"64">. . Species =
information=20
        unavailable</OPTION> </SELECT>     </TD>
    <TD nowrap=3D"" bgcolor=3D"#eeeeff"></TR></TBODY></TABLE>
<P><INPUT name=3D"sessionID" type=3D"hidden" =
value=3D"all_secdisabledsession"></P></FORM>
<FORM name=3D"Results" onsubmit=3D"return makeAccessionString(this)" =
action=3D"./search_form.pl"=20
method=3D"POST"><INPUT name=3D"FORMVER" type=3D"hidden" value=3D"2">   =
<INPUT name=3D"ACCESSION" type=3D"hidden">=20
  <INPUT name=3D"sessionID" type=3D"hidden" =
value=3D"all_secdisabledsession">  =20
<INPUT name=3D"CHARGE" type=3D"hidden" value=3D"2+ and 3+">   <INPUT =
name=3D"CLE" type=3D"hidden" value=3D"Trypsin">=20
  <INPUT name=3D"COM" type=3D"hidden" value=3D"(18-051)KJU-fungi =
(C:\ProgramData\Matrix Science\Mascot =
Daemon\parameters\(18-051)KJU-fungi.par), submitted from Daemon on =
ADMIN-PC">=20
  <INPUT name=3D"FILE" type=3D"hidden" value=3D"D:\LC-MS Data\LC_DB =
file\2018_LC-MS\(18-051) =
=EF=BF=BD=EF=BF=BD=EF=BF=BD=D6=B4=EF=BF=BD\180509_(051)_IN14.mgf">=20
  <INPUT name=3D"FORMAT" type=3D"hidden" value=3D"Mascot generic">   =
<INPUT name=3D"INSTRUMENT" type=3D"hidden" value=3D"ESI-TRAP">=20
  <INPUT name=3D"ITOL" type=3D"hidden" value=3D"0.8">   <INPUT =
name=3D"ITOLU" type=3D"hidden" value=3D"Da">=20
  <INPUT name=3D"IT_MODS" type=3D"hidden" value=3D"Oxidation (M)">   =
<INPUT name=3D"LIBRARY_SEARCH" type=3D"hidden" value=3D"1">=20
  <INPUT name=3D"MASS" type=3D"hidden" value=3D"Monoisotopic">  =20
<INPUT name=3D"MODS" type=3D"hidden" value=3D"Carbamidomethyl =
(C),Deamidated (NQ)">  =20
<INPUT name=3D"OVERVIEW" type=3D"hidden" value=3D"OFF">   <INPUT =
name=3D"PFA" type=3D"hidden" value=3D"1">=20
  <INPUT name=3D"REPORT" type=3D"hidden" value=3D"AUTO">   <INPUT =
name=3D"SEARCH" type=3D"hidden" value=3D"MIS">=20
  <INPUT name=3D"TAXONOMY" type=3D"hidden" value=3D". . . . Fungi">   =
<INPUT name=3D"TOL" type=3D"hidden" value=3D"10">=20
  <INPUT name=3D"TOLU" type=3D"hidden" value=3D"ppm">   <INPUT =
name=3D"USERID" type=3D"hidden" value=3D"0">=20
  <INPUT name=3D"DB" type=3D"hidden" value=3D"NCBIprot">  =20
<INPUT name=3D"INTERMEDIATE" type=3D"hidden" =
value=3D"../data/20180515/F003032.dat">  =20
<INPUT name=3D"repeatSearch" type=3D"hidden" value=3D"not again">=20
<P><INPUT onclick=3D"checkQuery(1, 1621, this.form)" type=3D"button" =
value=3D"Select All">
&nbsp;&nbsp; <INPUT onclick=3D"checkQuery(0, 1621, this.form)" =
type=3D"button" value=3D"Select None">
&nbsp;&nbsp; <INPUT type=3D"submit" value=3D"Search =
Selected">&nbsp;&nbsp; <INPUT=20
name=3D"ErrTolRepeat" onclick=3D"checkQuery(1, 1621, this.form)" =
type=3D"checkbox"=20
value=3D"1"><B>Error&nbsp;tolerant</B>&nbsp;&nbsp;&nbsp;<INPUT =
onclick=3D"makeArchive(this.form); return true" type=3D"button" =
value=3D"Archive Report">=20
<P>
<TABLE border=3D"0" cellspacing=3D"0">
  <TBODY>
  <TR>
    <TD><TT><B><A =
name=3D"Hit1">1.</A>&nbsp;&nbsp;&nbsp;&nbsp;</B></TT></TD>
    <TD nowrap=3D""><TT><A =
href=3D"http://admin-pc/mascot/cgi/protein_view.pl?file=3D..%2Fdata%2F201=
80515%2FF003032.dat&amp;hit=3DGAV98887.1&amp;db_idx=3D1&amp;px=3D1&amp;av=
e_thresh=3D44&amp;_ignoreionsscorebelow=3D-1&amp;report=3D0&amp;_sigthres=
hold=3D0.05&amp;_msresflags=3D1025&amp;_msresflags2=3D258&amp;percolate=3D=
-1&amp;percolate_rt=3D0&amp;_minpeplen=3D7&amp;sessionID=3Dall_secdisable=
dsession"=20
      =
target=3D"_blank">GAV98887.1</A>&nbsp;&nbsp;&nbsp;&nbsp;<B>Mass:</B>&nbsp=
;94394&nbsp;&nbsp;&nbsp;&nbsp;<B>Score:</B>&nbsp;487&nbsp;&nbsp;&nbsp;&nb=
sp;<B>Matches:</B>&nbsp;15(15)&nbsp;&nbsp;<B>Sequences:</B>&nbsp;7(7)&nbs=
p;&nbsp;<B>emPAI:</B>&nbsp;0.33</TT></TD></TR>
  <TR>
    <TD>&nbsp;</TD>
    <TD nowrap=3D""><TT>elongation factor EF-2 [Lentinula=20
  edodes]</TT></TD></TR></TBODY></TABLE>
<TABLE border=3D"0" cellspacing=3D"0">
  <TBODY>
  <TR>
    <TD align=3D"RIGHT"><INPUT name=3D"INCLUDE" =
onclick=3D"SaveClicks(this,this.form)"=20
      type=3D"checkbox" value=3D"1"></TD>
    <TD nowrap=3D""><TT>Check to include this hit in error tolerant =
search or=20
      archive report</TT></TD></TR>
  <TR>
    <TD><TT>&nbsp;&nbsp;&nbsp;&nbsp;&nbsp;&nbsp;</TT></TD>
    <TD>&nbsp;</TD></TR></TBODY></TABLE>
<TABLE border=3D"0" cellspacing=3D"0" cellpadding=3D"0">
  <TBODY>
  <TR>
    <TD><TT>&nbsp;&nbsp;&nbsp;&nbsp;&nbsp;&nbsp;</TT></TD>
    <TD align=3D"RIGHT"><TT><B>Query&nbsp;&nbsp;</B></TT></TD>
    <TD align=3D"RIGHT"><TT><B>Observed&nbsp;&nbsp;</B></TT></TD>
    <TD align=3D"RIGHT" =
nowrap=3D""><TT><B>Mr(expt)&nbsp;&nbsp;</B></TT></TD>
    <TD align=3D"RIGHT" =
nowrap=3D""><TT><B>Mr(calc)&nbsp;&nbsp;</B></TT></TD>
    <TD align=3D"RIGHT"><TT><B>&nbsp;ppm&nbsp;&nbsp;</B></TT></TD>
    <TD align=3D"RIGHT"><TT><B>Miss&nbsp;</B></TT></TD>
    <TD align=3D"RIGHT"><TT><B>Score&nbsp;</B></TT></TD>
    <TD align=3D"RIGHT"><TT><B>Expect&nbsp;</B></TT></TD>
    <TD align=3D"RIGHT"><TT><B>Rank&nbsp;</B></TT></TD>
    <TD align=3D"RIGHT"><TT><B>Unique&nbsp;</B></TT></TD>
    <TD><TT><B>&nbsp;Peptide</B></TT></TD></TR>
  <TR>
    <TD align=3D"RIGHT"><INPUT name=3D"QUE" type=3D"checkbox" =
checked=3D"" value=3D"1003.551248 from(502.782900,2+) =
intensity(1147612.8750) =
title(File%3a%20%22D%3a%5cLC%2dMS%20Data%5cRaw%20file%5c180509%5c180509_%=
28051%29_IN14%2eraw%22%3b%20SpectrumID%3a%20%22487%22%3b%20scans%3a%20%22=
973%22) rtinseconds(855) scans(973) index(486) query(237)"></TD>
    <TD align=3D"RIGHT"><TT><A onmouseover=3D"activateEl('Q237', event)" =

      onmouseout=3D"clearEl()" =
href=3D"http://admin-pc/mascot/cgi/peptide_view.pl?file=3D..%2Fdata%2F201=
80515%2FF003032.dat&amp;query=3D237&amp;hit=3D1&amp;index=3DGAV98887.1&am=
p;db_idx=3D1&amp;px=3D1&amp;section=3D5&amp;ave_thresh=3D44&amp;_ignoreio=
nsscorebelow=3D-1&amp;report=3D0&amp;_sigthreshold=3D0.05&amp;_msresflags=
=3D1025&amp;_msresflags2=3D258&amp;percolate=3D-1&amp;percolate_rt=3D0&am=
p;_minpeplen=3D7&amp;sessionID=3Dall_secdisabledsession"=20
      target=3D"_blank">237</A>&nbsp;&nbsp;</TT></TD>
    <TD align=3D"RIGHT"><TT><FONT color=3D"#ff0000"><B>  =20
      502.7829&nbsp;&nbsp;</B></FONT></TT></TD>
    <TD align=3D"RIGHT"><TT><FONT color=3D"#ff0000"><B> =20
      1003.5512&nbsp;&nbsp;</B></FONT></TT></TD>
    <TD align=3D"RIGHT"><TT><FONT color=3D"#ff0000"><B> =20
      1003.5549&nbsp;&nbsp;</B></FONT></TT></TD>
    <TD align=3D"RIGHT" nowrap=3D""><TT><FONT color=3D"#ff0000"><B>   =20
      -3.69&nbsp;</B></FONT></TT></TD>
    <TD align=3D"RIGHT"><TT><FONT=20
      color=3D"#ff0000"><B>0&nbsp;&nbsp;</B></FONT></TT></TD>
    <TD align=3D"RIGHT" nowrap=3D""><TT><FONT=20
      color=3D"#ff0000"><B>51&nbsp;&nbsp;</B></FONT></TT></TD>
    <TD align=3D"RIGHT" nowrap=3D""><TT><FONT=20
      color=3D"#ff0000"><B>0.018&nbsp;</B></FONT></TT></TD>
    <TD align=3D"RIGHT"><TT><FONT=20
      color=3D"#ff0000"><B>1&nbsp;&nbsp;</B></FONT></TT></TD>
    <TD align=3D"RIGHT"><TT><FONT=20
      color=3D"#ff0000"><B>&nbsp;&nbsp;&nbsp;&nbsp;</B></FONT></TT></TD>
    <TD nowrap=3D""><TT><FONT=20
      =
color=3D"#ff0000"><B>&nbsp;K.AESSIVALSK.S</B></FONT></TT></TD></TR>
  <TR>
    <TD align=3D"RIGHT"><INPUT name=3D"QUE" type=3D"checkbox" =
checked=3D"" value=3D"1003.552468 from(502.783510,2+) =
intensity(580194.8750) =
title(File%3a%20%22D%3a%5cLC%2dMS%20Data%5cRaw%20file%5c180509%5c180509_%=
28051%29_IN14%2eraw%22%3b%20SpectrumID%3a%20%22445%22%3b%20scans%3a%20%22=
924%22) rtinseconds(821) scans(924) index(444) query(238)"></TD>
    <TD align=3D"RIGHT"><TT><A onmouseover=3D"activateEl('Q238', event)" =

      onmouseout=3D"clearEl()" =
href=3D"http://admin-pc/mascot/cgi/peptide_view.pl?file=3D..%2Fdata%2F201=
80515%2FF003032.dat&amp;query=3D238&amp;hit=3D1&amp;index=3DGAV98887.1&am=
p;db_idx=3D1&amp;px=3D1&amp;section=3D5&amp;ave_thresh=3D44&amp;_ignoreio=
nsscorebelow=3D-1&amp;report=3D0&amp;_sigthreshold=3D0.05&amp;_msresflags=
=3D1025&amp;_msresflags2=3D258&amp;percolate=3D-1&amp;percolate_rt=3D0&am=
p;_minpeplen=3D7&amp;sessionID=3Dall_secdisabledsession"=20
      target=3D"_blank">238</A>&nbsp;&nbsp;</TT></TD>
    <TD align=3D"RIGHT"><TT><FONT color=3D"#ff0000"><B>  =20
      502.7835&nbsp;&nbsp;</B></FONT></TT></TD>
    <TD align=3D"RIGHT"><TT><FONT color=3D"#ff0000"><B> =20
      1003.5525&nbsp;&nbsp;</B></FONT></TT></TD>
    <TD align=3D"RIGHT"><TT><FONT color=3D"#ff0000"><B> =20
      1003.5549&nbsp;&nbsp;</B></FONT></TT></TD>
    <TD align=3D"RIGHT" nowrap=3D""><TT><FONT color=3D"#ff0000"><B>   =20
      -2.47&nbsp;</B></FONT></TT></TD>
    <TD align=3D"RIGHT"><TT><FONT=20
      color=3D"#ff0000"><B>0&nbsp;&nbsp;</B></FONT></TT></TD>
    <TD align=3D"RIGHT" nowrap=3D""><TT><FONT=20
      color=3D"#ff0000"><B>(49)&nbsp;</B></FONT></TT></TD>
    <TD align=3D"RIGHT" nowrap=3D""><TT><FONT=20
      color=3D"#ff0000"><B>0.028&nbsp;</B></FONT></TT></TD>
    <TD align=3D"RIGHT"><TT><FONT=20
      color=3D"#ff0000"><B>1&nbsp;&nbsp;</B></FONT></TT></TD>
    <TD align=3D"RIGHT"><TT><FONT=20
      color=3D"#ff0000"><B>&nbsp;&nbsp;&nbsp;&nbsp;</B></FONT></TT></TD>
    <TD nowrap=3D""><TT><FONT=20
      =
color=3D"#ff0000"><B>&nbsp;K.AESSIVALSK.S</B></FONT></TT></TD></TR>
  <TR>
    <TD align=3D"RIGHT"><INPUT name=3D"QUE" type=3D"checkbox" =
checked=3D"" value=3D"1088.602992 from(363.874940,3+) =
intensity(118418.4688) =
title(File%3a%20%22D%3a%5cLC%2dMS%20Data%5cRaw%20file%5c180509%5c180509_%=
28051%29_IN14%2eraw%22%3b%20SpectrumID%3a%20%22100%22%3b%20scans%3a%20%22=
521%22) rtinseconds(520) scans(521) index(99) query(337)"></TD>
    <TD align=3D"RIGHT"><TT><A onmouseover=3D"activateEl('Q337', event)" =

      onmouseout=3D"clearEl()" =
href=3D"http://admin-pc/mascot/cgi/peptide_view.pl?file=3D..%2Fdata%2F201=
80515%2FF003032.dat&amp;query=3D337&amp;hit=3D1&amp;index=3DGAV98887.1&am=
p;db_idx=3D1&amp;px=3D1&amp;section=3D5&amp;ave_thresh=3D44&amp;_ignoreio=
nsscorebelow=3D-1&amp;report=3D0&amp;_sigthreshold=3D0.05&amp;_msresflags=
=3D1025&amp;_msresflags2=3D258&amp;percolate=3D-1&amp;percolate_rt=3D0&am=
p;_minpeplen=3D7&amp;sessionID=3Dall_secdisabledsession"=20
      target=3D"_blank">337</A>&nbsp;&nbsp;</TT></TD>
    <TD align=3D"RIGHT"><TT><FONT color=3D"#ff0000"><B>  =20
      363.8749&nbsp;&nbsp;</B></FONT></TT></TD>
    <TD align=3D"RIGHT"><TT><FONT color=3D"#ff0000"><B> =20
      1088.6030&nbsp;&nbsp;</B></FONT></TT></TD>
    <TD align=3D"RIGHT"><TT><FONT color=3D"#ff0000"><B> =20
      1088.6077&nbsp;&nbsp;</B></FONT></TT></TD>
    <TD align=3D"RIGHT" nowrap=3D""><TT><FONT color=3D"#ff0000"><B>   =20
      -4.35&nbsp;</B></FONT></TT></TD>
    <TD align=3D"RIGHT"><TT><FONT=20
      color=3D"#ff0000"><B>1&nbsp;&nbsp;</B></FONT></TT></TD>
    <TD align=3D"RIGHT" nowrap=3D""><TT><FONT=20
      color=3D"#ff0000"><B>67&nbsp;&nbsp;</B></FONT></TT></TD>
    <TD align=3D"RIGHT" nowrap=3D""><TT><FONT=20
      color=3D"#ff0000"><B>0.00035&nbsp;</B></FONT></TT></TD>
    <TD align=3D"RIGHT"><TT><FONT=20
      color=3D"#ff0000"><B>1&nbsp;&nbsp;</B></FONT></TT></TD>
    <TD align=3D"RIGHT"><TT><FONT=20
      color=3D"#ff0000"><B>&nbsp;&nbsp;&nbsp;&nbsp;</B></FONT></TT></TD>
    <TD nowrap=3D""><TT><FONT=20
      =
color=3D"#ff0000"><B>&nbsp;K.GSKIEEVVTK.I</B></FONT></TT></TD></TR>
  <TR>
    <TD align=3D"RIGHT"><INPUT name=3D"QUE" type=3D"checkbox" =
checked=3D"" value=3D"1088.603008 from(545.308780,2+) =
intensity(190206.6875) =
title(File%3a%20%22D%3a%5cLC%2dMS%20Data%5cRaw%20file%5c180509%5c180509_%=
28051%29_IN14%2eraw%22%3b%20SpectrumID%3a%20%2297%22%3b%20scans%3a%20%225=
18%22) rtinseconds(517) scans(518) index(96) query(338)"></TD>
    <TD align=3D"RIGHT"><TT><A onmouseover=3D"activateEl('Q338', event)" =

      onmouseout=3D"clearEl()" =
href=3D"http://admin-pc/mascot/cgi/peptide_view.pl?file=3D..%2Fdata%2F201=
80515%2FF003032.dat&amp;query=3D338&amp;hit=3D1&amp;index=3DGAV98887.1&am=
p;db_idx=3D1&amp;px=3D1&amp;section=3D5&amp;ave_thresh=3D44&amp;_ignoreio=
nsscorebelow=3D-1&amp;report=3D0&amp;_sigthreshold=3D0.05&amp;_msresflags=
=3D1025&amp;_msresflags2=3D258&amp;percolate=3D-1&amp;percolate_rt=3D0&am=
p;_minpeplen=3D7&amp;sessionID=3Dall_secdisabledsession"=20
      target=3D"_blank">338</A>&nbsp;&nbsp;</TT></TD>
    <TD align=3D"RIGHT"><TT><FONT color=3D"#ff0000"><B>  =20
      545.3088&nbsp;&nbsp;</B></FONT></TT></TD>
    <TD align=3D"RIGHT"><TT><FONT color=3D"#ff0000"><B> =20
      1088.6030&nbsp;&nbsp;</B></FONT></TT></TD>
    <TD align=3D"RIGHT"><TT><FONT color=3D"#ff0000"><B> =20
      1088.6077&nbsp;&nbsp;</B></FONT></TT></TD>
    <TD align=3D"RIGHT" nowrap=3D""><TT><FONT color=3D"#ff0000"><B>   =20
      -4.33&nbsp;</B></FONT></TT></TD>
    <TD align=3D"RIGHT"><TT><FONT=20
      color=3D"#ff0000"><B>1&nbsp;&nbsp;</B></FONT></TT></TD>
    <TD align=3D"RIGHT" nowrap=3D""><TT><FONT=20
      color=3D"#ff0000"><B>(54)&nbsp;</B></FONT></TT></TD>
    <TD align=3D"RIGHT" nowrap=3D""><TT><FONT=20
      color=3D"#ff0000"><B>0.0074&nbsp;</B></FONT></TT></TD>
    <TD align=3D"RIGHT"><TT><FONT=20
      color=3D"#ff0000"><B>1&nbsp;&nbsp;</B></FONT></TT></TD>
    <TD align=3D"RIGHT"><TT><FONT=20
      color=3D"#ff0000"><B>&nbsp;&nbsp;&nbsp;&nbsp;</B></FONT></TT></TD>
    <TD nowrap=3D""><TT><FONT=20
      =
color=3D"#ff0000"><B>&nbsp;K.GSKIEEVVTK.I</B></FONT></TT></TD></TR>
  <TR>
    <TD align=3D"RIGHT"><INPUT name=3D"QUE" type=3D"checkbox" =
checked=3D"" value=3D"1088.605928 from(545.310240,2+) =
intensity(936104.3125) =
title(File%3a%20%22D%3a%5cLC%2dMS%20Data%5cRaw%20file%5c180509%5c180509_%=
28051%29_IN14%2eraw%22%3b%20SpectrumID%3a%20%22133%22%3b%20scans%3a%20%22=
560%22) rtinseconds(548) scans(560) index(132) query(339)"></TD>
    <TD align=3D"RIGHT"><TT><A onmouseover=3D"activateEl('Q339', event)" =

      onmouseout=3D"clearEl()" =
href=3D"http://admin-pc/mascot/cgi/peptide_view.pl?file=3D..%2Fdata%2F201=
80515%2FF003032.dat&amp;query=3D339&amp;hit=3D1&amp;index=3DGAV98887.1&am=
p;db_idx=3D1&amp;px=3D1&amp;section=3D5&amp;ave_thresh=3D44&amp;_ignoreio=
nsscorebelow=3D-1&amp;report=3D0&amp;_sigthreshold=3D0.05&amp;_msresflags=
=3D1025&amp;_msresflags2=3D258&amp;percolate=3D-1&amp;percolate_rt=3D0&am=
p;_minpeplen=3D7&amp;sessionID=3Dall_secdisabledsession"=20
      target=3D"_blank">339</A>&nbsp;&nbsp;</TT></TD>
    <TD align=3D"RIGHT"><TT><FONT color=3D"#ff0000"><B>  =20
      545.3102&nbsp;&nbsp;</B></FONT></TT></TD>
    <TD align=3D"RIGHT"><TT><FONT color=3D"#ff0000"><B> =20
      1088.6059&nbsp;&nbsp;</B></FONT></TT></TD>
    <TD align=3D"RIGHT"><TT><FONT color=3D"#ff0000"><B> =20
      1088.6077&nbsp;&nbsp;</B></FONT></TT></TD>
    <TD align=3D"RIGHT" nowrap=3D""><TT><FONT color=3D"#ff0000"><B>   =20
      -1.65&nbsp;</B></FONT></TT></TD>
    <TD align=3D"RIGHT"><TT><FONT=20
      color=3D"#ff0000"><B>1&nbsp;&nbsp;</B></FONT></TT></TD>
    <TD align=3D"RIGHT" nowrap=3D""><TT><FONT=20
      color=3D"#ff0000"><B>(48)&nbsp;</B></FONT></TT></TD>
    <TD align=3D"RIGHT" nowrap=3D""><TT><FONT=20
      color=3D"#ff0000"><B>0.029&nbsp;</B></FONT></TT></TD>
    <TD align=3D"RIGHT"><TT><FONT=20
      color=3D"#ff0000"><B>1&nbsp;&nbsp;</B></FONT></TT></TD>
    <TD align=3D"RIGHT"><TT><FONT=20
      color=3D"#ff0000"><B>&nbsp;&nbsp;&nbsp;&nbsp;</B></FONT></TT></TD>
    <TD nowrap=3D""><TT><FONT=20
      =
color=3D"#ff0000"><B>&nbsp;K.GSKIEEVVTK.I</B></FONT></TT></TD></TR>
  <TR>
    <TD align=3D"RIGHT"><INPUT name=3D"QUE" type=3D"checkbox" =
checked=3D"" value=3D"1088.606022 from(363.875950,3+) =
intensity(544373.6875) =
title(File%3a%20%22D%3a%5cLC%2dMS%20Data%5cRaw%20file%5c180509%5c180509_%=
28051%29_IN14%2eraw%22%3b%20SpectrumID%3a%20%22139%22%3b%20scans%3a%20%22=
567%22) rtinseconds(554) scans(567) index(138) query(340)"></TD>
    <TD align=3D"RIGHT"><TT><A onmouseover=3D"activateEl('Q340', event)" =

      onmouseout=3D"clearEl()" =
href=3D"http://admin-pc/mascot/cgi/peptide_view.pl?file=3D..%2Fdata%2F201=
80515%2FF003032.dat&amp;query=3D340&amp;hit=3D1&amp;index=3DGAV98887.1&am=
p;db_idx=3D1&amp;px=3D1&amp;section=3D5&amp;ave_thresh=3D44&amp;_ignoreio=
nsscorebelow=3D-1&amp;report=3D0&amp;_sigthreshold=3D0.05&amp;_msresflags=
=3D1025&amp;_msresflags2=3D258&amp;percolate=3D-1&amp;percolate_rt=3D0&am=
p;_minpeplen=3D7&amp;sessionID=3Dall_secdisabledsession"=20
      target=3D"_blank">340</A>&nbsp;&nbsp;</TT></TD>
    <TD align=3D"RIGHT"><TT><FONT color=3D"#ff0000"><B>  =20
      363.8759&nbsp;&nbsp;</B></FONT></TT></TD>
    <TD align=3D"RIGHT"><TT><FONT color=3D"#ff0000"><B> =20
      1088.6060&nbsp;&nbsp;</B></FONT></TT></TD>
    <TD align=3D"RIGHT"><TT><FONT color=3D"#ff0000"><B> =20
      1088.6077&nbsp;&nbsp;</B></FONT></TT></TD>
    <TD align=3D"RIGHT" nowrap=3D""><TT><FONT color=3D"#ff0000"><B>   =20
      -1.57&nbsp;</B></FONT></TT></TD>
    <TD align=3D"RIGHT"><TT><FONT=20
      color=3D"#ff0000"><B>1&nbsp;&nbsp;</B></FONT></TT></TD>
    <TD align=3D"RIGHT" nowrap=3D""><TT><FONT=20
      color=3D"#ff0000"><B>(46)&nbsp;</B></FONT></TT></TD>
    <TD align=3D"RIGHT" nowrap=3D""><TT><FONT=20
      color=3D"#ff0000"><B>0.041&nbsp;</B></FONT></TT></TD>
    <TD align=3D"RIGHT"><TT><FONT=20
      color=3D"#ff0000"><B>1&nbsp;&nbsp;</B></FONT></TT></TD>
    <TD align=3D"RIGHT"><TT><FONT=20
      color=3D"#ff0000"><B>&nbsp;&nbsp;&nbsp;&nbsp;</B></FONT></TT></TD>
    <TD nowrap=3D""><TT><FONT=20
      =
color=3D"#ff0000"><B>&nbsp;K.GSKIEEVVTK.I</B></FONT></TT></TD></TR>
  <TR>
    <TD align=3D"RIGHT"><INPUT name=3D"QUE" type=3D"checkbox" =
checked=3D"" value=3D"1155.609708 from(578.812130,2+) =
intensity(14690604.0000) =
title(File%3a%20%22D%3a%5cLC%2dMS%20Data%5cRaw%20file%5c180509%5c180509_%=
28051%29_IN14%2eraw%22%3b%20SpectrumID%3a%20%22684%22%3b%20scans%3a%20%22=
1203%22) rtinseconds(1023) scans(1203) index(683) query(469)"></TD>
    <TD align=3D"RIGHT"><TT><A onmouseover=3D"activateEl('Q469', event)" =

      onmouseout=3D"clearEl()" =
href=3D"http://admin-pc/mascot/cgi/peptide_view.pl?file=3D..%2Fdata%2F201=
80515%2FF003032.dat&amp;query=3D469&amp;hit=3D1&amp;index=3DGAV98887.1&am=
p;db_idx=3D1&amp;px=3D1&amp;section=3D5&amp;ave_thresh=3D44&amp;_ignoreio=
nsscorebelow=3D-1&amp;report=3D0&amp;_sigthreshold=3D0.05&amp;_msresflags=
=3D1025&amp;_msresflags2=3D258&amp;percolate=3D-1&amp;percolate_rt=3D0&am=
p;_minpeplen=3D7&amp;sessionID=3Dall_secdisabledsession"=20
      target=3D"_blank">469</A>&nbsp;&nbsp;</TT></TD>
    <TD align=3D"RIGHT"><TT><FONT color=3D"#ff0000"><B>  =20
      578.8121&nbsp;&nbsp;</B></FONT></TT></TD>
    <TD align=3D"RIGHT"><TT><FONT color=3D"#ff0000"><B> =20
      1155.6097&nbsp;&nbsp;</B></FONT></TT></TD>
    <TD align=3D"RIGHT"><TT><FONT color=3D"#ff0000"><B> =20
      1155.6135&nbsp;&nbsp;</B></FONT></TT></TD>
    <TD align=3D"RIGHT" nowrap=3D""><TT><FONT color=3D"#ff0000"><B>   =20
      -3.30&nbsp;</B></FONT></TT></TD>
    <TD align=3D"RIGHT"><TT><FONT=20
      color=3D"#ff0000"><B>0&nbsp;&nbsp;</B></FONT></TT></TD>
    <TD align=3D"RIGHT" nowrap=3D""><TT><FONT=20
      color=3D"#ff0000"><B>52&nbsp;&nbsp;</B></FONT></TT></TD>
    <TD align=3D"RIGHT" nowrap=3D""><TT><FONT=20
      color=3D"#ff0000"><B>0.012&nbsp;</B></FONT></TT></TD>
    <TD align=3D"RIGHT"><TT><FONT=20
      color=3D"#ff0000"><B>1&nbsp;&nbsp;</B></FONT></TT></TD>
    <TD align=3D"RIGHT"><TT><FONT=20
      color=3D"#ff0000"><B>U&nbsp;&nbsp;&nbsp;</B></FONT></TT></TD>
    <TD nowrap=3D""><TT><FONT=20
      =
color=3D"#ff0000"><B>&nbsp;K.ALPIDEELTR.A</B></FONT></TT></TD></TR>
  <TR>
    <TD align=3D"RIGHT"><INPUT name=3D"QUE" type=3D"checkbox" =
checked=3D"" value=3D"1155.610808 from(578.812680,2+) =
intensity(2598954.7500) =
title(File%3a%20%22D%3a%5cLC%2dMS%20Data%5cRaw%20file%5c180509%5c180509_%=
28051%29_IN14%2eraw%22%3b%20SpectrumID%3a%20%22720%22%3b%20scans%3a%20%22=
1245%22) rtinseconds(1054) scans(1245) index(719) query(470)"></TD>
    <TD align=3D"RIGHT"><TT><A onmouseover=3D"activateEl('Q470', event)" =

      onmouseout=3D"clearEl()" =
href=3D"http://admin-pc/mascot/cgi/peptide_view.pl?file=3D..%2Fdata%2F201=
80515%2FF003032.dat&amp;query=3D470&amp;hit=3D1&amp;index=3DGAV98887.1&am=
p;db_idx=3D1&amp;px=3D1&amp;section=3D5&amp;ave_thresh=3D44&amp;_ignoreio=
nsscorebelow=3D-1&amp;report=3D0&amp;_sigthreshold=3D0.05&amp;_msresflags=
=3D1025&amp;_msresflags2=3D258&amp;percolate=3D-1&amp;percolate_rt=3D0&am=
p;_minpeplen=3D7&amp;sessionID=3Dall_secdisabledsession"=20
      target=3D"_blank">470</A>&nbsp;&nbsp;</TT></TD>
    <TD align=3D"RIGHT"><TT><FONT color=3D"#ff0000"><B>  =20
      578.8127&nbsp;&nbsp;</B></FONT></TT></TD>
    <TD align=3D"RIGHT"><TT><FONT color=3D"#ff0000"><B> =20
      1155.6108&nbsp;&nbsp;</B></FONT></TT></TD>
    <TD align=3D"RIGHT"><TT><FONT color=3D"#ff0000"><B> =20
      1155.6135&nbsp;&nbsp;</B></FONT></TT></TD>
    <TD align=3D"RIGHT" nowrap=3D""><TT><FONT color=3D"#ff0000"><B>   =20
      -2.35&nbsp;</B></FONT></TT></TD>
    <TD align=3D"RIGHT"><TT><FONT=20
      color=3D"#ff0000"><B>0&nbsp;&nbsp;</B></FONT></TT></TD>
    <TD align=3D"RIGHT" nowrap=3D""><TT><FONT=20
      color=3D"#ff0000"><B>(49)&nbsp;</B></FONT></TT></TD>
    <TD align=3D"RIGHT" nowrap=3D""><TT><FONT=20
      color=3D"#ff0000"><B>0.023&nbsp;</B></FONT></TT></TD>
    <TD align=3D"RIGHT"><TT><FONT=20
      color=3D"#ff0000"><B>1&nbsp;&nbsp;</B></FONT></TT></TD>
    <TD align=3D"RIGHT"><TT><FONT=20
      color=3D"#ff0000"><B>U&nbsp;&nbsp;&nbsp;</B></FONT></TT></TD>
    <TD nowrap=3D""><TT><FONT=20
      =
color=3D"#ff0000"><B>&nbsp;K.ALPIDEELTR.A</B></FONT></TT></TD></TR>
  <TR>
    <TD align=3D"RIGHT"><INPUT name=3D"QUE" type=3D"checkbox" =
checked=3D"" value=3D"1460.803188 from(731.408870,2+) =
intensity(854499.8125) =
title(File%3a%20%22D%3a%5cLC%2dMS%20Data%5cRaw%20file%5c180509%5c180509_%=
28051%29_IN14%2eraw%22%3b%20SpectrumID%3a%20%22519%22%3b%20scans%3a%20%22=
1010%22) rtinseconds(881) scans(1010) index(518) query(1019)"></TD>
    <TD align=3D"RIGHT"><TT><A onmouseover=3D"activateEl('Q1019', =
event)"=20
      onmouseout=3D"clearEl()" =
href=3D"http://admin-pc/mascot/cgi/peptide_view.pl?file=3D..%2Fdata%2F201=
80515%2FF003032.dat&amp;query=3D1019&amp;hit=3D1&amp;index=3DGAV98887.1&a=
mp;db_idx=3D1&amp;px=3D1&amp;section=3D5&amp;ave_thresh=3D44&amp;_ignorei=
onsscorebelow=3D-1&amp;report=3D0&amp;_sigthreshold=3D0.05&amp;_msresflag=
s=3D1025&amp;_msresflags2=3D258&amp;percolate=3D-1&amp;percolate_rt=3D0&a=
mp;_minpeplen=3D7&amp;sessionID=3Dall_secdisabledsession"=20
      target=3D"_blank">1019</A>&nbsp;&nbsp;</TT></TD>
    <TD align=3D"RIGHT"><TT><FONT color=3D"#ff0000"><B>  =20
      731.4089&nbsp;&nbsp;</B></FONT></TT></TD>
    <TD align=3D"RIGHT"><TT><FONT color=3D"#ff0000"><B> =20
      1460.8032&nbsp;&nbsp;</B></FONT></TT></TD>
    <TD align=3D"RIGHT"><TT><FONT color=3D"#ff0000"><B> =20
      1460.8086&nbsp;&nbsp;</B></FONT></TT></TD>
    <TD align=3D"RIGHT" nowrap=3D""><TT><FONT color=3D"#ff0000"><B>   =20
      -3.70&nbsp;</B></FONT></TT></TD>
    <TD align=3D"RIGHT"><TT><FONT=20
      color=3D"#ff0000"><B>1&nbsp;&nbsp;</B></FONT></TT></TD>
    <TD align=3D"RIGHT" nowrap=3D""><TT><FONT=20
      color=3D"#ff0000"><B>61&nbsp;&nbsp;</B></FONT></TT></TD>
    <TD align=3D"RIGHT" nowrap=3D""><TT><FONT=20
      color=3D"#ff0000"><B>0.00089&nbsp;</B></FONT></TT></TD>
    <TD align=3D"RIGHT"><TT><FONT=20
      color=3D"#ff0000"><B>1&nbsp;&nbsp;</B></FONT></TT></TD>
    <TD align=3D"RIGHT"><TT><FONT=20
      color=3D"#ff0000"><B>&nbsp;&nbsp;&nbsp;&nbsp;</B></FONT></TT></TD>
    <TD nowrap=3D""><TT><FONT=20
      =
color=3D"#ff0000"><B>&nbsp;R.ETVKAESSIVALSK.S</B></FONT></TT></TD></TR>
  <TR>
    <TD align=3D"RIGHT"><INPUT name=3D"QUE" type=3D"checkbox" =
checked=3D"" value=3D"1606.757788 from(804.386170,2+) =
intensity(253026.3281) =
title(File%3a%20%22D%3a%5cLC%2dMS%20Data%5cRaw%20file%5c180509%5c180509_%=
28051%29_IN14%2eraw%22%3b%20SpectrumID%3a%20%22867%22%3b%20scans%3a%20%22=
1416%22) rtinseconds(1188) scans(1416) index(866) query(1167)"></TD>
    <TD align=3D"RIGHT"><TT><A onmouseover=3D"activateEl('Q1167', =
event)"=20
      onmouseout=3D"clearEl()" =
href=3D"http://admin-pc/mascot/cgi/peptide_view.pl?file=3D..%2Fdata%2F201=
80515%2FF003032.dat&amp;query=3D1167&amp;hit=3D1&amp;index=3DGAV98887.1&a=
mp;db_idx=3D1&amp;px=3D1&amp;section=3D5&amp;ave_thresh=3D44&amp;_ignorei=
onsscorebelow=3D-1&amp;report=3D0&amp;_sigthreshold=3D0.05&amp;_msresflag=
s=3D1025&amp;_msresflags2=3D258&amp;percolate=3D-1&amp;percolate_rt=3D0&a=
mp;_minpeplen=3D7&amp;sessionID=3Dall_secdisabledsession"=20
      target=3D"_blank">1167</A>&nbsp;&nbsp;</TT></TD>
    <TD align=3D"RIGHT"><TT><FONT color=3D"#ff0000"><B>  =20
      804.3862&nbsp;&nbsp;</B></FONT></TT></TD>
    <TD align=3D"RIGHT"><TT><FONT color=3D"#ff0000"><B> =20
      1606.7578&nbsp;&nbsp;</B></FONT></TT></TD>
    <TD align=3D"RIGHT"><TT><FONT color=3D"#ff0000"><B> =20
      1606.7627&nbsp;&nbsp;</B></FONT></TT></TD>
    <TD align=3D"RIGHT" nowrap=3D""><TT><FONT color=3D"#ff0000"><B>   =20
      -3.08&nbsp;</B></FONT></TT></TD>
    <TD align=3D"RIGHT"><TT><FONT=20
      color=3D"#ff0000"><B>0&nbsp;&nbsp;</B></FONT></TT></TD>
    <TD align=3D"RIGHT" nowrap=3D""><TT><FONT=20
      color=3D"#ff0000"><B>88&nbsp;&nbsp;</B></FONT></TT></TD>
    <TD align=3D"RIGHT" nowrap=3D""><TT><FONT=20
      color=3D"#ff0000"><B>3.7e-006&nbsp;</B></FONT></TT></TD>
    <TD align=3D"RIGHT"><TT><FONT=20
      color=3D"#ff0000"><B>1&nbsp;&nbsp;</B></FONT></TT></TD>
    <TD align=3D"RIGHT"><TT><FONT=20
      color=3D"#ff0000"><B>&nbsp;&nbsp;&nbsp;&nbsp;</B></FONT></TT></TD>
    <TD nowrap=3D""><TT><FONT=20
      =
color=3D"#ff0000"><B>&nbsp;R.ILADEFGWDVTDAR.K</B></FONT></TT></TD></TR>
  <TR>
    <TD align=3D"RIGHT"><INPUT name=3D"QUE" type=3D"checkbox" =
checked=3D"" value=3D"1606.761328 from(804.387940,2+) =
intensity(455493.5625) =
title(File%3a%20%22D%3a%5cLC%2dMS%20Data%5cRaw%20file%5c180509%5c180509_%=
28051%29_IN14%2eraw%22%3b%20SpectrumID%3a%20%22901%22%3b%20scans%3a%20%22=
1456%22) rtinseconds(1219) scans(1456) index(900) query(1168)"></TD>
    <TD align=3D"RIGHT"><TT><A onmouseover=3D"activateEl('Q1168', =
event)"=20
      onmouseout=3D"clearEl()" =
href=3D"http://admin-pc/mascot/cgi/peptide_view.pl?file=3D..%2Fdata%2F201=
80515%2FF003032.dat&amp;query=3D1168&amp;hit=3D1&amp;index=3DGAV98887.1&a=
mp;db_idx=3D1&amp;px=3D1&amp;section=3D5&amp;ave_thresh=3D44&amp;_ignorei=
onsscorebelow=3D-1&amp;report=3D0&amp;_sigthreshold=3D0.05&amp;_msresflag=
s=3D1025&amp;_msresflags2=3D258&amp;percolate=3D-1&amp;percolate_rt=3D0&a=
mp;_minpeplen=3D7&amp;sessionID=3Dall_secdisabledsession"=20
      target=3D"_blank">1168</A>&nbsp;&nbsp;</TT></TD>
    <TD align=3D"RIGHT"><TT><FONT color=3D"#ff0000"><B>  =20
      804.3879&nbsp;&nbsp;</B></FONT></TT></TD>
    <TD align=3D"RIGHT"><TT><FONT color=3D"#ff0000"><B> =20
      1606.7613&nbsp;&nbsp;</B></FONT></TT></TD>
    <TD align=3D"RIGHT"><TT><FONT color=3D"#ff0000"><B> =20
      1606.7627&nbsp;&nbsp;</B></FONT></TT></TD>
    <TD align=3D"RIGHT" nowrap=3D""><TT><FONT color=3D"#ff0000"><B>   =20
      -0.88&nbsp;</B></FONT></TT></TD>
    <TD align=3D"RIGHT"><TT><FONT=20
      color=3D"#ff0000"><B>0&nbsp;&nbsp;</B></FONT></TT></TD>
    <TD align=3D"RIGHT" nowrap=3D""><TT><FONT=20
      color=3D"#ff0000"><B>(88)&nbsp;</B></FONT></TT></TD>
    <TD align=3D"RIGHT" nowrap=3D""><TT><FONT=20
      color=3D"#ff0000"><B>4.2e-006&nbsp;</B></FONT></TT></TD>
    <TD align=3D"RIGHT"><TT><FONT=20
      color=3D"#ff0000"><B>1&nbsp;&nbsp;</B></FONT></TT></TD>
    <TD align=3D"RIGHT"><TT><FONT=20
      color=3D"#ff0000"><B>&nbsp;&nbsp;&nbsp;&nbsp;</B></FONT></TT></TD>
    <TD nowrap=3D""><TT><FONT=20
      =
color=3D"#ff0000"><B>&nbsp;R.ILADEFGWDVTDAR.K</B></FONT></TT></TD></TR>
  <TR>
    <TD align=3D"RIGHT"><INPUT name=3D"QUE" type=3D"checkbox" =
checked=3D"" value=3D"1734.853008 from(868.433780,2+) =
intensity(289944.9063) =
title(File%3a%20%22D%3a%5cLC%2dMS%20Data%5cRaw%20file%5c180509%5c180509_%=
28051%29_IN14%2eraw%22%3b%20SpectrumID%3a%20%22793%22%3b%20scans%3a%20%22=
1330%22) rtinseconds(1119) scans(1330) index(792) query(1352)"></TD>
    <TD align=3D"RIGHT"><TT><A onmouseover=3D"activateEl('Q1352', =
event)"=20
      onmouseout=3D"clearEl()" =
href=3D"http://admin-pc/mascot/cgi/peptide_view.pl?file=3D..%2Fdata%2F201=
80515%2FF003032.dat&amp;query=3D1352&amp;hit=3D1&amp;index=3DGAV98887.1&a=
mp;db_idx=3D1&amp;px=3D1&amp;section=3D5&amp;ave_thresh=3D44&amp;_ignorei=
onsscorebelow=3D-1&amp;report=3D0&amp;_sigthreshold=3D0.05&amp;_msresflag=
s=3D1025&amp;_msresflags2=3D258&amp;percolate=3D-1&amp;percolate_rt=3D0&a=
mp;_minpeplen=3D7&amp;sessionID=3Dall_secdisabledsession"=20
      target=3D"_blank">1352</A>&nbsp;&nbsp;</TT></TD>
    <TD align=3D"RIGHT"><TT><FONT color=3D"#ff0000"><B>  =20
      868.4338&nbsp;&nbsp;</B></FONT></TT></TD>
    <TD align=3D"RIGHT"><TT><FONT color=3D"#ff0000"><B> =20
      1734.8530&nbsp;&nbsp;</B></FONT></TT></TD>
    <TD align=3D"RIGHT"><TT><FONT color=3D"#ff0000"><B> =20
      1734.8577&nbsp;&nbsp;</B></FONT></TT></TD>
    <TD align=3D"RIGHT" nowrap=3D""><TT><FONT color=3D"#ff0000"><B>   =20
      -2.70&nbsp;</B></FONT></TT></TD>
    <TD align=3D"RIGHT"><TT><FONT=20
      color=3D"#ff0000"><B>1&nbsp;&nbsp;</B></FONT></TT></TD>
    <TD align=3D"RIGHT" nowrap=3D""><TT><FONT=20
      color=3D"#ff0000"><B>64&nbsp;&nbsp;</B></FONT></TT></TD>
    <TD align=3D"RIGHT" nowrap=3D""><TT><FONT=20
      color=3D"#ff0000"><B>0.001&nbsp;</B></FONT></TT></TD>
    <TD align=3D"RIGHT"><TT><FONT=20
      color=3D"#ff0000"><B>1&nbsp;&nbsp;</B></FONT></TT></TD>
    <TD align=3D"RIGHT"><TT><FONT=20
      color=3D"#ff0000"><B>&nbsp;&nbsp;&nbsp;&nbsp;</B></FONT></TT></TD>
    <TD nowrap=3D""><TT><FONT=20
      =
color=3D"#ff0000"><B>&nbsp;R.ILADEFGWDVTDARK.I</B></FONT></TT></TD></TR>
  <TR>
    <TD align=3D"RIGHT"><INPUT name=3D"QUE" type=3D"checkbox" =
checked=3D"" value=3D"1769.855322 from(590.959050,3+) =
intensity(341593.4063) =
title(File%3a%20%22D%3a%5cLC%2dMS%20Data%5cRaw%20file%5c180509%5c180509_%=
28051%29_IN14%2eraw%22%3b%20SpectrumID%3a%20%22955%22%3b%20scans%3a%20%22=
1519%22) rtinseconds(1268) scans(1519) index(954) query(1372)"></TD>
    <TD align=3D"RIGHT"><TT><A onmouseover=3D"activateEl('Q1372', =
event)"=20
      onmouseout=3D"clearEl()" =
href=3D"http://admin-pc/mascot/cgi/peptide_view.pl?file=3D..%2Fdata%2F201=
80515%2FF003032.dat&amp;query=3D1372&amp;hit=3D1&amp;index=3DGAV98887.1&a=
mp;db_idx=3D1&amp;px=3D1&amp;section=3D5&amp;ave_thresh=3D44&amp;_ignorei=
onsscorebelow=3D-1&amp;report=3D0&amp;_sigthreshold=3D0.05&amp;_msresflag=
s=3D1025&amp;_msresflags2=3D258&amp;percolate=3D-1&amp;percolate_rt=3D0&a=
mp;_minpeplen=3D7&amp;sessionID=3Dall_secdisabledsession"=20
      target=3D"_blank">1372</A>&nbsp;&nbsp;</TT></TD>
    <TD align=3D"RIGHT"><TT><FONT color=3D"#ff0000"><B>  =20
      590.9591&nbsp;&nbsp;</B></FONT></TT></TD>
    <TD align=3D"RIGHT"><TT><FONT color=3D"#ff0000"><B> =20
      1769.8553&nbsp;&nbsp;</B></FONT></TT></TD>
    <TD align=3D"RIGHT"><TT><FONT color=3D"#ff0000"><B> =20
      1769.8624&nbsp;&nbsp;</B></FONT></TT></TD>
    <TD align=3D"RIGHT" nowrap=3D""><TT><FONT color=3D"#ff0000"><B>   =20
      -4.02&nbsp;</B></FONT></TT></TD>
    <TD align=3D"RIGHT"><TT><FONT=20
      color=3D"#ff0000"><B>0&nbsp;&nbsp;</B></FONT></TT></TD>
    <TD align=3D"RIGHT" nowrap=3D""><TT><FONT=20
      color=3D"#ff0000"><B>(57)&nbsp;</B></FONT></TT></TD>
    <TD align=3D"RIGHT" nowrap=3D""><TT><FONT=20
      color=3D"#ff0000"><B>0.004&nbsp;</B></FONT></TT></TD>
    <TD align=3D"RIGHT"><TT><FONT=20
      color=3D"#ff0000"><B>1&nbsp;&nbsp;</B></FONT></TT></TD>
    <TD align=3D"RIGHT"><TT><FONT=20
      color=3D"#ff0000"><B>&nbsp;&nbsp;&nbsp;&nbsp;</B></FONT></TT></TD>
    <TD nowrap=3D""><TT><FONT=20
      =
color=3D"#ff0000"><B>&nbsp;K.AYLPVAESFGFNGELR.Q</B></FONT></TT></TD></TR>=

  <TR>
    <TD align=3D"RIGHT"><INPUT name=3D"QUE" type=3D"checkbox" =
checked=3D"" value=3D"1769.858128 from(885.936340,2+) =
intensity(431020.1563) =
title(File%3a%20%22D%3a%5cLC%2dMS%20Data%5cRaw%20file%5c180509%5c180509_%=
28051%29_IN14%2eraw%22%3b%20SpectrumID%3a%20%22991%22%3b%20scans%3a%20%22=
1561%22) rtinseconds(1300) scans(1561) index(990) query(1374)"></TD>
    <TD align=3D"RIGHT"><TT><A onmouseover=3D"activateEl('Q1374', =
event)"=20
      onmouseout=3D"clearEl()" =
href=3D"http://admin-pc/mascot/cgi/peptide_view.pl?file=3D..%2Fdata%2F201=
80515%2FF003032.dat&amp;query=3D1374&amp;hit=3D1&amp;index=3DGAV98887.1&a=
mp;db_idx=3D1&amp;px=3D1&amp;section=3D5&amp;ave_thresh=3D44&amp;_ignorei=
onsscorebelow=3D-1&amp;report=3D0&amp;_sigthreshold=3D0.05&amp;_msresflag=
s=3D1025&amp;_msresflags2=3D258&amp;percolate=3D-1&amp;percolate_rt=3D0&a=
mp;_minpeplen=3D7&amp;sessionID=3Dall_secdisabledsession"=20
      target=3D"_blank">1374</A>&nbsp;&nbsp;</TT></TD>
    <TD align=3D"RIGHT"><TT><FONT color=3D"#ff0000"><B>  =20
      885.9363&nbsp;&nbsp;</B></FONT></TT></TD>
    <TD align=3D"RIGHT"><TT><FONT color=3D"#ff0000"><B> =20
      1769.8581&nbsp;&nbsp;</B></FONT></TT></TD>
    <TD align=3D"RIGHT"><TT><FONT color=3D"#ff0000"><B> =20
      1769.8624&nbsp;&nbsp;</B></FONT></TT></TD>
    <TD align=3D"RIGHT" nowrap=3D""><TT><FONT color=3D"#ff0000"><B>   =20
      -2.44&nbsp;</B></FONT></TT></TD>
    <TD align=3D"RIGHT"><TT><FONT=20
      color=3D"#ff0000"><B>0&nbsp;&nbsp;</B></FONT></TT></TD>
    <TD align=3D"RIGHT" nowrap=3D""><TT><FONT=20
      color=3D"#ff0000"><B>104&nbsp;&nbsp;</B></FONT></TT></TD>
    <TD align=3D"RIGHT" nowrap=3D""><TT><FONT=20
      color=3D"#ff0000"><B>8.2e-008&nbsp;</B></FONT></TT></TD>
    <TD align=3D"RIGHT"><TT><FONT=20
      color=3D"#ff0000"><B>1&nbsp;&nbsp;</B></FONT></TT></TD>
    <TD align=3D"RIGHT"><TT><FONT=20
      color=3D"#ff0000"><B>&nbsp;&nbsp;&nbsp;&nbsp;</B></FONT></TT></TD>
    <TD nowrap=3D""><TT><FONT=20
      =
color=3D"#ff0000"><B>&nbsp;K.AYLPVAESFGFNGELR.Q</B></FONT></TT></TD></TR>=

  <TR>
    <TD align=3D"RIGHT"><INPUT name=3D"QUE" type=3D"checkbox" =
checked=3D"" value=3D"1769.858988 from(885.936770,2+) =
intensity(1109571.2500) =
title(File%3a%20%22D%3a%5cLC%2dMS%20Data%5cRaw%20file%5c180509%5c180509_%=
28051%29_IN14%2eraw%22%3b%20SpectrumID%3a%20%22954%22%3b%20scans%3a%20%22=
1518%22) rtinseconds(1268) scans(1518) index(953) query(1375)"></TD>
    <TD align=3D"RIGHT"><TT><A onmouseover=3D"activateEl('Q1375', =
event)"=20
      onmouseout=3D"clearEl()" =
href=3D"http://admin-pc/mascot/cgi/peptide_view.pl?file=3D..%2Fdata%2F201=
80515%2FF003032.dat&amp;query=3D1375&amp;hit=3D1&amp;index=3DGAV98887.1&a=
mp;db_idx=3D1&amp;px=3D1&amp;section=3D5&amp;ave_thresh=3D44&amp;_ignorei=
onsscorebelow=3D-1&amp;report=3D0&amp;_sigthreshold=3D0.05&amp;_msresflag=
s=3D1025&amp;_msresflags2=3D258&amp;percolate=3D-1&amp;percolate_rt=3D0&a=
mp;_minpeplen=3D7&amp;sessionID=3Dall_secdisabledsession"=20
      target=3D"_blank">1375</A>&nbsp;&nbsp;</TT></TD>
    <TD align=3D"RIGHT"><TT><FONT color=3D"#ff0000"><B>  =20
      885.9368&nbsp;&nbsp;</B></FONT></TT></TD>
    <TD align=3D"RIGHT"><TT><FONT color=3D"#ff0000"><B> =20
      1769.8590&nbsp;&nbsp;</B></FONT></TT></TD>
    <TD align=3D"RIGHT"><TT><FONT color=3D"#ff0000"><B> =20
      1769.8624&nbsp;&nbsp;</B></FONT></TT></TD>
    <TD align=3D"RIGHT" nowrap=3D""><TT><FONT color=3D"#ff0000"><B>   =20
      -1.95&nbsp;</B></FONT></TT></TD>
    <TD align=3D"RIGHT"><TT><FONT=20
      color=3D"#ff0000"><B>0&nbsp;&nbsp;</B></FONT></TT></TD>
    <TD align=3D"RIGHT" nowrap=3D""><TT><FONT=20
      color=3D"#ff0000"><B>(93)&nbsp;</B></FONT></TT></TD>
    <TD align=3D"RIGHT" nowrap=3D""><TT><FONT=20
      color=3D"#ff0000"><B>9.7e-007&nbsp;</B></FONT></TT></TD>
    <TD align=3D"RIGHT"><TT><FONT=20
      color=3D"#ff0000"><B>1&nbsp;&nbsp;</B></FONT></TT></TD>
    <TD align=3D"RIGHT"><TT><FONT=20
      color=3D"#ff0000"><B>&nbsp;&nbsp;&nbsp;&nbsp;</B></FONT></TT></TD>
    <TD nowrap=3D""><TT><FONT=20
      =
color=3D"#ff0000"><B>&nbsp;K.AYLPVAESFGFNGELR.Q</B></FONT></TT></TD></TR>=
</TBODY></TABLE><BR>
<HR>

<TABLE border=3D"0" cellspacing=3D"0">
  <TBODY>
  <TR>
    <TD><TT><B><A =
name=3D"Hit2">2.</A>&nbsp;&nbsp;&nbsp;&nbsp;</B></TT></TD>
    <TD nowrap=3D""><TT><A =
href=3D"http://admin-pc/mascot/cgi/protein_view.pl?file=3D..%2Fdata%2F201=
80515%2FF003032.dat&amp;hit=3DKIK70553.1&amp;db_idx=3D1&amp;px=3D1&amp;av=
e_thresh=3D44&amp;_ignoreionsscorebelow=3D-1&amp;report=3D0&amp;_sigthres=
hold=3D0.05&amp;_msresflags=3D1025&amp;_msresflags2=3D258&amp;percolate=3D=
-1&amp;percolate_rt=3D0&amp;_minpeplen=3D7&amp;sessionID=3Dall_secdisable=
dsession"=20
      =
target=3D"_blank">KIK70553.1</A>&nbsp;&nbsp;&nbsp;&nbsp;<B>Mass:</B>&nbsp=
;88489&nbsp;&nbsp;&nbsp;&nbsp;<B>Score:</B>&nbsp;459&nbsp;&nbsp;&nbsp;&nb=
sp;<B>Matches:</B>&nbsp;12(12)&nbsp;&nbsp;<B>Sequences:</B>&nbsp;6(6)&nbs=
p;&nbsp;<B>emPAI:</B>&nbsp;0.30</TT></TD></TR>
  <TR>
    <TD>&nbsp;</TD>
    <TD nowrap=3D""><TT>hypothetical protein GYMLUDRAFT_32599 [Gymnopus=20
      luxurians FD-317 M1]</TT></TD></TR></TBODY></TABLE>
<TABLE border=3D"0" cellspacing=3D"0">
  <TBODY>
  <TR>
    <TD align=3D"RIGHT"><INPUT name=3D"INCLUDE" =
onclick=3D"SaveClicks(this,this.form)"=20
      type=3D"checkbox" value=3D"2"></TD>
    <TD nowrap=3D""><TT>Check to include this hit in error tolerant =
search or=20
      archive report</TT></TD></TR>
  <TR>
    <TD><TT>&nbsp;&nbsp;&nbsp;&nbsp;&nbsp;&nbsp;</TT></TD>
    <TD>&nbsp;</TD></TR></TBODY></TABLE>
<TABLE border=3D"0" cellspacing=3D"0" cellpadding=3D"0">
  <TBODY>
  <TR>
    <TD><TT>&nbsp;&nbsp;&nbsp;&nbsp;&nbsp;&nbsp;</TT></TD>
    <TD align=3D"RIGHT"><TT><B>Query&nbsp;&nbsp;</B></TT></TD>
    <TD align=3D"RIGHT"><TT><B>Observed&nbsp;&nbsp;</B></TT></TD>
    <TD align=3D"RIGHT" =
nowrap=3D""><TT><B>Mr(expt)&nbsp;&nbsp;</B></TT></TD>
    <TD align=3D"RIGHT" =
nowrap=3D""><TT><B>Mr(calc)&nbsp;&nbsp;</B></TT></TD>
    <TD align=3D"RIGHT"><TT><B>&nbsp;ppm&nbsp;&nbsp;</B></TT></TD>
    <TD align=3D"RIGHT"><TT><B>Miss&nbsp;</B></TT></TD>
    <TD align=3D"RIGHT"><TT><B>Score&nbsp;</B></TT></TD>
    <TD align=3D"RIGHT"><TT><B>Expect&nbsp;</B></TT></TD>
    <TD align=3D"RIGHT"><TT><B>Rank&nbsp;</B></TT></TD>
    <TD align=3D"RIGHT"><TT><B>Unique&nbsp;</B></TT></TD>
    <TD><TT><B>&nbsp;Peptide</B></TT></TD></TR>
  <TR>
    <TD align=3D"RIGHT">&nbsp;</TD>
    <TD align=3D"RIGHT"><TT><A onmouseover=3D"activateEl('Q237', event)" =

      onmouseout=3D"clearEl()" =
href=3D"http://admin-pc/mascot/cgi/peptide_view.pl?file=3D..%2Fdata%2F201=
80515%2FF003032.dat&amp;query=3D237&amp;hit=3D1&amp;index=3DKIK70553.1&am=
p;db_idx=3D1&amp;px=3D1&amp;section=3D5&amp;ave_thresh=3D44&amp;_ignoreio=
nsscorebelow=3D-1&amp;report=3D0&amp;_sigthreshold=3D0.05&amp;_msresflags=
=3D1025&amp;_msresflags2=3D258&amp;percolate=3D-1&amp;percolate_rt=3D0&am=
p;_minpeplen=3D7&amp;sessionID=3Dall_secdisabledsession"=20
      target=3D"_blank">237</A>&nbsp;&nbsp;</TT></TD>
    <TD align=3D"RIGHT"><TT><FONT color=3D"#ff0000">  =20
      502.7829&nbsp;&nbsp;</FONT></TT></TD>
    <TD align=3D"RIGHT"><TT><FONT color=3D"#ff0000"> =20
      1003.5512&nbsp;&nbsp;</FONT></TT></TD>
    <TD align=3D"RIGHT"><TT><FONT color=3D"#ff0000"> =20
      1003.5549&nbsp;&nbsp;</FONT></TT></TD>
    <TD align=3D"RIGHT" nowrap=3D""><TT><FONT color=3D"#ff0000">   =20
      -3.69&nbsp;</FONT></TT></TD>
    <TD align=3D"RIGHT"><TT><FONT =
color=3D"#ff0000">0&nbsp;&nbsp;</FONT></TT></TD>
    <TD align=3D"RIGHT" nowrap=3D""><TT><FONT=20
      color=3D"#ff0000">51&nbsp;&nbsp;</FONT></TT></TD>
    <TD align=3D"RIGHT" nowrap=3D""><TT><FONT=20
      color=3D"#ff0000">0.018&nbsp;</FONT></TT></TD>
    <TD align=3D"RIGHT"><TT><FONT =
color=3D"#ff0000">1&nbsp;&nbsp;</FONT></TT></TD>
    <TD align=3D"RIGHT"><TT><FONT=20
      color=3D"#ff0000">&nbsp;&nbsp;&nbsp;&nbsp;</FONT></TT></TD>
    <TD nowrap=3D""><TT><FONT=20
  color=3D"#ff0000">&nbsp;K.AESSIVALSK.S</FONT></TT></TD></TR>
  <TR>
    <TD align=3D"RIGHT">&nbsp;</TD>
    <TD align=3D"RIGHT"><TT><A onmouseover=3D"activateEl('Q238', event)" =

      onmouseout=3D"clearEl()" =
href=3D"http://admin-pc/mascot/cgi/peptide_view.pl?file=3D..%2Fdata%2F201=
80515%2FF003032.dat&amp;query=3D238&amp;hit=3D1&amp;index=3DKIK70553.1&am=
p;db_idx=3D1&amp;px=3D1&amp;section=3D5&amp;ave_thresh=3D44&amp;_ignoreio=
nsscorebelow=3D-1&amp;report=3D0&amp;_sigthreshold=3D0.05&amp;_msresflags=
=3D1025&amp;_msresflags2=3D258&amp;percolate=3D-1&amp;percolate_rt=3D0&am=
p;_minpeplen=3D7&amp;sessionID=3Dall_secdisabledsession"=20
      target=3D"_blank">238</A>&nbsp;&nbsp;</TT></TD>
    <TD align=3D"RIGHT"><TT><FONT color=3D"#ff0000">  =20
      502.7835&nbsp;&nbsp;</FONT></TT></TD>
    <TD align=3D"RIGHT"><TT><FONT color=3D"#ff0000"> =20
      1003.5525&nbsp;&nbsp;</FONT></TT></TD>
    <TD align=3D"RIGHT"><TT><FONT color=3D"#ff0000"> =20
      1003.5549&nbsp;&nbsp;</FONT></TT></TD>
    <TD align=3D"RIGHT" nowrap=3D""><TT><FONT color=3D"#ff0000">   =20
      -2.47&nbsp;</FONT></TT></TD>
    <TD align=3D"RIGHT"><TT><FONT =
color=3D"#ff0000">0&nbsp;&nbsp;</FONT></TT></TD>
    <TD align=3D"RIGHT" nowrap=3D""><TT><FONT=20
      color=3D"#ff0000">(49)&nbsp;</FONT></TT></TD>
    <TD align=3D"RIGHT" nowrap=3D""><TT><FONT=20
      color=3D"#ff0000">0.028&nbsp;</FONT></TT></TD>
    <TD align=3D"RIGHT"><TT><FONT =
color=3D"#ff0000">1&nbsp;&nbsp;</FONT></TT></TD>
    <TD align=3D"RIGHT"><TT><FONT=20
      color=3D"#ff0000">&nbsp;&nbsp;&nbsp;&nbsp;</FONT></TT></TD>
    <TD nowrap=3D""><TT><FONT=20
  color=3D"#ff0000">&nbsp;K.AESSIVALSK.S</FONT></TT></TD></TR>
  <TR>
    <TD align=3D"RIGHT">&nbsp;</TD>
    <TD align=3D"RIGHT"><TT><A onmouseover=3D"activateEl('Q337', event)" =

      onmouseout=3D"clearEl()" =
href=3D"http://admin-pc/mascot/cgi/peptide_view.pl?file=3D..%2Fdata%2F201=
80515%2FF003032.dat&amp;query=3D337&amp;hit=3D1&amp;index=3DKIK70553.1&am=
p;db_idx=3D1&amp;px=3D1&amp;section=3D5&amp;ave_thresh=3D44&amp;_ignoreio=
nsscorebelow=3D-1&amp;report=3D0&amp;_sigthreshold=3D0.05&amp;_msresflags=
=3D1025&amp;_msresflags2=3D258&amp;percolate=3D-1&amp;percolate_rt=3D0&am=
p;_minpeplen=3D7&amp;sessionID=3Dall_secdisabledsession"=20
      target=3D"_blank">337</A>&nbsp;&nbsp;</TT></TD>
    <TD align=3D"RIGHT"><TT><FONT color=3D"#ff0000">  =20
      363.8749&nbsp;&nbsp;</FONT></TT></TD>
    <TD align=3D"RIGHT"><TT><FONT color=3D"#ff0000"> =20
      1088.6030&nbsp;&nbsp;</FONT></TT></TD>
    <TD align=3D"RIGHT"><TT><FONT color=3D"#ff0000"> =20
      1088.6077&nbsp;&nbsp;</FONT></TT></TD>
    <TD align=3D"RIGHT" nowrap=3D""><TT><FONT color=3D"#ff0000">   =20
      -4.35&nbsp;</FONT></TT></TD>
    <TD align=3D"RIGHT"><TT><FONT =
color=3D"#ff0000">1&nbsp;&nbsp;</FONT></TT></TD>
    <TD align=3D"RIGHT" nowrap=3D""><TT><FONT=20
      color=3D"#ff0000">67&nbsp;&nbsp;</FONT></TT></TD>
    <TD align=3D"RIGHT" nowrap=3D""><TT><FONT=20
      color=3D"#ff0000">0.00035&nbsp;</FONT></TT></TD>
    <TD align=3D"RIGHT"><TT><FONT =
color=3D"#ff0000">1&nbsp;&nbsp;</FONT></TT></TD>
    <TD align=3D"RIGHT"><TT><FONT=20
      color=3D"#ff0000">&nbsp;&nbsp;&nbsp;&nbsp;</FONT></TT></TD>
    <TD nowrap=3D""><TT><FONT=20
  color=3D"#ff0000">&nbsp;K.GSKIEEVVTK.I</FONT></TT></TD></TR>
  <TR>
    <TD align=3D"RIGHT">&nbsp;</TD>
    <TD align=3D"RIGHT"><TT><A onmouseover=3D"activateEl('Q338', event)" =

      onmouseout=3D"clearEl()" =
href=3D"http://admin-pc/mascot/cgi/peptide_view.pl?file=3D..%2Fdata%2F201=
80515%2FF003032.dat&amp;query=3D338&amp;hit=3D1&amp;index=3DKIK70553.1&am=
p;db_idx=3D1&amp;px=3D1&amp;section=3D5&amp;ave_thresh=3D44&amp;_ignoreio=
nsscorebelow=3D-1&amp;report=3D0&amp;_sigthreshold=3D0.05&amp;_msresflags=
=3D1025&amp;_msresflags2=3D258&amp;percolate=3D-1&amp;percolate_rt=3D0&am=
p;_minpeplen=3D7&amp;sessionID=3Dall_secdisabledsession"=20
      target=3D"_blank">338</A>&nbsp;&nbsp;</TT></TD>
    <TD align=3D"RIGHT"><TT><FONT color=3D"#ff0000">  =20
      545.3088&nbsp;&nbsp;</FONT></TT></TD>
    <TD align=3D"RIGHT"><TT><FONT color=3D"#ff0000"> =20
      1088.6030&nbsp;&nbsp;</FONT></TT></TD>
    <TD align=3D"RIGHT"><TT><FONT color=3D"#ff0000"> =20
      1088.6077&nbsp;&nbsp;</FONT></TT></TD>
    <TD align=3D"RIGHT" nowrap=3D""><TT><FONT color=3D"#ff0000">   =20
      -4.33&nbsp;</FONT></TT></TD>
    <TD align=3D"RIGHT"><TT><FONT =
color=3D"#ff0000">1&nbsp;&nbsp;</FONT></TT></TD>
    <TD align=3D"RIGHT" nowrap=3D""><TT><FONT=20
      color=3D"#ff0000">(54)&nbsp;</FONT></TT></TD>
    <TD align=3D"RIGHT" nowrap=3D""><TT><FONT=20
      color=3D"#ff0000">0.0074&nbsp;</FONT></TT></TD>
    <TD align=3D"RIGHT"><TT><FONT =
color=3D"#ff0000">1&nbsp;&nbsp;</FONT></TT></TD>
    <TD align=3D"RIGHT"><TT><FONT=20
      color=3D"#ff0000">&nbsp;&nbsp;&nbsp;&nbsp;</FONT></TT></TD>
    <TD nowrap=3D""><TT><FONT=20
  color=3D"#ff0000">&nbsp;K.GSKIEEVVTK.I</FONT></TT></TD></TR>
  <TR>
    <TD align=3D"RIGHT">&nbsp;</TD>
    <TD align=3D"RIGHT"><TT><A onmouseover=3D"activateEl('Q339', event)" =

      onmouseout=3D"clearEl()" =
href=3D"http://admin-pc/mascot/cgi/peptide_view.pl?file=3D..%2Fdata%2F201=
80515%2FF003032.dat&amp;query=3D339&amp;hit=3D1&amp;index=3DKIK70553.1&am=
p;db_idx=3D1&amp;px=3D1&amp;section=3D5&amp;ave_thresh=3D44&amp;_ignoreio=
nsscorebelow=3D-1&amp;report=3D0&amp;_sigthreshold=3D0.05&amp;_msresflags=
=3D1025&amp;_msresflags2=3D258&amp;percolate=3D-1&amp;percolate_rt=3D0&am=
p;_minpeplen=3D7&amp;sessionID=3Dall_secdisabledsession"=20
      target=3D"_blank">339</A>&nbsp;&nbsp;</TT></TD>
    <TD align=3D"RIGHT"><TT><FONT color=3D"#ff0000">  =20
      545.3102&nbsp;&nbsp;</FONT></TT></TD>
    <TD align=3D"RIGHT"><TT><FONT color=3D"#ff0000"> =20
      1088.6059&nbsp;&nbsp;</FONT></TT></TD>
    <TD align=3D"RIGHT"><TT><FONT color=3D"#ff0000"> =20
      1088.6077&nbsp;&nbsp;</FONT></TT></TD>
    <TD align=3D"RIGHT" nowrap=3D""><TT><FONT color=3D"#ff0000">   =20
      -1.65&nbsp;</FONT></TT></TD>
    <TD align=3D"RIGHT"><TT><FONT =
color=3D"#ff0000">1&nbsp;&nbsp;</FONT></TT></TD>
    <TD align=3D"RIGHT" nowrap=3D""><TT><FONT=20
      color=3D"#ff0000">(48)&nbsp;</FONT></TT></TD>
    <TD align=3D"RIGHT" nowrap=3D""><TT><FONT=20
      color=3D"#ff0000">0.029&nbsp;</FONT></TT></TD>
    <TD align=3D"RIGHT"><TT><FONT =
color=3D"#ff0000">1&nbsp;&nbsp;</FONT></TT></TD>
    <TD align=3D"RIGHT"><TT><FONT=20
      color=3D"#ff0000">&nbsp;&nbsp;&nbsp;&nbsp;</FONT></TT></TD>
    <TD nowrap=3D""><TT><FONT=20
  color=3D"#ff0000">&nbsp;K.GSKIEEVVTK.I</FONT></TT></TD></TR>
  <TR>
    <TD align=3D"RIGHT">&nbsp;</TD>
    <TD align=3D"RIGHT"><TT><A onmouseover=3D"activateEl('Q340', event)" =

      onmouseout=3D"clearEl()" =
href=3D"http://admin-pc/mascot/cgi/peptide_view.pl?file=3D..%2Fdata%2F201=
80515%2FF003032.dat&amp;query=3D340&amp;hit=3D1&amp;index=3DKIK70553.1&am=
p;db_idx=3D1&amp;px=3D1&amp;section=3D5&amp;ave_thresh=3D44&amp;_ignoreio=
nsscorebelow=3D-1&amp;report=3D0&amp;_sigthreshold=3D0.05&amp;_msresflags=
=3D1025&amp;_msresflags2=3D258&amp;percolate=3D-1&amp;percolate_rt=3D0&am=
p;_minpeplen=3D7&amp;sessionID=3Dall_secdisabledsession"=20
      target=3D"_blank">340</A>&nbsp;&nbsp;</TT></TD>
    <TD align=3D"RIGHT"><TT><FONT color=3D"#ff0000">  =20
      363.8759&nbsp;&nbsp;</FONT></TT></TD>
    <TD align=3D"RIGHT"><TT><FONT color=3D"#ff0000"> =20
      1088.6060&nbsp;&nbsp;</FONT></TT></TD>
    <TD align=3D"RIGHT"><TT><FONT color=3D"#ff0000"> =20
      1088.6077&nbsp;&nbsp;</FONT></TT></TD>
    <TD align=3D"RIGHT" nowrap=3D""><TT><FONT color=3D"#ff0000">   =20
      -1.57&nbsp;</FONT></TT></TD>
    <TD align=3D"RIGHT"><TT><FONT =
color=3D"#ff0000">1&nbsp;&nbsp;</FONT></TT></TD>
    <TD align=3D"RIGHT" nowrap=3D""><TT><FONT=20
      color=3D"#ff0000">(46)&nbsp;</FONT></TT></TD>
    <TD align=3D"RIGHT" nowrap=3D""><TT><FONT=20
      color=3D"#ff0000">0.041&nbsp;</FONT></TT></TD>
    <TD align=3D"RIGHT"><TT><FONT =
color=3D"#ff0000">1&nbsp;&nbsp;</FONT></TT></TD>
    <TD align=3D"RIGHT"><TT><FONT=20
      color=3D"#ff0000">&nbsp;&nbsp;&nbsp;&nbsp;</FONT></TT></TD>
    <TD nowrap=3D""><TT><FONT=20
  color=3D"#ff0000">&nbsp;K.GSKIEEVVTK.I</FONT></TT></TD></TR>
  <TR>
    <TD align=3D"RIGHT">&nbsp;</TD>
    <TD align=3D"RIGHT"><TT><A onmouseover=3D"activateEl('Q1019', =
event)"=20
      onmouseout=3D"clearEl()" =
href=3D"http://admin-pc/mascot/cgi/peptide_view.pl?file=3D..%2Fdata%2F201=
80515%2FF003032.dat&amp;query=3D1019&amp;hit=3D1&amp;index=3DKIK70553.1&a=
mp;db_idx=3D1&amp;px=3D1&amp;section=3D5&amp;ave_thresh=3D44&amp;_ignorei=
onsscorebelow=3D-1&amp;report=3D0&amp;_sigthreshold=3D0.05&amp;_msresflag=
s=3D1025&amp;_msresflags2=3D258&amp;percolate=3D-1&amp;percolate_rt=3D0&a=
mp;_minpeplen=3D7&amp;sessionID=3Dall_secdisabledsession"=20
      target=3D"_blank">1019</A>&nbsp;&nbsp;</TT></TD>
    <TD align=3D"RIGHT"><TT><FONT color=3D"#ff0000">  =20
      731.4089&nbsp;&nbsp;</FONT></TT></TD>
    <TD align=3D"RIGHT"><TT><FONT color=3D"#ff0000"> =20
      1460.8032&nbsp;&nbsp;</FONT></TT></TD>
    <TD align=3D"RIGHT"><TT><FONT color=3D"#ff0000"> =20
      1460.8086&nbsp;&nbsp;</FONT></TT></TD>
    <TD align=3D"RIGHT" nowrap=3D""><TT><FONT color=3D"#ff0000">   =20
      -3.70&nbsp;</FONT></TT></TD>
    <TD align=3D"RIGHT"><TT><FONT =
color=3D"#ff0000">1&nbsp;&nbsp;</FONT></TT></TD>
    <TD align=3D"RIGHT" nowrap=3D""><TT><FONT=20
      color=3D"#ff0000">61&nbsp;&nbsp;</FONT></TT></TD>
    <TD align=3D"RIGHT" nowrap=3D""><TT><FONT=20
      color=3D"#ff0000">0.00089&nbsp;</FONT></TT></TD>
    <TD align=3D"RIGHT"><TT><FONT =
color=3D"#ff0000">1&nbsp;&nbsp;</FONT></TT></TD>
    <TD align=3D"RIGHT"><TT><FONT=20
      color=3D"#ff0000">&nbsp;&nbsp;&nbsp;&nbsp;</FONT></TT></TD>
    <TD nowrap=3D""><TT><FONT=20
      color=3D"#ff0000">&nbsp;R.ETVKAESSIVALSK.S</FONT></TT></TD></TR>
  <TR>
    <TD align=3D"RIGHT"><INPUT name=3D"QUE" type=3D"checkbox" =
checked=3D"" value=3D"1592.746428 from(797.380490,2+) =
intensity(555975.0000) =
title(File%3a%20%22D%3a%5cLC%2dMS%20Data%5cRaw%20file%5c180509%5c180509_%=
28051%29_IN14%2eraw%22%3b%20SpectrumID%3a%20%22842%22%3b%20scans%3a%20%22=
1387%22) rtinseconds(1165) scans(1387) index(841) query(1164)"></TD>
    <TD align=3D"RIGHT"><TT><A onmouseover=3D"activateEl('Q1164', =
event)"=20
      onmouseout=3D"clearEl()" =
href=3D"http://admin-pc/mascot/cgi/peptide_view.pl?file=3D..%2Fdata%2F201=
80515%2FF003032.dat&amp;query=3D1164&amp;hit=3D1&amp;index=3DKIK70553.1&a=
mp;db_idx=3D1&amp;px=3D1&amp;section=3D5&amp;ave_thresh=3D44&amp;_ignorei=
onsscorebelow=3D-1&amp;report=3D0&amp;_sigthreshold=3D0.05&amp;_msresflag=
s=3D1025&amp;_msresflags2=3D258&amp;percolate=3D-1&amp;percolate_rt=3D0&a=
mp;_minpeplen=3D7&amp;sessionID=3Dall_secdisabledsession"=20
      target=3D"_blank">1164</A>&nbsp;&nbsp;</TT></TD>
    <TD align=3D"RIGHT"><TT><FONT color=3D"#ff0000"><B>  =20
      797.3805&nbsp;&nbsp;</B></FONT></TT></TD>
    <TD align=3D"RIGHT"><TT><FONT color=3D"#ff0000"><B> =20
      1592.7464&nbsp;&nbsp;</B></FONT></TT></TD>
    <TD align=3D"RIGHT"><TT><FONT color=3D"#ff0000"><B> =20
      1592.7471&nbsp;&nbsp;</B></FONT></TT></TD>
    <TD align=3D"RIGHT" nowrap=3D""><TT><FONT color=3D"#ff0000"><B>   =20
      -0.42&nbsp;</B></FONT></TT></TD>
    <TD align=3D"RIGHT"><TT><FONT=20
      color=3D"#ff0000"><B>0&nbsp;&nbsp;</B></FONT></TT></TD>
    <TD align=3D"RIGHT" nowrap=3D""><TT><FONT=20
      color=3D"#ff0000"><B>91&nbsp;&nbsp;</B></FONT></TT></TD>
    <TD align=3D"RIGHT" nowrap=3D""><TT><FONT=20
      color=3D"#ff0000"><B>1.7e-006&nbsp;</B></FONT></TT></TD>
    <TD align=3D"RIGHT"><TT><FONT=20
      color=3D"#ff0000"><B>1&nbsp;&nbsp;</B></FONT></TT></TD>
    <TD align=3D"RIGHT"><TT><FONT=20
      color=3D"#ff0000"><B>U&nbsp;&nbsp;&nbsp;</B></FONT></TT></TD>
    <TD nowrap=3D""><TT><FONT=20
      =
color=3D"#ff0000"><B>&nbsp;R.VLADEFGWDVTDAR.K</B></FONT></TT></TD></TR>
  <TR>
    <TD align=3D"RIGHT"><INPUT name=3D"QUE" type=3D"checkbox" =
checked=3D"" value=3D"1720.841408 from(861.427980,2+) =
intensity(340195.9375) =
title(File%3a%20%22D%3a%5cLC%2dMS%20Data%5cRaw%20file%5c180509%5c180509_%=
28051%29_IN14%2eraw%22%3b%20SpectrumID%3a%20%22772%22%3b%20scans%3a%20%22=
1305%22) rtinseconds(1100) scans(1305) index(771) query(1342)"></TD>
    <TD align=3D"RIGHT"><TT><A onmouseover=3D"activateEl('Q1342', =
event)"=20
      onmouseout=3D"clearEl()" =
href=3D"http://admin-pc/mascot/cgi/peptide_view.pl?file=3D..%2Fdata%2F201=
80515%2FF003032.dat&amp;query=3D1342&amp;hit=3D1&amp;index=3DKIK70553.1&a=
mp;db_idx=3D1&amp;px=3D1&amp;section=3D5&amp;ave_thresh=3D44&amp;_ignorei=
onsscorebelow=3D-1&amp;report=3D0&amp;_sigthreshold=3D0.05&amp;_msresflag=
s=3D1025&amp;_msresflags2=3D258&amp;percolate=3D-1&amp;percolate_rt=3D0&a=
mp;_minpeplen=3D7&amp;sessionID=3Dall_secdisabledsession"=20
      target=3D"_blank">1342</A>&nbsp;&nbsp;</TT></TD>
    <TD align=3D"RIGHT"><TT><FONT color=3D"#ff0000"><B>  =20
      861.4280&nbsp;&nbsp;</B></FONT></TT></TD>
    <TD align=3D"RIGHT"><TT><FONT color=3D"#ff0000"><B> =20
      1720.8414&nbsp;&nbsp;</B></FONT></TT></TD>
    <TD align=3D"RIGHT"><TT><FONT color=3D"#ff0000"><B> =20
      1720.8421&nbsp;&nbsp;</B></FONT></TT></TD>
    <TD align=3D"RIGHT" nowrap=3D""><TT><FONT color=3D"#ff0000"><B>   =20
      -0.38&nbsp;</B></FONT></TT></TD>
    <TD align=3D"RIGHT"><TT><FONT=20
      color=3D"#ff0000"><B>1&nbsp;&nbsp;</B></FONT></TT></TD>
    <TD align=3D"RIGHT" nowrap=3D""><TT><FONT=20
      color=3D"#ff0000"><B>84&nbsp;&nbsp;</B></FONT></TT></TD>
    <TD align=3D"RIGHT" nowrap=3D""><TT><FONT=20
      color=3D"#ff0000"><B>1e-005&nbsp;</B></FONT></TT></TD>
    <TD align=3D"RIGHT"><TT><FONT=20
      color=3D"#ff0000"><B>1&nbsp;&nbsp;</B></FONT></TT></TD>
    <TD align=3D"RIGHT"><TT><FONT=20
      color=3D"#ff0000"><B>U&nbsp;&nbsp;&nbsp;</B></FONT></TT></TD>
    <TD nowrap=3D""><TT><FONT=20
      =
color=3D"#ff0000"><B>&nbsp;R.VLADEFGWDVTDARK.I</B></FONT></TT></TD></TR>
  <TR>
    <TD align=3D"RIGHT">&nbsp;</TD>
    <TD align=3D"RIGHT"><TT><A onmouseover=3D"activateEl('Q1372', =
event)"=20
      onmouseout=3D"clearEl()" =
href=3D"http://admin-pc/mascot/cgi/peptide_view.pl?file=3D..%2Fdata%2F201=
80515%2FF003032.dat&amp;query=3D1372&amp;hit=3D1&amp;index=3DKIK70553.1&a=
mp;db_idx=3D1&amp;px=3D1&amp;section=3D5&amp;ave_thresh=3D44&amp;_ignorei=
onsscorebelow=3D-1&amp;report=3D0&amp;_sigthreshold=3D0.05&amp;_msresflag=
s=3D1025&amp;_msresflags2=3D258&amp;percolate=3D-1&amp;percolate_rt=3D0&a=
mp;_minpeplen=3D7&amp;sessionID=3Dall_secdisabledsession"=20
      target=3D"_blank">1372</A>&nbsp;&nbsp;</TT></TD>
    <TD align=3D"RIGHT"><TT><FONT color=3D"#ff0000">  =20
      590.9591&nbsp;&nbsp;</FONT></TT></TD>
    <TD align=3D"RIGHT"><TT><FONT color=3D"#ff0000"> =20
      1769.8553&nbsp;&nbsp;</FONT></TT></TD>
    <TD align=3D"RIGHT"><TT><FONT color=3D"#ff0000"> =20
      1769.8624&nbsp;&nbsp;</FONT></TT></TD>
    <TD align=3D"RIGHT" nowrap=3D""><TT><FONT color=3D"#ff0000">   =20
      -4.02&nbsp;</FONT></TT></TD>
    <TD align=3D"RIGHT"><TT><FONT =
color=3D"#ff0000">0&nbsp;&nbsp;</FONT></TT></TD>
    <TD align=3D"RIGHT" nowrap=3D""><TT><FONT=20
      color=3D"#ff0000">(57)&nbsp;</FONT></TT></TD>
    <TD align=3D"RIGHT" nowrap=3D""><TT><FONT=20
      color=3D"#ff0000">0.004&nbsp;</FONT></TT></TD>
    <TD align=3D"RIGHT"><TT><FONT =
color=3D"#ff0000">1&nbsp;&nbsp;</FONT></TT></TD>
    <TD align=3D"RIGHT"><TT><FONT=20
      color=3D"#ff0000">&nbsp;&nbsp;&nbsp;&nbsp;</FONT></TT></TD>
    <TD nowrap=3D""><TT><FONT=20
      color=3D"#ff0000">&nbsp;K.AYLPVAESFGFNGELR.S</FONT></TT></TD></TR>
  <TR>
    <TD align=3D"RIGHT">&nbsp;</TD>
    <TD align=3D"RIGHT"><TT><A onmouseover=3D"activateEl('Q1374', =
event)"=20
      onmouseout=3D"clearEl()" =
href=3D"http://admin-pc/mascot/cgi/peptide_view.pl?file=3D..%2Fdata%2F201=
80515%2FF003032.dat&amp;query=3D1374&amp;hit=3D1&amp;index=3DKIK70553.1&a=
mp;db_idx=3D1&amp;px=3D1&amp;section=3D5&amp;ave_thresh=3D44&amp;_ignorei=
onsscorebelow=3D-1&amp;report=3D0&amp;_sigthreshold=3D0.05&amp;_msresflag=
s=3D1025&amp;_msresflags2=3D258&amp;percolate=3D-1&amp;percolate_rt=3D0&a=
mp;_minpeplen=3D7&amp;sessionID=3Dall_secdisabledsession"=20
      target=3D"_blank">1374</A>&nbsp;&nbsp;</TT></TD>
    <TD align=3D"RIGHT"><TT><FONT color=3D"#ff0000">  =20
      885.9363&nbsp;&nbsp;</FONT></TT></TD>
    <TD align=3D"RIGHT"><TT><FONT color=3D"#ff0000"> =20
      1769.8581&nbsp;&nbsp;</FONT></TT></TD>
    <TD align=3D"RIGHT"><TT><FONT color=3D"#ff0000"> =20
      1769.8624&nbsp;&nbsp;</FONT></TT></TD>
    <TD align=3D"RIGHT" nowrap=3D""><TT><FONT color=3D"#ff0000">   =20
      -2.44&nbsp;</FONT></TT></TD>
    <TD align=3D"RIGHT"><TT><FONT =
color=3D"#ff0000">0&nbsp;&nbsp;</FONT></TT></TD>
    <TD align=3D"RIGHT" nowrap=3D""><TT><FONT=20
      color=3D"#ff0000">104&nbsp;&nbsp;</FONT></TT></TD>
    <TD align=3D"RIGHT" nowrap=3D""><TT><FONT=20
      color=3D"#ff0000">8.2e-008&nbsp;</FONT></TT></TD>
    <TD align=3D"RIGHT"><TT><FONT =
color=3D"#ff0000">1&nbsp;&nbsp;</FONT></TT></TD>
    <TD align=3D"RIGHT"><TT><FONT=20
      color=3D"#ff0000">&nbsp;&nbsp;&nbsp;&nbsp;</FONT></TT></TD>
    <TD nowrap=3D""><TT><FONT=20
      color=3D"#ff0000">&nbsp;K.AYLPVAESFGFNGELR.S</FONT></TT></TD></TR>
  <TR>
    <TD align=3D"RIGHT">&nbsp;</TD>
    <TD align=3D"RIGHT"><TT><A onmouseover=3D"activateEl('Q1375', =
event)"=20
      onmouseout=3D"clearEl()" =
href=3D"http://admin-pc/mascot/cgi/peptide_view.pl?file=3D..%2Fdata%2F201=
80515%2FF003032.dat&amp;query=3D1375&amp;hit=3D1&amp;index=3DKIK70553.1&a=
mp;db_idx=3D1&amp;px=3D1&amp;section=3D5&amp;ave_thresh=3D44&amp;_ignorei=
onsscorebelow=3D-1&amp;report=3D0&amp;_sigthreshold=3D0.05&amp;_msresflag=
s=3D1025&amp;_msresflags2=3D258&amp;percolate=3D-1&amp;percolate_rt=3D0&a=
mp;_minpeplen=3D7&amp;sessionID=3Dall_secdisabledsession"=20
      target=3D"_blank">1375</A>&nbsp;&nbsp;</TT></TD>
    <TD align=3D"RIGHT"><TT><FONT color=3D"#ff0000">  =20
      885.9368&nbsp;&nbsp;</FONT></TT></TD>
    <TD align=3D"RIGHT"><TT><FONT color=3D"#ff0000"> =20
      1769.8590&nbsp;&nbsp;</FONT></TT></TD>
    <TD align=3D"RIGHT"><TT><FONT color=3D"#ff0000"> =20
      1769.8624&nbsp;&nbsp;</FONT></TT></TD>
    <TD align=3D"RIGHT" nowrap=3D""><TT><FONT color=3D"#ff0000">   =20
      -1.95&nbsp;</FONT></TT></TD>
    <TD align=3D"RIGHT"><TT><FONT =
color=3D"#ff0000">0&nbsp;&nbsp;</FONT></TT></TD>
    <TD align=3D"RIGHT" nowrap=3D""><TT><FONT=20
      color=3D"#ff0000">(93)&nbsp;</FONT></TT></TD>
    <TD align=3D"RIGHT" nowrap=3D""><TT><FONT=20
      color=3D"#ff0000">9.7e-007&nbsp;</FONT></TT></TD>
    <TD align=3D"RIGHT"><TT><FONT =
color=3D"#ff0000">1&nbsp;&nbsp;</FONT></TT></TD>
    <TD align=3D"RIGHT"><TT><FONT=20
      color=3D"#ff0000">&nbsp;&nbsp;&nbsp;&nbsp;</FONT></TT></TD>
    <TD nowrap=3D""><TT><FONT=20
      =
color=3D"#ff0000">&nbsp;K.AYLPVAESFGFNGELR.S</FONT></TT></TD></TR></TBODY=
></TABLE><BR>
<HR>

<TABLE border=3D"0" cellspacing=3D"0">
  <TBODY>
  <TR>
    <TD><TT><B><A =
name=3D"Hit3">3.</A>&nbsp;&nbsp;&nbsp;&nbsp;</B></TT></TD>
    <TD nowrap=3D""><TT><A =
href=3D"http://admin-pc/mascot/cgi/protein_view.pl?file=3D..%2Fdata%2F201=
80515%2FF003032.dat&amp;hit=3DKIY50661.1&amp;db_idx=3D1&amp;px=3D1&amp;av=
e_thresh=3D44&amp;_ignoreionsscorebelow=3D-1&amp;report=3D0&amp;_sigthres=
hold=3D0.05&amp;_msresflags=3D1025&amp;_msresflags2=3D258&amp;percolate=3D=
-1&amp;percolate_rt=3D0&amp;_minpeplen=3D7&amp;sessionID=3Dall_secdisable=
dsession"=20
      =
target=3D"_blank">KIY50661.1</A>&nbsp;&nbsp;&nbsp;&nbsp;<B>Mass:</B>&nbsp=
;96992&nbsp;&nbsp;&nbsp;&nbsp;<B>Score:</B>&nbsp;368&nbsp;&nbsp;&nbsp;&nb=
sp;<B>Matches:</B>&nbsp;9(9)&nbsp;&nbsp;<B>Sequences:</B>&nbsp;5(5)&nbsp;=
&nbsp;<B>emPAI:</B>&nbsp;0.22</TT></TD></TR>
  <TR>
    <TD>&nbsp;</TD>
    <TD nowrap=3D""><TT>P-loop containing nucleoside triphosphate =
hydrolase=20
      protein [Fistulina hepatica ATCC =
64428]</TT></TD></TR></TBODY></TABLE>
<TABLE border=3D"0" cellspacing=3D"0">
  <TBODY>
  <TR>
    <TD align=3D"RIGHT"><INPUT name=3D"INCLUDE" =
onclick=3D"SaveClicks(this,this.form)"=20
      type=3D"checkbox" value=3D"3"></TD>
    <TD nowrap=3D""><TT>Check to include this hit in error tolerant =
search or=20
      archive report</TT></TD></TR>
  <TR>
    <TD><TT>&nbsp;&nbsp;&nbsp;&nbsp;&nbsp;&nbsp;</TT></TD>
    <TD>&nbsp;</TD></TR></TBODY></TABLE>
<TABLE border=3D"0" cellspacing=3D"0" cellpadding=3D"0">
  <TBODY>
  <TR>
    <TD><TT>&nbsp;&nbsp;&nbsp;&nbsp;&nbsp;&nbsp;</TT></TD>
    <TD align=3D"RIGHT"><TT><B>Query&nbsp;&nbsp;</B></TT></TD>
    <TD align=3D"RIGHT"><TT><B>Observed&nbsp;&nbsp;</B></TT></TD>
    <TD align=3D"RIGHT" =
nowrap=3D""><TT><B>Mr(expt)&nbsp;&nbsp;</B></TT></TD>
    <TD align=3D"RIGHT" =
nowrap=3D""><TT><B>Mr(calc)&nbsp;&nbsp;</B></TT></TD>
    <TD align=3D"RIGHT"><TT><B>&nbsp;ppm&nbsp;&nbsp;</B></TT></TD>
    <TD align=3D"RIGHT"><TT><B>Miss&nbsp;</B></TT></TD>
    <TD align=3D"RIGHT"><TT><B>Score&nbsp;</B></TT></TD>
    <TD align=3D"RIGHT"><TT><B>Expect&nbsp;</B></TT></TD>
    <TD align=3D"RIGHT"><TT><B>Rank&nbsp;</B></TT></TD>
    <TD align=3D"RIGHT"><TT><B>Unique&nbsp;</B></TT></TD>
    <TD><TT><B>&nbsp;Peptide</B></TT></TD></TR>
  <TR>
    <TD align=3D"RIGHT">&nbsp;</TD>
    <TD align=3D"RIGHT"><TT><A onmouseover=3D"activateEl('Q237', event)" =

      onmouseout=3D"clearEl()" =
href=3D"http://admin-pc/mascot/cgi/peptide_view.pl?file=3D..%2Fdata%2F201=
80515%2FF003032.dat&amp;query=3D237&amp;hit=3D1&amp;index=3DKIY50661.1&am=
p;db_idx=3D1&amp;px=3D1&amp;section=3D5&amp;ave_thresh=3D44&amp;_ignoreio=
nsscorebelow=3D-1&amp;report=3D0&amp;_sigthreshold=3D0.05&amp;_msresflags=
=3D1025&amp;_msresflags2=3D258&amp;percolate=3D-1&amp;percolate_rt=3D0&am=
p;_minpeplen=3D7&amp;sessionID=3Dall_secdisabledsession"=20
      target=3D"_blank">237</A>&nbsp;&nbsp;</TT></TD>
    <TD align=3D"RIGHT"><TT><FONT color=3D"#ff0000">  =20
      502.7829&nbsp;&nbsp;</FONT></TT></TD>
    <TD align=3D"RIGHT"><TT><FONT color=3D"#ff0000"> =20
      1003.5512&nbsp;&nbsp;</FONT></TT></TD>
    <TD align=3D"RIGHT"><TT><FONT color=3D"#ff0000"> =20
      1003.5549&nbsp;&nbsp;</FONT></TT></TD>
    <TD align=3D"RIGHT" nowrap=3D""><TT><FONT color=3D"#ff0000">   =20
      -3.69&nbsp;</FONT></TT></TD>
    <TD align=3D"RIGHT"><TT><FONT =
color=3D"#ff0000">0&nbsp;&nbsp;</FONT></TT></TD>
    <TD align=3D"RIGHT" nowrap=3D""><TT><FONT=20
      color=3D"#ff0000">51&nbsp;&nbsp;</FONT></TT></TD>
    <TD align=3D"RIGHT" nowrap=3D""><TT><FONT=20
      color=3D"#ff0000">0.018&nbsp;</FONT></TT></TD>
    <TD align=3D"RIGHT"><TT><FONT =
color=3D"#ff0000">1&nbsp;&nbsp;</FONT></TT></TD>
    <TD align=3D"RIGHT"><TT><FONT=20
      color=3D"#ff0000">&nbsp;&nbsp;&nbsp;&nbsp;</FONT></TT></TD>
    <TD nowrap=3D""><TT><FONT=20
  color=3D"#ff0000">&nbsp;K.AESSIVALSK.S</FONT></TT></TD></TR>
  <TR>
    <TD align=3D"RIGHT">&nbsp;</TD>
    <TD align=3D"RIGHT"><TT><A onmouseover=3D"activateEl('Q238', event)" =

      onmouseout=3D"clearEl()" =
href=3D"http://admin-pc/mascot/cgi/peptide_view.pl?file=3D..%2Fdata%2F201=
80515%2FF003032.dat&amp;query=3D238&amp;hit=3D1&amp;index=3DKIY50661.1&am=
p;db_idx=3D1&amp;px=3D1&amp;section=3D5&amp;ave_thresh=3D44&amp;_ignoreio=
nsscorebelow=3D-1&amp;report=3D0&amp;_sigthreshold=3D0.05&amp;_msresflags=
=3D1025&amp;_msresflags2=3D258&amp;percolate=3D-1&amp;percolate_rt=3D0&am=
p;_minpeplen=3D7&amp;sessionID=3Dall_secdisabledsession"=20
      target=3D"_blank">238</A>&nbsp;&nbsp;</TT></TD>
    <TD align=3D"RIGHT"><TT><FONT color=3D"#ff0000">  =20
      502.7835&nbsp;&nbsp;</FONT></TT></TD>
    <TD align=3D"RIGHT"><TT><FONT color=3D"#ff0000"> =20
      1003.5525&nbsp;&nbsp;</FONT></TT></TD>
    <TD align=3D"RIGHT"><TT><FONT color=3D"#ff0000"> =20
      1003.5549&nbsp;&nbsp;</FONT></TT></TD>
    <TD align=3D"RIGHT" nowrap=3D""><TT><FONT color=3D"#ff0000">   =20
      -2.47&nbsp;</FONT></TT></TD>
    <TD align=3D"RIGHT"><TT><FONT =
color=3D"#ff0000">0&nbsp;&nbsp;</FONT></TT></TD>
    <TD align=3D"RIGHT" nowrap=3D""><TT><FONT=20
      color=3D"#ff0000">(49)&nbsp;</FONT></TT></TD>
    <TD align=3D"RIGHT" nowrap=3D""><TT><FONT=20
      color=3D"#ff0000">0.028&nbsp;</FONT></TT></TD>
    <TD align=3D"RIGHT"><TT><FONT =
color=3D"#ff0000">1&nbsp;&nbsp;</FONT></TT></TD>
    <TD align=3D"RIGHT"><TT><FONT=20
      color=3D"#ff0000">&nbsp;&nbsp;&nbsp;&nbsp;</FONT></TT></TD>
    <TD nowrap=3D""><TT><FONT=20
  color=3D"#ff0000">&nbsp;K.AESSIVALSK.S</FONT></TT></TD></TR>
  <TR>
    <TD align=3D"RIGHT">&nbsp;</TD>
    <TD align=3D"RIGHT"><TT><A onmouseover=3D"activateEl('Q1019', =
event)"=20
      onmouseout=3D"clearEl()" =
href=3D"http://admin-pc/mascot/cgi/peptide_view.pl?file=3D..%2Fdata%2F201=
80515%2FF003032.dat&amp;query=3D1019&amp;hit=3D1&amp;index=3DKIY50661.1&a=
mp;db_idx=3D1&amp;px=3D1&amp;section=3D5&amp;ave_thresh=3D44&amp;_ignorei=
onsscorebelow=3D-1&amp;report=3D0&amp;_sigthreshold=3D0.05&amp;_msresflag=
s=3D1025&amp;_msresflags2=3D258&amp;percolate=3D-1&amp;percolate_rt=3D0&a=
mp;_minpeplen=3D7&amp;sessionID=3Dall_secdisabledsession"=20
      target=3D"_blank">1019</A>&nbsp;&nbsp;</TT></TD>
    <TD align=3D"RIGHT"><TT><FONT color=3D"#ff0000">  =20
      731.4089&nbsp;&nbsp;</FONT></TT></TD>
    <TD align=3D"RIGHT"><TT><FONT color=3D"#ff0000"> =20
      1460.8032&nbsp;&nbsp;</FONT></TT></TD>
    <TD align=3D"RIGHT"><TT><FONT color=3D"#ff0000"> =20
      1460.8086&nbsp;&nbsp;</FONT></TT></TD>
    <TD align=3D"RIGHT" nowrap=3D""><TT><FONT color=3D"#ff0000">   =20
      -3.70&nbsp;</FONT></TT></TD>
    <TD align=3D"RIGHT"><TT><FONT =
color=3D"#ff0000">1&nbsp;&nbsp;</FONT></TT></TD>
    <TD align=3D"RIGHT" nowrap=3D""><TT><FONT=20
      color=3D"#ff0000">61&nbsp;&nbsp;</FONT></TT></TD>
    <TD align=3D"RIGHT" nowrap=3D""><TT><FONT=20
      color=3D"#ff0000">0.00089&nbsp;</FONT></TT></TD>
    <TD align=3D"RIGHT"><TT><FONT =
color=3D"#ff0000">1&nbsp;&nbsp;</FONT></TT></TD>
    <TD align=3D"RIGHT"><TT><FONT=20
      color=3D"#ff0000">&nbsp;&nbsp;&nbsp;&nbsp;</FONT></TT></TD>
    <TD nowrap=3D""><TT><FONT=20
      color=3D"#ff0000">&nbsp;R.ETVKAESSIVALSK.S</FONT></TT></TD></TR>
  <TR>
    <TD align=3D"RIGHT">&nbsp;</TD>
    <TD align=3D"RIGHT"><TT><A onmouseover=3D"activateEl('Q1167', =
event)"=20
      onmouseout=3D"clearEl()" =
href=3D"http://admin-pc/mascot/cgi/peptide_view.pl?file=3D..%2Fdata%2F201=
80515%2FF003032.dat&amp;query=3D1167&amp;hit=3D2&amp;index=3DKIY50661.1&a=
mp;db_idx=3D1&amp;px=3D1&amp;section=3D5&amp;ave_thresh=3D44&amp;_ignorei=
onsscorebelow=3D-1&amp;report=3D0&amp;_sigthreshold=3D0.05&amp;_msresflag=
s=3D1025&amp;_msresflags2=3D258&amp;percolate=3D-1&amp;percolate_rt=3D0&a=
mp;_minpeplen=3D7&amp;sessionID=3Dall_secdisabledsession"=20
      target=3D"_blank">1167</A>&nbsp;&nbsp;</TT></TD>
    <TD align=3D"RIGHT"><TT><FONT color=3D"#ff0000">  =20
      804.3862&nbsp;&nbsp;</FONT></TT></TD>
    <TD align=3D"RIGHT"><TT><FONT color=3D"#ff0000"> =20
      1606.7578&nbsp;&nbsp;</FONT></TT></TD>
    <TD align=3D"RIGHT"><TT><FONT color=3D"#ff0000"> =20
      1606.7627&nbsp;&nbsp;</FONT></TT></TD>
    <TD align=3D"RIGHT" nowrap=3D""><TT><FONT color=3D"#ff0000">   =20
      -3.08&nbsp;</FONT></TT></TD>
    <TD align=3D"RIGHT"><TT><FONT =
color=3D"#ff0000">0&nbsp;&nbsp;</FONT></TT></TD>
    <TD align=3D"RIGHT" nowrap=3D""><TT><FONT=20
      color=3D"#ff0000">88&nbsp;&nbsp;</FONT></TT></TD>
    <TD align=3D"RIGHT" nowrap=3D""><TT><FONT=20
      color=3D"#ff0000">3.7e-006&nbsp;</FONT></TT></TD>
    <TD align=3D"RIGHT"><TT><FONT =
color=3D"#ff0000">1&nbsp;&nbsp;</FONT></TT></TD>
    <TD align=3D"RIGHT"><TT><FONT=20
      color=3D"#ff0000">&nbsp;&nbsp;&nbsp;&nbsp;</FONT></TT></TD>
    <TD nowrap=3D""><TT><FONT=20
      color=3D"#ff0000">&nbsp;R.LLADEFGWDVTDAR.K</FONT></TT></TD></TR>
  <TR>
    <TD align=3D"RIGHT">&nbsp;</TD>
    <TD align=3D"RIGHT"><TT><A onmouseover=3D"activateEl('Q1168', =
event)"=20
      onmouseout=3D"clearEl()" =
href=3D"http://admin-pc/mascot/cgi/peptide_view.pl?file=3D..%2Fdata%2F201=
80515%2FF003032.dat&amp;query=3D1168&amp;hit=3D2&amp;index=3DKIY50661.1&a=
mp;db_idx=3D1&amp;px=3D1&amp;section=3D5&amp;ave_thresh=3D44&amp;_ignorei=
onsscorebelow=3D-1&amp;report=3D0&amp;_sigthreshold=3D0.05&amp;_msresflag=
s=3D1025&amp;_msresflags2=3D258&amp;percolate=3D-1&amp;percolate_rt=3D0&a=
mp;_minpeplen=3D7&amp;sessionID=3Dall_secdisabledsession"=20
      target=3D"_blank">1168</A>&nbsp;&nbsp;</TT></TD>
    <TD align=3D"RIGHT"><TT><FONT color=3D"#ff0000">  =20
      804.3879&nbsp;&nbsp;</FONT></TT></TD>
    <TD align=3D"RIGHT"><TT><FONT color=3D"#ff0000"> =20
      1606.7613&nbsp;&nbsp;</FONT></TT></TD>
    <TD align=3D"RIGHT"><TT><FONT color=3D"#ff0000"> =20
      1606.7627&nbsp;&nbsp;</FONT></TT></TD>
    <TD align=3D"RIGHT" nowrap=3D""><TT><FONT color=3D"#ff0000">   =20
      -0.88&nbsp;</FONT></TT></TD>
    <TD align=3D"RIGHT"><TT><FONT =
color=3D"#ff0000">0&nbsp;&nbsp;</FONT></TT></TD>
    <TD align=3D"RIGHT" nowrap=3D""><TT><FONT=20
      color=3D"#ff0000">(88)&nbsp;</FONT></TT></TD>
    <TD align=3D"RIGHT" nowrap=3D""><TT><FONT=20
      color=3D"#ff0000">4.2e-006&nbsp;</FONT></TT></TD>
    <TD align=3D"RIGHT"><TT><FONT =
color=3D"#ff0000">1&nbsp;&nbsp;</FONT></TT></TD>
    <TD align=3D"RIGHT"><TT><FONT=20
      color=3D"#ff0000">&nbsp;&nbsp;&nbsp;&nbsp;</FONT></TT></TD>
    <TD nowrap=3D""><TT><FONT=20
      color=3D"#ff0000">&nbsp;R.LLADEFGWDVTDAR.K</FONT></TT></TD></TR>
  <TR>
    <TD align=3D"RIGHT">&nbsp;</TD>
    <TD align=3D"RIGHT"><TT><A onmouseover=3D"activateEl('Q1352', =
event)"=20
      onmouseout=3D"clearEl()" =
href=3D"http://admin-pc/mascot/cgi/peptide_view.pl?file=3D..%2Fdata%2F201=
80515%2FF003032.dat&amp;query=3D1352&amp;hit=3D2&amp;index=3DKIY50661.1&a=
mp;db_idx=3D1&amp;px=3D1&amp;section=3D5&amp;ave_thresh=3D44&amp;_ignorei=
onsscorebelow=3D-1&amp;report=3D0&amp;_sigthreshold=3D0.05&amp;_msresflag=
s=3D1025&amp;_msresflags2=3D258&amp;percolate=3D-1&amp;percolate_rt=3D0&a=
mp;_minpeplen=3D7&amp;sessionID=3Dall_secdisabledsession"=20
      target=3D"_blank">1352</A>&nbsp;&nbsp;</TT></TD>
    <TD align=3D"RIGHT"><TT><FONT color=3D"#ff0000">  =20
      868.4338&nbsp;&nbsp;</FONT></TT></TD>
    <TD align=3D"RIGHT"><TT><FONT color=3D"#ff0000"> =20
      1734.8530&nbsp;&nbsp;</FONT></TT></TD>
    <TD align=3D"RIGHT"><TT><FONT color=3D"#ff0000"> =20
      1734.8577&nbsp;&nbsp;</FONT></TT></TD>
    <TD align=3D"RIGHT" nowrap=3D""><TT><FONT color=3D"#ff0000">   =20
      -2.70&nbsp;</FONT></TT></TD>
    <TD align=3D"RIGHT"><TT><FONT =
color=3D"#ff0000">1&nbsp;&nbsp;</FONT></TT></TD>
    <TD align=3D"RIGHT" nowrap=3D""><TT><FONT=20
      color=3D"#ff0000">64&nbsp;&nbsp;</FONT></TT></TD>
    <TD align=3D"RIGHT" nowrap=3D""><TT><FONT=20
      color=3D"#ff0000">0.001&nbsp;</FONT></TT></TD>
    <TD align=3D"RIGHT"><TT><FONT =
color=3D"#ff0000">1&nbsp;&nbsp;</FONT></TT></TD>
    <TD align=3D"RIGHT"><TT><FONT=20
      color=3D"#ff0000">&nbsp;&nbsp;&nbsp;&nbsp;</FONT></TT></TD>
    <TD nowrap=3D""><TT><FONT=20
      color=3D"#ff0000">&nbsp;R.LLADEFGWDVTDARK.I</FONT></TT></TD></TR>
  <TR>
    <TD align=3D"RIGHT">&nbsp;</TD>
    <TD align=3D"RIGHT"><TT><A onmouseover=3D"activateEl('Q1372', =
event)"=20
      onmouseout=3D"clearEl()" =
href=3D"http://admin-pc/mascot/cgi/peptide_view.pl?file=3D..%2Fdata%2F201=
80515%2FF003032.dat&amp;query=3D1372&amp;hit=3D1&amp;index=3DKIY50661.1&a=
mp;db_idx=3D1&amp;px=3D1&amp;section=3D5&amp;ave_thresh=3D44&amp;_ignorei=
onsscorebelow=3D-1&amp;report=3D0&amp;_sigthreshold=3D0.05&amp;_msresflag=
s=3D1025&amp;_msresflags2=3D258&amp;percolate=3D-1&amp;percolate_rt=3D0&a=
mp;_minpeplen=3D7&amp;sessionID=3Dall_secdisabledsession"=20
      target=3D"_blank">1372</A>&nbsp;&nbsp;</TT></TD>
    <TD align=3D"RIGHT"><TT><FONT color=3D"#ff0000">  =20
      590.9591&nbsp;&nbsp;</FONT></TT></TD>
    <TD align=3D"RIGHT"><TT><FONT color=3D"#ff0000"> =20
      1769.8553&nbsp;&nbsp;</FONT></TT></TD>
    <TD align=3D"RIGHT"><TT><FONT color=3D"#ff0000"> =20
      1769.8624&nbsp;&nbsp;</FONT></TT></TD>
    <TD align=3D"RIGHT" nowrap=3D""><TT><FONT color=3D"#ff0000">   =20
      -4.02&nbsp;</FONT></TT></TD>
    <TD align=3D"RIGHT"><TT><FONT =
color=3D"#ff0000">0&nbsp;&nbsp;</FONT></TT></TD>
    <TD align=3D"RIGHT" nowrap=3D""><TT><FONT=20
      color=3D"#ff0000">(57)&nbsp;</FONT></TT></TD>
    <TD align=3D"RIGHT" nowrap=3D""><TT><FONT=20
      color=3D"#ff0000">0.004&nbsp;</FONT></TT></TD>
    <TD align=3D"RIGHT"><TT><FONT =
color=3D"#ff0000">1&nbsp;&nbsp;</FONT></TT></TD>
    <TD align=3D"RIGHT"><TT><FONT=20
      color=3D"#ff0000">&nbsp;&nbsp;&nbsp;&nbsp;</FONT></TT></TD>
    <TD nowrap=3D""><TT><FONT=20
      color=3D"#ff0000">&nbsp;K.AYLPVAESFGFNGELR.Q</FONT></TT></TD></TR>
  <TR>
    <TD align=3D"RIGHT">&nbsp;</TD>
    <TD align=3D"RIGHT"><TT><A onmouseover=3D"activateEl('Q1374', =
event)"=20
      onmouseout=3D"clearEl()" =
href=3D"http://admin-pc/mascot/cgi/peptide_view.pl?file=3D..%2Fdata%2F201=
80515%2FF003032.dat&amp;query=3D1374&amp;hit=3D1&amp;index=3DKIY50661.1&a=
mp;db_idx=3D1&amp;px=3D1&amp;section=3D5&amp;ave_thresh=3D44&amp;_ignorei=
onsscorebelow=3D-1&amp;report=3D0&amp;_sigthreshold=3D0.05&amp;_msresflag=
s=3D1025&amp;_msresflags2=3D258&amp;percolate=3D-1&amp;percolate_rt=3D0&a=
mp;_minpeplen=3D7&amp;sessionID=3Dall_secdisabledsession"=20
      target=3D"_blank">1374</A>&nbsp;&nbsp;</TT></TD>
    <TD align=3D"RIGHT"><TT><FONT color=3D"#ff0000">  =20
      885.9363&nbsp;&nbsp;</FONT></TT></TD>
    <TD align=3D"RIGHT"><TT><FONT color=3D"#ff0000"> =20
      1769.8581&nbsp;&nbsp;</FONT></TT></TD>
    <TD align=3D"RIGHT"><TT><FONT color=3D"#ff0000"> =20
      1769.8624&nbsp;&nbsp;</FONT></TT></TD>
    <TD align=3D"RIGHT" nowrap=3D""><TT><FONT color=3D"#ff0000">   =20
      -2.44&nbsp;</FONT></TT></TD>
    <TD align=3D"RIGHT"><TT><FONT =
color=3D"#ff0000">0&nbsp;&nbsp;</FONT></TT></TD>
    <TD align=3D"RIGHT" nowrap=3D""><TT><FONT=20
      color=3D"#ff0000">104&nbsp;&nbsp;</FONT></TT></TD>
    <TD align=3D"RIGHT" nowrap=3D""><TT><FONT=20
      color=3D"#ff0000">8.2e-008&nbsp;</FONT></TT></TD>
    <TD align=3D"RIGHT"><TT><FONT =
color=3D"#ff0000">1&nbsp;&nbsp;</FONT></TT></TD>
    <TD align=3D"RIGHT"><TT><FONT=20
      color=3D"#ff0000">&nbsp;&nbsp;&nbsp;&nbsp;</FONT></TT></TD>
    <TD nowrap=3D""><TT><FONT=20
      color=3D"#ff0000">&nbsp;K.AYLPVAESFGFNGELR.Q</FONT></TT></TD></TR>
  <TR>
    <TD align=3D"RIGHT">&nbsp;</TD>
    <TD align=3D"RIGHT"><TT><A onmouseover=3D"activateEl('Q1375', =
event)"=20
      onmouseout=3D"clearEl()" =
href=3D"http://admin-pc/mascot/cgi/peptide_view.pl?file=3D..%2Fdata%2F201=
80515%2FF003032.dat&amp;query=3D1375&amp;hit=3D1&amp;index=3DKIY50661.1&a=
mp;db_idx=3D1&amp;px=3D1&amp;section=3D5&amp;ave_thresh=3D44&amp;_ignorei=
onsscorebelow=3D-1&amp;report=3D0&amp;_sigthreshold=3D0.05&amp;_msresflag=
s=3D1025&amp;_msresflags2=3D258&amp;percolate=3D-1&amp;percolate_rt=3D0&a=
mp;_minpeplen=3D7&amp;sessionID=3Dall_secdisabledsession"=20
      target=3D"_blank">1375</A>&nbsp;&nbsp;</TT></TD>
    <TD align=3D"RIGHT"><TT><FONT color=3D"#ff0000">  =20
      885.9368&nbsp;&nbsp;</FONT></TT></TD>
    <TD align=3D"RIGHT"><TT><FONT color=3D"#ff0000"> =20
      1769.8590&nbsp;&nbsp;</FONT></TT></TD>
    <TD align=3D"RIGHT"><TT><FONT color=3D"#ff0000"> =20
      1769.8624&nbsp;&nbsp;</FONT></TT></TD>
    <TD align=3D"RIGHT" nowrap=3D""><TT><FONT color=3D"#ff0000">   =20
      -1.95&nbsp;</FONT></TT></TD>
    <TD align=3D"RIGHT"><TT><FONT =
color=3D"#ff0000">0&nbsp;&nbsp;</FONT></TT></TD>
    <TD align=3D"RIGHT" nowrap=3D""><TT><FONT=20
      color=3D"#ff0000">(93)&nbsp;</FONT></TT></TD>
    <TD align=3D"RIGHT" nowrap=3D""><TT><FONT=20
      color=3D"#ff0000">9.7e-007&nbsp;</FONT></TT></TD>
    <TD align=3D"RIGHT"><TT><FONT =
color=3D"#ff0000">1&nbsp;&nbsp;</FONT></TT></TD>
    <TD align=3D"RIGHT"><TT><FONT=20
      color=3D"#ff0000">&nbsp;&nbsp;&nbsp;&nbsp;</FONT></TT></TD>
    <TD nowrap=3D""><TT><FONT=20
      =
color=3D"#ff0000">&nbsp;K.AYLPVAESFGFNGELR.Q</FONT></TT></TD></TR></TBODY=
></TABLE><BR>
<HR>

<TABLE border=3D"0" cellspacing=3D"0">
  <TBODY>
  <TR>
    <TD><TT><B><A =
name=3D"Hit4">4.</A>&nbsp;&nbsp;&nbsp;&nbsp;</B></TT></TD>
    <TD nowrap=3D""><TT><A =
href=3D"http://admin-pc/mascot/cgi/protein_view.pl?file=3D..%2Fdata%2F201=
80515%2FF003032.dat&amp;hit=3DEPT01562.1&amp;db_idx=3D1&amp;px=3D1&amp;av=
e_thresh=3D44&amp;_ignoreionsscorebelow=3D-1&amp;report=3D0&amp;_sigthres=
hold=3D0.05&amp;_msresflags=3D1025&amp;_msresflags2=3D258&amp;percolate=3D=
-1&amp;percolate_rt=3D0&amp;_minpeplen=3D7&amp;sessionID=3Dall_secdisable=
dsession"=20
      =
target=3D"_blank">EPT01562.1</A>&nbsp;&nbsp;&nbsp;&nbsp;<B>Mass:</B>&nbsp=
;94245&nbsp;&nbsp;&nbsp;&nbsp;<B>Score:</B>&nbsp;341&nbsp;&nbsp;&nbsp;&nb=
sp;<B>Matches:</B>&nbsp;9(9)&nbsp;&nbsp;<B>Sequences:</B>&nbsp;5(5)&nbsp;=
&nbsp;<B>emPAI:</B>&nbsp;0.23</TT></TD></TR>
  <TR>
    <TD>&nbsp;</TD>
    <TD nowrap=3D""><TT>hypothetical protein FOMPIDRAFT_1023239 =
[Fomitopsis=20
      pinicola FP-58527 SS1]</TT></TD></TR></TBODY></TABLE>
<TABLE border=3D"0" cellspacing=3D"0">
  <TBODY>
  <TR>
    <TD align=3D"RIGHT"><INPUT name=3D"INCLUDE" =
onclick=3D"SaveClicks(this,this.form)"=20
      type=3D"checkbox" value=3D"4"></TD>
    <TD nowrap=3D""><TT>Check to include this hit in error tolerant =
search or=20
      archive report</TT></TD></TR>
  <TR>
    <TD><TT>&nbsp;&nbsp;&nbsp;&nbsp;&nbsp;&nbsp;</TT></TD>
    <TD>&nbsp;</TD></TR></TBODY></TABLE>
<TABLE border=3D"0" cellspacing=3D"0" cellpadding=3D"0">
  <TBODY>
  <TR>
    <TD><TT>&nbsp;&nbsp;&nbsp;&nbsp;&nbsp;&nbsp;</TT></TD>
    <TD align=3D"RIGHT"><TT><B>Query&nbsp;&nbsp;</B></TT></TD>
    <TD align=3D"RIGHT"><TT><B>Observed&nbsp;&nbsp;</B></TT></TD>
    <TD align=3D"RIGHT" =
nowrap=3D""><TT><B>Mr(expt)&nbsp;&nbsp;</B></TT></TD>
    <TD align=3D"RIGHT" =
nowrap=3D""><TT><B>Mr(calc)&nbsp;&nbsp;</B></TT></TD>
    <TD align=3D"RIGHT"><TT><B>&nbsp;ppm&nbsp;&nbsp;</B></TT></TD>
    <TD align=3D"RIGHT"><TT><B>Miss&nbsp;</B></TT></TD>
    <TD align=3D"RIGHT"><TT><B>Score&nbsp;</B></TT></TD>
    <TD align=3D"RIGHT"><TT><B>Expect&nbsp;</B></TT></TD>
    <TD align=3D"RIGHT"><TT><B>Rank&nbsp;</B></TT></TD>
    <TD align=3D"RIGHT"><TT><B>Unique&nbsp;</B></TT></TD>
    <TD><TT><B>&nbsp;Peptide</B></TT></TD></TR>
  <TR>
    <TD align=3D"RIGHT">&nbsp;</TD>
    <TD align=3D"RIGHT"><TT><A onmouseover=3D"activateEl('Q237', event)" =

      onmouseout=3D"clearEl()" =
href=3D"http://admin-pc/mascot/cgi/peptide_view.pl?file=3D..%2Fdata%2F201=
80515%2FF003032.dat&amp;query=3D237&amp;hit=3D1&amp;index=3DEPT01562.1&am=
p;db_idx=3D1&amp;px=3D1&amp;section=3D5&amp;ave_thresh=3D44&amp;_ignoreio=
nsscorebelow=3D-1&amp;report=3D0&amp;_sigthreshold=3D0.05&amp;_msresflags=
=3D1025&amp;_msresflags2=3D258&amp;percolate=3D-1&amp;percolate_rt=3D0&am=
p;_minpeplen=3D7&amp;sessionID=3Dall_secdisabledsession"=20
      target=3D"_blank">237</A>&nbsp;&nbsp;</TT></TD>
    <TD align=3D"RIGHT"><TT><FONT color=3D"#ff0000">  =20
      502.7829&nbsp;&nbsp;</FONT></TT></TD>
    <TD align=3D"RIGHT"><TT><FONT color=3D"#ff0000"> =20
      1003.5512&nbsp;&nbsp;</FONT></TT></TD>
    <TD align=3D"RIGHT"><TT><FONT color=3D"#ff0000"> =20
      1003.5549&nbsp;&nbsp;</FONT></TT></TD>
    <TD align=3D"RIGHT" nowrap=3D""><TT><FONT color=3D"#ff0000">   =20
      -3.69&nbsp;</FONT></TT></TD>
    <TD align=3D"RIGHT"><TT><FONT =
color=3D"#ff0000">0&nbsp;&nbsp;</FONT></TT></TD>
    <TD align=3D"RIGHT" nowrap=3D""><TT><FONT=20
      color=3D"#ff0000">51&nbsp;&nbsp;</FONT></TT></TD>
    <TD align=3D"RIGHT" nowrap=3D""><TT><FONT=20
      color=3D"#ff0000">0.018&nbsp;</FONT></TT></TD>
    <TD align=3D"RIGHT"><TT><FONT =
color=3D"#ff0000">1&nbsp;&nbsp;</FONT></TT></TD>
    <TD align=3D"RIGHT"><TT><FONT=20
      color=3D"#ff0000">&nbsp;&nbsp;&nbsp;&nbsp;</FONT></TT></TD>
    <TD nowrap=3D""><TT><FONT=20
  color=3D"#ff0000">&nbsp;K.AESSIVALSK.S</FONT></TT></TD></TR>
  <TR>
    <TD align=3D"RIGHT">&nbsp;</TD>
    <TD align=3D"RIGHT"><TT><A onmouseover=3D"activateEl('Q238', event)" =

      onmouseout=3D"clearEl()" =
href=3D"http://admin-pc/mascot/cgi/peptide_view.pl?file=3D..%2Fdata%2F201=
80515%2FF003032.dat&amp;query=3D238&amp;hit=3D1&amp;index=3DEPT01562.1&am=
p;db_idx=3D1&amp;px=3D1&amp;section=3D5&amp;ave_thresh=3D44&amp;_ignoreio=
nsscorebelow=3D-1&amp;report=3D0&amp;_sigthreshold=3D0.05&amp;_msresflags=
=3D1025&amp;_msresflags2=3D258&amp;percolate=3D-1&amp;percolate_rt=3D0&am=
p;_minpeplen=3D7&amp;sessionID=3Dall_secdisabledsession"=20
      target=3D"_blank">238</A>&nbsp;&nbsp;</TT></TD>
    <TD align=3D"RIGHT"><TT><FONT color=3D"#ff0000">  =20
      502.7835&nbsp;&nbsp;</FONT></TT></TD>
    <TD align=3D"RIGHT"><TT><FONT color=3D"#ff0000"> =20
      1003.5525&nbsp;&nbsp;</FONT></TT></TD>
    <TD align=3D"RIGHT"><TT><FONT color=3D"#ff0000"> =20
      1003.5549&nbsp;&nbsp;</FONT></TT></TD>
    <TD align=3D"RIGHT" nowrap=3D""><TT><FONT color=3D"#ff0000">   =20
      -2.47&nbsp;</FONT></TT></TD>
    <TD align=3D"RIGHT"><TT><FONT =
color=3D"#ff0000">0&nbsp;&nbsp;</FONT></TT></TD>
    <TD align=3D"RIGHT" nowrap=3D""><TT><FONT=20
      color=3D"#ff0000">(49)&nbsp;</FONT></TT></TD>
    <TD align=3D"RIGHT" nowrap=3D""><TT><FONT=20
      color=3D"#ff0000">0.028&nbsp;</FONT></TT></TD>
    <TD align=3D"RIGHT"><TT><FONT =
color=3D"#ff0000">1&nbsp;&nbsp;</FONT></TT></TD>
    <TD align=3D"RIGHT"><TT><FONT=20
      color=3D"#ff0000">&nbsp;&nbsp;&nbsp;&nbsp;</FONT></TT></TD>
    <TD nowrap=3D""><TT><FONT=20
  color=3D"#ff0000">&nbsp;K.AESSIVALSK.S</FONT></TT></TD></TR>
  <TR>
    <TD align=3D"RIGHT">&nbsp;</TD>
    <TD align=3D"RIGHT"><TT><A onmouseover=3D"activateEl('Q1019', =
event)"=20
      onmouseout=3D"clearEl()" =
href=3D"http://admin-pc/mascot/cgi/peptide_view.pl?file=3D..%2Fdata%2F201=
80515%2FF003032.dat&amp;query=3D1019&amp;hit=3D1&amp;index=3DEPT01562.1&a=
mp;db_idx=3D1&amp;px=3D1&amp;section=3D5&amp;ave_thresh=3D44&amp;_ignorei=
onsscorebelow=3D-1&amp;report=3D0&amp;_sigthreshold=3D0.05&amp;_msresflag=
s=3D1025&amp;_msresflags2=3D258&amp;percolate=3D-1&amp;percolate_rt=3D0&a=
mp;_minpeplen=3D7&amp;sessionID=3Dall_secdisabledsession"=20
      target=3D"_blank">1019</A>&nbsp;&nbsp;</TT></TD>
    <TD align=3D"RIGHT"><TT><FONT color=3D"#ff0000">  =20
      731.4089&nbsp;&nbsp;</FONT></TT></TD>
    <TD align=3D"RIGHT"><TT><FONT color=3D"#ff0000"> =20
      1460.8032&nbsp;&nbsp;</FONT></TT></TD>
    <TD align=3D"RIGHT"><TT><FONT color=3D"#ff0000"> =20
      1460.8086&nbsp;&nbsp;</FONT></TT></TD>
    <TD align=3D"RIGHT" nowrap=3D""><TT><FONT color=3D"#ff0000">   =20
      -3.70&nbsp;</FONT></TT></TD>
    <TD align=3D"RIGHT"><TT><FONT =
color=3D"#ff0000">1&nbsp;&nbsp;</FONT></TT></TD>
    <TD align=3D"RIGHT" nowrap=3D""><TT><FONT=20
      color=3D"#ff0000">61&nbsp;&nbsp;</FONT></TT></TD>
    <TD align=3D"RIGHT" nowrap=3D""><TT><FONT=20
      color=3D"#ff0000">0.00089&nbsp;</FONT></TT></TD>
    <TD align=3D"RIGHT"><TT><FONT =
color=3D"#ff0000">1&nbsp;&nbsp;</FONT></TT></TD>
    <TD align=3D"RIGHT"><TT><FONT=20
      color=3D"#ff0000">&nbsp;&nbsp;&nbsp;&nbsp;</FONT></TT></TD>
    <TD nowrap=3D""><TT><FONT=20
      color=3D"#ff0000">&nbsp;R.ETVKAESSIVALSK.S</FONT></TT></TD></TR>
  <TR>
    <TD align=3D"RIGHT">&nbsp;</TD>
    <TD align=3D"RIGHT"><TT><A onmouseover=3D"activateEl('Q1167', =
event)"=20
      onmouseout=3D"clearEl()" =
href=3D"http://admin-pc/mascot/cgi/peptide_view.pl?file=3D..%2Fdata%2F201=
80515%2FF003032.dat&amp;query=3D1167&amp;hit=3D1&amp;index=3DEPT01562.1&a=
mp;db_idx=3D1&amp;px=3D1&amp;section=3D5&amp;ave_thresh=3D44&amp;_ignorei=
onsscorebelow=3D-1&amp;report=3D0&amp;_sigthreshold=3D0.05&amp;_msresflag=
s=3D1025&amp;_msresflags2=3D258&amp;percolate=3D-1&amp;percolate_rt=3D0&a=
mp;_minpeplen=3D7&amp;sessionID=3Dall_secdisabledsession"=20
      target=3D"_blank">1167</A>&nbsp;&nbsp;</TT></TD>
    <TD align=3D"RIGHT"><TT><FONT color=3D"#ff0000">  =20
      804.3862&nbsp;&nbsp;</FONT></TT></TD>
    <TD align=3D"RIGHT"><TT><FONT color=3D"#ff0000"> =20
      1606.7578&nbsp;&nbsp;</FONT></TT></TD>
    <TD align=3D"RIGHT"><TT><FONT color=3D"#ff0000"> =20
      1606.7627&nbsp;&nbsp;</FONT></TT></TD>
    <TD align=3D"RIGHT" nowrap=3D""><TT><FONT color=3D"#ff0000">   =20
      -3.08&nbsp;</FONT></TT></TD>
    <TD align=3D"RIGHT"><TT><FONT =
color=3D"#ff0000">0&nbsp;&nbsp;</FONT></TT></TD>
    <TD align=3D"RIGHT" nowrap=3D""><TT><FONT=20
      color=3D"#ff0000">88&nbsp;&nbsp;</FONT></TT></TD>
    <TD align=3D"RIGHT" nowrap=3D""><TT><FONT=20
      color=3D"#ff0000">3.7e-006&nbsp;</FONT></TT></TD>
    <TD align=3D"RIGHT"><TT><FONT =
color=3D"#ff0000">1&nbsp;&nbsp;</FONT></TT></TD>
    <TD align=3D"RIGHT"><TT><FONT=20
      color=3D"#ff0000">&nbsp;&nbsp;&nbsp;&nbsp;</FONT></TT></TD>
    <TD nowrap=3D""><TT><FONT=20
      color=3D"#ff0000">&nbsp;R.ILADEFGWDVTDAR.K</FONT></TT></TD></TR>
  <TR>
    <TD align=3D"RIGHT">&nbsp;</TD>
    <TD align=3D"RIGHT"><TT><A onmouseover=3D"activateEl('Q1168', =
event)"=20
      onmouseout=3D"clearEl()" =
href=3D"http://admin-pc/mascot/cgi/peptide_view.pl?file=3D..%2Fdata%2F201=
80515%2FF003032.dat&amp;query=3D1168&amp;hit=3D1&amp;index=3DEPT01562.1&a=
mp;db_idx=3D1&amp;px=3D1&amp;section=3D5&amp;ave_thresh=3D44&amp;_ignorei=
onsscorebelow=3D-1&amp;report=3D0&amp;_sigthreshold=3D0.05&amp;_msresflag=
s=3D1025&amp;_msresflags2=3D258&amp;percolate=3D-1&amp;percolate_rt=3D0&a=
mp;_minpeplen=3D7&amp;sessionID=3Dall_secdisabledsession"=20
      target=3D"_blank">1168</A>&nbsp;&nbsp;</TT></TD>
    <TD align=3D"RIGHT"><TT><FONT color=3D"#ff0000">  =20
      804.3879&nbsp;&nbsp;</FONT></TT></TD>
    <TD align=3D"RIGHT"><TT><FONT color=3D"#ff0000"> =20
      1606.7613&nbsp;&nbsp;</FONT></TT></TD>
    <TD align=3D"RIGHT"><TT><FONT color=3D"#ff0000"> =20
      1606.7627&nbsp;&nbsp;</FONT></TT></TD>
    <TD align=3D"RIGHT" nowrap=3D""><TT><FONT color=3D"#ff0000">   =20
      -0.88&nbsp;</FONT></TT></TD>
    <TD align=3D"RIGHT"><TT><FONT =
color=3D"#ff0000">0&nbsp;&nbsp;</FONT></TT></TD>
    <TD align=3D"RIGHT" nowrap=3D""><TT><FONT=20
      color=3D"#ff0000">(88)&nbsp;</FONT></TT></TD>
    <TD align=3D"RIGHT" nowrap=3D""><TT><FONT=20
      color=3D"#ff0000">4.2e-006&nbsp;</FONT></TT></TD>
    <TD align=3D"RIGHT"><TT><FONT =
color=3D"#ff0000">1&nbsp;&nbsp;</FONT></TT></TD>
    <TD align=3D"RIGHT"><TT><FONT=20
      color=3D"#ff0000">&nbsp;&nbsp;&nbsp;&nbsp;</FONT></TT></TD>
    <TD nowrap=3D""><TT><FONT=20
      color=3D"#ff0000">&nbsp;R.ILADEFGWDVTDAR.K</FONT></TT></TD></TR>
  <TR>
    <TD align=3D"RIGHT">&nbsp;</TD>
    <TD align=3D"RIGHT"><TT><A onmouseover=3D"activateEl('Q1352', =
event)"=20
      onmouseout=3D"clearEl()" =
href=3D"http://admin-pc/mascot/cgi/peptide_view.pl?file=3D..%2Fdata%2F201=
80515%2FF003032.dat&amp;query=3D1352&amp;hit=3D1&amp;index=3DEPT01562.1&a=
mp;db_idx=3D1&amp;px=3D1&amp;section=3D5&amp;ave_thresh=3D44&amp;_ignorei=
onsscorebelow=3D-1&amp;report=3D0&amp;_sigthreshold=3D0.05&amp;_msresflag=
s=3D1025&amp;_msresflags2=3D258&amp;percolate=3D-1&amp;percolate_rt=3D0&a=
mp;_minpeplen=3D7&amp;sessionID=3Dall_secdisabledsession"=20
      target=3D"_blank">1352</A>&nbsp;&nbsp;</TT></TD>
    <TD align=3D"RIGHT"><TT><FONT color=3D"#ff0000">  =20
      868.4338&nbsp;&nbsp;</FONT></TT></TD>
    <TD align=3D"RIGHT"><TT><FONT color=3D"#ff0000"> =20
      1734.8530&nbsp;&nbsp;</FONT></TT></TD>
    <TD align=3D"RIGHT"><TT><FONT color=3D"#ff0000"> =20
      1734.8577&nbsp;&nbsp;</FONT></TT></TD>
    <TD align=3D"RIGHT" nowrap=3D""><TT><FONT color=3D"#ff0000">   =20
      -2.70&nbsp;</FONT></TT></TD>
    <TD align=3D"RIGHT"><TT><FONT =
color=3D"#ff0000">1&nbsp;&nbsp;</FONT></TT></TD>
    <TD align=3D"RIGHT" nowrap=3D""><TT><FONT=20
      color=3D"#ff0000">64&nbsp;&nbsp;</FONT></TT></TD>
    <TD align=3D"RIGHT" nowrap=3D""><TT><FONT=20
      color=3D"#ff0000">0.001&nbsp;</FONT></TT></TD>
    <TD align=3D"RIGHT"><TT><FONT =
color=3D"#ff0000">1&nbsp;&nbsp;</FONT></TT></TD>
    <TD align=3D"RIGHT"><TT><FONT=20
      color=3D"#ff0000">&nbsp;&nbsp;&nbsp;&nbsp;</FONT></TT></TD>
    <TD nowrap=3D""><TT><FONT=20
      color=3D"#ff0000">&nbsp;R.ILADEFGWDVTDARK.I</FONT></TT></TD></TR>
  <TR>
    <TD align=3D"RIGHT"><INPUT name=3D"QUE" type=3D"checkbox" =
checked=3D"" value=3D"1785.850842 from(596.290890,3+) =
intensity(186618.2813) =
title(File%3a%20%22D%3a%5cLC%2dMS%20Data%5cRaw%20file%5c180509%5c180509_%=
28051%29_IN14%2eraw%22%3b%20SpectrumID%3a%20%22921%22%3b%20scans%3a%20%22=
1479%22) rtinseconds(1237) scans(1479) index(920) query(1379)"></TD>
    <TD align=3D"RIGHT"><TT><A onmouseover=3D"activateEl('Q1379', =
event)"=20
      onmouseout=3D"clearEl()" =
href=3D"http://admin-pc/mascot/cgi/peptide_view.pl?file=3D..%2Fdata%2F201=
80515%2FF003032.dat&amp;query=3D1379&amp;hit=3D1&amp;index=3DEPT01562.1&a=
mp;db_idx=3D1&amp;px=3D1&amp;section=3D5&amp;ave_thresh=3D44&amp;_ignorei=
onsscorebelow=3D-1&amp;report=3D0&amp;_sigthreshold=3D0.05&amp;_msresflag=
s=3D1025&amp;_msresflags2=3D258&amp;percolate=3D-1&amp;percolate_rt=3D0&a=
mp;_minpeplen=3D7&amp;sessionID=3Dall_secdisabledsession"=20
      target=3D"_blank">1379</A>&nbsp;&nbsp;</TT></TD>
    <TD align=3D"RIGHT"><TT><FONT color=3D"#ff0000"><B>  =20
      596.2909&nbsp;&nbsp;</B></FONT></TT></TD>
    <TD align=3D"RIGHT"><TT><FONT color=3D"#ff0000"><B> =20
      1785.8508&nbsp;&nbsp;</B></FONT></TT></TD>
    <TD align=3D"RIGHT"><TT><FONT color=3D"#ff0000"><B> =20
      1785.8574&nbsp;&nbsp;</B></FONT></TT></TD>
    <TD align=3D"RIGHT" nowrap=3D""><TT><FONT color=3D"#ff0000"><B>   =20
      -3.65&nbsp;</B></FONT></TT></TD>
    <TD align=3D"RIGHT"><TT><FONT=20
      color=3D"#ff0000"><B>0&nbsp;&nbsp;</B></FONT></TT></TD>
    <TD align=3D"RIGHT" nowrap=3D""><TT><FONT=20
      color=3D"#ff0000"><B>(54)&nbsp;</B></FONT></TT></TD>
    <TD align=3D"RIGHT" nowrap=3D""><TT><FONT=20
      color=3D"#ff0000"><B>0.0086&nbsp;</B></FONT></TT></TD>
    <TD align=3D"RIGHT"><TT><FONT=20
      color=3D"#ff0000"><B>1&nbsp;&nbsp;</B></FONT></TT></TD>
    <TD align=3D"RIGHT"><TT><FONT=20
      color=3D"#ff0000"><B>&nbsp;&nbsp;&nbsp;&nbsp;</B></FONT></TT></TD>
    <TD nowrap=3D""><TT><FONT=20
      =
color=3D"#ff0000"><B>&nbsp;K.AYLPVSESFGFNGELR.S</B></FONT></TT></TD></TR>=

  <TR>
    <TD align=3D"RIGHT"><INPUT name=3D"QUE" type=3D"checkbox" =
checked=3D"" value=3D"1785.851528 from(893.933040,2+) =
intensity(296255.8125) =
title(File%3a%20%22D%3a%5cLC%2dMS%20Data%5cRaw%20file%5c180509%5c180509_%=
28051%29_IN14%2eraw%22%3b%20SpectrumID%3a%20%22942%22%3b%20scans%3a%20%22=
1504%22) rtinseconds(1257) scans(1504) index(941) query(1380)"></TD>
    <TD align=3D"RIGHT"><TT><A onmouseover=3D"activateEl('Q1380', =
event)"=20
      onmouseout=3D"clearEl()" =
href=3D"http://admin-pc/mascot/cgi/peptide_view.pl?file=3D..%2Fdata%2F201=
80515%2FF003032.dat&amp;query=3D1380&amp;hit=3D1&amp;index=3DEPT01562.1&a=
mp;db_idx=3D1&amp;px=3D1&amp;section=3D5&amp;ave_thresh=3D44&amp;_ignorei=
onsscorebelow=3D-1&amp;report=3D0&amp;_sigthreshold=3D0.05&amp;_msresflag=
s=3D1025&amp;_msresflags2=3D258&amp;percolate=3D-1&amp;percolate_rt=3D0&a=
mp;_minpeplen=3D7&amp;sessionID=3Dall_secdisabledsession"=20
      target=3D"_blank">1380</A>&nbsp;&nbsp;</TT></TD>
    <TD align=3D"RIGHT"><TT><FONT color=3D"#ff0000"><B>  =20
      893.9330&nbsp;&nbsp;</B></FONT></TT></TD>
    <TD align=3D"RIGHT"><TT><FONT color=3D"#ff0000"><B> =20
      1785.8515&nbsp;&nbsp;</B></FONT></TT></TD>
    <TD align=3D"RIGHT"><TT><FONT color=3D"#ff0000"><B> =20
      1785.8574&nbsp;&nbsp;</B></FONT></TT></TD>
    <TD align=3D"RIGHT" nowrap=3D""><TT><FONT color=3D"#ff0000"><B>   =20
      -3.27&nbsp;</B></FONT></TT></TD>
    <TD align=3D"RIGHT"><TT><FONT=20
      color=3D"#ff0000"><B>0&nbsp;&nbsp;</B></FONT></TT></TD>
    <TD align=3D"RIGHT" nowrap=3D""><TT><FONT=20
      color=3D"#ff0000"><B>77&nbsp;&nbsp;</B></FONT></TT></TD>
    <TD align=3D"RIGHT" nowrap=3D""><TT><FONT=20
      color=3D"#ff0000"><B>3.9e-005&nbsp;</B></FONT></TT></TD>
    <TD align=3D"RIGHT"><TT><FONT=20
      color=3D"#ff0000"><B>1&nbsp;&nbsp;</B></FONT></TT></TD>
    <TD align=3D"RIGHT"><TT><FONT=20
      color=3D"#ff0000"><B>&nbsp;&nbsp;&nbsp;&nbsp;</B></FONT></TT></TD>
    <TD nowrap=3D""><TT><FONT=20
      =
color=3D"#ff0000"><B>&nbsp;K.AYLPVSESFGFNGELR.S</B></FONT></TT></TD></TR>=

  <TR>
    <TD align=3D"RIGHT"><INPUT name=3D"QUE" type=3D"checkbox" =
checked=3D"" value=3D"1785.854588 from(893.934570,2+) =
intensity(807274.0625) =
title(File%3a%20%22D%3a%5cLC%2dMS%20Data%5cRaw%20file%5c180509%5c180509_%=
28051%29_IN14%2eraw%22%3b%20SpectrumID%3a%20%22906%22%3b%20scans%3a%20%22=
1462%22) rtinseconds(1224) scans(1462) index(905) query(1381)"></TD>
    <TD align=3D"RIGHT"><TT><A onmouseover=3D"activateEl('Q1381', =
event)"=20
      onmouseout=3D"clearEl()" =
href=3D"http://admin-pc/mascot/cgi/peptide_view.pl?file=3D..%2Fdata%2F201=
80515%2FF003032.dat&amp;query=3D1381&amp;hit=3D1&amp;index=3DEPT01562.1&a=
mp;db_idx=3D1&amp;px=3D1&amp;section=3D5&amp;ave_thresh=3D44&amp;_ignorei=
onsscorebelow=3D-1&amp;report=3D0&amp;_sigthreshold=3D0.05&amp;_msresflag=
s=3D1025&amp;_msresflags2=3D258&amp;percolate=3D-1&amp;percolate_rt=3D0&a=
mp;_minpeplen=3D7&amp;sessionID=3Dall_secdisabledsession"=20
      target=3D"_blank">1381</A>&nbsp;&nbsp;</TT></TD>
    <TD align=3D"RIGHT"><TT><FONT color=3D"#ff0000"><B>  =20
      893.9346&nbsp;&nbsp;</B></FONT></TT></TD>
    <TD align=3D"RIGHT"><TT><FONT color=3D"#ff0000"><B> =20
      1785.8546&nbsp;&nbsp;</B></FONT></TT></TD>
    <TD align=3D"RIGHT"><TT><FONT color=3D"#ff0000"><B> =20
      1785.8574&nbsp;&nbsp;</B></FONT></TT></TD>
    <TD align=3D"RIGHT" nowrap=3D""><TT><FONT color=3D"#ff0000"><B>   =20
      -1.55&nbsp;</B></FONT></TT></TD>
    <TD align=3D"RIGHT"><TT><FONT=20
      color=3D"#ff0000"><B>0&nbsp;&nbsp;</B></FONT></TT></TD>
    <TD align=3D"RIGHT" nowrap=3D""><TT><FONT=20
      color=3D"#ff0000"><B>(76)&nbsp;</B></FONT></TT></TD>
    <TD align=3D"RIGHT" nowrap=3D""><TT><FONT=20
      color=3D"#ff0000"><B>5.2e-005&nbsp;</B></FONT></TT></TD>
    <TD align=3D"RIGHT"><TT><FONT=20
      color=3D"#ff0000"><B>1&nbsp;&nbsp;</B></FONT></TT></TD>
    <TD align=3D"RIGHT"><TT><FONT=20
      color=3D"#ff0000"><B>&nbsp;&nbsp;&nbsp;&nbsp;</B></FONT></TT></TD>
    <TD nowrap=3D""><TT><FONT=20
      =
color=3D"#ff0000"><B>&nbsp;K.AYLPVSESFGFNGELR.S</B></FONT></TT></TD></TR>=
</TBODY></TABLE><BR>
<HR>

<TABLE border=3D"0" cellspacing=3D"0">
  <TBODY>
  <TR>
    <TD><TT><B><A =
name=3D"Hit5">5.</A>&nbsp;&nbsp;&nbsp;&nbsp;</B></TT></TD>
    <TD nowrap=3D""><TT><A =
href=3D"http://admin-pc/mascot/cgi/protein_view.pl?file=3D..%2Fdata%2F201=
80515%2FF003032.dat&amp;hit=3DGAW06625.1&amp;db_idx=3D1&amp;px=3D1&amp;av=
e_thresh=3D44&amp;_ignoreionsscorebelow=3D-1&amp;report=3D0&amp;_sigthres=
hold=3D0.05&amp;_msresflags=3D1025&amp;_msresflags2=3D258&amp;percolate=3D=
-1&amp;percolate_rt=3D0&amp;_minpeplen=3D7&amp;sessionID=3Dall_secdisable=
dsession"=20
      =
target=3D"_blank">GAW06625.1</A>&nbsp;&nbsp;&nbsp;&nbsp;<B>Mass:</B>&nbsp=
;50551&nbsp;&nbsp;&nbsp;&nbsp;<B>Score:</B>&nbsp;318&nbsp;&nbsp;&nbsp;&nb=
sp;<B>Matches:</B>&nbsp;19(19)&nbsp;&nbsp;<B>Sequences:</B>&nbsp;5(5)&nbs=
p;&nbsp;<B>emPAI:</B>&nbsp;0.46</TT></TD></TR>
  <TR>
    <TD>&nbsp;</TD>
    <TD nowrap=3D""><TT>aspartate aminotransferase [Lentinula=20
  edodes]</TT></TD></TR></TBODY></TABLE>
<TABLE border=3D"0" cellspacing=3D"0">
  <TBODY>
  <TR>
    <TD align=3D"RIGHT"><INPUT name=3D"INCLUDE" =
onclick=3D"SaveClicks(this,this.form)"=20
      type=3D"checkbox" value=3D"5"></TD>
    <TD nowrap=3D""><TT>Check to include this hit in error tolerant =
search or=20
      archive report</TT></TD></TR>
  <TR>
    <TD><TT>&nbsp;&nbsp;&nbsp;&nbsp;&nbsp;&nbsp;</TT></TD>
    <TD>&nbsp;</TD></TR></TBODY></TABLE>
<TABLE border=3D"0" cellspacing=3D"0" cellpadding=3D"0">
  <TBODY>
  <TR>
    <TD><TT>&nbsp;&nbsp;&nbsp;&nbsp;&nbsp;&nbsp;</TT></TD>
    <TD align=3D"RIGHT"><TT><B>Query&nbsp;&nbsp;</B></TT></TD>
    <TD align=3D"RIGHT"><TT><B>Observed&nbsp;&nbsp;</B></TT></TD>
    <TD align=3D"RIGHT" =
nowrap=3D""><TT><B>Mr(expt)&nbsp;&nbsp;</B></TT></TD>
    <TD align=3D"RIGHT" =
nowrap=3D""><TT><B>Mr(calc)&nbsp;&nbsp;</B></TT></TD>
    <TD align=3D"RIGHT"><TT><B>&nbsp;ppm&nbsp;&nbsp;</B></TT></TD>
    <TD align=3D"RIGHT"><TT><B>Miss&nbsp;</B></TT></TD>
    <TD align=3D"RIGHT"><TT><B>Score&nbsp;</B></TT></TD>
    <TD align=3D"RIGHT"><TT><B>Expect&nbsp;</B></TT></TD>
    <TD align=3D"RIGHT"><TT><B>Rank&nbsp;</B></TT></TD>
    <TD align=3D"RIGHT"><TT><B>Unique&nbsp;</B></TT></TD>
    <TD><TT><B>&nbsp;Peptide</B></TT></TD></TR>
  <TR>
    <TD align=3D"RIGHT"><INPUT name=3D"QUE" type=3D"checkbox" =
checked=3D"" value=3D"1143.599348 from(572.806950,2+) =
intensity(1280285.2500) =
title(File%3a%20%22D%3a%5cLC%2dMS%20Data%5cRaw%20file%5c180509%5c180509_%=
28051%29_IN14%2eraw%22%3b%20SpectrumID%3a%20%22517%22%3b%20scans%3a%20%22=
1008%22) rtinseconds(880) scans(1008) index(516) query(440)"></TD>
    <TD align=3D"RIGHT"><TT><A onmouseover=3D"activateEl('Q440', event)" =

      onmouseout=3D"clearEl()" =
href=3D"http://admin-pc/mascot/cgi/peptide_view.pl?file=3D..%2Fdata%2F201=
80515%2FF003032.dat&amp;query=3D440&amp;hit=3D1&amp;index=3DGAW06625.1&am=
p;db_idx=3D1&amp;px=3D1&amp;section=3D5&amp;ave_thresh=3D44&amp;_ignoreio=
nsscorebelow=3D-1&amp;report=3D0&amp;_sigthreshold=3D0.05&amp;_msresflags=
=3D1025&amp;_msresflags2=3D258&amp;percolate=3D-1&amp;percolate_rt=3D0&am=
p;_minpeplen=3D7&amp;sessionID=3Dall_secdisabledsession"=20
      target=3D"_blank">440</A>&nbsp;&nbsp;</TT></TD>
    <TD align=3D"RIGHT"><TT><FONT color=3D"#ff0000"><B>  =20
      572.8070&nbsp;&nbsp;</B></FONT></TT></TD>
    <TD align=3D"RIGHT"><TT><FONT color=3D"#ff0000"><B> =20
      1143.5993&nbsp;&nbsp;</B></FONT></TT></TD>
    <TD align=3D"RIGHT"><TT><FONT color=3D"#ff0000"><B> =20
      1143.6037&nbsp;&nbsp;</B></FONT></TT></TD>
    <TD align=3D"RIGHT" nowrap=3D""><TT><FONT color=3D"#ff0000"><B>   =20
      -3.76&nbsp;</B></FONT></TT></TD>
    <TD align=3D"RIGHT"><TT><FONT=20
      color=3D"#ff0000"><B>0&nbsp;&nbsp;</B></FONT></TT></TD>
    <TD align=3D"RIGHT" nowrap=3D""><TT><FONT=20
      color=3D"#ff0000"><B>(49)&nbsp;</B></FONT></TT></TD>
    <TD align=3D"RIGHT" nowrap=3D""><TT><FONT=20
      color=3D"#ff0000"><B>0.031&nbsp;</B></FONT></TT></TD>
    <TD align=3D"RIGHT"><TT><FONT=20
      color=3D"#ff0000"><B>1&nbsp;&nbsp;</B></FONT></TT></TD>
    <TD align=3D"RIGHT"><TT><FONT=20
      color=3D"#ff0000"><B>U&nbsp;&nbsp;&nbsp;</B></FONT></TT></TD>
    <TD nowrap=3D""><TT><FONT=20
      =
color=3D"#ff0000"><B>&nbsp;K.AHIYLTVNGR.I</B></FONT></TT></TD></TR>
  <TR>
    <TD align=3D"RIGHT"><INPUT name=3D"QUE" type=3D"checkbox" =
checked=3D"" value=3D"1143.600688 from(572.807620,2+) =
intensity(1653906.0000) =
title(File%3a%20%22D%3a%5cLC%2dMS%20Data%5cRaw%20file%5c180509%5c180509_%=
28051%29_IN14%2eraw%22%3b%20SpectrumID%3a%20%22474%22%3b%20scans%3a%20%22=
958%22) rtinseconds(845) scans(958) index(473) query(441)"></TD>
    <TD align=3D"RIGHT"><TT><A onmouseover=3D"activateEl('Q441', event)" =

      onmouseout=3D"clearEl()" =
href=3D"http://admin-pc/mascot/cgi/peptide_view.pl?file=3D..%2Fdata%2F201=
80515%2FF003032.dat&amp;query=3D441&amp;hit=3D1&amp;index=3DGAW06625.1&am=
p;db_idx=3D1&amp;px=3D1&amp;section=3D5&amp;ave_thresh=3D44&amp;_ignoreio=
nsscorebelow=3D-1&amp;report=3D0&amp;_sigthreshold=3D0.05&amp;_msresflags=
=3D1025&amp;_msresflags2=3D258&amp;percolate=3D-1&amp;percolate_rt=3D0&am=
p;_minpeplen=3D7&amp;sessionID=3Dall_secdisabledsession"=20
      target=3D"_blank">441</A>&nbsp;&nbsp;</TT></TD>
    <TD align=3D"RIGHT"><TT><FONT color=3D"#ff0000"><B>  =20
      572.8076&nbsp;&nbsp;</B></FONT></TT></TD>
    <TD align=3D"RIGHT"><TT><FONT color=3D"#ff0000"><B> =20
      1143.6007&nbsp;&nbsp;</B></FONT></TT></TD>
    <TD align=3D"RIGHT"><TT><FONT color=3D"#ff0000"><B> =20
      1143.6037&nbsp;&nbsp;</B></FONT></TT></TD>
    <TD align=3D"RIGHT" nowrap=3D""><TT><FONT color=3D"#ff0000"><B>   =20
      -2.59&nbsp;</B></FONT></TT></TD>
    <TD align=3D"RIGHT"><TT><FONT=20
      color=3D"#ff0000"><B>0&nbsp;&nbsp;</B></FONT></TT></TD>
    <TD align=3D"RIGHT" nowrap=3D""><TT><FONT=20
      color=3D"#ff0000"><B>55&nbsp;&nbsp;</B></FONT></TT></TD>
    <TD align=3D"RIGHT" nowrap=3D""><TT><FONT=20
      color=3D"#ff0000"><B>0.0071&nbsp;</B></FONT></TT></TD>
    <TD align=3D"RIGHT"><TT><FONT=20
      color=3D"#ff0000"><B>1&nbsp;&nbsp;</B></FONT></TT></TD>
    <TD align=3D"RIGHT"><TT><FONT=20
      color=3D"#ff0000"><B>U&nbsp;&nbsp;&nbsp;</B></FONT></TT></TD>
    <TD nowrap=3D""><TT><FONT=20
      =
color=3D"#ff0000"><B>&nbsp;K.AHIYLTVNGR.I</B></FONT></TT></TD></TR>
  <TR>
    <TD align=3D"RIGHT"><INPUT name=3D"QUE" type=3D"checkbox" =
checked=3D"" value=3D"1212.609108 from(607.311830,2+) =
intensity(3178792.2500) =
title(File%3a%20%22D%3a%5cLC%2dMS%20Data%5cRaw%20file%5c180509%5c180509_%=
28051%29_IN14%2eraw%22%3b%20SpectrumID%3a%20%22660%22%3b%20scans%3a%20%22=
1175%22) rtinseconds(1003) scans(1175) index(659) query(600)"></TD>
    <TD align=3D"RIGHT"><TT><A onmouseover=3D"activateEl('Q600', event)" =

      onmouseout=3D"clearEl()" =
href=3D"http://admin-pc/mascot/cgi/peptide_view.pl?file=3D..%2Fdata%2F201=
80515%2FF003032.dat&amp;query=3D600&amp;hit=3D1&amp;index=3DGAW06625.1&am=
p;db_idx=3D1&amp;px=3D1&amp;section=3D5&amp;ave_thresh=3D44&amp;_ignoreio=
nsscorebelow=3D-1&amp;report=3D0&amp;_sigthreshold=3D0.05&amp;_msresflags=
=3D1025&amp;_msresflags2=3D258&amp;percolate=3D-1&amp;percolate_rt=3D0&am=
p;_minpeplen=3D7&amp;sessionID=3Dall_secdisabledsession"=20
      target=3D"_blank">600</A>&nbsp;&nbsp;</TT></TD>
    <TD align=3D"RIGHT"><TT><FONT color=3D"#ff0000"><B>  =20
      607.3118&nbsp;&nbsp;</B></FONT></TT></TD>
    <TD align=3D"RIGHT"><TT><FONT color=3D"#ff0000"><B> =20
      1212.6091&nbsp;&nbsp;</B></FONT></TT></TD>
    <TD align=3D"RIGHT"><TT><FONT color=3D"#ff0000"><B> =20
      1212.6139&nbsp;&nbsp;</B></FONT></TT></TD>
    <TD align=3D"RIGHT" nowrap=3D""><TT><FONT color=3D"#ff0000"><B>   =20
      -3.93&nbsp;</B></FONT></TT></TD>
    <TD align=3D"RIGHT"><TT><FONT=20
      color=3D"#ff0000"><B>0&nbsp;&nbsp;</B></FONT></TT></TD>
    <TD align=3D"RIGHT" nowrap=3D""><TT><FONT=20
      color=3D"#ff0000"><B>79&nbsp;&nbsp;</B></FONT></TT></TD>
    <TD align=3D"RIGHT" nowrap=3D""><TT><FONT=20
      color=3D"#ff0000"><B>3.3e-005&nbsp;</B></FONT></TT></TD>
    <TD align=3D"RIGHT"><TT><FONT=20
      color=3D"#ff0000"><B>1&nbsp;&nbsp;</B></FONT></TT></TD>
    <TD align=3D"RIGHT"><TT><FONT=20
      color=3D"#ff0000"><B>U&nbsp;&nbsp;&nbsp;</B></FONT></TT></TD>
    <TD nowrap=3D""><TT><FONT=20
      =
color=3D"#ff0000"><B>&nbsp;R.YFATSLDAAVR.G</B></FONT></TT></TD></TR>
  <TR>
    <TD align=3D"RIGHT"><INPUT name=3D"QUE" type=3D"checkbox" =
checked=3D"" value=3D"1212.609228 from(607.311890,2+) =
intensity(348599.9063) =
title(File%3a%20%22D%3a%5cLC%2dMS%20Data%5cRaw%20file%5c180509%5c180509_%=
28051%29_IN14%2eraw%22%3b%20SpectrumID%3a%20%22616%22%3b%20scans%3a%20%22=
1123%22) rtinseconds(963) scans(1123) index(615) query(601)"></TD>
    <TD align=3D"RIGHT"><TT><A onmouseover=3D"activateEl('Q601', event)" =

      onmouseout=3D"clearEl()" =
href=3D"http://admin-pc/mascot/cgi/peptide_view.pl?file=3D..%2Fdata%2F201=
80515%2FF003032.dat&amp;query=3D601&amp;hit=3D1&amp;index=3DGAW06625.1&am=
p;db_idx=3D1&amp;px=3D1&amp;section=3D5&amp;ave_thresh=3D44&amp;_ignoreio=
nsscorebelow=3D-1&amp;report=3D0&amp;_sigthreshold=3D0.05&amp;_msresflags=
=3D1025&amp;_msresflags2=3D258&amp;percolate=3D-1&amp;percolate_rt=3D0&am=
p;_minpeplen=3D7&amp;sessionID=3Dall_secdisabledsession"=20
      target=3D"_blank">601</A>&nbsp;&nbsp;</TT></TD>
    <TD align=3D"RIGHT"><TT><FONT color=3D"#ff0000"><B>  =20
      607.3119&nbsp;&nbsp;</B></FONT></TT></TD>
    <TD align=3D"RIGHT"><TT><FONT color=3D"#ff0000"><B> =20
      1212.6092&nbsp;&nbsp;</B></FONT></TT></TD>
    <TD align=3D"RIGHT"><TT><FONT color=3D"#ff0000"><B> =20
      1212.6139&nbsp;&nbsp;</B></FONT></TT></TD>
    <TD align=3D"RIGHT" nowrap=3D""><TT><FONT color=3D"#ff0000"><B>   =20
      -3.83&nbsp;</B></FONT></TT></TD>
    <TD align=3D"RIGHT"><TT><FONT=20
      color=3D"#ff0000"><B>0&nbsp;&nbsp;</B></FONT></TT></TD>
    <TD align=3D"RIGHT" nowrap=3D""><TT><FONT=20
      color=3D"#ff0000"><B>(65)&nbsp;</B></FONT></TT></TD>
    <TD align=3D"RIGHT" nowrap=3D""><TT><FONT=20
      color=3D"#ff0000"><B>0.0008&nbsp;</B></FONT></TT></TD>
    <TD align=3D"RIGHT"><TT><FONT=20
      color=3D"#ff0000"><B>1&nbsp;&nbsp;</B></FONT></TT></TD>
    <TD align=3D"RIGHT"><TT><FONT=20
      color=3D"#ff0000"><B>U&nbsp;&nbsp;&nbsp;</B></FONT></TT></TD>
    <TD nowrap=3D""><TT><FONT=20
      =
color=3D"#ff0000"><B>&nbsp;R.YFATSLDAAVR.G</B></FONT></TT></TD></TR>
  <TR>
    <TD align=3D"RIGHT"><INPUT name=3D"QUE" type=3D"checkbox" =
checked=3D"" value=3D"1212.610208 from(607.312380,2+) =
intensity(1609903.7500) =
title(File%3a%20%22D%3a%5cLC%2dMS%20Data%5cRaw%20file%5c180509%5c180509_%=
28051%29_IN14%2eraw%22%3b%20SpectrumID%3a%20%22732%22%3b%20scans%3a%20%22=
1259%22) rtinseconds(1065) scans(1259) index(731) query(602)"></TD>
    <TD align=3D"RIGHT"><TT><A onmouseover=3D"activateEl('Q602', event)" =

      onmouseout=3D"clearEl()" =
href=3D"http://admin-pc/mascot/cgi/peptide_view.pl?file=3D..%2Fdata%2F201=
80515%2FF003032.dat&amp;query=3D602&amp;hit=3D1&amp;index=3DGAW06625.1&am=
p;db_idx=3D1&amp;px=3D1&amp;section=3D5&amp;ave_thresh=3D44&amp;_ignoreio=
nsscorebelow=3D-1&amp;report=3D0&amp;_sigthreshold=3D0.05&amp;_msresflags=
=3D1025&amp;_msresflags2=3D258&amp;percolate=3D-1&amp;percolate_rt=3D0&am=
p;_minpeplen=3D7&amp;sessionID=3Dall_secdisabledsession"=20
      target=3D"_blank">602</A>&nbsp;&nbsp;</TT></TD>
    <TD align=3D"RIGHT"><TT><FONT color=3D"#ff0000"><B>  =20
      607.3124&nbsp;&nbsp;</B></FONT></TT></TD>
    <TD align=3D"RIGHT"><TT><FONT color=3D"#ff0000"><B> =20
      1212.6102&nbsp;&nbsp;</B></FONT></TT></TD>
    <TD align=3D"RIGHT"><TT><FONT color=3D"#ff0000"><B> =20
      1212.6139&nbsp;&nbsp;</B></FONT></TT></TD>
    <TD align=3D"RIGHT" nowrap=3D""><TT><FONT color=3D"#ff0000"><B>   =20
      -3.02&nbsp;</B></FONT></TT></TD>
    <TD align=3D"RIGHT"><TT><FONT=20
      color=3D"#ff0000"><B>0&nbsp;&nbsp;</B></FONT></TT></TD>
    <TD align=3D"RIGHT" nowrap=3D""><TT><FONT=20
      color=3D"#ff0000"><B>(66)&nbsp;</B></FONT></TT></TD>
    <TD align=3D"RIGHT" nowrap=3D""><TT><FONT=20
      color=3D"#ff0000"><B>0.00061&nbsp;</B></FONT></TT></TD>
    <TD align=3D"RIGHT"><TT><FONT=20
      color=3D"#ff0000"><B>1&nbsp;&nbsp;</B></FONT></TT></TD>
    <TD align=3D"RIGHT"><TT><FONT=20
      color=3D"#ff0000"><B>U&nbsp;&nbsp;&nbsp;</B></FONT></TT></TD>
    <TD nowrap=3D""><TT><FONT=20
      =
color=3D"#ff0000"><B>&nbsp;R.YFATSLDAAVR.G</B></FONT></TT></TD></TR>
  <TR>
    <TD align=3D"RIGHT"><INPUT name=3D"QUE" type=3D"checkbox" =
checked=3D"" value=3D"1212.611548 from(607.313050,2+) =
intensity(9732091.0000) =
title(File%3a%20%22D%3a%5cLC%2dMS%20Data%5cRaw%20file%5c180509%5c180509_%=
28051%29_IN14%2eraw%22%3b%20SpectrumID%3a%20%22696%22%3b%20scans%3a%20%22=
1217%22) rtinseconds(1034) scans(1217) index(695) query(603)"></TD>
    <TD align=3D"RIGHT"><TT><A onmouseover=3D"activateEl('Q603', event)" =

      onmouseout=3D"clearEl()" =
href=3D"http://admin-pc/mascot/cgi/peptide_view.pl?file=3D..%2Fdata%2F201=
80515%2FF003032.dat&amp;query=3D603&amp;hit=3D1&amp;index=3DGAW06625.1&am=
p;db_idx=3D1&amp;px=3D1&amp;section=3D5&amp;ave_thresh=3D44&amp;_ignoreio=
nsscorebelow=3D-1&amp;report=3D0&amp;_sigthreshold=3D0.05&amp;_msresflags=
=3D1025&amp;_msresflags2=3D258&amp;percolate=3D-1&amp;percolate_rt=3D0&am=
p;_minpeplen=3D7&amp;sessionID=3Dall_secdisabledsession"=20
      target=3D"_blank">603</A>&nbsp;&nbsp;</TT></TD>
    <TD align=3D"RIGHT"><TT><FONT color=3D"#ff0000"><B>  =20
      607.3130&nbsp;&nbsp;</B></FONT></TT></TD>
    <TD align=3D"RIGHT"><TT><FONT color=3D"#ff0000"><B> =20
      1212.6115&nbsp;&nbsp;</B></FONT></TT></TD>
    <TD align=3D"RIGHT"><TT><FONT color=3D"#ff0000"><B> =20
      1212.6139&nbsp;&nbsp;</B></FONT></TT></TD>
    <TD align=3D"RIGHT" nowrap=3D""><TT><FONT color=3D"#ff0000"><B>   =20
      -1.92&nbsp;</B></FONT></TT></TD>
    <TD align=3D"RIGHT"><TT><FONT=20
      color=3D"#ff0000"><B>0&nbsp;&nbsp;</B></FONT></TT></TD>
    <TD align=3D"RIGHT" nowrap=3D""><TT><FONT=20
      color=3D"#ff0000"><B>(76)&nbsp;</B></FONT></TT></TD>
    <TD align=3D"RIGHT" nowrap=3D""><TT><FONT=20
      color=3D"#ff0000"><B>5.6e-005&nbsp;</B></FONT></TT></TD>
    <TD align=3D"RIGHT"><TT><FONT=20
      color=3D"#ff0000"><B>1&nbsp;&nbsp;</B></FONT></TT></TD>
    <TD align=3D"RIGHT"><TT><FONT=20
      color=3D"#ff0000"><B>U&nbsp;&nbsp;&nbsp;</B></FONT></TT></TD>
    <TD nowrap=3D""><TT><FONT=20
      =
color=3D"#ff0000"><B>&nbsp;R.YFATSLDAAVR.G</B></FONT></TT></TD></TR>
  <TR>
    <TD align=3D"RIGHT"><INPUT name=3D"QUE" type=3D"checkbox" =
checked=3D"" value=3D"1212.611668 from(607.313110,2+) =
intensity(94179.5000) =
title(File%3a%20%22D%3a%5cLC%2dMS%20Data%5cRaw%20file%5c180509%5c180509_%=
28051%29_IN14%2eraw%22%3b%20SpectrumID%3a%20%221395%22%3b%20scans%3a%20%2=
22033%22) rtinseconds(1660) scans(2033) index(1394) query(604)"></TD>
    <TD align=3D"RIGHT"><TT><A onmouseover=3D"activateEl('Q604', event)" =

      onmouseout=3D"clearEl()" =
href=3D"http://admin-pc/mascot/cgi/peptide_view.pl?file=3D..%2Fdata%2F201=
80515%2FF003032.dat&amp;query=3D604&amp;hit=3D1&amp;index=3DGAW06625.1&am=
p;db_idx=3D1&amp;px=3D1&amp;section=3D5&amp;ave_thresh=3D44&amp;_ignoreio=
nsscorebelow=3D-1&amp;report=3D0&amp;_sigthreshold=3D0.05&amp;_msresflags=
=3D1025&amp;_msresflags2=3D258&amp;percolate=3D-1&amp;percolate_rt=3D0&am=
p;_minpeplen=3D7&amp;sessionID=3Dall_secdisabledsession"=20
      target=3D"_blank">604</A>&nbsp;&nbsp;</TT></TD>
    <TD align=3D"RIGHT"><TT><FONT color=3D"#ff0000"><B>  =20
      607.3131&nbsp;&nbsp;</B></FONT></TT></TD>
    <TD align=3D"RIGHT"><TT><FONT color=3D"#ff0000"><B> =20
      1212.6117&nbsp;&nbsp;</B></FONT></TT></TD>
    <TD align=3D"RIGHT"><TT><FONT color=3D"#ff0000"><B> =20
      1212.6139&nbsp;&nbsp;</B></FONT></TT></TD>
    <TD align=3D"RIGHT" nowrap=3D""><TT><FONT color=3D"#ff0000"><B>   =20
      -1.82&nbsp;</B></FONT></TT></TD>
    <TD align=3D"RIGHT"><TT><FONT=20
      color=3D"#ff0000"><B>0&nbsp;&nbsp;</B></FONT></TT></TD>
    <TD align=3D"RIGHT" nowrap=3D""><TT><FONT=20
      color=3D"#ff0000"><B>(51)&nbsp;</B></FONT></TT></TD>
    <TD align=3D"RIGHT" nowrap=3D""><TT><FONT=20
      color=3D"#ff0000"><B>0.017&nbsp;</B></FONT></TT></TD>
    <TD align=3D"RIGHT"><TT><FONT=20
      color=3D"#ff0000"><B>1&nbsp;&nbsp;</B></FONT></TT></TD>
    <TD align=3D"RIGHT"><TT><FONT=20
      color=3D"#ff0000"><B>U&nbsp;&nbsp;&nbsp;</B></FONT></TT></TD>
    <TD nowrap=3D""><TT><FONT=20
      =
color=3D"#ff0000"><B>&nbsp;R.YFATSLDAAVR.G</B></FONT></TT></TD></TR>
  <TR>
    <TD align=3D"RIGHT"><INPUT name=3D"QUE" type=3D"checkbox" =
checked=3D"" value=3D"1212.612288 from(607.313420,2+) =
intensity(812746.1250) =
title(File%3a%20%22D%3a%5cLC%2dMS%20Data%5cRaw%20file%5c180509%5c180509_%=
28051%29_IN14%2eraw%22%3b%20SpectrumID%3a%20%22770%22%3b%20scans%3a%20%22=
1303%22) rtinseconds(1098) scans(1303) index(769) query(605)"></TD>
    <TD align=3D"RIGHT"><TT><A onmouseover=3D"activateEl('Q605', event)" =

      onmouseout=3D"clearEl()" =
href=3D"http://admin-pc/mascot/cgi/peptide_view.pl?file=3D..%2Fdata%2F201=
80515%2FF003032.dat&amp;query=3D605&amp;hit=3D1&amp;index=3DGAW06625.1&am=
p;db_idx=3D1&amp;px=3D1&amp;section=3D5&amp;ave_thresh=3D44&amp;_ignoreio=
nsscorebelow=3D-1&amp;report=3D0&amp;_sigthreshold=3D0.05&amp;_msresflags=
=3D1025&amp;_msresflags2=3D258&amp;percolate=3D-1&amp;percolate_rt=3D0&am=
p;_minpeplen=3D7&amp;sessionID=3Dall_secdisabledsession"=20
      target=3D"_blank">605</A>&nbsp;&nbsp;</TT></TD>
    <TD align=3D"RIGHT"><TT><FONT color=3D"#ff0000"><B>  =20
      607.3134&nbsp;&nbsp;</B></FONT></TT></TD>
    <TD align=3D"RIGHT"><TT><FONT color=3D"#ff0000"><B> =20
      1212.6123&nbsp;&nbsp;</B></FONT></TT></TD>
    <TD align=3D"RIGHT"><TT><FONT color=3D"#ff0000"><B> =20
      1212.6139&nbsp;&nbsp;</B></FONT></TT></TD>
    <TD align=3D"RIGHT" nowrap=3D""><TT><FONT color=3D"#ff0000"><B>   =20
      -1.31&nbsp;</B></FONT></TT></TD>
    <TD align=3D"RIGHT"><TT><FONT=20
      color=3D"#ff0000"><B>0&nbsp;&nbsp;</B></FONT></TT></TD>
    <TD align=3D"RIGHT" nowrap=3D""><TT><FONT=20
      color=3D"#ff0000"><B>(67)&nbsp;</B></FONT></TT></TD>
    <TD align=3D"RIGHT" nowrap=3D""><TT><FONT=20
      color=3D"#ff0000"><B>0.00045&nbsp;</B></FONT></TT></TD>
    <TD align=3D"RIGHT"><TT><FONT=20
      color=3D"#ff0000"><B>1&nbsp;&nbsp;</B></FONT></TT></TD>
    <TD align=3D"RIGHT"><TT><FONT=20
      color=3D"#ff0000"><B>U&nbsp;&nbsp;&nbsp;</B></FONT></TT></TD>
    <TD nowrap=3D""><TT><FONT=20
      =
color=3D"#ff0000"><B>&nbsp;R.YFATSLDAAVR.G</B></FONT></TT></TD></TR>
  <TR>
    <TD align=3D"RIGHT"><INPUT name=3D"QUE" type=3D"checkbox" =
checked=3D"" value=3D"1212.612528 from(607.313540,2+) =
intensity(182785.8438) =
title(File%3a%20%22D%3a%5cLC%2dMS%20Data%5cRaw%20file%5c180509%5c180509_%=
28051%29_IN14%2eraw%22%3b%20SpectrumID%3a%20%22645%22%3b%20scans%3a%20%22=
1157%22) rtinseconds(989) scans(1157) index(644) query(606)"></TD>
    <TD align=3D"RIGHT"><TT><A onmouseover=3D"activateEl('Q606', event)" =

      onmouseout=3D"clearEl()" =
href=3D"http://admin-pc/mascot/cgi/peptide_view.pl?file=3D..%2Fdata%2F201=
80515%2FF003032.dat&amp;query=3D606&amp;hit=3D1&amp;index=3DGAW06625.1&am=
p;db_idx=3D1&amp;px=3D1&amp;section=3D5&amp;ave_thresh=3D44&amp;_ignoreio=
nsscorebelow=3D-1&amp;report=3D0&amp;_sigthreshold=3D0.05&amp;_msresflags=
=3D1025&amp;_msresflags2=3D258&amp;percolate=3D-1&amp;percolate_rt=3D0&am=
p;_minpeplen=3D7&amp;sessionID=3Dall_secdisabledsession"=20
      target=3D"_blank">606</A>&nbsp;&nbsp;</TT></TD>
    <TD align=3D"RIGHT"><TT><FONT color=3D"#ff0000"><B>  =20
      607.3135&nbsp;&nbsp;</B></FONT></TT></TD>
    <TD align=3D"RIGHT"><TT><FONT color=3D"#ff0000"><B> =20
      1212.6125&nbsp;&nbsp;</B></FONT></TT></TD>
    <TD align=3D"RIGHT"><TT><FONT color=3D"#ff0000"><B> =20
      1212.6139&nbsp;&nbsp;</B></FONT></TT></TD>
    <TD align=3D"RIGHT" nowrap=3D""><TT><FONT color=3D"#ff0000"><B>   =20
      -1.11&nbsp;</B></FONT></TT></TD>
    <TD align=3D"RIGHT"><TT><FONT=20
      color=3D"#ff0000"><B>0&nbsp;&nbsp;</B></FONT></TT></TD>
    <TD align=3D"RIGHT" nowrap=3D""><TT><FONT=20
      color=3D"#ff0000"><B>(54)&nbsp;</B></FONT></TT></TD>
    <TD align=3D"RIGHT" nowrap=3D""><TT><FONT=20
      color=3D"#ff0000"><B>0.0086&nbsp;</B></FONT></TT></TD>
    <TD align=3D"RIGHT"><TT><FONT=20
      color=3D"#ff0000"><B>1&nbsp;&nbsp;</B></FONT></TT></TD>
    <TD align=3D"RIGHT"><TT><FONT=20
      color=3D"#ff0000"><B>U&nbsp;&nbsp;&nbsp;</B></FONT></TT></TD>
    <TD nowrap=3D""><TT><FONT=20
      =
color=3D"#ff0000"><B>&nbsp;R.YFATSLDAAVR.G</B></FONT></TT></TD></TR>
  <TR>
    <TD align=3D"RIGHT"><INPUT name=3D"QUE" type=3D"checkbox" =
checked=3D"" value=3D"1342.673068 from(672.343810,2+) =
intensity(496496.9688) =
title(File%3a%20%22D%3a%5cLC%2dMS%20Data%5cRaw%20file%5c180509%5c180509_%=
28051%29_IN14%2eraw%22%3b%20SpectrumID%3a%20%22301%22%3b%20scans%3a%20%22=
756%22) rtinseconds(696) scans(756) index(300) query(847)"></TD>
    <TD align=3D"RIGHT"><TT><A onmouseover=3D"activateEl('Q847', event)" =

      onmouseout=3D"clearEl()" =
href=3D"http://admin-pc/mascot/cgi/peptide_view.pl?file=3D..%2Fdata%2F201=
80515%2FF003032.dat&amp;query=3D847&amp;hit=3D1&amp;index=3DGAW06625.1&am=
p;db_idx=3D1&amp;px=3D1&amp;section=3D5&amp;ave_thresh=3D44&amp;_ignoreio=
nsscorebelow=3D-1&amp;report=3D0&amp;_sigthreshold=3D0.05&amp;_msresflags=
=3D1025&amp;_msresflags2=3D258&amp;percolate=3D-1&amp;percolate_rt=3D0&am=
p;_minpeplen=3D7&amp;sessionID=3Dall_secdisabledsession"=20
      target=3D"_blank">847</A>&nbsp;&nbsp;</TT></TD>
    <TD align=3D"RIGHT"><TT><FONT color=3D"#ff0000"><B>  =20
      672.3438&nbsp;&nbsp;</B></FONT></TT></TD>
    <TD align=3D"RIGHT"><TT><FONT color=3D"#ff0000"><B> =20
      1342.6731&nbsp;&nbsp;</B></FONT></TT></TD>
    <TD align=3D"RIGHT"><TT><FONT color=3D"#ff0000"><B> =20
      1342.6769&nbsp;&nbsp;</B></FONT></TT></TD>
    <TD align=3D"RIGHT" nowrap=3D""><TT><FONT color=3D"#ff0000"><B>   =20
      -2.83&nbsp;</B></FONT></TT></TD>
    <TD align=3D"RIGHT"><TT><FONT=20
      color=3D"#ff0000"><B>1&nbsp;&nbsp;</B></FONT></TT></TD>
    <TD align=3D"RIGHT" nowrap=3D""><TT><FONT=20
      color=3D"#ff0000"><B>(58)&nbsp;</B></FONT></TT></TD>
    <TD align=3D"RIGHT" nowrap=3D""><TT><FONT=20
      color=3D"#ff0000"><B>0.003&nbsp;</B></FONT></TT></TD>
    <TD align=3D"RIGHT"><TT><FONT=20
      color=3D"#ff0000"><B>1&nbsp;&nbsp;</B></FONT></TT></TD>
    <TD align=3D"RIGHT"><TT><FONT=20
      color=3D"#ff0000"><B>U&nbsp;&nbsp;&nbsp;</B></FONT></TT></TD>
    <TD nowrap=3D""><TT><FONT=20
      =
color=3D"#ff0000"><B>&nbsp;K.LTAAYKADTFDK.K</B></FONT></TT></TD></TR>
  <TR>
    <TD align=3D"RIGHT"><INPUT name=3D"QUE" type=3D"checkbox" =
checked=3D"" value=3D"1342.674048 from(672.344300,2+) =
intensity(768408.7500) =
title(File%3a%20%22D%3a%5cLC%2dMS%20Data%5cRaw%20file%5c180509%5c180509_%=
28051%29_IN14%2eraw%22%3b%20SpectrumID%3a%20%22337%22%3b%20scans%3a%20%22=
798%22) rtinseconds(729) scans(798) index(336) query(849)"></TD>
    <TD align=3D"RIGHT"><TT><A onmouseover=3D"activateEl('Q849', event)" =

      onmouseout=3D"clearEl()" =
href=3D"http://admin-pc/mascot/cgi/peptide_view.pl?file=3D..%2Fdata%2F201=
80515%2FF003032.dat&amp;query=3D849&amp;hit=3D1&amp;index=3DGAW06625.1&am=
p;db_idx=3D1&amp;px=3D1&amp;section=3D5&amp;ave_thresh=3D44&amp;_ignoreio=
nsscorebelow=3D-1&amp;report=3D0&amp;_sigthreshold=3D0.05&amp;_msresflags=
=3D1025&amp;_msresflags2=3D258&amp;percolate=3D-1&amp;percolate_rt=3D0&am=
p;_minpeplen=3D7&amp;sessionID=3Dall_secdisabledsession"=20
      target=3D"_blank">849</A>&nbsp;&nbsp;</TT></TD>
    <TD align=3D"RIGHT"><TT><FONT color=3D"#ff0000"><B>  =20
      672.3443&nbsp;&nbsp;</B></FONT></TT></TD>
    <TD align=3D"RIGHT"><TT><FONT color=3D"#ff0000"><B> =20
      1342.6740&nbsp;&nbsp;</B></FONT></TT></TD>
    <TD align=3D"RIGHT"><TT><FONT color=3D"#ff0000"><B> =20
      1342.6769&nbsp;&nbsp;</B></FONT></TT></TD>
    <TD align=3D"RIGHT" nowrap=3D""><TT><FONT color=3D"#ff0000"><B>   =20
      -2.10&nbsp;</B></FONT></TT></TD>
    <TD align=3D"RIGHT"><TT><FONT=20
      color=3D"#ff0000"><B>1&nbsp;&nbsp;</B></FONT></TT></TD>
    <TD align=3D"RIGHT" nowrap=3D""><TT><FONT=20
      color=3D"#ff0000"><B>59&nbsp;&nbsp;</B></FONT></TT></TD>
    <TD align=3D"RIGHT" nowrap=3D""><TT><FONT=20
      color=3D"#ff0000"><B>0.0028&nbsp;</B></FONT></TT></TD>
    <TD align=3D"RIGHT"><TT><FONT=20
      color=3D"#ff0000"><B>1&nbsp;&nbsp;</B></FONT></TT></TD>
    <TD align=3D"RIGHT"><TT><FONT=20
      color=3D"#ff0000"><B>U&nbsp;&nbsp;&nbsp;</B></FONT></TT></TD>
    <TD nowrap=3D""><TT><FONT=20
      =
color=3D"#ff0000"><B>&nbsp;K.LTAAYKADTFDK.K</B></FONT></TT></TD></TR>
  <TR>
    <TD align=3D"RIGHT"><INPUT name=3D"QUE" type=3D"checkbox" =
checked=3D"" value=3D"1397.747288 from(699.880920,2+) =
intensity(412314.2188) =
title(File%3a%20%22D%3a%5cLC%2dMS%20Data%5cRaw%20file%5c180509%5c180509_%=
28051%29_IN14%2eraw%22%3b%20SpectrumID%3a%20%22658%22%3b%20scans%3a%20%22=
1172%22) rtinseconds(1001) scans(1172) index(657) query(920)"></TD>
    <TD align=3D"RIGHT"><TT><A onmouseover=3D"activateEl('Q920', event)" =

      onmouseout=3D"clearEl()" =
href=3D"http://admin-pc/mascot/cgi/peptide_view.pl?file=3D..%2Fdata%2F201=
80515%2FF003032.dat&amp;query=3D920&amp;hit=3D1&amp;index=3DGAW06625.1&am=
p;db_idx=3D1&amp;px=3D1&amp;section=3D5&amp;ave_thresh=3D44&amp;_ignoreio=
nsscorebelow=3D-1&amp;report=3D0&amp;_sigthreshold=3D0.05&amp;_msresflags=
=3D1025&amp;_msresflags2=3D258&amp;percolate=3D-1&amp;percolate_rt=3D0&am=
p;_minpeplen=3D7&amp;sessionID=3Dall_secdisabledsession"=20
      target=3D"_blank">920</A>&nbsp;&nbsp;</TT></TD>
    <TD align=3D"RIGHT"><TT><FONT color=3D"#ff0000"><B>  =20
      699.8809&nbsp;&nbsp;</B></FONT></TT></TD>
    <TD align=3D"RIGHT"><TT><FONT color=3D"#ff0000"><B> =20
      1397.7473&nbsp;&nbsp;</B></FONT></TT></TD>
    <TD align=3D"RIGHT"><TT><FONT color=3D"#ff0000"><B> =20
      1397.7514&nbsp;&nbsp;</B></FONT></TT></TD>
    <TD align=3D"RIGHT" nowrap=3D""><TT><FONT color=3D"#ff0000"><B>   =20
      -2.96&nbsp;</B></FONT></TT></TD>
    <TD align=3D"RIGHT"><TT><FONT=20
      color=3D"#ff0000"><B>0&nbsp;&nbsp;</B></FONT></TT></TD>
    <TD align=3D"RIGHT" nowrap=3D""><TT><FONT=20
      color=3D"#ff0000"><B>(60)&nbsp;</B></FONT></TT></TD>
    <TD align=3D"RIGHT" nowrap=3D""><TT><FONT=20
      color=3D"#ff0000"><B>0.0015&nbsp;</B></FONT></TT></TD>
    <TD align=3D"RIGHT"><TT><FONT=20
      color=3D"#ff0000"><B>1&nbsp;&nbsp;</B></FONT></TT></TD>
    <TD align=3D"RIGHT"><TT><FONT=20
      color=3D"#ff0000"><B>U&nbsp;&nbsp;&nbsp;</B></FONT></TT></TD>
    <TD nowrap=3D""><TT><FONT=20
      =
color=3D"#ff0000"><B>&nbsp;K.LILGPDSSAIAEGR.V</B></FONT></TT></TD></TR>
  <TR>
    <TD align=3D"RIGHT"><INPUT name=3D"QUE" type=3D"checkbox" =
checked=3D"" value=3D"1397.748148 from(699.881350,2+) =
intensity(33530602.0000) =
title(File%3a%20%22D%3a%5cLC%2dMS%20Data%5cRaw%20file%5c180509%5c180509_%=
28051%29_IN14%2eraw%22%3b%20SpectrumID%3a%20%22690%22%3b%20scans%3a%20%22=
1210%22) rtinseconds(1028) scans(1210) index(689) query(922)"></TD>
    <TD align=3D"RIGHT"><TT><A onmouseover=3D"activateEl('Q922', event)" =

      onmouseout=3D"clearEl()" =
href=3D"http://admin-pc/mascot/cgi/peptide_view.pl?file=3D..%2Fdata%2F201=
80515%2FF003032.dat&amp;query=3D922&amp;hit=3D1&amp;index=3DGAW06625.1&am=
p;db_idx=3D1&amp;px=3D1&amp;section=3D5&amp;ave_thresh=3D44&amp;_ignoreio=
nsscorebelow=3D-1&amp;report=3D0&amp;_sigthreshold=3D0.05&amp;_msresflags=
=3D1025&amp;_msresflags2=3D258&amp;percolate=3D-1&amp;percolate_rt=3D0&am=
p;_minpeplen=3D7&amp;sessionID=3Dall_secdisabledsession"=20
      target=3D"_blank">922</A>&nbsp;&nbsp;</TT></TD>
    <TD align=3D"RIGHT"><TT><FONT color=3D"#ff0000"><B>  =20
      699.8814&nbsp;&nbsp;</B></FONT></TT></TD>
    <TD align=3D"RIGHT"><TT><FONT color=3D"#ff0000"><B> =20
      1397.7481&nbsp;&nbsp;</B></FONT></TT></TD>
    <TD align=3D"RIGHT"><TT><FONT color=3D"#ff0000"><B> =20
      1397.7514&nbsp;&nbsp;</B></FONT></TT></TD>
    <TD align=3D"RIGHT" nowrap=3D""><TT><FONT color=3D"#ff0000"><B>   =20
      -2.34&nbsp;</B></FONT></TT></TD>
    <TD align=3D"RIGHT"><TT><FONT=20
      color=3D"#ff0000"><B>0&nbsp;&nbsp;</B></FONT></TT></TD>
    <TD align=3D"RIGHT" nowrap=3D""><TT><FONT=20
      color=3D"#ff0000"><B>66&nbsp;&nbsp;</B></FONT></TT></TD>
    <TD align=3D"RIGHT" nowrap=3D""><TT><FONT=20
      color=3D"#ff0000"><B>0.00037&nbsp;</B></FONT></TT></TD>
    <TD align=3D"RIGHT"><TT><FONT=20
      color=3D"#ff0000"><B>1&nbsp;&nbsp;</B></FONT></TT></TD>
    <TD align=3D"RIGHT"><TT><FONT=20
      color=3D"#ff0000"><B>U&nbsp;&nbsp;&nbsp;</B></FONT></TT></TD>
    <TD nowrap=3D""><TT><FONT=20
      =
color=3D"#ff0000"><B>&nbsp;K.LILGPDSSAIAEGR.V</B></FONT></TT></TD></TR>
  <TR>
    <TD align=3D"RIGHT"><INPUT name=3D"QUE" type=3D"checkbox" =
checked=3D"" value=3D"1397.748748 from(699.881650,2+) =
intensity(1016617.6875) =
title(File%3a%20%22D%3a%5cLC%2dMS%20Data%5cRaw%20file%5c180509%5c180509_%=
28051%29_IN14%2eraw%22%3b%20SpectrumID%3a%20%22799%22%3b%20scans%3a%20%22=
1337%22) rtinseconds(1125) scans(1337) index(798) query(924)"></TD>
    <TD align=3D"RIGHT"><TT><A onmouseover=3D"activateEl('Q924', event)" =

      onmouseout=3D"clearEl()" =
href=3D"http://admin-pc/mascot/cgi/peptide_view.pl?file=3D..%2Fdata%2F201=
80515%2FF003032.dat&amp;query=3D924&amp;hit=3D1&amp;index=3DGAW06625.1&am=
p;db_idx=3D1&amp;px=3D1&amp;section=3D5&amp;ave_thresh=3D44&amp;_ignoreio=
nsscorebelow=3D-1&amp;report=3D0&amp;_sigthreshold=3D0.05&amp;_msresflags=
=3D1025&amp;_msresflags2=3D258&amp;percolate=3D-1&amp;percolate_rt=3D0&am=
p;_minpeplen=3D7&amp;sessionID=3Dall_secdisabledsession"=20
      target=3D"_blank">924</A>&nbsp;&nbsp;</TT></TD>
    <TD align=3D"RIGHT"><TT><FONT color=3D"#ff0000"><B>  =20
      699.8817&nbsp;&nbsp;</B></FONT></TT></TD>
    <TD align=3D"RIGHT"><TT><FONT color=3D"#ff0000"><B> =20
      1397.7487&nbsp;&nbsp;</B></FONT></TT></TD>
    <TD align=3D"RIGHT"><TT><FONT color=3D"#ff0000"><B> =20
      1397.7514&nbsp;&nbsp;</B></FONT></TT></TD>
    <TD align=3D"RIGHT" nowrap=3D""><TT><FONT color=3D"#ff0000"><B>   =20
      -1.91&nbsp;</B></FONT></TT></TD>
    <TD align=3D"RIGHT"><TT><FONT=20
      color=3D"#ff0000"><B>0&nbsp;&nbsp;</B></FONT></TT></TD>
    <TD align=3D"RIGHT" nowrap=3D""><TT><FONT=20
      color=3D"#ff0000"><B>(55)&nbsp;</B></FONT></TT></TD>
    <TD align=3D"RIGHT" nowrap=3D""><TT><FONT=20
      color=3D"#ff0000"><B>0.005&nbsp;</B></FONT></TT></TD>
    <TD align=3D"RIGHT"><TT><FONT=20
      color=3D"#ff0000"><B>1&nbsp;&nbsp;</B></FONT></TT></TD>
    <TD align=3D"RIGHT"><TT><FONT=20
      color=3D"#ff0000"><B>U&nbsp;&nbsp;&nbsp;</B></FONT></TT></TD>
    <TD nowrap=3D""><TT><FONT=20
      =
color=3D"#ff0000"><B>&nbsp;K.LILGPDSSAIAEGR.V</B></FONT></TT></TD></TR>
  <TR>
    <TD align=3D"RIGHT"><INPUT name=3D"QUE" type=3D"checkbox" =
checked=3D"" value=3D"1397.748988 from(699.881770,2+) =
intensity(7184694.0000) =
title(File%3a%20%22D%3a%5cLC%2dMS%20Data%5cRaw%20file%5c180509%5c180509_%=
28051%29_IN14%2eraw%22%3b%20SpectrumID%3a%20%22726%22%3b%20scans%3a%20%22=
1252%22) rtinseconds(1059) scans(1252) index(725) query(925)"></TD>
    <TD align=3D"RIGHT"><TT><A onmouseover=3D"activateEl('Q925', event)" =

      onmouseout=3D"clearEl()" =
href=3D"http://admin-pc/mascot/cgi/peptide_view.pl?file=3D..%2Fdata%2F201=
80515%2FF003032.dat&amp;query=3D925&amp;hit=3D1&amp;index=3DGAW06625.1&am=
p;db_idx=3D1&amp;px=3D1&amp;section=3D5&amp;ave_thresh=3D44&amp;_ignoreio=
nsscorebelow=3D-1&amp;report=3D0&amp;_sigthreshold=3D0.05&amp;_msresflags=
=3D1025&amp;_msresflags2=3D258&amp;percolate=3D-1&amp;percolate_rt=3D0&am=
p;_minpeplen=3D7&amp;sessionID=3Dall_secdisabledsession"=20
      target=3D"_blank">925</A>&nbsp;&nbsp;</TT></TD>
    <TD align=3D"RIGHT"><TT><FONT color=3D"#ff0000"><B>  =20
      699.8818&nbsp;&nbsp;</B></FONT></TT></TD>
    <TD align=3D"RIGHT"><TT><FONT color=3D"#ff0000"><B> =20
      1397.7490&nbsp;&nbsp;</B></FONT></TT></TD>
    <TD align=3D"RIGHT"><TT><FONT color=3D"#ff0000"><B> =20
      1397.7514&nbsp;&nbsp;</B></FONT></TT></TD>
    <TD align=3D"RIGHT" nowrap=3D""><TT><FONT color=3D"#ff0000"><B>   =20
      -1.74&nbsp;</B></FONT></TT></TD>
    <TD align=3D"RIGHT"><TT><FONT=20
      color=3D"#ff0000"><B>0&nbsp;&nbsp;</B></FONT></TT></TD>
    <TD align=3D"RIGHT" nowrap=3D""><TT><FONT=20
      color=3D"#ff0000"><B>(61)&nbsp;</B></FONT></TT></TD>
    <TD align=3D"RIGHT" nowrap=3D""><TT><FONT=20
      color=3D"#ff0000"><B>0.0013&nbsp;</B></FONT></TT></TD>
    <TD align=3D"RIGHT"><TT><FONT=20
      color=3D"#ff0000"><B>1&nbsp;&nbsp;</B></FONT></TT></TD>
    <TD align=3D"RIGHT"><TT><FONT=20
      color=3D"#ff0000"><B>U&nbsp;&nbsp;&nbsp;</B></FONT></TT></TD>
    <TD nowrap=3D""><TT><FONT=20
      =
color=3D"#ff0000"><B>&nbsp;K.LILGPDSSAIAEGR.V</B></FONT></TT></TD></TR>
  <TR>
    <TD align=3D"RIGHT"><INPUT name=3D"QUE" type=3D"checkbox" =
checked=3D"" value=3D"1397.749728 from(699.882140,2+) =
intensity(1757400.7500) =
title(File%3a%20%22D%3a%5cLC%2dMS%20Data%5cRaw%20file%5c180509%5c180509_%=
28051%29_IN14%2eraw%22%3b%20SpectrumID%3a%20%22762%22%3b%20scans%3a%20%22=
1294%22) rtinseconds(1091) scans(1294) index(761) query(927)"></TD>
    <TD align=3D"RIGHT"><TT><A onmouseover=3D"activateEl('Q927', event)" =

      onmouseout=3D"clearEl()" =
href=3D"http://admin-pc/mascot/cgi/peptide_view.pl?file=3D..%2Fdata%2F201=
80515%2FF003032.dat&amp;query=3D927&amp;hit=3D1&amp;index=3DGAW06625.1&am=
p;db_idx=3D1&amp;px=3D1&amp;section=3D5&amp;ave_thresh=3D44&amp;_ignoreio=
nsscorebelow=3D-1&amp;report=3D0&amp;_sigthreshold=3D0.05&amp;_msresflags=
=3D1025&amp;_msresflags2=3D258&amp;percolate=3D-1&amp;percolate_rt=3D0&am=
p;_minpeplen=3D7&amp;sessionID=3Dall_secdisabledsession"=20
      target=3D"_blank">927</A>&nbsp;&nbsp;</TT></TD>
    <TD align=3D"RIGHT"><TT><FONT color=3D"#ff0000"><B>  =20
      699.8821&nbsp;&nbsp;</B></FONT></TT></TD>
    <TD align=3D"RIGHT"><TT><FONT color=3D"#ff0000"><B> =20
      1397.7497&nbsp;&nbsp;</B></FONT></TT></TD>
    <TD align=3D"RIGHT"><TT><FONT color=3D"#ff0000"><B> =20
      1397.7514&nbsp;&nbsp;</B></FONT></TT></TD>
    <TD align=3D"RIGHT" nowrap=3D""><TT><FONT color=3D"#ff0000"><B>   =20
      -1.21&nbsp;</B></FONT></TT></TD>
    <TD align=3D"RIGHT"><TT><FONT=20
      color=3D"#ff0000"><B>0&nbsp;&nbsp;</B></FONT></TT></TD>
    <TD align=3D"RIGHT" nowrap=3D""><TT><FONT=20
      color=3D"#ff0000"><B>(60)&nbsp;</B></FONT></TT></TD>
    <TD align=3D"RIGHT" nowrap=3D""><TT><FONT=20
      color=3D"#ff0000"><B>0.0016&nbsp;</B></FONT></TT></TD>
    <TD align=3D"RIGHT"><TT><FONT=20
      color=3D"#ff0000"><B>1&nbsp;&nbsp;</B></FONT></TT></TD>
    <TD align=3D"RIGHT"><TT><FONT=20
      color=3D"#ff0000"><B>U&nbsp;&nbsp;&nbsp;</B></FONT></TT></TD>
    <TD nowrap=3D""><TT><FONT=20
      =
color=3D"#ff0000"><B>&nbsp;K.LILGPDSSAIAEGR.V</B></FONT></TT></TD></TR>
  <TR>
    <TD align=3D"RIGHT"><INPUT name=3D"QUE" type=3D"checkbox" =
checked=3D"" value=3D"1397.749728 from(699.882140,2+) =
intensity(489656.7813) =
title(File%3a%20%22D%3a%5cLC%2dMS%20Data%5cRaw%20file%5c180509%5c180509_%=
28051%29_IN14%2eraw%22%3b%20SpectrumID%3a%20%22835%22%3b%20scans%3a%20%22=
1379%22) rtinseconds(1159) scans(1379) index(834) query(928)"></TD>
    <TD align=3D"RIGHT"><TT><A onmouseover=3D"activateEl('Q928', event)" =

      onmouseout=3D"clearEl()" =
href=3D"http://admin-pc/mascot/cgi/peptide_view.pl?file=3D..%2Fdata%2F201=
80515%2FF003032.dat&amp;query=3D928&amp;hit=3D1&amp;index=3DGAW06625.1&am=
p;db_idx=3D1&amp;px=3D1&amp;section=3D5&amp;ave_thresh=3D44&amp;_ignoreio=
nsscorebelow=3D-1&amp;report=3D0&amp;_sigthreshold=3D0.05&amp;_msresflags=
=3D1025&amp;_msresflags2=3D258&amp;percolate=3D-1&amp;percolate_rt=3D0&am=
p;_minpeplen=3D7&amp;sessionID=3Dall_secdisabledsession"=20
      target=3D"_blank">928</A>&nbsp;&nbsp;</TT></TD>
    <TD align=3D"RIGHT"><TT><FONT color=3D"#ff0000"><B>  =20
      699.8821&nbsp;&nbsp;</B></FONT></TT></TD>
    <TD align=3D"RIGHT"><TT><FONT color=3D"#ff0000"><B> =20
      1397.7497&nbsp;&nbsp;</B></FONT></TT></TD>
    <TD align=3D"RIGHT"><TT><FONT color=3D"#ff0000"><B> =20
      1397.7514&nbsp;&nbsp;</B></FONT></TT></TD>
    <TD align=3D"RIGHT" nowrap=3D""><TT><FONT color=3D"#ff0000"><B>   =20
      -1.21&nbsp;</B></FONT></TT></TD>
    <TD align=3D"RIGHT"><TT><FONT=20
      color=3D"#ff0000"><B>0&nbsp;&nbsp;</B></FONT></TT></TD>
    <TD align=3D"RIGHT" nowrap=3D""><TT><FONT=20
      color=3D"#ff0000"><B>(50)&nbsp;</B></FONT></TT></TD>
    <TD align=3D"RIGHT" nowrap=3D""><TT><FONT=20
      color=3D"#ff0000"><B>0.015&nbsp;</B></FONT></TT></TD>
    <TD align=3D"RIGHT"><TT><FONT=20
      color=3D"#ff0000"><B>1&nbsp;&nbsp;</B></FONT></TT></TD>
    <TD align=3D"RIGHT"><TT><FONT=20
      color=3D"#ff0000"><B>U&nbsp;&nbsp;&nbsp;</B></FONT></TT></TD>
    <TD nowrap=3D""><TT><FONT=20
      =
color=3D"#ff0000"><B>&nbsp;K.LILGPDSSAIAEGR.V</B></FONT></TT></TD></TR>
  <TR>
    <TD align=3D"RIGHT"><INPUT name=3D"QUE" type=3D"checkbox" =
checked=3D"" value=3D"1676.881448 from(839.448000,2+) =
intensity(470843.7500) =
title(File%3a%20%22D%3a%5cLC%2dMS%20Data%5cRaw%20file%5c180509%5c180509_%=
28051%29_IN14%2eraw%22%3b%20SpectrumID%3a%20%22230%22%3b%20scans%3a%20%22=
673%22) rtinseconds(632) scans(673) index(229) query(1271)"></TD>
    <TD align=3D"RIGHT"><TT><A onmouseover=3D"activateEl('Q1271', =
event)"=20
      onmouseout=3D"clearEl()" =
href=3D"http://admin-pc/mascot/cgi/peptide_view.pl?file=3D..%2Fdata%2F201=
80515%2FF003032.dat&amp;query=3D1271&amp;hit=3D1&amp;index=3DGAW06625.1&a=
mp;db_idx=3D1&amp;px=3D1&amp;section=3D5&amp;ave_thresh=3D44&amp;_ignorei=
onsscorebelow=3D-1&amp;report=3D0&amp;_sigthreshold=3D0.05&amp;_msresflag=
s=3D1025&amp;_msresflags2=3D258&amp;percolate=3D-1&amp;percolate_rt=3D0&a=
mp;_minpeplen=3D7&amp;sessionID=3Dall_secdisabledsession"=20
      target=3D"_blank">1271</A>&nbsp;&nbsp;</TT></TD>
    <TD align=3D"RIGHT"><TT><FONT color=3D"#ff0000"><B>  =20
      839.4480&nbsp;&nbsp;</B></FONT></TT></TD>
    <TD align=3D"RIGHT"><TT><FONT color=3D"#ff0000"><B> =20
      1676.8814&nbsp;&nbsp;</B></FONT></TT></TD>
    <TD align=3D"RIGHT"><TT><FONT color=3D"#ff0000"><B> =20
      1676.8846&nbsp;&nbsp;</B></FONT></TT></TD>
    <TD align=3D"RIGHT" nowrap=3D""><TT><FONT color=3D"#ff0000"><B>   =20
      -1.86&nbsp;</B></FONT></TT></TD>
    <TD align=3D"RIGHT"><TT><FONT=20
      color=3D"#ff0000"><B>1&nbsp;&nbsp;</B></FONT></TT></TD>
    <TD align=3D"RIGHT" nowrap=3D""><TT><FONT=20
      color=3D"#ff0000"><B>(56)&nbsp;</B></FONT></TT></TD>
    <TD align=3D"RIGHT" nowrap=3D""><TT><FONT=20
      color=3D"#ff0000"><B>0.0037&nbsp;</B></FONT></TT></TD>
    <TD align=3D"RIGHT"><TT><FONT=20
      color=3D"#ff0000"><B>1&nbsp;&nbsp;</B></FONT></TT></TD>
    <TD align=3D"RIGHT"><TT><FONT=20
      color=3D"#ff0000"><B>U&nbsp;&nbsp;&nbsp;</B></FONT></TT></TD>
    <TD nowrap=3D""><TT><FONT=20
      =
color=3D"#ff0000"><B>&nbsp;R.VGALHVVSPNKEAAER.V</B></FONT></TT></TD></TR>=

  <TR>
    <TD align=3D"RIGHT"><INPUT name=3D"QUE" type=3D"checkbox" =
checked=3D"" value=3D"1676.886432 from(559.969420,3+) =
intensity(959946.1875) =
title(File%3a%20%22D%3a%5cLC%2dMS%20Data%5cRaw%20file%5c180509%5c180509_%=
28051%29_IN14%2eraw%22%3b%20SpectrumID%3a%20%22228%22%3b%20scans%3a%20%22=
671%22) rtinseconds(631) scans(671) index(227) query(1272)"></TD>
    <TD align=3D"RIGHT"><TT><A onmouseover=3D"activateEl('Q1272', =
event)"=20
      onmouseout=3D"clearEl()" =
href=3D"http://admin-pc/mascot/cgi/peptide_view.pl?file=3D..%2Fdata%2F201=
80515%2FF003032.dat&amp;query=3D1272&amp;hit=3D1&amp;index=3DGAW06625.1&a=
mp;db_idx=3D1&amp;px=3D1&amp;section=3D5&amp;ave_thresh=3D44&amp;_ignorei=
onsscorebelow=3D-1&amp;report=3D0&amp;_sigthreshold=3D0.05&amp;_msresflag=
s=3D1025&amp;_msresflags2=3D258&amp;percolate=3D-1&amp;percolate_rt=3D0&a=
mp;_minpeplen=3D7&amp;sessionID=3Dall_secdisabledsession"=20
      target=3D"_blank">1272</A>&nbsp;&nbsp;</TT></TD>
    <TD align=3D"RIGHT"><TT><FONT color=3D"#ff0000"><B>  =20
      559.9694&nbsp;&nbsp;</B></FONT></TT></TD>
    <TD align=3D"RIGHT"><TT><FONT color=3D"#ff0000"><B> =20
      1676.8864&nbsp;&nbsp;</B></FONT></TT></TD>
    <TD align=3D"RIGHT"><TT><FONT color=3D"#ff0000"><B> =20
      1676.8846&nbsp;&nbsp;</B></FONT></TT></TD>
    <TD align=3D"RIGHT" nowrap=3D""><TT><FONT color=3D"#ff0000"><B>    =20
      1.11&nbsp;</B></FONT></TT></TD>
    <TD align=3D"RIGHT"><TT><FONT=20
      color=3D"#ff0000"><B>1&nbsp;&nbsp;</B></FONT></TT></TD>
    <TD align=3D"RIGHT" nowrap=3D""><TT><FONT=20
      color=3D"#ff0000"><B>61&nbsp;&nbsp;</B></FONT></TT></TD>
    <TD align=3D"RIGHT" nowrap=3D""><TT><FONT=20
      color=3D"#ff0000"><B>0.0014&nbsp;</B></FONT></TT></TD>
    <TD align=3D"RIGHT"><TT><FONT=20
      color=3D"#ff0000"><B>1&nbsp;&nbsp;</B></FONT></TT></TD>
    <TD align=3D"RIGHT"><TT><FONT=20
      color=3D"#ff0000"><B>U&nbsp;&nbsp;&nbsp;</B></FONT></TT></TD>
    <TD nowrap=3D""><TT><FONT=20
      =
color=3D"#ff0000"><B>&nbsp;R.VGALHVVSPNKEAAER.V</B></FONT></TT></TD></TR>=
</TBODY></TABLE><BR>
<HR>

<TABLE border=3D"0" cellspacing=3D"0">
  <TBODY>
  <TR>
    <TD><TT><B><A =
name=3D"Hit6">6.</A>&nbsp;&nbsp;&nbsp;&nbsp;</B></TT></TD>
    <TD nowrap=3D""><TT><A =
href=3D"http://admin-pc/mascot/cgi/protein_view.pl?file=3D..%2Fdata%2F201=
80515%2FF003032.dat&amp;hit=3DXP_007360302.1&amp;db_idx=3D1&amp;px=3D1&am=
p;ave_thresh=3D44&amp;_ignoreionsscorebelow=3D-1&amp;report=3D0&amp;_sigt=
hreshold=3D0.05&amp;_msresflags=3D1025&amp;_msresflags2=3D258&amp;percola=
te=3D-1&amp;percolate_rt=3D0&amp;_minpeplen=3D7&amp;sessionID=3Dall_secdi=
sabledsession"=20
      =
target=3D"_blank">XP_007360302.1</A>&nbsp;&nbsp;&nbsp;&nbsp;<B>Mass:</B>&=
nbsp;94275&nbsp;&nbsp;&nbsp;&nbsp;<B>Score:</B>&nbsp;278&nbsp;&nbsp;&nbsp=
;&nbsp;<B>Matches:</B>&nbsp;7(7)&nbsp;&nbsp;<B>Sequences:</B>&nbsp;4(4)&n=
bsp;&nbsp;<B>emPAI:</B>&nbsp;0.18</TT></TD></TR>
  <TR>
    <TD>&nbsp;</TD>
    <TD nowrap=3D""><TT>eukaryotic translation elongation factor 2 =
[Dichomitus=20
      squalens LYAD-421 SS1]</TT></TD></TR></TBODY></TABLE>
<TABLE border=3D"0" cellspacing=3D"0">
  <TBODY>
  <TR>
    <TD align=3D"RIGHT"><INPUT name=3D"INCLUDE" =
onclick=3D"SaveClicks(this,this.form)"=20
      type=3D"checkbox" value=3D"6"></TD>
    <TD nowrap=3D""><TT>Check to include this hit in error tolerant =
search or=20
      archive report</TT></TD></TR>
  <TR>
    <TD><TT>&nbsp;&nbsp;&nbsp;&nbsp;&nbsp;&nbsp;</TT></TD>
    <TD>&nbsp;</TD></TR></TBODY></TABLE>
<TABLE border=3D"0" cellspacing=3D"0" cellpadding=3D"0">
  <TBODY>
  <TR>
    <TD><TT>&nbsp;&nbsp;&nbsp;&nbsp;&nbsp;&nbsp;</TT></TD>
    <TD align=3D"RIGHT"><TT><B>Query&nbsp;&nbsp;</B></TT></TD>
    <TD align=3D"RIGHT"><TT><B>Observed&nbsp;&nbsp;</B></TT></TD>
    <TD align=3D"RIGHT" =
nowrap=3D""><TT><B>Mr(expt)&nbsp;&nbsp;</B></TT></TD>
    <TD align=3D"RIGHT" =
nowrap=3D""><TT><B>Mr(calc)&nbsp;&nbsp;</B></TT></TD>
    <TD align=3D"RIGHT"><TT><B>&nbsp;ppm&nbsp;&nbsp;</B></TT></TD>
    <TD align=3D"RIGHT"><TT><B>Miss&nbsp;</B></TT></TD>
    <TD align=3D"RIGHT"><TT><B>Score&nbsp;</B></TT></TD>
    <TD align=3D"RIGHT"><TT><B>Expect&nbsp;</B></TT></TD>
    <TD align=3D"RIGHT"><TT><B>Rank&nbsp;</B></TT></TD>
    <TD align=3D"RIGHT"><TT><B>Unique&nbsp;</B></TT></TD>
    <TD><TT><B>&nbsp;Peptide</B></TT></TD></TR>
  <TR>
    <TD align=3D"RIGHT">&nbsp;</TD>
    <TD align=3D"RIGHT"><TT><A onmouseover=3D"activateEl('Q237', event)" =

      onmouseout=3D"clearEl()" =
href=3D"http://admin-pc/mascot/cgi/peptide_view.pl?file=3D..%2Fdata%2F201=
80515%2FF003032.dat&amp;query=3D237&amp;hit=3D1&amp;index=3DXP_007360302.=
1&amp;db_idx=3D1&amp;px=3D1&amp;section=3D5&amp;ave_thresh=3D44&amp;_igno=
reionsscorebelow=3D-1&amp;report=3D0&amp;_sigthreshold=3D0.05&amp;_msresf=
lags=3D1025&amp;_msresflags2=3D258&amp;percolate=3D-1&amp;percolate_rt=3D=
0&amp;_minpeplen=3D7&amp;sessionID=3Dall_secdisabledsession"=20
      target=3D"_blank">237</A>&nbsp;&nbsp;</TT></TD>
    <TD align=3D"RIGHT"><TT><FONT color=3D"#ff0000">  =20
      502.7829&nbsp;&nbsp;</FONT></TT></TD>
    <TD align=3D"RIGHT"><TT><FONT color=3D"#ff0000"> =20
      1003.5512&nbsp;&nbsp;</FONT></TT></TD>
    <TD align=3D"RIGHT"><TT><FONT color=3D"#ff0000"> =20
      1003.5549&nbsp;&nbsp;</FONT></TT></TD>
    <TD align=3D"RIGHT" nowrap=3D""><TT><FONT color=3D"#ff0000">   =20
      -3.69&nbsp;</FONT></TT></TD>
    <TD align=3D"RIGHT"><TT><FONT =
color=3D"#ff0000">0&nbsp;&nbsp;</FONT></TT></TD>
    <TD align=3D"RIGHT" nowrap=3D""><TT><FONT=20
      color=3D"#ff0000">51&nbsp;&nbsp;</FONT></TT></TD>
    <TD align=3D"RIGHT" nowrap=3D""><TT><FONT=20
      color=3D"#ff0000">0.018&nbsp;</FONT></TT></TD>
    <TD align=3D"RIGHT"><TT><FONT =
color=3D"#ff0000">1&nbsp;&nbsp;</FONT></TT></TD>
    <TD align=3D"RIGHT"><TT><FONT=20
      color=3D"#ff0000">&nbsp;&nbsp;&nbsp;&nbsp;</FONT></TT></TD>
    <TD nowrap=3D""><TT><FONT=20
  color=3D"#ff0000">&nbsp;R.AESSIVALSK.S</FONT></TT></TD></TR>
  <TR>
    <TD align=3D"RIGHT">&nbsp;</TD>
    <TD align=3D"RIGHT"><TT><A onmouseover=3D"activateEl('Q238', event)" =

      onmouseout=3D"clearEl()" =
href=3D"http://admin-pc/mascot/cgi/peptide_view.pl?file=3D..%2Fdata%2F201=
80515%2FF003032.dat&amp;query=3D238&amp;hit=3D1&amp;index=3DXP_007360302.=
1&amp;db_idx=3D1&amp;px=3D1&amp;section=3D5&amp;ave_thresh=3D44&amp;_igno=
reionsscorebelow=3D-1&amp;report=3D0&amp;_sigthreshold=3D0.05&amp;_msresf=
lags=3D1025&amp;_msresflags2=3D258&amp;percolate=3D-1&amp;percolate_rt=3D=
0&amp;_minpeplen=3D7&amp;sessionID=3Dall_secdisabledsession"=20
      target=3D"_blank">238</A>&nbsp;&nbsp;</TT></TD>
    <TD align=3D"RIGHT"><TT><FONT color=3D"#ff0000">  =20
      502.7835&nbsp;&nbsp;</FONT></TT></TD>
    <TD align=3D"RIGHT"><TT><FONT color=3D"#ff0000"> =20
      1003.5525&nbsp;&nbsp;</FONT></TT></TD>
    <TD align=3D"RIGHT"><TT><FONT color=3D"#ff0000"> =20
      1003.5549&nbsp;&nbsp;</FONT></TT></TD>
    <TD align=3D"RIGHT" nowrap=3D""><TT><FONT color=3D"#ff0000">   =20
      -2.47&nbsp;</FONT></TT></TD>
    <TD align=3D"RIGHT"><TT><FONT =
color=3D"#ff0000">0&nbsp;&nbsp;</FONT></TT></TD>
    <TD align=3D"RIGHT" nowrap=3D""><TT><FONT=20
      color=3D"#ff0000">(49)&nbsp;</FONT></TT></TD>
    <TD align=3D"RIGHT" nowrap=3D""><TT><FONT=20
      color=3D"#ff0000">0.028&nbsp;</FONT></TT></TD>
    <TD align=3D"RIGHT"><TT><FONT =
color=3D"#ff0000">1&nbsp;&nbsp;</FONT></TT></TD>
    <TD align=3D"RIGHT"><TT><FONT=20
      color=3D"#ff0000">&nbsp;&nbsp;&nbsp;&nbsp;</FONT></TT></TD>
    <TD nowrap=3D""><TT><FONT=20
  color=3D"#ff0000">&nbsp;R.AESSIVALSK.S</FONT></TT></TD></TR>
  <TR>
    <TD align=3D"RIGHT">&nbsp;</TD>
    <TD align=3D"RIGHT"><TT><A onmouseover=3D"activateEl('Q1167', =
event)"=20
      onmouseout=3D"clearEl()" =
href=3D"http://admin-pc/mascot/cgi/peptide_view.pl?file=3D..%2Fdata%2F201=
80515%2FF003032.dat&amp;query=3D1167&amp;hit=3D1&amp;index=3DXP_007360302=
.1&amp;db_idx=3D1&amp;px=3D1&amp;section=3D5&amp;ave_thresh=3D44&amp;_ign=
oreionsscorebelow=3D-1&amp;report=3D0&amp;_sigthreshold=3D0.05&amp;_msres=
flags=3D1025&amp;_msresflags2=3D258&amp;percolate=3D-1&amp;percolate_rt=3D=
0&amp;_minpeplen=3D7&amp;sessionID=3Dall_secdisabledsession"=20
      target=3D"_blank">1167</A>&nbsp;&nbsp;</TT></TD>
    <TD align=3D"RIGHT"><TT><FONT color=3D"#ff0000">  =20
      804.3862&nbsp;&nbsp;</FONT></TT></TD>
    <TD align=3D"RIGHT"><TT><FONT color=3D"#ff0000"> =20
      1606.7578&nbsp;&nbsp;</FONT></TT></TD>
    <TD align=3D"RIGHT"><TT><FONT color=3D"#ff0000"> =20
      1606.7627&nbsp;&nbsp;</FONT></TT></TD>
    <TD align=3D"RIGHT" nowrap=3D""><TT><FONT color=3D"#ff0000">   =20
      -3.08&nbsp;</FONT></TT></TD>
    <TD align=3D"RIGHT"><TT><FONT =
color=3D"#ff0000">0&nbsp;&nbsp;</FONT></TT></TD>
    <TD align=3D"RIGHT" nowrap=3D""><TT><FONT=20
      color=3D"#ff0000">88&nbsp;&nbsp;</FONT></TT></TD>
    <TD align=3D"RIGHT" nowrap=3D""><TT><FONT=20
      color=3D"#ff0000">3.7e-006&nbsp;</FONT></TT></TD>
    <TD align=3D"RIGHT"><TT><FONT =
color=3D"#ff0000">1&nbsp;&nbsp;</FONT></TT></TD>
    <TD align=3D"RIGHT"><TT><FONT=20
      color=3D"#ff0000">&nbsp;&nbsp;&nbsp;&nbsp;</FONT></TT></TD>
    <TD nowrap=3D""><TT><FONT=20
      color=3D"#ff0000">&nbsp;R.ILADEFGWDVTDAR.K</FONT></TT></TD></TR>
  <TR>
    <TD align=3D"RIGHT">&nbsp;</TD>
    <TD align=3D"RIGHT"><TT><A onmouseover=3D"activateEl('Q1168', =
event)"=20
      onmouseout=3D"clearEl()" =
href=3D"http://admin-pc/mascot/cgi/peptide_view.pl?file=3D..%2Fdata%2F201=
80515%2FF003032.dat&amp;query=3D1168&amp;hit=3D1&amp;index=3DXP_007360302=
.1&amp;db_idx=3D1&amp;px=3D1&amp;section=3D5&amp;ave_thresh=3D44&amp;_ign=
oreionsscorebelow=3D-1&amp;report=3D0&amp;_sigthreshold=3D0.05&amp;_msres=
flags=3D1025&amp;_msresflags2=3D258&amp;percolate=3D-1&amp;percolate_rt=3D=
0&amp;_minpeplen=3D7&amp;sessionID=3Dall_secdisabledsession"=20
      target=3D"_blank">1168</A>&nbsp;&nbsp;</TT></TD>
    <TD align=3D"RIGHT"><TT><FONT color=3D"#ff0000">  =20
      804.3879&nbsp;&nbsp;</FONT></TT></TD>
    <TD align=3D"RIGHT"><TT><FONT color=3D"#ff0000"> =20
      1606.7613&nbsp;&nbsp;</FONT></TT></TD>
    <TD align=3D"RIGHT"><TT><FONT color=3D"#ff0000"> =20
      1606.7627&nbsp;&nbsp;</FONT></TT></TD>
    <TD align=3D"RIGHT" nowrap=3D""><TT><FONT color=3D"#ff0000">   =20
      -0.88&nbsp;</FONT></TT></TD>
    <TD align=3D"RIGHT"><TT><FONT =
color=3D"#ff0000">0&nbsp;&nbsp;</FONT></TT></TD>
    <TD align=3D"RIGHT" nowrap=3D""><TT><FONT=20
      color=3D"#ff0000">(88)&nbsp;</FONT></TT></TD>
    <TD align=3D"RIGHT" nowrap=3D""><TT><FONT=20
      color=3D"#ff0000">4.2e-006&nbsp;</FONT></TT></TD>
    <TD align=3D"RIGHT"><TT><FONT =
color=3D"#ff0000">1&nbsp;&nbsp;</FONT></TT></TD>
    <TD align=3D"RIGHT"><TT><FONT=20
      color=3D"#ff0000">&nbsp;&nbsp;&nbsp;&nbsp;</FONT></TT></TD>
    <TD nowrap=3D""><TT><FONT=20
      color=3D"#ff0000">&nbsp;R.ILADEFGWDVTDAR.K</FONT></TT></TD></TR>
  <TR>
    <TD align=3D"RIGHT">&nbsp;</TD>
    <TD align=3D"RIGHT"><TT><A onmouseover=3D"activateEl('Q1352', =
event)"=20
      onmouseout=3D"clearEl()" =
href=3D"http://admin-pc/mascot/cgi/peptide_view.pl?file=3D..%2Fdata%2F201=
80515%2FF003032.dat&amp;query=3D1352&amp;hit=3D1&amp;index=3DXP_007360302=
.1&amp;db_idx=3D1&amp;px=3D1&amp;section=3D5&amp;ave_thresh=3D44&amp;_ign=
oreionsscorebelow=3D-1&amp;report=3D0&amp;_sigthreshold=3D0.05&amp;_msres=
flags=3D1025&amp;_msresflags2=3D258&amp;percolate=3D-1&amp;percolate_rt=3D=
0&amp;_minpeplen=3D7&amp;sessionID=3Dall_secdisabledsession"=20
      target=3D"_blank">1352</A>&nbsp;&nbsp;</TT></TD>
    <TD align=3D"RIGHT"><TT><FONT color=3D"#ff0000">  =20
      868.4338&nbsp;&nbsp;</FONT></TT></TD>
    <TD align=3D"RIGHT"><TT><FONT color=3D"#ff0000"> =20
      1734.8530&nbsp;&nbsp;</FONT></TT></TD>
    <TD align=3D"RIGHT"><TT><FONT color=3D"#ff0000"> =20
      1734.8577&nbsp;&nbsp;</FONT></TT></TD>
    <TD align=3D"RIGHT" nowrap=3D""><TT><FONT color=3D"#ff0000">   =20
      -2.70&nbsp;</FONT></TT></TD>
    <TD align=3D"RIGHT"><TT><FONT =
color=3D"#ff0000">1&nbsp;&nbsp;</FONT></TT></TD>
    <TD align=3D"RIGHT" nowrap=3D""><TT><FONT=20
      color=3D"#ff0000">64&nbsp;&nbsp;</FONT></TT></TD>
    <TD align=3D"RIGHT" nowrap=3D""><TT><FONT=20
      color=3D"#ff0000">0.001&nbsp;</FONT></TT></TD>
    <TD align=3D"RIGHT"><TT><FONT =
color=3D"#ff0000">1&nbsp;&nbsp;</FONT></TT></TD>
    <TD align=3D"RIGHT"><TT><FONT=20
      color=3D"#ff0000">&nbsp;&nbsp;&nbsp;&nbsp;</FONT></TT></TD>
    <TD nowrap=3D""><TT><FONT=20
      color=3D"#ff0000">&nbsp;R.ILADEFGWDVTDARK.I</FONT></TT></TD></TR>
  <TR>
    <TD align=3D"RIGHT"><INPUT name=3D"QUE" type=3D"checkbox" =
checked=3D"" value=3D"1813.845928 from(907.930240,2+) =
intensity(104888.8281) =
title(File%3a%20%22D%3a%5cLC%2dMS%20Data%5cRaw%20file%5c180509%5c180509_%=
28051%29_IN14%2eraw%22%3b%20SpectrumID%3a%20%22988%22%3b%20scans%3a%20%22=
1557%22) rtinseconds(1297) scans(1557) index(987) query(1390)"></TD>
    <TD align=3D"RIGHT"><TT><A onmouseover=3D"activateEl('Q1390', =
event)"=20
      onmouseout=3D"clearEl()" =
href=3D"http://admin-pc/mascot/cgi/peptide_view.pl?file=3D..%2Fdata%2F201=
80515%2FF003032.dat&amp;query=3D1390&amp;hit=3D1&amp;index=3DXP_007360302=
.1&amp;db_idx=3D1&amp;px=3D1&amp;section=3D5&amp;ave_thresh=3D44&amp;_ign=
oreionsscorebelow=3D-1&amp;report=3D0&amp;_sigthreshold=3D0.05&amp;_msres=
flags=3D1025&amp;_msresflags2=3D258&amp;percolate=3D-1&amp;percolate_rt=3D=
0&amp;_minpeplen=3D7&amp;sessionID=3Dall_secdisabledsession"=20
      target=3D"_blank">1390</A>&nbsp;&nbsp;</TT></TD>
    <TD align=3D"RIGHT"><TT><FONT color=3D"#ff0000"><B>  =20
      907.9302&nbsp;&nbsp;</B></FONT></TT></TD>
    <TD align=3D"RIGHT"><TT><FONT color=3D"#ff0000"><B> =20
      1813.8459&nbsp;&nbsp;</B></FONT></TT></TD>
    <TD align=3D"RIGHT"><TT><FONT color=3D"#ff0000"><B> =20
      1813.8523&nbsp;&nbsp;</B></FONT></TT></TD>
    <TD align=3D"RIGHT" nowrap=3D""><TT><FONT color=3D"#ff0000"><B>   =20
      -3.50&nbsp;</B></FONT></TT></TD>
    <TD align=3D"RIGHT"><TT><FONT=20
      color=3D"#ff0000"><B>0&nbsp;&nbsp;</B></FONT></TT></TD>
    <TD align=3D"RIGHT" nowrap=3D""><TT><FONT=20
      color=3D"#ff0000"><B>(64)&nbsp;</B></FONT></TT></TD>
    <TD align=3D"RIGHT" nowrap=3D""><TT><FONT=20
      color=3D"#ff0000"><B>0.00076&nbsp;</B></FONT></TT></TD>
    <TD align=3D"RIGHT"><TT><FONT=20
      color=3D"#ff0000"><B>1&nbsp;&nbsp;</B></FONT></TT></TD>
    <TD align=3D"RIGHT"><TT><FONT=20
      color=3D"#ff0000"><B>&nbsp;&nbsp;&nbsp;&nbsp;</B></FONT></TT></TD>
    <TD nowrap=3D""><TT><FONT=20
      =
color=3D"#ff0000"><B>&nbsp;K.AYLPVNESFGFNGELR.S</B></FONT></TT></TD></TR>=

  <TR>
    <TD align=3D"RIGHT"><INPUT name=3D"QUE" type=3D"checkbox" =
checked=3D"" value=3D"1813.846288 from(907.930420,2+) =
intensity(468475.4063) =
title(File%3a%20%22D%3a%5cLC%2dMS%20Data%5cRaw%20file%5c180509%5c180509_%=
28051%29_IN14%2eraw%22%3b%20SpectrumID%3a%20%22948%22%3b%20scans%3a%20%22=
1511%22) rtinseconds(1262) scans(1511) index(947) query(1391)"></TD>
    <TD align=3D"RIGHT"><TT><A onmouseover=3D"activateEl('Q1391', =
event)"=20
      onmouseout=3D"clearEl()" =
href=3D"http://admin-pc/mascot/cgi/peptide_view.pl?file=3D..%2Fdata%2F201=
80515%2FF003032.dat&amp;query=3D1391&amp;hit=3D1&amp;index=3DXP_007360302=
.1&amp;db_idx=3D1&amp;px=3D1&amp;section=3D5&amp;ave_thresh=3D44&amp;_ign=
oreionsscorebelow=3D-1&amp;report=3D0&amp;_sigthreshold=3D0.05&amp;_msres=
flags=3D1025&amp;_msresflags2=3D258&amp;percolate=3D-1&amp;percolate_rt=3D=
0&amp;_minpeplen=3D7&amp;sessionID=3Dall_secdisabledsession"=20
      target=3D"_blank">1391</A>&nbsp;&nbsp;</TT></TD>
    <TD align=3D"RIGHT"><TT><FONT color=3D"#ff0000"><B>  =20
      907.9304&nbsp;&nbsp;</B></FONT></TT></TD>
    <TD align=3D"RIGHT"><TT><FONT color=3D"#ff0000"><B> =20
      1813.8463&nbsp;&nbsp;</B></FONT></TT></TD>
    <TD align=3D"RIGHT"><TT><FONT color=3D"#ff0000"><B> =20
      1813.8523&nbsp;&nbsp;</B></FONT></TT></TD>
    <TD align=3D"RIGHT" nowrap=3D""><TT><FONT color=3D"#ff0000"><B>   =20
      -3.30&nbsp;</B></FONT></TT></TD>
    <TD align=3D"RIGHT"><TT><FONT=20
      color=3D"#ff0000"><B>0&nbsp;&nbsp;</B></FONT></TT></TD>
    <TD align=3D"RIGHT" nowrap=3D""><TT><FONT=20
      color=3D"#ff0000"><B>76&nbsp;&nbsp;</B></FONT></TT></TD>
    <TD align=3D"RIGHT" nowrap=3D""><TT><FONT=20
      color=3D"#ff0000"><B>5.2e-005&nbsp;</B></FONT></TT></TD>
    <TD align=3D"RIGHT"><TT><FONT=20
      color=3D"#ff0000"><B>1&nbsp;&nbsp;</B></FONT></TT></TD>
    <TD align=3D"RIGHT"><TT><FONT=20
      color=3D"#ff0000"><B>&nbsp;&nbsp;&nbsp;&nbsp;</B></FONT></TT></TD>
    <TD nowrap=3D""><TT><FONT=20
      =
color=3D"#ff0000"><B>&nbsp;K.AYLPVNESFGFNGELR.S</B></FONT></TT></TD></TR>=
</TBODY></TABLE><BR>
<HR>

<TABLE border=3D"0" cellspacing=3D"0">
  <TBODY>
  <TR>
    <TD><TT><B><A =
name=3D"Hit7">7.</A>&nbsp;&nbsp;&nbsp;&nbsp;</B></TT></TD>
    <TD nowrap=3D""><TT><A =
href=3D"http://admin-pc/mascot/cgi/protein_view.pl?file=3D..%2Fdata%2F201=
80515%2FF003032.dat&amp;hit=3DANN11966.1&amp;db_idx=3D1&amp;px=3D1&amp;av=
e_thresh=3D44&amp;_ignoreionsscorebelow=3D-1&amp;report=3D0&amp;_sigthres=
hold=3D0.05&amp;_msresflags=3D1025&amp;_msresflags2=3D258&amp;percolate=3D=
-1&amp;percolate_rt=3D0&amp;_minpeplen=3D7&amp;sessionID=3Dall_secdisable=
dsession"=20
      =
target=3D"_blank">ANN11966.1</A>&nbsp;&nbsp;&nbsp;&nbsp;<B>Mass:</B>&nbsp=
;94054&nbsp;&nbsp;&nbsp;&nbsp;<B>Score:</B>&nbsp;229&nbsp;&nbsp;&nbsp;&nb=
sp;<B>Matches:</B>&nbsp;6(6)&nbsp;&nbsp;<B>Sequences:</B>&nbsp;3(3)&nbsp;=
&nbsp;<B>emPAI:</B>&nbsp;0.13</TT></TD></TR>
  <TR>
    <TD>&nbsp;</TD>
    <TD nowrap=3D""><TT>elongation factor 2 [Puccinia=20
  helianthi]</TT></TD></TR></TBODY></TABLE>
<TABLE border=3D"0" cellspacing=3D"0">
  <TBODY>
  <TR>
    <TD align=3D"RIGHT"><INPUT name=3D"INCLUDE" =
onclick=3D"SaveClicks(this,this.form)"=20
      type=3D"checkbox" value=3D"7"></TD>
    <TD nowrap=3D""><TT>Check to include this hit in error tolerant =
search or=20
      archive report</TT></TD></TR>
  <TR>
    <TD><TT>&nbsp;&nbsp;&nbsp;&nbsp;&nbsp;&nbsp;</TT></TD>
    <TD>&nbsp;</TD></TR></TBODY></TABLE>
<TABLE border=3D"0" cellspacing=3D"0" cellpadding=3D"0">
  <TBODY>
  <TR>
    <TD><TT>&nbsp;&nbsp;&nbsp;&nbsp;&nbsp;&nbsp;</TT></TD>
    <TD align=3D"RIGHT"><TT><B>Query&nbsp;&nbsp;</B></TT></TD>
    <TD align=3D"RIGHT"><TT><B>Observed&nbsp;&nbsp;</B></TT></TD>
    <TD align=3D"RIGHT" =
nowrap=3D""><TT><B>Mr(expt)&nbsp;&nbsp;</B></TT></TD>
    <TD align=3D"RIGHT" =
nowrap=3D""><TT><B>Mr(calc)&nbsp;&nbsp;</B></TT></TD>
    <TD align=3D"RIGHT"><TT><B>&nbsp;ppm&nbsp;&nbsp;</B></TT></TD>
    <TD align=3D"RIGHT"><TT><B>Miss&nbsp;</B></TT></TD>
    <TD align=3D"RIGHT"><TT><B>Score&nbsp;</B></TT></TD>
    <TD align=3D"RIGHT"><TT><B>Expect&nbsp;</B></TT></TD>
    <TD align=3D"RIGHT"><TT><B>Rank&nbsp;</B></TT></TD>
    <TD align=3D"RIGHT"><TT><B>Unique&nbsp;</B></TT></TD>
    <TD><TT><B>&nbsp;Peptide</B></TT></TD></TR>
  <TR>
    <TD align=3D"RIGHT">&nbsp;</TD>
    <TD align=3D"RIGHT"><TT><A onmouseover=3D"activateEl('Q1167', =
event)"=20
      onmouseout=3D"clearEl()" =
href=3D"http://admin-pc/mascot/cgi/peptide_view.pl?file=3D..%2Fdata%2F201=
80515%2FF003032.dat&amp;query=3D1167&amp;hit=3D2&amp;index=3DANN11966.1&a=
mp;db_idx=3D1&amp;px=3D1&amp;section=3D5&amp;ave_thresh=3D44&amp;_ignorei=
onsscorebelow=3D-1&amp;report=3D0&amp;_sigthreshold=3D0.05&amp;_msresflag=
s=3D1025&amp;_msresflags2=3D258&amp;percolate=3D-1&amp;percolate_rt=3D0&a=
mp;_minpeplen=3D7&amp;sessionID=3Dall_secdisabledsession"=20
      target=3D"_blank">1167</A>&nbsp;&nbsp;</TT></TD>
    <TD align=3D"RIGHT"><TT><FONT color=3D"#ff0000">  =20
      804.3862&nbsp;&nbsp;</FONT></TT></TD>
    <TD align=3D"RIGHT"><TT><FONT color=3D"#ff0000"> =20
      1606.7578&nbsp;&nbsp;</FONT></TT></TD>
    <TD align=3D"RIGHT"><TT><FONT color=3D"#ff0000"> =20
      1606.7627&nbsp;&nbsp;</FONT></TT></TD>
    <TD align=3D"RIGHT" nowrap=3D""><TT><FONT color=3D"#ff0000">   =20
      -3.08&nbsp;</FONT></TT></TD>
    <TD align=3D"RIGHT"><TT><FONT =
color=3D"#ff0000">0&nbsp;&nbsp;</FONT></TT></TD>
    <TD align=3D"RIGHT" nowrap=3D""><TT><FONT=20
      color=3D"#ff0000">88&nbsp;&nbsp;</FONT></TT></TD>
    <TD align=3D"RIGHT" nowrap=3D""><TT><FONT=20
      color=3D"#ff0000">3.7e-006&nbsp;</FONT></TT></TD>
    <TD align=3D"RIGHT"><TT><FONT =
color=3D"#ff0000">1&nbsp;&nbsp;</FONT></TT></TD>
    <TD align=3D"RIGHT"><TT><FONT=20
      color=3D"#ff0000">&nbsp;&nbsp;&nbsp;&nbsp;</FONT></TT></TD>
    <TD nowrap=3D""><TT><FONT=20
      color=3D"#ff0000">&nbsp;R.LLADEFGWDVTDAR.K</FONT></TT></TD></TR>
  <TR>
    <TD align=3D"RIGHT">&nbsp;</TD>
    <TD align=3D"RIGHT"><TT><A onmouseover=3D"activateEl('Q1168', =
event)"=20
      onmouseout=3D"clearEl()" =
href=3D"http://admin-pc/mascot/cgi/peptide_view.pl?file=3D..%2Fdata%2F201=
80515%2FF003032.dat&amp;query=3D1168&amp;hit=3D2&amp;index=3DANN11966.1&a=
mp;db_idx=3D1&amp;px=3D1&amp;section=3D5&amp;ave_thresh=3D44&amp;_ignorei=
onsscorebelow=3D-1&amp;report=3D0&amp;_sigthreshold=3D0.05&amp;_msresflag=
s=3D1025&amp;_msresflags2=3D258&amp;percolate=3D-1&amp;percolate_rt=3D0&a=
mp;_minpeplen=3D7&amp;sessionID=3Dall_secdisabledsession"=20
      target=3D"_blank">1168</A>&nbsp;&nbsp;</TT></TD>
    <TD align=3D"RIGHT"><TT><FONT color=3D"#ff0000">  =20
      804.3879&nbsp;&nbsp;</FONT></TT></TD>
    <TD align=3D"RIGHT"><TT><FONT color=3D"#ff0000"> =20
      1606.7613&nbsp;&nbsp;</FONT></TT></TD>
    <TD align=3D"RIGHT"><TT><FONT color=3D"#ff0000"> =20
      1606.7627&nbsp;&nbsp;</FONT></TT></TD>
    <TD align=3D"RIGHT" nowrap=3D""><TT><FONT color=3D"#ff0000">   =20
      -0.88&nbsp;</FONT></TT></TD>
    <TD align=3D"RIGHT"><TT><FONT =
color=3D"#ff0000">0&nbsp;&nbsp;</FONT></TT></TD>
    <TD align=3D"RIGHT" nowrap=3D""><TT><FONT=20
      color=3D"#ff0000">(88)&nbsp;</FONT></TT></TD>
    <TD align=3D"RIGHT" nowrap=3D""><TT><FONT=20
      color=3D"#ff0000">4.2e-006&nbsp;</FONT></TT></TD>
    <TD align=3D"RIGHT"><TT><FONT =
color=3D"#ff0000">1&nbsp;&nbsp;</FONT></TT></TD>
    <TD align=3D"RIGHT"><TT><FONT=20
      color=3D"#ff0000">&nbsp;&nbsp;&nbsp;&nbsp;</FONT></TT></TD>
    <TD nowrap=3D""><TT><FONT=20
      color=3D"#ff0000">&nbsp;R.LLADEFGWDVTDAR.K</FONT></TT></TD></TR>
  <TR>
    <TD align=3D"RIGHT">&nbsp;</TD>
    <TD align=3D"RIGHT"><TT><A onmouseover=3D"activateEl('Q1352', =
event)"=20
      onmouseout=3D"clearEl()" =
href=3D"http://admin-pc/mascot/cgi/peptide_view.pl?file=3D..%2Fdata%2F201=
80515%2FF003032.dat&amp;query=3D1352&amp;hit=3D2&amp;index=3DANN11966.1&a=
mp;db_idx=3D1&amp;px=3D1&amp;section=3D5&amp;ave_thresh=3D44&amp;_ignorei=
onsscorebelow=3D-1&amp;report=3D0&amp;_sigthreshold=3D0.05&amp;_msresflag=
s=3D1025&amp;_msresflags2=3D258&amp;percolate=3D-1&amp;percolate_rt=3D0&a=
mp;_minpeplen=3D7&amp;sessionID=3Dall_secdisabledsession"=20
      target=3D"_blank">1352</A>&nbsp;&nbsp;</TT></TD>
    <TD align=3D"RIGHT"><TT><FONT color=3D"#ff0000">  =20
      868.4338&nbsp;&nbsp;</FONT></TT></TD>
    <TD align=3D"RIGHT"><TT><FONT color=3D"#ff0000"> =20
      1734.8530&nbsp;&nbsp;</FONT></TT></TD>
    <TD align=3D"RIGHT"><TT><FONT color=3D"#ff0000"> =20
      1734.8577&nbsp;&nbsp;</FONT></TT></TD>
    <TD align=3D"RIGHT" nowrap=3D""><TT><FONT color=3D"#ff0000">   =20
      -2.70&nbsp;</FONT></TT></TD>
    <TD align=3D"RIGHT"><TT><FONT =
color=3D"#ff0000">1&nbsp;&nbsp;</FONT></TT></TD>
    <TD align=3D"RIGHT" nowrap=3D""><TT><FONT=20
      color=3D"#ff0000">64&nbsp;&nbsp;</FONT></TT></TD>
    <TD align=3D"RIGHT" nowrap=3D""><TT><FONT=20
      color=3D"#ff0000">0.001&nbsp;</FONT></TT></TD>
    <TD align=3D"RIGHT"><TT><FONT =
color=3D"#ff0000">1&nbsp;&nbsp;</FONT></TT></TD>
    <TD align=3D"RIGHT"><TT><FONT=20
      color=3D"#ff0000">&nbsp;&nbsp;&nbsp;&nbsp;</FONT></TT></TD>
    <TD nowrap=3D""><TT><FONT=20
      color=3D"#ff0000">&nbsp;R.LLADEFGWDVTDARK.I</FONT></TT></TD></TR>
  <TR>
    <TD align=3D"RIGHT">&nbsp;</TD>
    <TD align=3D"RIGHT"><TT><A onmouseover=3D"activateEl('Q1379', =
event)"=20
      onmouseout=3D"clearEl()" =
href=3D"http://admin-pc/mascot/cgi/peptide_view.pl?file=3D..%2Fdata%2F201=
80515%2FF003032.dat&amp;query=3D1379&amp;hit=3D1&amp;index=3DANN11966.1&a=
mp;db_idx=3D1&amp;px=3D1&amp;section=3D5&amp;ave_thresh=3D44&amp;_ignorei=
onsscorebelow=3D-1&amp;report=3D0&amp;_sigthreshold=3D0.05&amp;_msresflag=
s=3D1025&amp;_msresflags2=3D258&amp;percolate=3D-1&amp;percolate_rt=3D0&a=
mp;_minpeplen=3D7&amp;sessionID=3Dall_secdisabledsession"=20
      target=3D"_blank">1379</A>&nbsp;&nbsp;</TT></TD>
    <TD align=3D"RIGHT"><TT><FONT color=3D"#ff0000">  =20
      596.2909&nbsp;&nbsp;</FONT></TT></TD>
    <TD align=3D"RIGHT"><TT><FONT color=3D"#ff0000"> =20
      1785.8508&nbsp;&nbsp;</FONT></TT></TD>
    <TD align=3D"RIGHT"><TT><FONT color=3D"#ff0000"> =20
      1785.8574&nbsp;&nbsp;</FONT></TT></TD>
    <TD align=3D"RIGHT" nowrap=3D""><TT><FONT color=3D"#ff0000">   =20
      -3.65&nbsp;</FONT></TT></TD>
    <TD align=3D"RIGHT"><TT><FONT =
color=3D"#ff0000">0&nbsp;&nbsp;</FONT></TT></TD>
    <TD align=3D"RIGHT" nowrap=3D""><TT><FONT=20
      color=3D"#ff0000">(54)&nbsp;</FONT></TT></TD>
    <TD align=3D"RIGHT" nowrap=3D""><TT><FONT=20
      color=3D"#ff0000">0.0086&nbsp;</FONT></TT></TD>
    <TD align=3D"RIGHT"><TT><FONT =
color=3D"#ff0000">1&nbsp;&nbsp;</FONT></TT></TD>
    <TD align=3D"RIGHT"><TT><FONT=20
      color=3D"#ff0000">&nbsp;&nbsp;&nbsp;&nbsp;</FONT></TT></TD>
    <TD nowrap=3D""><TT><FONT=20
      color=3D"#ff0000">&nbsp;K.AYLPVSESFGFNGELR.Q</FONT></TT></TD></TR>
  <TR>
    <TD align=3D"RIGHT">&nbsp;</TD>
    <TD align=3D"RIGHT"><TT><A onmouseover=3D"activateEl('Q1380', =
event)"=20
      onmouseout=3D"clearEl()" =
href=3D"http://admin-pc/mascot/cgi/peptide_view.pl?file=3D..%2Fdata%2F201=
80515%2FF003032.dat&amp;query=3D1380&amp;hit=3D1&amp;index=3DANN11966.1&a=
mp;db_idx=3D1&amp;px=3D1&amp;section=3D5&amp;ave_thresh=3D44&amp;_ignorei=
onsscorebelow=3D-1&amp;report=3D0&amp;_sigthreshold=3D0.05&amp;_msresflag=
s=3D1025&amp;_msresflags2=3D258&amp;percolate=3D-1&amp;percolate_rt=3D0&a=
mp;_minpeplen=3D7&amp;sessionID=3Dall_secdisabledsession"=20
      target=3D"_blank">1380</A>&nbsp;&nbsp;</TT></TD>
    <TD align=3D"RIGHT"><TT><FONT color=3D"#ff0000">  =20
      893.9330&nbsp;&nbsp;</FONT></TT></TD>
    <TD align=3D"RIGHT"><TT><FONT color=3D"#ff0000"> =20
      1785.8515&nbsp;&nbsp;</FONT></TT></TD>
    <TD align=3D"RIGHT"><TT><FONT color=3D"#ff0000"> =20
      1785.8574&nbsp;&nbsp;</FONT></TT></TD>
    <TD align=3D"RIGHT" nowrap=3D""><TT><FONT color=3D"#ff0000">   =20
      -3.27&nbsp;</FONT></TT></TD>
    <TD align=3D"RIGHT"><TT><FONT =
color=3D"#ff0000">0&nbsp;&nbsp;</FONT></TT></TD>
    <TD align=3D"RIGHT" nowrap=3D""><TT><FONT=20
      color=3D"#ff0000">77&nbsp;&nbsp;</FONT></TT></TD>
    <TD align=3D"RIGHT" nowrap=3D""><TT><FONT=20
      color=3D"#ff0000">3.9e-005&nbsp;</FONT></TT></TD>
    <TD align=3D"RIGHT"><TT><FONT =
color=3D"#ff0000">1&nbsp;&nbsp;</FONT></TT></TD>
    <TD align=3D"RIGHT"><TT><FONT=20
      color=3D"#ff0000">&nbsp;&nbsp;&nbsp;&nbsp;</FONT></TT></TD>
    <TD nowrap=3D""><TT><FONT=20
      color=3D"#ff0000">&nbsp;K.AYLPVSESFGFNGELR.Q</FONT></TT></TD></TR>
  <TR>
    <TD align=3D"RIGHT">&nbsp;</TD>
    <TD align=3D"RIGHT"><TT><A onmouseover=3D"activateEl('Q1381', =
event)"=20
      onmouseout=3D"clearEl()" =
href=3D"http://admin-pc/mascot/cgi/peptide_view.pl?file=3D..%2Fdata%2F201=
80515%2FF003032.dat&amp;query=3D1381&amp;hit=3D1&amp;index=3DANN11966.1&a=
mp;db_idx=3D1&amp;px=3D1&amp;section=3D5&amp;ave_thresh=3D44&amp;_ignorei=
onsscorebelow=3D-1&amp;report=3D0&amp;_sigthreshold=3D0.05&amp;_msresflag=
s=3D1025&amp;_msresflags2=3D258&amp;percolate=3D-1&amp;percolate_rt=3D0&a=
mp;_minpeplen=3D7&amp;sessionID=3Dall_secdisabledsession"=20
      target=3D"_blank">1381</A>&nbsp;&nbsp;</TT></TD>
    <TD align=3D"RIGHT"><TT><FONT color=3D"#ff0000">  =20
      893.9346&nbsp;&nbsp;</FONT></TT></TD>
    <TD align=3D"RIGHT"><TT><FONT color=3D"#ff0000"> =20
      1785.8546&nbsp;&nbsp;</FONT></TT></TD>
    <TD align=3D"RIGHT"><TT><FONT color=3D"#ff0000"> =20
      1785.8574&nbsp;&nbsp;</FONT></TT></TD>
    <TD align=3D"RIGHT" nowrap=3D""><TT><FONT color=3D"#ff0000">   =20
      -1.55&nbsp;</FONT></TT></TD>
    <TD align=3D"RIGHT"><TT><FONT =
color=3D"#ff0000">0&nbsp;&nbsp;</FONT></TT></TD>
    <TD align=3D"RIGHT" nowrap=3D""><TT><FONT=20
      color=3D"#ff0000">(76)&nbsp;</FONT></TT></TD>
    <TD align=3D"RIGHT" nowrap=3D""><TT><FONT=20
      color=3D"#ff0000">5.2e-005&nbsp;</FONT></TT></TD>
    <TD align=3D"RIGHT"><TT><FONT =
color=3D"#ff0000">1&nbsp;&nbsp;</FONT></TT></TD>
    <TD align=3D"RIGHT"><TT><FONT=20
      color=3D"#ff0000">&nbsp;&nbsp;&nbsp;&nbsp;</FONT></TT></TD>
    <TD nowrap=3D""><TT><FONT=20
      =
color=3D"#ff0000">&nbsp;K.AYLPVSESFGFNGELR.Q</FONT></TT></TD></TR></TBODY=
></TABLE><BR>
<HR>

<TABLE border=3D"0" cellspacing=3D"0">
  <TBODY>
  <TR>
    <TD><TT><B><A =
name=3D"Hit8">8.</A>&nbsp;&nbsp;&nbsp;&nbsp;</B></TT></TD>
    <TD nowrap=3D""><TT><A =
href=3D"http://admin-pc/mascot/cgi/protein_view.pl?file=3D..%2Fdata%2F201=
80515%2FF003032.dat&amp;hit=3DKNF04308.1&amp;db_idx=3D1&amp;px=3D1&amp;av=
e_thresh=3D44&amp;_ignoreionsscorebelow=3D-1&amp;report=3D0&amp;_sigthres=
hold=3D0.05&amp;_msresflags=3D1025&amp;_msresflags2=3D258&amp;percolate=3D=
-1&amp;percolate_rt=3D0&amp;_minpeplen=3D7&amp;sessionID=3Dall_secdisable=
dsession"=20
      =
target=3D"_blank">KNF04308.1</A>&nbsp;&nbsp;&nbsp;&nbsp;<B>Mass:</B>&nbsp=
;93973&nbsp;&nbsp;&nbsp;&nbsp;<B>Score:</B>&nbsp;227&nbsp;&nbsp;&nbsp;&nb=
sp;<B>Matches:</B>&nbsp;5(5)&nbsp;&nbsp;<B>Sequences:</B>&nbsp;3(3)&nbsp;=
&nbsp;<B>emPAI:</B>&nbsp;0.13</TT></TD></TR>
  <TR>
    <TD>&nbsp;</TD>
    <TD nowrap=3D""><TT>elongation factor 2 [Puccinia striiformis f. sp. =
tritici=20
      PST-78]</TT></TD></TR></TBODY></TABLE>
<TABLE border=3D"0" cellspacing=3D"0">
  <TBODY>
  <TR>
    <TD align=3D"RIGHT"><INPUT name=3D"INCLUDE" =
onclick=3D"SaveClicks(this,this.form)"=20
      type=3D"checkbox" value=3D"8"></TD>
    <TD nowrap=3D""><TT>Check to include this hit in error tolerant =
search or=20
      archive report</TT></TD></TR>
  <TR>
    <TD><TT>&nbsp;&nbsp;&nbsp;&nbsp;&nbsp;&nbsp;</TT></TD>
    <TD>&nbsp;</TD></TR></TBODY></TABLE>
<TABLE border=3D"0" cellspacing=3D"0" cellpadding=3D"0">
  <TBODY>
  <TR>
    <TD><TT>&nbsp;&nbsp;&nbsp;&nbsp;&nbsp;&nbsp;</TT></TD>
    <TD align=3D"RIGHT"><TT><B>Query&nbsp;&nbsp;</B></TT></TD>
    <TD align=3D"RIGHT"><TT><B>Observed&nbsp;&nbsp;</B></TT></TD>
    <TD align=3D"RIGHT" =
nowrap=3D""><TT><B>Mr(expt)&nbsp;&nbsp;</B></TT></TD>
    <TD align=3D"RIGHT" =
nowrap=3D""><TT><B>Mr(calc)&nbsp;&nbsp;</B></TT></TD>
    <TD align=3D"RIGHT"><TT><B>&nbsp;ppm&nbsp;&nbsp;</B></TT></TD>
    <TD align=3D"RIGHT"><TT><B>Miss&nbsp;</B></TT></TD>
    <TD align=3D"RIGHT"><TT><B>Score&nbsp;</B></TT></TD>
    <TD align=3D"RIGHT"><TT><B>Expect&nbsp;</B></TT></TD>
    <TD align=3D"RIGHT"><TT><B>Rank&nbsp;</B></TT></TD>
    <TD align=3D"RIGHT"><TT><B>Unique&nbsp;</B></TT></TD>
    <TD><TT><B>&nbsp;Peptide</B></TT></TD></TR>
  <TR>
    <TD align=3D"RIGHT">&nbsp;</TD>
    <TD align=3D"RIGHT"><TT><A onmouseover=3D"activateEl('Q1167', =
event)"=20
      onmouseout=3D"clearEl()" =
href=3D"http://admin-pc/mascot/cgi/peptide_view.pl?file=3D..%2Fdata%2F201=
80515%2FF003032.dat&amp;query=3D1167&amp;hit=3D2&amp;index=3DKNF04308.1&a=
mp;db_idx=3D1&amp;px=3D1&amp;section=3D5&amp;ave_thresh=3D44&amp;_ignorei=
onsscorebelow=3D-1&amp;report=3D0&amp;_sigthreshold=3D0.05&amp;_msresflag=
s=3D1025&amp;_msresflags2=3D258&amp;percolate=3D-1&amp;percolate_rt=3D0&a=
mp;_minpeplen=3D7&amp;sessionID=3Dall_secdisabledsession"=20
      target=3D"_blank">1167</A>&nbsp;&nbsp;</TT></TD>
    <TD align=3D"RIGHT"><TT><FONT color=3D"#ff0000">  =20
      804.3862&nbsp;&nbsp;</FONT></TT></TD>
    <TD align=3D"RIGHT"><TT><FONT color=3D"#ff0000"> =20
      1606.7578&nbsp;&nbsp;</FONT></TT></TD>
    <TD align=3D"RIGHT"><TT><FONT color=3D"#ff0000"> =20
      1606.7627&nbsp;&nbsp;</FONT></TT></TD>
    <TD align=3D"RIGHT" nowrap=3D""><TT><FONT color=3D"#ff0000">   =20
      -3.08&nbsp;</FONT></TT></TD>
    <TD align=3D"RIGHT"><TT><FONT =
color=3D"#ff0000">0&nbsp;&nbsp;</FONT></TT></TD>
    <TD align=3D"RIGHT" nowrap=3D""><TT><FONT=20
      color=3D"#ff0000">88&nbsp;&nbsp;</FONT></TT></TD>
    <TD align=3D"RIGHT" nowrap=3D""><TT><FONT=20
      color=3D"#ff0000">3.7e-006&nbsp;</FONT></TT></TD>
    <TD align=3D"RIGHT"><TT><FONT =
color=3D"#ff0000">1&nbsp;&nbsp;</FONT></TT></TD>
    <TD align=3D"RIGHT"><TT><FONT=20
      color=3D"#ff0000">&nbsp;&nbsp;&nbsp;&nbsp;</FONT></TT></TD>
    <TD nowrap=3D""><TT><FONT=20
      color=3D"#ff0000">&nbsp;R.LLADEFGWDVTDAR.K</FONT></TT></TD></TR>
  <TR>
    <TD align=3D"RIGHT">&nbsp;</TD>
    <TD align=3D"RIGHT"><TT><A onmouseover=3D"activateEl('Q1168', =
event)"=20
      onmouseout=3D"clearEl()" =
href=3D"http://admin-pc/mascot/cgi/peptide_view.pl?file=3D..%2Fdata%2F201=
80515%2FF003032.dat&amp;query=3D1168&amp;hit=3D2&amp;index=3DKNF04308.1&a=
mp;db_idx=3D1&amp;px=3D1&amp;section=3D5&amp;ave_thresh=3D44&amp;_ignorei=
onsscorebelow=3D-1&amp;report=3D0&amp;_sigthreshold=3D0.05&amp;_msresflag=
s=3D1025&amp;_msresflags2=3D258&amp;percolate=3D-1&amp;percolate_rt=3D0&a=
mp;_minpeplen=3D7&amp;sessionID=3Dall_secdisabledsession"=20
      target=3D"_blank">1168</A>&nbsp;&nbsp;</TT></TD>
    <TD align=3D"RIGHT"><TT><FONT color=3D"#ff0000">  =20
      804.3879&nbsp;&nbsp;</FONT></TT></TD>
    <TD align=3D"RIGHT"><TT><FONT color=3D"#ff0000"> =20
      1606.7613&nbsp;&nbsp;</FONT></TT></TD>
    <TD align=3D"RIGHT"><TT><FONT color=3D"#ff0000"> =20
      1606.7627&nbsp;&nbsp;</FONT></TT></TD>
    <TD align=3D"RIGHT" nowrap=3D""><TT><FONT color=3D"#ff0000">   =20
      -0.88&nbsp;</FONT></TT></TD>
    <TD align=3D"RIGHT"><TT><FONT =
color=3D"#ff0000">0&nbsp;&nbsp;</FONT></TT></TD>
    <TD align=3D"RIGHT" nowrap=3D""><TT><FONT=20
      color=3D"#ff0000">(88)&nbsp;</FONT></TT></TD>
    <TD align=3D"RIGHT" nowrap=3D""><TT><FONT=20
      color=3D"#ff0000">4.2e-006&nbsp;</FONT></TT></TD>
    <TD align=3D"RIGHT"><TT><FONT =
color=3D"#ff0000">1&nbsp;&nbsp;</FONT></TT></TD>
    <TD align=3D"RIGHT"><TT><FONT=20
      color=3D"#ff0000">&nbsp;&nbsp;&nbsp;&nbsp;</FONT></TT></TD>
    <TD nowrap=3D""><TT><FONT=20
      color=3D"#ff0000">&nbsp;R.LLADEFGWDVTDAR.K</FONT></TT></TD></TR>
  <TR>
    <TD align=3D"RIGHT">&nbsp;</TD>
    <TD align=3D"RIGHT"><TT><A onmouseover=3D"activateEl('Q1352', =
event)"=20
      onmouseout=3D"clearEl()" =
href=3D"http://admin-pc/mascot/cgi/peptide_view.pl?file=3D..%2Fdata%2F201=
80515%2FF003032.dat&amp;query=3D1352&amp;hit=3D2&amp;index=3DKNF04308.1&a=
mp;db_idx=3D1&amp;px=3D1&amp;section=3D5&amp;ave_thresh=3D44&amp;_ignorei=
onsscorebelow=3D-1&amp;report=3D0&amp;_sigthreshold=3D0.05&amp;_msresflag=
s=3D1025&amp;_msresflags2=3D258&amp;percolate=3D-1&amp;percolate_rt=3D0&a=
mp;_minpeplen=3D7&amp;sessionID=3Dall_secdisabledsession"=20
      target=3D"_blank">1352</A>&nbsp;&nbsp;</TT></TD>
    <TD align=3D"RIGHT"><TT><FONT color=3D"#ff0000">  =20
      868.4338&nbsp;&nbsp;</FONT></TT></TD>
    <TD align=3D"RIGHT"><TT><FONT color=3D"#ff0000"> =20
      1734.8530&nbsp;&nbsp;</FONT></TT></TD>
    <TD align=3D"RIGHT"><TT><FONT color=3D"#ff0000"> =20
      1734.8577&nbsp;&nbsp;</FONT></TT></TD>
    <TD align=3D"RIGHT" nowrap=3D""><TT><FONT color=3D"#ff0000">   =20
      -2.70&nbsp;</FONT></TT></TD>
    <TD align=3D"RIGHT"><TT><FONT =
color=3D"#ff0000">1&nbsp;&nbsp;</FONT></TT></TD>
    <TD align=3D"RIGHT" nowrap=3D""><TT><FONT=20
      color=3D"#ff0000">64&nbsp;&nbsp;</FONT></TT></TD>
    <TD align=3D"RIGHT" nowrap=3D""><TT><FONT=20
      color=3D"#ff0000">0.001&nbsp;</FONT></TT></TD>
    <TD align=3D"RIGHT"><TT><FONT =
color=3D"#ff0000">1&nbsp;&nbsp;</FONT></TT></TD>
    <TD align=3D"RIGHT"><TT><FONT=20
      color=3D"#ff0000">&nbsp;&nbsp;&nbsp;&nbsp;</FONT></TT></TD>
    <TD nowrap=3D""><TT><FONT=20
      color=3D"#ff0000">&nbsp;R.LLADEFGWDVTDARK.I</FONT></TT></TD></TR>
  <TR>
    <TD align=3D"RIGHT">&nbsp;</TD>
    <TD align=3D"RIGHT"><TT><A onmouseover=3D"activateEl('Q1390', =
event)"=20
      onmouseout=3D"clearEl()" =
href=3D"http://admin-pc/mascot/cgi/peptide_view.pl?file=3D..%2Fdata%2F201=
80515%2FF003032.dat&amp;query=3D1390&amp;hit=3D1&amp;index=3DKNF04308.1&a=
mp;db_idx=3D1&amp;px=3D1&amp;section=3D5&amp;ave_thresh=3D44&amp;_ignorei=
onsscorebelow=3D-1&amp;report=3D0&amp;_sigthreshold=3D0.05&amp;_msresflag=
s=3D1025&amp;_msresflags2=3D258&amp;percolate=3D-1&amp;percolate_rt=3D0&a=
mp;_minpeplen=3D7&amp;sessionID=3Dall_secdisabledsession"=20
      target=3D"_blank">1390</A>&nbsp;&nbsp;</TT></TD>
    <TD align=3D"RIGHT"><TT><FONT color=3D"#ff0000">  =20
      907.9302&nbsp;&nbsp;</FONT></TT></TD>
    <TD align=3D"RIGHT"><TT><FONT color=3D"#ff0000"> =20
      1813.8459&nbsp;&nbsp;</FONT></TT></TD>
    <TD align=3D"RIGHT"><TT><FONT color=3D"#ff0000"> =20
      1813.8523&nbsp;&nbsp;</FONT></TT></TD>
    <TD align=3D"RIGHT" nowrap=3D""><TT><FONT color=3D"#ff0000">   =20
      -3.50&nbsp;</FONT></TT></TD>
    <TD align=3D"RIGHT"><TT><FONT =
color=3D"#ff0000">0&nbsp;&nbsp;</FONT></TT></TD>
    <TD align=3D"RIGHT" nowrap=3D""><TT><FONT=20
      color=3D"#ff0000">(64)&nbsp;</FONT></TT></TD>
    <TD align=3D"RIGHT" nowrap=3D""><TT><FONT=20
      color=3D"#ff0000">0.00076&nbsp;</FONT></TT></TD>
    <TD align=3D"RIGHT"><TT><FONT =
color=3D"#ff0000">1&nbsp;&nbsp;</FONT></TT></TD>
    <TD align=3D"RIGHT"><TT><FONT=20
      color=3D"#ff0000">&nbsp;&nbsp;&nbsp;&nbsp;</FONT></TT></TD>
    <TD nowrap=3D""><TT><FONT=20
      color=3D"#ff0000">&nbsp;K.AYLPVNESFGFNGELR.Q</FONT></TT></TD></TR>
  <TR>
    <TD align=3D"RIGHT">&nbsp;</TD>
    <TD align=3D"RIGHT"><TT><A onmouseover=3D"activateEl('Q1391', =
event)"=20
      onmouseout=3D"clearEl()" =
href=3D"http://admin-pc/mascot/cgi/peptide_view.pl?file=3D..%2Fdata%2F201=
80515%2FF003032.dat&amp;query=3D1391&amp;hit=3D1&amp;index=3DKNF04308.1&a=
mp;db_idx=3D1&amp;px=3D1&amp;section=3D5&amp;ave_thresh=3D44&amp;_ignorei=
onsscorebelow=3D-1&amp;report=3D0&amp;_sigthreshold=3D0.05&amp;_msresflag=
s=3D1025&amp;_msresflags2=3D258&amp;percolate=3D-1&amp;percolate_rt=3D0&a=
mp;_minpeplen=3D7&amp;sessionID=3Dall_secdisabledsession"=20
      target=3D"_blank">1391</A>&nbsp;&nbsp;</TT></TD>
    <TD align=3D"RIGHT"><TT><FONT color=3D"#ff0000">  =20
      907.9304&nbsp;&nbsp;</FONT></TT></TD>
    <TD align=3D"RIGHT"><TT><FONT color=3D"#ff0000"> =20
      1813.8463&nbsp;&nbsp;</FONT></TT></TD>
    <TD align=3D"RIGHT"><TT><FONT color=3D"#ff0000"> =20
      1813.8523&nbsp;&nbsp;</FONT></TT></TD>
    <TD align=3D"RIGHT" nowrap=3D""><TT><FONT color=3D"#ff0000">   =20
      -3.30&nbsp;</FONT></TT></TD>
    <TD align=3D"RIGHT"><TT><FONT =
color=3D"#ff0000">0&nbsp;&nbsp;</FONT></TT></TD>
    <TD align=3D"RIGHT" nowrap=3D""><TT><FONT=20
      color=3D"#ff0000">76&nbsp;&nbsp;</FONT></TT></TD>
    <TD align=3D"RIGHT" nowrap=3D""><TT><FONT=20
      color=3D"#ff0000">5.2e-005&nbsp;</FONT></TT></TD>
    <TD align=3D"RIGHT"><TT><FONT =
color=3D"#ff0000">1&nbsp;&nbsp;</FONT></TT></TD>
    <TD align=3D"RIGHT"><TT><FONT=20
      color=3D"#ff0000">&nbsp;&nbsp;&nbsp;&nbsp;</FONT></TT></TD>
    <TD nowrap=3D""><TT><FONT=20
      =
color=3D"#ff0000">&nbsp;K.AYLPVNESFGFNGELR.Q</FONT></TT></TD></TR></TBODY=
></TABLE><BR>
<TABLE border=3D"0" cellspacing=3D"0">
  <TBODY>
  <TR>
    <TD colspan=3D"2"><TT>&nbsp;</TT></TD></TR>
  <TR>
    <TD><TT>&nbsp;&nbsp;&nbsp;&nbsp;&nbsp;&nbsp;</TT></TD>
    <TD><TT><B>Proteins matching the same set of=20
  peptides:</B></TT></TD></TR></TBODY></TABLE>
<TABLE border=3D"0" cellspacing=3D"0">
  <TBODY>
  <TR>
    <TD><TT><B>&nbsp;&nbsp;&nbsp;&nbsp;&nbsp;&nbsp;</B></TT></TD>
    <TD nowrap=3D""><TT><A =
href=3D"http://admin-pc/mascot/cgi/protein_view.pl?file=3D..%2Fdata%2F201=
80515%2FF003032.dat&amp;hit=3DPOW07285.1&amp;db_idx=3D1&amp;px=3D1&amp;av=
e_thresh=3D44&amp;_ignoreionsscorebelow=3D-1&amp;report=3D0&amp;_sigthres=
hold=3D0.05&amp;_msresflags=3D1025&amp;_msresflags2=3D258&amp;percolate=3D=
-1&amp;percolate_rt=3D0&amp;_minpeplen=3D7&amp;sessionID=3Dall_secdisable=
dsession"=20
      =
target=3D"_blank">POW07285.1</A>&nbsp;&nbsp;&nbsp;&nbsp;<B>Mass:</B>&nbsp=
;89309&nbsp;&nbsp;&nbsp;&nbsp;<B>Score:</B>&nbsp;227&nbsp;&nbsp;&nbsp;&nb=
sp;<B>Matches:</B>&nbsp;5(5)&nbsp;&nbsp;<B>Sequences:</B>&nbsp;3(3)</TT><=
/TD></TR>
  <TR>
    <TD>&nbsp;</TD>
    <TD nowrap=3D""><TT>hypothetical protein PSTT_08391 [Puccinia=20
      striiformis]</TT></TD></TR></TBODY></TABLE>
<HR>

<TABLE border=3D"0" cellspacing=3D"0">
  <TBODY>
  <TR>
    <TD><TT><B><A =
name=3D"Hit9">9.</A>&nbsp;&nbsp;&nbsp;&nbsp;</B></TT></TD>
    <TD nowrap=3D""><TT><A =
href=3D"http://admin-pc/mascot/cgi/protein_view.pl?file=3D..%2Fdata%2F201=
80515%2FF003032.dat&amp;hit=3DEMD41854.1&amp;db_idx=3D1&amp;px=3D1&amp;av=
e_thresh=3D44&amp;_ignoreionsscorebelow=3D-1&amp;report=3D0&amp;_sigthres=
hold=3D0.05&amp;_msresflags=3D1025&amp;_msresflags2=3D258&amp;percolate=3D=
-1&amp;percolate_rt=3D0&amp;_minpeplen=3D7&amp;sessionID=3Dall_secdisable=
dsession"=20
      =
target=3D"_blank">EMD41854.1</A>&nbsp;&nbsp;&nbsp;&nbsp;<B>Mass:</B>&nbsp=
;94496&nbsp;&nbsp;&nbsp;&nbsp;<B>Score:</B>&nbsp;188&nbsp;&nbsp;&nbsp;&nb=
sp;<B>Matches:</B>&nbsp;5(5)&nbsp;&nbsp;<B>Sequences:</B>&nbsp;3(3)&nbsp;=
&nbsp;<B>emPAI:</B>&nbsp;0.13</TT></TD></TR>
  <TR>
    <TD>&nbsp;</TD>
    <TD nowrap=3D""><TT>hypothetical protein CERSUDRAFT_110414 =
[Gelatoporia=20
      subvermispora B]</TT></TD></TR></TBODY></TABLE>
<TABLE border=3D"0" cellspacing=3D"0">
  <TBODY>
  <TR>
    <TD align=3D"RIGHT"><INPUT name=3D"INCLUDE" =
onclick=3D"SaveClicks(this,this.form)"=20
      type=3D"checkbox" value=3D"9"></TD>
    <TD nowrap=3D""><TT>Check to include this hit in error tolerant =
search or=20
      archive report</TT></TD></TR>
  <TR>
    <TD><TT>&nbsp;&nbsp;&nbsp;&nbsp;&nbsp;&nbsp;</TT></TD>
    <TD>&nbsp;</TD></TR></TBODY></TABLE>
<TABLE border=3D"0" cellspacing=3D"0" cellpadding=3D"0">
  <TBODY>
  <TR>
    <TD><TT>&nbsp;&nbsp;&nbsp;&nbsp;&nbsp;&nbsp;</TT></TD>
    <TD align=3D"RIGHT"><TT><B>Query&nbsp;&nbsp;</B></TT></TD>
    <TD align=3D"RIGHT"><TT><B>Observed&nbsp;&nbsp;</B></TT></TD>
    <TD align=3D"RIGHT" =
nowrap=3D""><TT><B>Mr(expt)&nbsp;&nbsp;</B></TT></TD>
    <TD align=3D"RIGHT" =
nowrap=3D""><TT><B>Mr(calc)&nbsp;&nbsp;</B></TT></TD>
    <TD align=3D"RIGHT"><TT><B>&nbsp;ppm&nbsp;&nbsp;</B></TT></TD>
    <TD align=3D"RIGHT"><TT><B>Miss&nbsp;</B></TT></TD>
    <TD align=3D"RIGHT"><TT><B>Score&nbsp;</B></TT></TD>
    <TD align=3D"RIGHT"><TT><B>Expect&nbsp;</B></TT></TD>
    <TD align=3D"RIGHT"><TT><B>Rank&nbsp;</B></TT></TD>
    <TD align=3D"RIGHT"><TT><B>Unique&nbsp;</B></TT></TD>
    <TD><TT><B>&nbsp;Peptide</B></TT></TD></TR>
  <TR>
    <TD align=3D"RIGHT">&nbsp;</TD>
    <TD align=3D"RIGHT"><TT><A onmouseover=3D"activateEl('Q237', event)" =

      onmouseout=3D"clearEl()" =
href=3D"http://admin-pc/mascot/cgi/peptide_view.pl?file=3D..%2Fdata%2F201=
80515%2FF003032.dat&amp;query=3D237&amp;hit=3D1&amp;index=3DEMD41854.1&am=
p;db_idx=3D1&amp;px=3D1&amp;section=3D5&amp;ave_thresh=3D44&amp;_ignoreio=
nsscorebelow=3D-1&amp;report=3D0&amp;_sigthreshold=3D0.05&amp;_msresflags=
=3D1025&amp;_msresflags2=3D258&amp;percolate=3D-1&amp;percolate_rt=3D0&am=
p;_minpeplen=3D7&amp;sessionID=3Dall_secdisabledsession"=20
      target=3D"_blank">237</A>&nbsp;&nbsp;</TT></TD>
    <TD align=3D"RIGHT"><TT><FONT color=3D"#ff0000">  =20
      502.7829&nbsp;&nbsp;</FONT></TT></TD>
    <TD align=3D"RIGHT"><TT><FONT color=3D"#ff0000"> =20
      1003.5512&nbsp;&nbsp;</FONT></TT></TD>
    <TD align=3D"RIGHT"><TT><FONT color=3D"#ff0000"> =20
      1003.5549&nbsp;&nbsp;</FONT></TT></TD>
    <TD align=3D"RIGHT" nowrap=3D""><TT><FONT color=3D"#ff0000">   =20
      -3.69&nbsp;</FONT></TT></TD>
    <TD align=3D"RIGHT"><TT><FONT =
color=3D"#ff0000">0&nbsp;&nbsp;</FONT></TT></TD>
    <TD align=3D"RIGHT" nowrap=3D""><TT><FONT=20
      color=3D"#ff0000">51&nbsp;&nbsp;</FONT></TT></TD>
    <TD align=3D"RIGHT" nowrap=3D""><TT><FONT=20
      color=3D"#ff0000">0.018&nbsp;</FONT></TT></TD>
    <TD align=3D"RIGHT"><TT><FONT =
color=3D"#ff0000">1&nbsp;&nbsp;</FONT></TT></TD>
    <TD align=3D"RIGHT"><TT><FONT=20
      color=3D"#ff0000">&nbsp;&nbsp;&nbsp;&nbsp;</FONT></TT></TD>
    <TD nowrap=3D""><TT><FONT=20
  color=3D"#ff0000">&nbsp;K.AESSIVALSK.S</FONT></TT></TD></TR>
  <TR>
    <TD align=3D"RIGHT">&nbsp;</TD>
    <TD align=3D"RIGHT"><TT><A onmouseover=3D"activateEl('Q238', event)" =

      onmouseout=3D"clearEl()" =
href=3D"http://admin-pc/mascot/cgi/peptide_view.pl?file=3D..%2Fdata%2F201=
80515%2FF003032.dat&amp;query=3D238&amp;hit=3D1&amp;index=3DEMD41854.1&am=
p;db_idx=3D1&amp;px=3D1&amp;section=3D5&amp;ave_thresh=3D44&amp;_ignoreio=
nsscorebelow=3D-1&amp;report=3D0&amp;_sigthreshold=3D0.05&amp;_msresflags=
=3D1025&amp;_msresflags2=3D258&amp;percolate=3D-1&amp;percolate_rt=3D0&am=
p;_minpeplen=3D7&amp;sessionID=3Dall_secdisabledsession"=20
      target=3D"_blank">238</A>&nbsp;&nbsp;</TT></TD>
    <TD align=3D"RIGHT"><TT><FONT color=3D"#ff0000">  =20
      502.7835&nbsp;&nbsp;</FONT></TT></TD>
    <TD align=3D"RIGHT"><TT><FONT color=3D"#ff0000"> =20
      1003.5525&nbsp;&nbsp;</FONT></TT></TD>
    <TD align=3D"RIGHT"><TT><FONT color=3D"#ff0000"> =20
      1003.5549&nbsp;&nbsp;</FONT></TT></TD>
    <TD align=3D"RIGHT" nowrap=3D""><TT><FONT color=3D"#ff0000">   =20
      -2.47&nbsp;</FONT></TT></TD>
    <TD align=3D"RIGHT"><TT><FONT =
color=3D"#ff0000">0&nbsp;&nbsp;</FONT></TT></TD>
    <TD align=3D"RIGHT" nowrap=3D""><TT><FONT=20
      color=3D"#ff0000">(49)&nbsp;</FONT></TT></TD>
    <TD align=3D"RIGHT" nowrap=3D""><TT><FONT=20
      color=3D"#ff0000">0.028&nbsp;</FONT></TT></TD>
    <TD align=3D"RIGHT"><TT><FONT =
color=3D"#ff0000">1&nbsp;&nbsp;</FONT></TT></TD>
    <TD align=3D"RIGHT"><TT><FONT=20
      color=3D"#ff0000">&nbsp;&nbsp;&nbsp;&nbsp;</FONT></TT></TD>
    <TD nowrap=3D""><TT><FONT=20
  color=3D"#ff0000">&nbsp;K.AESSIVALSK.S</FONT></TT></TD></TR>
  <TR>
    <TD align=3D"RIGHT">&nbsp;</TD>
    <TD align=3D"RIGHT"><TT><A onmouseover=3D"activateEl('Q1019', =
event)"=20
      onmouseout=3D"clearEl()" =
href=3D"http://admin-pc/mascot/cgi/peptide_view.pl?file=3D..%2Fdata%2F201=
80515%2FF003032.dat&amp;query=3D1019&amp;hit=3D1&amp;index=3DEMD41854.1&a=
mp;db_idx=3D1&amp;px=3D1&amp;section=3D5&amp;ave_thresh=3D44&amp;_ignorei=
onsscorebelow=3D-1&amp;report=3D0&amp;_sigthreshold=3D0.05&amp;_msresflag=
s=3D1025&amp;_msresflags2=3D258&amp;percolate=3D-1&amp;percolate_rt=3D0&a=
mp;_minpeplen=3D7&amp;sessionID=3Dall_secdisabledsession"=20
      target=3D"_blank">1019</A>&nbsp;&nbsp;</TT></TD>
    <TD align=3D"RIGHT"><TT><FONT color=3D"#ff0000">  =20
      731.4089&nbsp;&nbsp;</FONT></TT></TD>
    <TD align=3D"RIGHT"><TT><FONT color=3D"#ff0000"> =20
      1460.8032&nbsp;&nbsp;</FONT></TT></TD>
    <TD align=3D"RIGHT"><TT><FONT color=3D"#ff0000"> =20
      1460.8086&nbsp;&nbsp;</FONT></TT></TD>
    <TD align=3D"RIGHT" nowrap=3D""><TT><FONT color=3D"#ff0000">   =20
      -3.70&nbsp;</FONT></TT></TD>
    <TD align=3D"RIGHT"><TT><FONT =
color=3D"#ff0000">1&nbsp;&nbsp;</FONT></TT></TD>
    <TD align=3D"RIGHT" nowrap=3D""><TT><FONT=20
      color=3D"#ff0000">61&nbsp;&nbsp;</FONT></TT></TD>
    <TD align=3D"RIGHT" nowrap=3D""><TT><FONT=20
      color=3D"#ff0000">0.00089&nbsp;</FONT></TT></TD>
    <TD align=3D"RIGHT"><TT><FONT =
color=3D"#ff0000">1&nbsp;&nbsp;</FONT></TT></TD>
    <TD align=3D"RIGHT"><TT><FONT=20
      color=3D"#ff0000">&nbsp;&nbsp;&nbsp;&nbsp;</FONT></TT></TD>
    <TD nowrap=3D""><TT><FONT=20
      color=3D"#ff0000">&nbsp;R.ETVKAESSIVALSK.S</FONT></TT></TD></TR>
  <TR>
    <TD align=3D"RIGHT">&nbsp;</TD>
    <TD align=3D"RIGHT"><TT><A onmouseover=3D"activateEl('Q1390', =
event)"=20
      onmouseout=3D"clearEl()" =
href=3D"http://admin-pc/mascot/cgi/peptide_view.pl?file=3D..%2Fdata%2F201=
80515%2FF003032.dat&amp;query=3D1390&amp;hit=3D1&amp;index=3DEMD41854.1&a=
mp;db_idx=3D1&amp;px=3D1&amp;section=3D5&amp;ave_thresh=3D44&amp;_ignorei=
onsscorebelow=3D-1&amp;report=3D0&amp;_sigthreshold=3D0.05&amp;_msresflag=
s=3D1025&amp;_msresflags2=3D258&amp;percolate=3D-1&amp;percolate_rt=3D0&a=
mp;_minpeplen=3D7&amp;sessionID=3Dall_secdisabledsession"=20
      target=3D"_blank">1390</A>&nbsp;&nbsp;</TT></TD>
    <TD align=3D"RIGHT"><TT><FONT color=3D"#ff0000">  =20
      907.9302&nbsp;&nbsp;</FONT></TT></TD>
    <TD align=3D"RIGHT"><TT><FONT color=3D"#ff0000"> =20
      1813.8459&nbsp;&nbsp;</FONT></TT></TD>
    <TD align=3D"RIGHT"><TT><FONT color=3D"#ff0000"> =20
      1813.8523&nbsp;&nbsp;</FONT></TT></TD>
    <TD align=3D"RIGHT" nowrap=3D""><TT><FONT color=3D"#ff0000">   =20
      -3.50&nbsp;</FONT></TT></TD>
    <TD align=3D"RIGHT"><TT><FONT =
color=3D"#ff0000">0&nbsp;&nbsp;</FONT></TT></TD>
    <TD align=3D"RIGHT" nowrap=3D""><TT><FONT=20
      color=3D"#ff0000">(64)&nbsp;</FONT></TT></TD>
    <TD align=3D"RIGHT" nowrap=3D""><TT><FONT=20
      color=3D"#ff0000">0.00076&nbsp;</FONT></TT></TD>
    <TD align=3D"RIGHT"><TT><FONT =
color=3D"#ff0000">1&nbsp;&nbsp;</FONT></TT></TD>
    <TD align=3D"RIGHT"><TT><FONT=20
      color=3D"#ff0000">&nbsp;&nbsp;&nbsp;&nbsp;</FONT></TT></TD>
    <TD nowrap=3D""><TT><FONT=20
      color=3D"#ff0000">&nbsp;K.AYLPVNESFGFNGELR.S</FONT></TT></TD></TR>
  <TR>
    <TD align=3D"RIGHT">&nbsp;</TD>
    <TD align=3D"RIGHT"><TT><A onmouseover=3D"activateEl('Q1391', =
event)"=20
      onmouseout=3D"clearEl()" =
href=3D"http://admin-pc/mascot/cgi/peptide_view.pl?file=3D..%2Fdata%2F201=
80515%2FF003032.dat&amp;query=3D1391&amp;hit=3D1&amp;index=3DEMD41854.1&a=
mp;db_idx=3D1&amp;px=3D1&amp;section=3D5&amp;ave_thresh=3D44&amp;_ignorei=
onsscorebelow=3D-1&amp;report=3D0&amp;_sigthreshold=3D0.05&amp;_msresflag=
s=3D1025&amp;_msresflags2=3D258&amp;percolate=3D-1&amp;percolate_rt=3D0&a=
mp;_minpeplen=3D7&amp;sessionID=3Dall_secdisabledsession"=20
      target=3D"_blank">1391</A>&nbsp;&nbsp;</TT></TD>
    <TD align=3D"RIGHT"><TT><FONT color=3D"#ff0000">  =20
      907.9304&nbsp;&nbsp;</FONT></TT></TD>
    <TD align=3D"RIGHT"><TT><FONT color=3D"#ff0000"> =20
      1813.8463&nbsp;&nbsp;</FONT></TT></TD>
    <TD align=3D"RIGHT"><TT><FONT color=3D"#ff0000"> =20
      1813.8523&nbsp;&nbsp;</FONT></TT></TD>
    <TD align=3D"RIGHT" nowrap=3D""><TT><FONT color=3D"#ff0000">   =20
      -3.30&nbsp;</FONT></TT></TD>
    <TD align=3D"RIGHT"><TT><FONT =
color=3D"#ff0000">0&nbsp;&nbsp;</FONT></TT></TD>
    <TD align=3D"RIGHT" nowrap=3D""><TT><FONT=20
      color=3D"#ff0000">76&nbsp;&nbsp;</FONT></TT></TD>
    <TD align=3D"RIGHT" nowrap=3D""><TT><FONT=20
      color=3D"#ff0000">5.2e-005&nbsp;</FONT></TT></TD>
    <TD align=3D"RIGHT"><TT><FONT =
color=3D"#ff0000">1&nbsp;&nbsp;</FONT></TT></TD>
    <TD align=3D"RIGHT"><TT><FONT=20
      color=3D"#ff0000">&nbsp;&nbsp;&nbsp;&nbsp;</FONT></TT></TD>
    <TD nowrap=3D""><TT><FONT=20
      =
color=3D"#ff0000">&nbsp;K.AYLPVNESFGFNGELR.S</FONT></TT></TD></TR></TBODY=
></TABLE><BR>
<TABLE border=3D"0" cellspacing=3D"0">
  <TBODY>
  <TR>
    <TD colspan=3D"2"><TT>&nbsp;</TT></TD></TR>
  <TR>
    <TD><TT>&nbsp;&nbsp;&nbsp;&nbsp;&nbsp;&nbsp;</TT></TD>
    <TD><TT><B>Proteins matching the same set of=20
  peptides:</B></TT></TD></TR></TBODY></TABLE>
<TABLE border=3D"0" cellspacing=3D"0">
  <TBODY>
  <TR>
    <TD><TT><B>&nbsp;&nbsp;&nbsp;&nbsp;&nbsp;&nbsp;</B></TT></TD>
    <TD nowrap=3D""><TT><A =
href=3D"http://admin-pc/mascot/cgi/protein_view.pl?file=3D..%2Fdata%2F201=
80515%2FF003032.dat&amp;hit=3DKYQ45856.1&amp;db_idx=3D1&amp;px=3D1&amp;av=
e_thresh=3D44&amp;_ignoreionsscorebelow=3D-1&amp;report=3D0&amp;_sigthres=
hold=3D0.05&amp;_msresflags=3D1025&amp;_msresflags2=3D258&amp;percolate=3D=
-1&amp;percolate_rt=3D0&amp;_minpeplen=3D7&amp;sessionID=3Dall_secdisable=
dsession"=20
      =
target=3D"_blank">KYQ45856.1</A>&nbsp;&nbsp;&nbsp;&nbsp;<B>Mass:</B>&nbsp=
;92553&nbsp;&nbsp;&nbsp;&nbsp;<B>Score:</B>&nbsp;188&nbsp;&nbsp;&nbsp;&nb=
sp;<B>Matches:</B>&nbsp;5(5)&nbsp;&nbsp;<B>Sequences:</B>&nbsp;3(3)</TT><=
/TD></TR>
  <TR>
    <TD>&nbsp;</TD>
    <TD nowrap=3D""><TT>Elongation factor 2 [Hypsizygus=20
  marmoreus]</TT></TD></TR></TBODY></TABLE>
<TABLE border=3D"0" cellspacing=3D"0">
  <TBODY>
  <TR>
    <TD><TT><B>&nbsp;&nbsp;&nbsp;&nbsp;&nbsp;&nbsp;</B></TT></TD>
    <TD nowrap=3D""><TT><A =
href=3D"http://admin-pc/mascot/cgi/protein_view.pl?file=3D..%2Fdata%2F201=
80515%2FF003032.dat&amp;hit=3DXP_012177395.1&amp;db_idx=3D1&amp;px=3D1&am=
p;ave_thresh=3D44&amp;_ignoreionsscorebelow=3D-1&amp;report=3D0&amp;_sigt=
hreshold=3D0.05&amp;_msresflags=3D1025&amp;_msresflags2=3D258&amp;percola=
te=3D-1&amp;percolate_rt=3D0&amp;_minpeplen=3D7&amp;sessionID=3Dall_secdi=
sabledsession"=20
      =
target=3D"_blank">XP_012177395.1</A>&nbsp;&nbsp;&nbsp;&nbsp;<B>Mass:</B>&=
nbsp;94463&nbsp;&nbsp;&nbsp;&nbsp;<B>Score:</B>&nbsp;188&nbsp;&nbsp;&nbsp=
;&nbsp;<B>Matches:</B>&nbsp;5(5)&nbsp;&nbsp;<B>Sequences:</B>&nbsp;3(3)</=
TT></TD></TR>
  <TR>
    <TD>&nbsp;</TD>
    <TD nowrap=3D""><TT>predicted protein [Fibroporia=20
  radiculosa]</TT></TD></TR></TBODY></TABLE>
<TABLE border=3D"0" cellspacing=3D"0">
  <TBODY>
  <TR>
    <TD><TT><B>&nbsp;&nbsp;&nbsp;&nbsp;&nbsp;&nbsp;</B></TT></TD>
    <TD nowrap=3D""><TT><A =
href=3D"http://admin-pc/mascot/cgi/protein_view.pl?file=3D..%2Fdata%2F201=
80515%2FF003032.dat&amp;hit=3DKZT74975.1&amp;db_idx=3D1&amp;px=3D1&amp;av=
e_thresh=3D44&amp;_ignoreionsscorebelow=3D-1&amp;report=3D0&amp;_sigthres=
hold=3D0.05&amp;_msresflags=3D1025&amp;_msresflags2=3D258&amp;percolate=3D=
-1&amp;percolate_rt=3D0&amp;_minpeplen=3D7&amp;sessionID=3Dall_secdisable=
dsession"=20
      =
target=3D"_blank">KZT74975.1</A>&nbsp;&nbsp;&nbsp;&nbsp;<B>Mass:</B>&nbsp=
;94172&nbsp;&nbsp;&nbsp;&nbsp;<B>Score:</B>&nbsp;185&nbsp;&nbsp;&nbsp;&nb=
sp;<B>Matches:</B>&nbsp;5(5)&nbsp;&nbsp;<B>Sequences:</B>&nbsp;3(3)</TT><=
/TD></TR>
  <TR>
    <TD>&nbsp;</TD>
    <TD nowrap=3D""><TT>eukaryotic translation elongation factor 2 =
[Daedalea=20
      quercina L-15889]</TT></TD></TR></TBODY></TABLE>
<HR>

<TABLE border=3D"0" cellspacing=3D"0">
  <TBODY>
  <TR>
    <TD><TT><B><A name=3D"Hit10">10.</A>&nbsp;&nbsp;&nbsp;</B></TT></TD>
    <TD nowrap=3D""><TT><A =
href=3D"http://admin-pc/mascot/cgi/protein_view.pl?file=3D..%2Fdata%2F201=
80515%2FF003032.dat&amp;hit=3DGAW05240.1&amp;db_idx=3D1&amp;px=3D1&amp;av=
e_thresh=3D44&amp;_ignoreionsscorebelow=3D-1&amp;report=3D0&amp;_sigthres=
hold=3D0.05&amp;_msresflags=3D1025&amp;_msresflags2=3D258&amp;percolate=3D=
-1&amp;percolate_rt=3D0&amp;_minpeplen=3D7&amp;sessionID=3Dall_secdisable=
dsession"=20
      =
target=3D"_blank">GAW05240.1</A>&nbsp;&nbsp;&nbsp;&nbsp;<B>Mass:</B>&nbsp=
;38224&nbsp;&nbsp;&nbsp;&nbsp;<B>Score:</B>&nbsp;184&nbsp;&nbsp;&nbsp;&nb=
sp;<B>Matches:</B>&nbsp;3(3)&nbsp;&nbsp;<B>Sequences:</B>&nbsp;3(3)&nbsp;=
&nbsp;<B>emPAI:</B>&nbsp;0.35</TT></TD></TR>
  <TR>
    <TD>&nbsp;</TD>
    <TD nowrap=3D""><TT>NAD-binding protein [Lentinula=20
edodes]</TT></TD></TR></TBODY></TABLE>
<TABLE border=3D"0" cellspacing=3D"0">
  <TBODY>
  <TR>
    <TD align=3D"RIGHT"><INPUT name=3D"INCLUDE" =
onclick=3D"SaveClicks(this,this.form)"=20
      type=3D"checkbox" value=3D"10"></TD>
    <TD nowrap=3D""><TT>Check to include this hit in error tolerant =
search or=20
      archive report</TT></TD></TR>
  <TR>
    <TD><TT>&nbsp;&nbsp;&nbsp;&nbsp;&nbsp;&nbsp;</TT></TD>
    <TD>&nbsp;</TD></TR></TBODY></TABLE>
<TABLE border=3D"0" cellspacing=3D"0" cellpadding=3D"0">
  <TBODY>
  <TR>
    <TD><TT>&nbsp;&nbsp;&nbsp;&nbsp;&nbsp;&nbsp;</TT></TD>
    <TD align=3D"RIGHT"><TT><B>Query&nbsp;&nbsp;</B></TT></TD>
    <TD align=3D"RIGHT"><TT><B>Observed&nbsp;&nbsp;</B></TT></TD>
    <TD align=3D"RIGHT" =
nowrap=3D""><TT><B>Mr(expt)&nbsp;&nbsp;</B></TT></TD>
    <TD align=3D"RIGHT" =
nowrap=3D""><TT><B>Mr(calc)&nbsp;&nbsp;</B></TT></TD>
    <TD align=3D"RIGHT"><TT><B>&nbsp;ppm&nbsp;&nbsp;</B></TT></TD>
    <TD align=3D"RIGHT"><TT><B>Miss&nbsp;</B></TT></TD>
    <TD align=3D"RIGHT"><TT><B>Score&nbsp;</B></TT></TD>
    <TD align=3D"RIGHT"><TT><B>Expect&nbsp;</B></TT></TD>
    <TD align=3D"RIGHT"><TT><B>Rank&nbsp;</B></TT></TD>
    <TD align=3D"RIGHT"><TT><B>Unique&nbsp;</B></TT></TD>
    <TD><TT><B>&nbsp;Peptide</B></TT></TD></TR>
  <TR>
    <TD align=3D"RIGHT"><INPUT name=3D"QUE" type=3D"checkbox" =
checked=3D"" value=3D"1120.573588 from(561.294070,2+) =
intensity(2223176.5000) =
title(File%3a%20%22D%3a%5cLC%2dMS%20Data%5cRaw%20file%5c180509%5c180509_%=
28051%29_IN14%2eraw%22%3b%20SpectrumID%3a%20%22421%22%3b%20scans%3a%20%22=
896%22) rtinseconds(801) scans(896) index(420) query(396)"></TD>
    <TD align=3D"RIGHT"><TT><A onmouseover=3D"activateEl('Q396', event)" =

      onmouseout=3D"clearEl()" =
href=3D"http://admin-pc/mascot/cgi/peptide_view.pl?file=3D..%2Fdata%2F201=
80515%2FF003032.dat&amp;query=3D396&amp;hit=3D1&amp;index=3DGAW05240.1&am=
p;db_idx=3D1&amp;px=3D1&amp;section=3D5&amp;ave_thresh=3D44&amp;_ignoreio=
nsscorebelow=3D-1&amp;report=3D0&amp;_sigthreshold=3D0.05&amp;_msresflags=
=3D1025&amp;_msresflags2=3D258&amp;percolate=3D-1&amp;percolate_rt=3D0&am=
p;_minpeplen=3D7&amp;sessionID=3Dall_secdisabledsession"=20
      target=3D"_blank">396</A>&nbsp;&nbsp;</TT></TD>
    <TD align=3D"RIGHT"><TT><FONT color=3D"#ff0000"><B>  =20
      561.2941&nbsp;&nbsp;</B></FONT></TT></TD>
    <TD align=3D"RIGHT"><TT><FONT color=3D"#ff0000"><B> =20
      1120.5736&nbsp;&nbsp;</B></FONT></TT></TD>
    <TD align=3D"RIGHT"><TT><FONT color=3D"#ff0000"><B> =20
      1120.5764&nbsp;&nbsp;</B></FONT></TT></TD>
    <TD align=3D"RIGHT" nowrap=3D""><TT><FONT color=3D"#ff0000"><B>   =20
      -2.54&nbsp;</B></FONT></TT></TD>
    <TD align=3D"RIGHT"><TT><FONT=20
      color=3D"#ff0000"><B>0&nbsp;&nbsp;</B></FONT></TT></TD>
    <TD align=3D"RIGHT" nowrap=3D""><TT><FONT=20
      color=3D"#ff0000"><B>59&nbsp;&nbsp;</B></FONT></TT></TD>
    <TD align=3D"RIGHT" nowrap=3D""><TT><FONT=20
      color=3D"#ff0000"><B>0.0037&nbsp;</B></FONT></TT></TD>
    <TD align=3D"RIGHT"><TT><FONT=20
      color=3D"#ff0000"><B>1&nbsp;&nbsp;</B></FONT></TT></TD>
    <TD align=3D"RIGHT"><TT><FONT=20
      color=3D"#ff0000"><B>U&nbsp;&nbsp;&nbsp;</B></FONT></TT></TD>
    <TD nowrap=3D""><TT><FONT=20
      =
color=3D"#ff0000"><B>&nbsp;K.IVGADAEGYVK.T</B></FONT></TT></TD></TR>
  <TR>
    <TD align=3D"RIGHT"><INPUT name=3D"QUE" type=3D"checkbox" =
checked=3D"" value=3D"1483.752552 from(495.591460,3+) =
intensity(218732.4063) =
title(File%3a%20%22D%3a%5cLC%2dMS%20Data%5cRaw%20file%5c180509%5c180509_%=
28051%29_IN14%2eraw%22%3b%20SpectrumID%3a%20%2269%22%3b%20scans%3a%20%224=
85%22) rtinseconds(493) scans(485) index(68) query(1053)"></TD>
    <TD align=3D"RIGHT"><TT><A onmouseover=3D"activateEl('Q1053', =
event)"=20
      onmouseout=3D"clearEl()" =
href=3D"http://admin-pc/mascot/cgi/peptide_view.pl?file=3D..%2Fdata%2F201=
80515%2FF003032.dat&amp;query=3D1053&amp;hit=3D1&amp;index=3DGAW05240.1&a=
mp;db_idx=3D1&amp;px=3D1&amp;section=3D5&amp;ave_thresh=3D44&amp;_ignorei=
onsscorebelow=3D-1&amp;report=3D0&amp;_sigthreshold=3D0.05&amp;_msresflag=
s=3D1025&amp;_msresflags2=3D258&amp;percolate=3D-1&amp;percolate_rt=3D0&a=
mp;_minpeplen=3D7&amp;sessionID=3Dall_secdisabledsession"=20
      target=3D"_blank">1053</A>&nbsp;&nbsp;</TT></TD>
    <TD align=3D"RIGHT"><TT><FONT color=3D"#ff0000"><B>  =20
      495.5915&nbsp;&nbsp;</B></FONT></TT></TD>
    <TD align=3D"RIGHT"><TT><FONT color=3D"#ff0000"><B> =20
      1483.7526&nbsp;&nbsp;</B></FONT></TT></TD>
    <TD align=3D"RIGHT"><TT><FONT color=3D"#ff0000"><B> =20
      1483.7565&nbsp;&nbsp;</B></FONT></TT></TD>
    <TD align=3D"RIGHT" nowrap=3D""><TT><FONT color=3D"#ff0000"><B>   =20
      -2.69&nbsp;</B></FONT></TT></TD>
    <TD align=3D"RIGHT"><TT><FONT=20
      color=3D"#ff0000"><B>1&nbsp;&nbsp;</B></FONT></TT></TD>
    <TD align=3D"RIGHT" nowrap=3D""><TT><FONT=20
      color=3D"#ff0000"><B>49&nbsp;&nbsp;</B></FONT></TT></TD>
    <TD align=3D"RIGHT" nowrap=3D""><TT><FONT=20
      color=3D"#ff0000"><B>0.027&nbsp;</B></FONT></TT></TD>
    <TD align=3D"RIGHT"><TT><FONT=20
      color=3D"#ff0000"><B>1&nbsp;&nbsp;</B></FONT></TT></TD>
    <TD align=3D"RIGHT"><TT><FONT=20
      color=3D"#ff0000"><B>U&nbsp;&nbsp;&nbsp;</B></FONT></TT></TD>
    <TD nowrap=3D""><TT><FONT=20
      color=3D"#ff0000"><B>&nbsp;R.ASLDRGHAG<U>M</U>VGLGK.N + Oxidation=20
      (M)</B></FONT></TT></TD></TR>
  <TR>
    <TD align=3D"RIGHT"><INPUT name=3D"QUE" type=3D"checkbox" =
checked=3D"" value=3D"1560.886808 from(781.450680,2+) =
intensity(441959.4375) =
title(File%3a%20%22D%3a%5cLC%2dMS%20Data%5cRaw%20file%5c180509%5c180509_%=
28051%29_IN14%2eraw%22%3b%20SpectrumID%3a%20%221039%22%3b%20scans%3a%20%2=
21617%22) rtinseconds(1343) scans(1617) index(1038) query(1143)"></TD>
    <TD align=3D"RIGHT"><TT><A onmouseover=3D"activateEl('Q1143', =
event)"=20
      onmouseout=3D"clearEl()" =
href=3D"http://admin-pc/mascot/cgi/peptide_view.pl?file=3D..%2Fdata%2F201=
80515%2FF003032.dat&amp;query=3D1143&amp;hit=3D1&amp;index=3DGAW05240.1&a=
mp;db_idx=3D1&amp;px=3D1&amp;section=3D5&amp;ave_thresh=3D44&amp;_ignorei=
onsscorebelow=3D-1&amp;report=3D0&amp;_sigthreshold=3D0.05&amp;_msresflag=
s=3D1025&amp;_msresflags2=3D258&amp;percolate=3D-1&amp;percolate_rt=3D0&a=
mp;_minpeplen=3D7&amp;sessionID=3Dall_secdisabledsession"=20
      target=3D"_blank">1143</A>&nbsp;&nbsp;</TT></TD>
    <TD align=3D"RIGHT"><TT><FONT color=3D"#ff0000"><B>  =20
      781.4507&nbsp;&nbsp;</B></FONT></TT></TD>
    <TD align=3D"RIGHT"><TT><FONT color=3D"#ff0000"><B> =20
      1560.8868&nbsp;&nbsp;</B></FONT></TT></TD>
    <TD align=3D"RIGHT"><TT><FONT color=3D"#ff0000"><B> =20
      1560.8916&nbsp;&nbsp;</B></FONT></TT></TD>
    <TD align=3D"RIGHT" nowrap=3D""><TT><FONT color=3D"#ff0000"><B>   =20
      -3.04&nbsp;</B></FONT></TT></TD>
    <TD align=3D"RIGHT"><TT><FONT=20
      color=3D"#ff0000"><B>0&nbsp;&nbsp;</B></FONT></TT></TD>
    <TD align=3D"RIGHT" nowrap=3D""><TT><FONT=20
      color=3D"#ff0000"><B>79&nbsp;&nbsp;</B></FONT></TT></TD>
    <TD align=3D"RIGHT" nowrap=3D""><TT><FONT=20
      color=3D"#ff0000"><B>7.6e-006&nbsp;</B></FONT></TT></TD>
    <TD align=3D"RIGHT"><TT><FONT=20
      color=3D"#ff0000"><B>1&nbsp;&nbsp;</B></FONT></TT></TD>
    <TD align=3D"RIGHT"><TT><FONT=20
      color=3D"#ff0000"><B>U&nbsp;&nbsp;&nbsp;</B></FONT></TT></TD>
    <TD nowrap=3D""><TT><FONT=20
      =
color=3D"#ff0000"><B>&nbsp;K.TYIVLPATIWGISK.G</B></FONT></TT></TD></TR></=
TBODY></TABLE><BR>
<HR>

<TABLE border=3D"0" cellspacing=3D"0">
  <TBODY>
  <TR>
    <TD><TT><B><A name=3D"Hit11">11.</A>&nbsp;&nbsp;&nbsp;</B></TT></TD>
    <TD nowrap=3D""><TT><A =
href=3D"http://admin-pc/mascot/cgi/protein_view.pl?file=3D..%2Fdata%2F201=
80515%2FF003032.dat&amp;hit=3DOJA16178.1&amp;db_idx=3D1&amp;px=3D1&amp;av=
e_thresh=3D44&amp;_ignoreionsscorebelow=3D-1&amp;report=3D0&amp;_sigthres=
hold=3D0.05&amp;_msresflags=3D1025&amp;_msresflags2=3D258&amp;percolate=3D=
-1&amp;percolate_rt=3D0&amp;_minpeplen=3D7&amp;sessionID=3Dall_secdisable=
dsession"=20
      =
target=3D"_blank">OJA16178.1</A>&nbsp;&nbsp;&nbsp;&nbsp;<B>Mass:</B>&nbsp=
;25290&nbsp;&nbsp;&nbsp;&nbsp;<B>Score:</B>&nbsp;166&nbsp;&nbsp;&nbsp;&nb=
sp;<B>Matches:</B>&nbsp;4(4)&nbsp;&nbsp;<B>Sequences:</B>&nbsp;3(3)&nbsp;=
&nbsp;<B>emPAI:</B>&nbsp;0.56</TT></TD></TR>
  <TR>
    <TD>&nbsp;</TD>
    <TD nowrap=3D""><TT>hypothetical protein AZE42_00001 [Rhizopogon=20
      vesiculosus]</TT></TD></TR></TBODY></TABLE>
<TABLE border=3D"0" cellspacing=3D"0">
  <TBODY>
  <TR>
    <TD align=3D"RIGHT"><INPUT name=3D"INCLUDE" =
onclick=3D"SaveClicks(this,this.form)"=20
      type=3D"checkbox" value=3D"11"></TD>
    <TD nowrap=3D""><TT>Check to include this hit in error tolerant =
search or=20
      archive report</TT></TD></TR>
  <TR>
    <TD><TT>&nbsp;&nbsp;&nbsp;&nbsp;&nbsp;&nbsp;</TT></TD>
    <TD>&nbsp;</TD></TR></TBODY></TABLE>
<TABLE border=3D"0" cellspacing=3D"0" cellpadding=3D"0">
  <TBODY>
  <TR>
    <TD><TT>&nbsp;&nbsp;&nbsp;&nbsp;&nbsp;&nbsp;</TT></TD>
    <TD align=3D"RIGHT"><TT><B>Query&nbsp;&nbsp;</B></TT></TD>
    <TD align=3D"RIGHT"><TT><B>Observed&nbsp;&nbsp;</B></TT></TD>
    <TD align=3D"RIGHT" =
nowrap=3D""><TT><B>Mr(expt)&nbsp;&nbsp;</B></TT></TD>
    <TD align=3D"RIGHT" =
nowrap=3D""><TT><B>Mr(calc)&nbsp;&nbsp;</B></TT></TD>
    <TD align=3D"RIGHT"><TT><B>&nbsp;ppm&nbsp;&nbsp;</B></TT></TD>
    <TD align=3D"RIGHT"><TT><B>Miss&nbsp;</B></TT></TD>
    <TD align=3D"RIGHT"><TT><B>Score&nbsp;</B></TT></TD>
    <TD align=3D"RIGHT"><TT><B>Expect&nbsp;</B></TT></TD>
    <TD align=3D"RIGHT"><TT><B>Rank&nbsp;</B></TT></TD>
    <TD align=3D"RIGHT"><TT><B>Unique&nbsp;</B></TT></TD>
    <TD><TT><B>&nbsp;Peptide</B></TT></TD></TR>
  <TR>
    <TD align=3D"RIGHT">&nbsp;</TD>
    <TD align=3D"RIGHT"><TT><A onmouseover=3D"activateEl('Q237', event)" =

      onmouseout=3D"clearEl()" =
href=3D"http://admin-pc/mascot/cgi/peptide_view.pl?file=3D..%2Fdata%2F201=
80515%2FF003032.dat&amp;query=3D237&amp;hit=3D1&amp;index=3DOJA16178.1&am=
p;db_idx=3D1&amp;px=3D1&amp;section=3D5&amp;ave_thresh=3D44&amp;_ignoreio=
nsscorebelow=3D-1&amp;report=3D0&amp;_sigthreshold=3D0.05&amp;_msresflags=
=3D1025&amp;_msresflags2=3D258&amp;percolate=3D-1&amp;percolate_rt=3D0&am=
p;_minpeplen=3D7&amp;sessionID=3Dall_secdisabledsession"=20
      target=3D"_blank">237</A>&nbsp;&nbsp;</TT></TD>
    <TD align=3D"RIGHT"><TT><FONT color=3D"#ff0000">  =20
      502.7829&nbsp;&nbsp;</FONT></TT></TD>
    <TD align=3D"RIGHT"><TT><FONT color=3D"#ff0000"> =20
      1003.5512&nbsp;&nbsp;</FONT></TT></TD>
    <TD align=3D"RIGHT"><TT><FONT color=3D"#ff0000"> =20
      1003.5549&nbsp;&nbsp;</FONT></TT></TD>
    <TD align=3D"RIGHT" nowrap=3D""><TT><FONT color=3D"#ff0000">   =20
      -3.69&nbsp;</FONT></TT></TD>
    <TD align=3D"RIGHT"><TT><FONT =
color=3D"#ff0000">0&nbsp;&nbsp;</FONT></TT></TD>
    <TD align=3D"RIGHT" nowrap=3D""><TT><FONT=20
      color=3D"#ff0000">51&nbsp;&nbsp;</FONT></TT></TD>
    <TD align=3D"RIGHT" nowrap=3D""><TT><FONT=20
      color=3D"#ff0000">0.018&nbsp;</FONT></TT></TD>
    <TD align=3D"RIGHT"><TT><FONT =
color=3D"#ff0000">1&nbsp;&nbsp;</FONT></TT></TD>
    <TD align=3D"RIGHT"><TT><FONT=20
      color=3D"#ff0000">&nbsp;&nbsp;&nbsp;&nbsp;</FONT></TT></TD>
    <TD nowrap=3D""><TT><FONT=20
  color=3D"#ff0000">&nbsp;K.AESSIVALSK.S</FONT></TT></TD></TR>
  <TR>
    <TD align=3D"RIGHT">&nbsp;</TD>
    <TD align=3D"RIGHT"><TT><A onmouseover=3D"activateEl('Q238', event)" =

      onmouseout=3D"clearEl()" =
href=3D"http://admin-pc/mascot/cgi/peptide_view.pl?file=3D..%2Fdata%2F201=
80515%2FF003032.dat&amp;query=3D238&amp;hit=3D1&amp;index=3DOJA16178.1&am=
p;db_idx=3D1&amp;px=3D1&amp;section=3D5&amp;ave_thresh=3D44&amp;_ignoreio=
nsscorebelow=3D-1&amp;report=3D0&amp;_sigthreshold=3D0.05&amp;_msresflags=
=3D1025&amp;_msresflags2=3D258&amp;percolate=3D-1&amp;percolate_rt=3D0&am=
p;_minpeplen=3D7&amp;sessionID=3Dall_secdisabledsession"=20
      target=3D"_blank">238</A>&nbsp;&nbsp;</TT></TD>
    <TD align=3D"RIGHT"><TT><FONT color=3D"#ff0000">  =20
      502.7835&nbsp;&nbsp;</FONT></TT></TD>
    <TD align=3D"RIGHT"><TT><FONT color=3D"#ff0000"> =20
      1003.5525&nbsp;&nbsp;</FONT></TT></TD>
    <TD align=3D"RIGHT"><TT><FONT color=3D"#ff0000"> =20
      1003.5549&nbsp;&nbsp;</FONT></TT></TD>
    <TD align=3D"RIGHT" nowrap=3D""><TT><FONT color=3D"#ff0000">   =20
      -2.47&nbsp;</FONT></TT></TD>
    <TD align=3D"RIGHT"><TT><FONT =
color=3D"#ff0000">0&nbsp;&nbsp;</FONT></TT></TD>
    <TD align=3D"RIGHT" nowrap=3D""><TT><FONT=20
      color=3D"#ff0000">(49)&nbsp;</FONT></TT></TD>
    <TD align=3D"RIGHT" nowrap=3D""><TT><FONT=20
      color=3D"#ff0000">0.028&nbsp;</FONT></TT></TD>
    <TD align=3D"RIGHT"><TT><FONT =
color=3D"#ff0000">1&nbsp;&nbsp;</FONT></TT></TD>
    <TD align=3D"RIGHT"><TT><FONT=20
      color=3D"#ff0000">&nbsp;&nbsp;&nbsp;&nbsp;</FONT></TT></TD>
    <TD nowrap=3D""><TT><FONT=20
  color=3D"#ff0000">&nbsp;K.AESSIVALSK.S</FONT></TT></TD></TR>
  <TR>
    <TD align=3D"RIGHT">&nbsp;</TD>
    <TD align=3D"RIGHT"><TT><A onmouseover=3D"activateEl('Q1019', =
event)"=20
      onmouseout=3D"clearEl()" =
href=3D"http://admin-pc/mascot/cgi/peptide_view.pl?file=3D..%2Fdata%2F201=
80515%2FF003032.dat&amp;query=3D1019&amp;hit=3D1&amp;index=3DOJA16178.1&a=
mp;db_idx=3D1&amp;px=3D1&amp;section=3D5&amp;ave_thresh=3D44&amp;_ignorei=
onsscorebelow=3D-1&amp;report=3D0&amp;_sigthreshold=3D0.05&amp;_msresflag=
s=3D1025&amp;_msresflags2=3D258&amp;percolate=3D-1&amp;percolate_rt=3D0&a=
mp;_minpeplen=3D7&amp;sessionID=3Dall_secdisabledsession"=20
      target=3D"_blank">1019</A>&nbsp;&nbsp;</TT></TD>
    <TD align=3D"RIGHT"><TT><FONT color=3D"#ff0000">  =20
      731.4089&nbsp;&nbsp;</FONT></TT></TD>
    <TD align=3D"RIGHT"><TT><FONT color=3D"#ff0000"> =20
      1460.8032&nbsp;&nbsp;</FONT></TT></TD>
    <TD align=3D"RIGHT"><TT><FONT color=3D"#ff0000"> =20
      1460.8086&nbsp;&nbsp;</FONT></TT></TD>
    <TD align=3D"RIGHT" nowrap=3D""><TT><FONT color=3D"#ff0000">   =20
      -3.70&nbsp;</FONT></TT></TD>
    <TD align=3D"RIGHT"><TT><FONT =
color=3D"#ff0000">1&nbsp;&nbsp;</FONT></TT></TD>
    <TD align=3D"RIGHT" nowrap=3D""><TT><FONT=20
      color=3D"#ff0000">61&nbsp;&nbsp;</FONT></TT></TD>
    <TD align=3D"RIGHT" nowrap=3D""><TT><FONT=20
      color=3D"#ff0000">0.00089&nbsp;</FONT></TT></TD>
    <TD align=3D"RIGHT"><TT><FONT =
color=3D"#ff0000">1&nbsp;&nbsp;</FONT></TT></TD>
    <TD align=3D"RIGHT"><TT><FONT=20
      color=3D"#ff0000">&nbsp;&nbsp;&nbsp;&nbsp;</FONT></TT></TD>
    <TD nowrap=3D""><TT><FONT=20
      color=3D"#ff0000">&nbsp;R.ETVKAESSIVALSK.S</FONT></TT></TD></TR>
  <TR>
    <TD align=3D"RIGHT">&nbsp;</TD>
    <TD align=3D"RIGHT"><TT><A onmouseover=3D"activateEl('Q1164', =
event)"=20
      onmouseout=3D"clearEl()" =
href=3D"http://admin-pc/mascot/cgi/peptide_view.pl?file=3D..%2Fdata%2F201=
80515%2FF003032.dat&amp;query=3D1164&amp;hit=3D2&amp;index=3DOJA16178.1&a=
mp;db_idx=3D1&amp;px=3D1&amp;section=3D5&amp;ave_thresh=3D44&amp;_ignorei=
onsscorebelow=3D-1&amp;report=3D0&amp;_sigthreshold=3D0.05&amp;_msresflag=
s=3D1025&amp;_msresflags2=3D258&amp;percolate=3D-1&amp;percolate_rt=3D0&a=
mp;_minpeplen=3D7&amp;sessionID=3Dall_secdisabledsession"=20
      target=3D"_blank">1164</A>&nbsp;&nbsp;</TT></TD>
    <TD align=3D"RIGHT"><TT>   797.3805&nbsp;&nbsp;</TT></TD>
    <TD align=3D"RIGHT"><TT>  1592.7464&nbsp;&nbsp;</TT></TD>
    <TD align=3D"RIGHT"><TT>  1592.7471&nbsp;&nbsp;</TT></TD>
    <TD align=3D"RIGHT" nowrap=3D""><TT>    -0.42&nbsp;</TT></TD>
    <TD align=3D"RIGHT"><TT>0&nbsp;&nbsp;</TT></TD>
    <TD align=3D"RIGHT" nowrap=3D""><TT>54&nbsp;&nbsp;</TT></TD>
    <TD align=3D"RIGHT" nowrap=3D""><TT>0.0092&nbsp;</TT></TD>
    <TD align=3D"RIGHT"><TT>2&nbsp;&nbsp;</TT></TD>
    <TD align=3D"RIGHT"><TT>U&nbsp;&nbsp;&nbsp;</TT></TD>
    <TD =
nowrap=3D""><TT>&nbsp;R.ILADDFGWDVTDAR.K</TT></TD></TR></TBODY></TABLE><B=
R>
<HR>

<TABLE border=3D"0" cellspacing=3D"0">
  <TBODY>
  <TR>
    <TD><TT><B><A name=3D"Hit12">12.</A>&nbsp;&nbsp;&nbsp;</B></TT></TD>
    <TD nowrap=3D""><TT><A =
href=3D"http://admin-pc/mascot/cgi/protein_view.pl?file=3D..%2Fdata%2F201=
80515%2FF003032.dat&amp;hit=3DXP_001887309.1&amp;db_idx=3D1&amp;px=3D1&am=
p;ave_thresh=3D44&amp;_ignoreionsscorebelow=3D-1&amp;report=3D0&amp;_sigt=
hreshold=3D0.05&amp;_msresflags=3D1025&amp;_msresflags2=3D258&amp;percola=
te=3D-1&amp;percolate_rt=3D0&amp;_minpeplen=3D7&amp;sessionID=3Dall_secdi=
sabledsession"=20
      =
target=3D"_blank">XP_001887309.1</A>&nbsp;&nbsp;&nbsp;&nbsp;<B>Mass:</B>&=
nbsp;92022&nbsp;&nbsp;&nbsp;&nbsp;<B>Score:</B>&nbsp;166&nbsp;&nbsp;&nbsp=
;&nbsp;<B>Matches:</B>&nbsp;5(5)&nbsp;&nbsp;<B>Sequences:</B>&nbsp;3(3)&n=
bsp;&nbsp;<B>emPAI:</B>&nbsp;0.13</TT></TD></TR>
  <TR>
    <TD>&nbsp;</TD>
    <TD nowrap=3D""><TT>predicted protein [Laccaria bicolor=20
  S238N-H82]</TT></TD></TR></TBODY></TABLE>
<TABLE border=3D"0" cellspacing=3D"0">
  <TBODY>
  <TR>
    <TD align=3D"RIGHT"><INPUT name=3D"INCLUDE" =
onclick=3D"SaveClicks(this,this.form)"=20
      type=3D"checkbox" value=3D"12"></TD>
    <TD nowrap=3D""><TT>Check to include this hit in error tolerant =
search or=20
      archive report</TT></TD></TR>
  <TR>
    <TD><TT>&nbsp;&nbsp;&nbsp;&nbsp;&nbsp;&nbsp;</TT></TD>
    <TD>&nbsp;</TD></TR></TBODY></TABLE>
<TABLE border=3D"0" cellspacing=3D"0" cellpadding=3D"0">
  <TBODY>
  <TR>
    <TD><TT>&nbsp;&nbsp;&nbsp;&nbsp;&nbsp;&nbsp;</TT></TD>
    <TD align=3D"RIGHT"><TT><B>Query&nbsp;&nbsp;</B></TT></TD>
    <TD align=3D"RIGHT"><TT><B>Observed&nbsp;&nbsp;</B></TT></TD>
    <TD align=3D"RIGHT" =
nowrap=3D""><TT><B>Mr(expt)&nbsp;&nbsp;</B></TT></TD>
    <TD align=3D"RIGHT" =
nowrap=3D""><TT><B>Mr(calc)&nbsp;&nbsp;</B></TT></TD>
    <TD align=3D"RIGHT"><TT><B>&nbsp;ppm&nbsp;&nbsp;</B></TT></TD>
    <TD align=3D"RIGHT"><TT><B>Miss&nbsp;</B></TT></TD>
    <TD align=3D"RIGHT"><TT><B>Score&nbsp;</B></TT></TD>
    <TD align=3D"RIGHT"><TT><B>Expect&nbsp;</B></TT></TD>
    <TD align=3D"RIGHT"><TT><B>Rank&nbsp;</B></TT></TD>
    <TD align=3D"RIGHT"><TT><B>Unique&nbsp;</B></TT></TD>
    <TD><TT><B>&nbsp;Peptide</B></TT></TD></TR>
  <TR>
    <TD align=3D"RIGHT">&nbsp;</TD>
    <TD align=3D"RIGHT"><TT><A onmouseover=3D"activateEl('Q237', event)" =

      onmouseout=3D"clearEl()" =
href=3D"http://admin-pc/mascot/cgi/peptide_view.pl?file=3D..%2Fdata%2F201=
80515%2FF003032.dat&amp;query=3D237&amp;hit=3D1&amp;index=3DXP_001887309.=
1&amp;db_idx=3D1&amp;px=3D1&amp;section=3D5&amp;ave_thresh=3D44&amp;_igno=
reionsscorebelow=3D-1&amp;report=3D0&amp;_sigthreshold=3D0.05&amp;_msresf=
lags=3D1025&amp;_msresflags2=3D258&amp;percolate=3D-1&amp;percolate_rt=3D=
0&amp;_minpeplen=3D7&amp;sessionID=3Dall_secdisabledsession"=20
      target=3D"_blank">237</A>&nbsp;&nbsp;</TT></TD>
    <TD align=3D"RIGHT"><TT><FONT color=3D"#ff0000">  =20
      502.7829&nbsp;&nbsp;</FONT></TT></TD>
    <TD align=3D"RIGHT"><TT><FONT color=3D"#ff0000"> =20
      1003.5512&nbsp;&nbsp;</FONT></TT></TD>
    <TD align=3D"RIGHT"><TT><FONT color=3D"#ff0000"> =20
      1003.5549&nbsp;&nbsp;</FONT></TT></TD>
    <TD align=3D"RIGHT" nowrap=3D""><TT><FONT color=3D"#ff0000">   =20
      -3.69&nbsp;</FONT></TT></TD>
    <TD align=3D"RIGHT"><TT><FONT =
color=3D"#ff0000">0&nbsp;&nbsp;</FONT></TT></TD>
    <TD align=3D"RIGHT" nowrap=3D""><TT><FONT=20
      color=3D"#ff0000">51&nbsp;&nbsp;</FONT></TT></TD>
    <TD align=3D"RIGHT" nowrap=3D""><TT><FONT=20
      color=3D"#ff0000">0.018&nbsp;</FONT></TT></TD>
    <TD align=3D"RIGHT"><TT><FONT =
color=3D"#ff0000">1&nbsp;&nbsp;</FONT></TT></TD>
    <TD align=3D"RIGHT"><TT><FONT=20
      color=3D"#ff0000">&nbsp;&nbsp;&nbsp;&nbsp;</FONT></TT></TD>
    <TD nowrap=3D""><TT><FONT=20
  color=3D"#ff0000">&nbsp;K.AESSIVALSK.S</FONT></TT></TD></TR>
  <TR>
    <TD align=3D"RIGHT">&nbsp;</TD>
    <TD align=3D"RIGHT"><TT><A onmouseover=3D"activateEl('Q238', event)" =

      onmouseout=3D"clearEl()" =
href=3D"http://admin-pc/mascot/cgi/peptide_view.pl?file=3D..%2Fdata%2F201=
80515%2FF003032.dat&amp;query=3D238&amp;hit=3D1&amp;index=3DXP_001887309.=
1&amp;db_idx=3D1&amp;px=3D1&amp;section=3D5&amp;ave_thresh=3D44&amp;_igno=
reionsscorebelow=3D-1&amp;report=3D0&amp;_sigthreshold=3D0.05&amp;_msresf=
lags=3D1025&amp;_msresflags2=3D258&amp;percolate=3D-1&amp;percolate_rt=3D=
0&amp;_minpeplen=3D7&amp;sessionID=3Dall_secdisabledsession"=20
      target=3D"_blank">238</A>&nbsp;&nbsp;</TT></TD>
    <TD align=3D"RIGHT"><TT><FONT color=3D"#ff0000">  =20
      502.7835&nbsp;&nbsp;</FONT></TT></TD>
    <TD align=3D"RIGHT"><TT><FONT color=3D"#ff0000"> =20
      1003.5525&nbsp;&nbsp;</FONT></TT></TD>
    <TD align=3D"RIGHT"><TT><FONT color=3D"#ff0000"> =20
      1003.5549&nbsp;&nbsp;</FONT></TT></TD>
    <TD align=3D"RIGHT" nowrap=3D""><TT><FONT color=3D"#ff0000">   =20
      -2.47&nbsp;</FONT></TT></TD>
    <TD align=3D"RIGHT"><TT><FONT =
color=3D"#ff0000">0&nbsp;&nbsp;</FONT></TT></TD>
    <TD align=3D"RIGHT" nowrap=3D""><TT><FONT=20
      color=3D"#ff0000">(49)&nbsp;</FONT></TT></TD>
    <TD align=3D"RIGHT" nowrap=3D""><TT><FONT=20
      color=3D"#ff0000">0.028&nbsp;</FONT></TT></TD>
    <TD align=3D"RIGHT"><TT><FONT =
color=3D"#ff0000">1&nbsp;&nbsp;</FONT></TT></TD>
    <TD align=3D"RIGHT"><TT><FONT=20
      color=3D"#ff0000">&nbsp;&nbsp;&nbsp;&nbsp;</FONT></TT></TD>
    <TD nowrap=3D""><TT><FONT=20
  color=3D"#ff0000">&nbsp;K.AESSIVALSK.S</FONT></TT></TD></TR>
  <TR>
    <TD align=3D"RIGHT">&nbsp;</TD>
    <TD align=3D"RIGHT"><TT><A onmouseover=3D"activateEl('Q1019', =
event)"=20
      onmouseout=3D"clearEl()" =
href=3D"http://admin-pc/mascot/cgi/peptide_view.pl?file=3D..%2Fdata%2F201=
80515%2FF003032.dat&amp;query=3D1019&amp;hit=3D1&amp;index=3DXP_001887309=
.1&amp;db_idx=3D1&amp;px=3D1&amp;section=3D5&amp;ave_thresh=3D44&amp;_ign=
oreionsscorebelow=3D-1&amp;report=3D0&amp;_sigthreshold=3D0.05&amp;_msres=
flags=3D1025&amp;_msresflags2=3D258&amp;percolate=3D-1&amp;percolate_rt=3D=
0&amp;_minpeplen=3D7&amp;sessionID=3Dall_secdisabledsession"=20
      target=3D"_blank">1019</A>&nbsp;&nbsp;</TT></TD>
    <TD align=3D"RIGHT"><TT><FONT color=3D"#ff0000">  =20
      731.4089&nbsp;&nbsp;</FONT></TT></TD>
    <TD align=3D"RIGHT"><TT><FONT color=3D"#ff0000"> =20
      1460.8032&nbsp;&nbsp;</FONT></TT></TD>
    <TD align=3D"RIGHT"><TT><FONT color=3D"#ff0000"> =20
      1460.8086&nbsp;&nbsp;</FONT></TT></TD>
    <TD align=3D"RIGHT" nowrap=3D""><TT><FONT color=3D"#ff0000">   =20
      -3.70&nbsp;</FONT></TT></TD>
    <TD align=3D"RIGHT"><TT><FONT =
color=3D"#ff0000">1&nbsp;&nbsp;</FONT></TT></TD>
    <TD align=3D"RIGHT" nowrap=3D""><TT><FONT=20
      color=3D"#ff0000">61&nbsp;&nbsp;</FONT></TT></TD>
    <TD align=3D"RIGHT" nowrap=3D""><TT><FONT=20
      color=3D"#ff0000">0.00089&nbsp;</FONT></TT></TD>
    <TD align=3D"RIGHT"><TT><FONT =
color=3D"#ff0000">1&nbsp;&nbsp;</FONT></TT></TD>
    <TD align=3D"RIGHT"><TT><FONT=20
      color=3D"#ff0000">&nbsp;&nbsp;&nbsp;&nbsp;</FONT></TT></TD>
    <TD nowrap=3D""><TT><FONT=20
      color=3D"#ff0000">&nbsp;R.ETVKAESSIVALSK.S</FONT></TT></TD></TR>
  <TR>
    <TD align=3D"RIGHT">&nbsp;</TD>
    <TD align=3D"RIGHT"><TT><A onmouseover=3D"activateEl('Q1167', =
event)"=20
      onmouseout=3D"clearEl()" =
href=3D"http://admin-pc/mascot/cgi/peptide_view.pl?file=3D..%2Fdata%2F201=
80515%2FF003032.dat&amp;query=3D1167&amp;hit=3D3&amp;index=3DXP_001887309=
.1&amp;db_idx=3D1&amp;px=3D1&amp;section=3D5&amp;ave_thresh=3D44&amp;_ign=
oreionsscorebelow=3D-1&amp;report=3D0&amp;_sigthreshold=3D0.05&amp;_msres=
flags=3D1025&amp;_msresflags2=3D258&amp;percolate=3D-1&amp;percolate_rt=3D=
0&amp;_minpeplen=3D7&amp;sessionID=3Dall_secdisabledsession"=20
      target=3D"_blank">1167</A>&nbsp;&nbsp;</TT></TD>
    <TD align=3D"RIGHT"><TT>   804.3862&nbsp;&nbsp;</TT></TD>
    <TD align=3D"RIGHT"><TT>  1606.7578&nbsp;&nbsp;</TT></TD>
    <TD align=3D"RIGHT"><TT>  1606.7627&nbsp;&nbsp;</TT></TD>
    <TD align=3D"RIGHT" nowrap=3D""><TT>    -3.07&nbsp;</TT></TD>
    <TD align=3D"RIGHT"><TT>0&nbsp;&nbsp;</TT></TD>
    <TD align=3D"RIGHT" nowrap=3D""><TT>54&nbsp;&nbsp;</TT></TD>
    <TD align=3D"RIGHT" nowrap=3D""><TT>0.0097&nbsp;</TT></TD>
    <TD align=3D"RIGHT"><TT>3&nbsp;&nbsp;</TT></TD>
    <TD align=3D"RIGHT"><TT>U&nbsp;&nbsp;&nbsp;</TT></TD>
    <TD nowrap=3D""><TT>&nbsp;R.ILADEFGWEVSDAR.R</TT></TD></TR>
  <TR>
    <TD align=3D"RIGHT">&nbsp;</TD>
    <TD align=3D"RIGHT"><TT><A onmouseover=3D"activateEl('Q1168', =
event)"=20
      onmouseout=3D"clearEl()" =
href=3D"http://admin-pc/mascot/cgi/peptide_view.pl?file=3D..%2Fdata%2F201=
80515%2FF003032.dat&amp;query=3D1168&amp;hit=3D3&amp;index=3DXP_001887309=
.1&amp;db_idx=3D1&amp;px=3D1&amp;section=3D5&amp;ave_thresh=3D44&amp;_ign=
oreionsscorebelow=3D-1&amp;report=3D0&amp;_sigthreshold=3D0.05&amp;_msres=
flags=3D1025&amp;_msresflags2=3D258&amp;percolate=3D-1&amp;percolate_rt=3D=
0&amp;_minpeplen=3D7&amp;sessionID=3Dall_secdisabledsession"=20
      target=3D"_blank">1168</A>&nbsp;&nbsp;</TT></TD>
    <TD align=3D"RIGHT"><TT>   804.3879&nbsp;&nbsp;</TT></TD>
    <TD align=3D"RIGHT"><TT>  1606.7613&nbsp;&nbsp;</TT></TD>
    <TD align=3D"RIGHT"><TT>  1606.7627&nbsp;&nbsp;</TT></TD>
    <TD align=3D"RIGHT" nowrap=3D""><TT>    -0.87&nbsp;</TT></TD>
    <TD align=3D"RIGHT"><TT>0&nbsp;&nbsp;</TT></TD>
    <TD align=3D"RIGHT" nowrap=3D""><TT>(50)&nbsp;</TT></TD>
    <TD align=3D"RIGHT" nowrap=3D""><TT>0.023&nbsp;</TT></TD>
    <TD align=3D"RIGHT"><TT>3&nbsp;&nbsp;</TT></TD>
    <TD align=3D"RIGHT"><TT>U&nbsp;&nbsp;&nbsp;</TT></TD>
    <TD =
nowrap=3D""><TT>&nbsp;R.ILADEFGWEVSDAR.R</TT></TD></TR></TBODY></TABLE><B=
R>
<HR>

<TABLE border=3D"0" cellspacing=3D"0">
  <TBODY>
  <TR>
    <TD><TT><B><A name=3D"Hit13">13.</A>&nbsp;&nbsp;&nbsp;</B></TT></TD>
    <TD nowrap=3D""><TT><A =
href=3D"http://admin-pc/mascot/cgi/protein_view.pl?file=3D..%2Fdata%2F201=
80515%2FF003032.dat&amp;hit=3DGAW02037.1&amp;db_idx=3D1&amp;px=3D1&amp;av=
e_thresh=3D44&amp;_ignoreionsscorebelow=3D-1&amp;report=3D0&amp;_sigthres=
hold=3D0.05&amp;_msresflags=3D1025&amp;_msresflags2=3D258&amp;percolate=3D=
-1&amp;percolate_rt=3D0&amp;_minpeplen=3D7&amp;sessionID=3Dall_secdisable=
dsession"=20
      =
target=3D"_blank">GAW02037.1</A>&nbsp;&nbsp;&nbsp;&nbsp;<B>Mass:</B>&nbsp=
;38617&nbsp;&nbsp;&nbsp;&nbsp;<B>Score:</B>&nbsp;134&nbsp;&nbsp;&nbsp;&nb=
sp;<B>Matches:</B>&nbsp;2(2)&nbsp;&nbsp;<B>Sequences:</B>&nbsp;2(2)&nbsp;=
&nbsp;<B>emPAI:</B>&nbsp;0.22</TT></TD></TR>
  <TR>
    <TD>&nbsp;</TD>
    <TD nowrap=3D""><TT>nadp:d-xylose dehydrogenase [Lentinula=20
  edodes]</TT></TD></TR></TBODY></TABLE>
<TABLE border=3D"0" cellspacing=3D"0">
  <TBODY>
  <TR>
    <TD align=3D"RIGHT"><INPUT name=3D"INCLUDE" =
onclick=3D"SaveClicks(this,this.form)"=20
      type=3D"checkbox" value=3D"13"></TD>
    <TD nowrap=3D""><TT>Check to include this hit in error tolerant =
search or=20
      archive report</TT></TD></TR>
  <TR>
    <TD><TT>&nbsp;&nbsp;&nbsp;&nbsp;&nbsp;&nbsp;</TT></TD>
    <TD>&nbsp;</TD></TR></TBODY></TABLE>
<TABLE border=3D"0" cellspacing=3D"0" cellpadding=3D"0">
  <TBODY>
  <TR>
    <TD><TT>&nbsp;&nbsp;&nbsp;&nbsp;&nbsp;&nbsp;</TT></TD>
    <TD align=3D"RIGHT"><TT><B>Query&nbsp;&nbsp;</B></TT></TD>
    <TD align=3D"RIGHT"><TT><B>Observed&nbsp;&nbsp;</B></TT></TD>
    <TD align=3D"RIGHT" =
nowrap=3D""><TT><B>Mr(expt)&nbsp;&nbsp;</B></TT></TD>
    <TD align=3D"RIGHT" =
nowrap=3D""><TT><B>Mr(calc)&nbsp;&nbsp;</B></TT></TD>
    <TD align=3D"RIGHT"><TT><B>&nbsp;ppm&nbsp;&nbsp;</B></TT></TD>
    <TD align=3D"RIGHT"><TT><B>Miss&nbsp;</B></TT></TD>
    <TD align=3D"RIGHT"><TT><B>Score&nbsp;</B></TT></TD>
    <TD align=3D"RIGHT"><TT><B>Expect&nbsp;</B></TT></TD>
    <TD align=3D"RIGHT"><TT><B>Rank&nbsp;</B></TT></TD>
    <TD align=3D"RIGHT"><TT><B>Unique&nbsp;</B></TT></TD>
    <TD><TT><B>&nbsp;Peptide</B></TT></TD></TR>
  <TR>
    <TD align=3D"RIGHT"><INPUT name=3D"QUE" type=3D"checkbox" =
checked=3D"" value=3D"1479.760848 from(740.887700,2+) =
intensity(766930.9375) =
title(File%3a%20%22D%3a%5cLC%2dMS%20Data%5cRaw%20file%5c180509%5c180509_%=
28051%29_IN14%2eraw%22%3b%20SpectrumID%3a%20%221136%22%3b%20scans%3a%20%2=
21730%22) rtinseconds(1428) scans(1730) index(1135) query(1050)"></TD>
    <TD align=3D"RIGHT"><TT><A onmouseover=3D"activateEl('Q1050', =
event)"=20
      onmouseout=3D"clearEl()" =
href=3D"http://admin-pc/mascot/cgi/peptide_view.pl?file=3D..%2Fdata%2F201=
80515%2FF003032.dat&amp;query=3D1050&amp;hit=3D1&amp;index=3DGAW02037.1&a=
mp;db_idx=3D1&amp;px=3D1&amp;section=3D5&amp;ave_thresh=3D44&amp;_ignorei=
onsscorebelow=3D-1&amp;report=3D0&amp;_sigthreshold=3D0.05&amp;_msresflag=
s=3D1025&amp;_msresflags2=3D258&amp;percolate=3D-1&amp;percolate_rt=3D0&a=
mp;_minpeplen=3D7&amp;sessionID=3Dall_secdisabledsession"=20
      target=3D"_blank">1050</A>&nbsp;&nbsp;</TT></TD>
    <TD align=3D"RIGHT"><TT><FONT color=3D"#ff0000"><B>  =20
      740.8877&nbsp;&nbsp;</B></FONT></TT></TD>
    <TD align=3D"RIGHT"><TT><FONT color=3D"#ff0000"><B> =20
      1479.7608&nbsp;&nbsp;</B></FONT></TT></TD>
    <TD align=3D"RIGHT"><TT><FONT color=3D"#ff0000"><B> =20
      1479.7643&nbsp;&nbsp;</B></FONT></TT></TD>
    <TD align=3D"RIGHT" nowrap=3D""><TT><FONT color=3D"#ff0000"><B>   =20
      -2.33&nbsp;</B></FONT></TT></TD>
    <TD align=3D"RIGHT"><TT><FONT=20
      color=3D"#ff0000"><B>0&nbsp;&nbsp;</B></FONT></TT></TD>
    <TD align=3D"RIGHT" nowrap=3D""><TT><FONT=20
      color=3D"#ff0000"><B>71&nbsp;&nbsp;</B></FONT></TT></TD>
    <TD align=3D"RIGHT" nowrap=3D""><TT><FONT=20
      color=3D"#ff0000"><B>0.00016&nbsp;</B></FONT></TT></TD>
    <TD align=3D"RIGHT"><TT><FONT=20
      color=3D"#ff0000"><B>1&nbsp;&nbsp;</B></FONT></TT></TD>
    <TD align=3D"RIGHT"><TT><FONT=20
      color=3D"#ff0000"><B>U&nbsp;&nbsp;&nbsp;</B></FONT></TT></TD>
    <TD nowrap=3D""><TT><FONT =
color=3D"#ff0000"><B>&nbsp;K.SLLE<U>M</U>LIFDEVR.K +=20
      Oxidation (M)</B></FONT></TT></TD></TR>
  <TR>
    <TD align=3D"RIGHT"><INPUT name=3D"QUE" type=3D"checkbox" =
checked=3D"" value=3D"1607.855928 from(804.935240,2+) =
intensity(311086.3125) =
title(File%3a%20%22D%3a%5cLC%2dMS%20Data%5cRaw%20file%5c180509%5c180509_%=
28051%29_IN14%2eraw%22%3b%20SpectrumID%3a%20%221024%22%3b%20scans%3a%20%2=
21599%22) rtinseconds(1329) scans(1599) index(1023) query(1171)"></TD>
    <TD align=3D"RIGHT"><TT><A onmouseover=3D"activateEl('Q1171', =
event)"=20
      onmouseout=3D"clearEl()" =
href=3D"http://admin-pc/mascot/cgi/peptide_view.pl?file=3D..%2Fdata%2F201=
80515%2FF003032.dat&amp;query=3D1171&amp;hit=3D1&amp;index=3DGAW02037.1&a=
mp;db_idx=3D1&amp;px=3D1&amp;section=3D5&amp;ave_thresh=3D44&amp;_ignorei=
onsscorebelow=3D-1&amp;report=3D0&amp;_sigthreshold=3D0.05&amp;_msresflag=
s=3D1025&amp;_msresflags2=3D258&amp;percolate=3D-1&amp;percolate_rt=3D0&a=
mp;_minpeplen=3D7&amp;sessionID=3Dall_secdisabledsession"=20
      target=3D"_blank">1171</A>&nbsp;&nbsp;</TT></TD>
    <TD align=3D"RIGHT"><TT><FONT color=3D"#ff0000"><B>  =20
      804.9352&nbsp;&nbsp;</B></FONT></TT></TD>
    <TD align=3D"RIGHT"><TT><FONT color=3D"#ff0000"><B> =20
      1607.8559&nbsp;&nbsp;</B></FONT></TT></TD>
    <TD align=3D"RIGHT"><TT><FONT color=3D"#ff0000"><B> =20
      1607.8593&nbsp;&nbsp;</B></FONT></TT></TD>
    <TD align=3D"RIGHT" nowrap=3D""><TT><FONT color=3D"#ff0000"><B>   =20
      -2.07&nbsp;</B></FONT></TT></TD>
    <TD align=3D"RIGHT"><TT><FONT=20
      color=3D"#ff0000"><B>1&nbsp;&nbsp;</B></FONT></TT></TD>
    <TD align=3D"RIGHT" nowrap=3D""><TT><FONT=20
      color=3D"#ff0000"><B>63&nbsp;&nbsp;</B></FONT></TT></TD>
    <TD align=3D"RIGHT" nowrap=3D""><TT><FONT=20
      color=3D"#ff0000"><B>0.00074&nbsp;</B></FONT></TT></TD>
    <TD align=3D"RIGHT"><TT><FONT=20
      color=3D"#ff0000"><B>1&nbsp;&nbsp;</B></FONT></TT></TD>
    <TD align=3D"RIGHT"><TT><FONT=20
      color=3D"#ff0000"><B>U&nbsp;&nbsp;&nbsp;</B></FONT></TT></TD>
    <TD nowrap=3D""><TT><FONT =
color=3D"#ff0000"><B>&nbsp;K.SLLE<U>M</U>LIFDEVRK.Q=20
      + Oxidation (M)</B></FONT></TT></TD></TR></TBODY></TABLE><BR>
<HR>

<TABLE border=3D"0" cellspacing=3D"0">
  <TBODY>
  <TR>
    <TD><TT><B><A name=3D"Hit14">14.</A>&nbsp;&nbsp;&nbsp;</B></TT></TD>
    <TD nowrap=3D""><TT><A =
href=3D"http://admin-pc/mascot/cgi/protein_view.pl?file=3D..%2Fdata%2F201=
80515%2FF003032.dat&amp;hit=3DGAQ06420.1&amp;db_idx=3D1&amp;px=3D1&amp;av=
e_thresh=3D44&amp;_ignoreionsscorebelow=3D-1&amp;report=3D0&amp;_sigthres=
hold=3D0.05&amp;_msresflags=3D1025&amp;_msresflags2=3D258&amp;percolate=3D=
-1&amp;percolate_rt=3D0&amp;_minpeplen=3D7&amp;sessionID=3Dall_secdisable=
dsession"=20
      =
target=3D"_blank">GAQ06420.1</A>&nbsp;&nbsp;&nbsp;&nbsp;<B>Mass:</B>&nbsp=
;93510&nbsp;&nbsp;&nbsp;&nbsp;<B>Score:</B>&nbsp;90&nbsp;&nbsp;&nbsp;&nbs=
p;&nbsp;<B>Matches:</B>&nbsp;3(3)&nbsp;&nbsp;<B>Sequences:</B>&nbsp;1(1)&=
nbsp;&nbsp;<B>emPAI:</B>&nbsp;0.04</TT></TD></TR>
  <TR>
    <TD>&nbsp;</TD>
    <TD nowrap=3D""><TT>elongation factor 2 [Aspergillus=20
  lentulus]</TT></TD></TR></TBODY></TABLE>
<TABLE border=3D"0" cellspacing=3D"0">
  <TBODY>
  <TR>
    <TD align=3D"RIGHT"><INPUT name=3D"INCLUDE" =
onclick=3D"SaveClicks(this,this.form)"=20
      type=3D"checkbox" value=3D"14"></TD>
    <TD nowrap=3D""><TT>Check to include this hit in error tolerant =
search or=20
      archive report</TT></TD></TR>
  <TR>
    <TD><TT>&nbsp;&nbsp;&nbsp;&nbsp;&nbsp;&nbsp;</TT></TD>
    <TD>&nbsp;</TD></TR></TBODY></TABLE>
<TABLE border=3D"0" cellspacing=3D"0" cellpadding=3D"0">
  <TBODY>
  <TR>
    <TD><TT>&nbsp;&nbsp;&nbsp;&nbsp;&nbsp;&nbsp;</TT></TD>
    <TD align=3D"RIGHT"><TT><B>Query&nbsp;&nbsp;</B></TT></TD>
    <TD align=3D"RIGHT"><TT><B>Observed&nbsp;&nbsp;</B></TT></TD>
    <TD align=3D"RIGHT" =
nowrap=3D""><TT><B>Mr(expt)&nbsp;&nbsp;</B></TT></TD>
    <TD align=3D"RIGHT" =
nowrap=3D""><TT><B>Mr(calc)&nbsp;&nbsp;</B></TT></TD>
    <TD align=3D"RIGHT"><TT><B>&nbsp;ppm&nbsp;&nbsp;</B></TT></TD>
    <TD align=3D"RIGHT"><TT><B>Miss&nbsp;</B></TT></TD>
    <TD align=3D"RIGHT"><TT><B>Score&nbsp;</B></TT></TD>
    <TD align=3D"RIGHT"><TT><B>Expect&nbsp;</B></TT></TD>
    <TD align=3D"RIGHT"><TT><B>Rank&nbsp;</B></TT></TD>
    <TD align=3D"RIGHT"><TT><B>Unique&nbsp;</B></TT></TD>
    <TD><TT><B>&nbsp;Peptide</B></TT></TD></TR>
  <TR>
    <TD align=3D"RIGHT">&nbsp;</TD>
    <TD align=3D"RIGHT"><TT><A onmouseover=3D"activateEl('Q1372', =
event)"=20
      onmouseout=3D"clearEl()" =
href=3D"http://admin-pc/mascot/cgi/peptide_view.pl?file=3D..%2Fdata%2F201=
80515%2FF003032.dat&amp;query=3D1372&amp;hit=3D2&amp;index=3DGAQ06420.1&a=
mp;db_idx=3D1&amp;px=3D1&amp;section=3D5&amp;ave_thresh=3D44&amp;_ignorei=
onsscorebelow=3D-1&amp;report=3D0&amp;_sigthreshold=3D0.05&amp;_msresflag=
s=3D1025&amp;_msresflags2=3D258&amp;percolate=3D-1&amp;percolate_rt=3D0&a=
mp;_minpeplen=3D7&amp;sessionID=3Dall_secdisabledsession"=20
      target=3D"_blank">1372</A>&nbsp;&nbsp;</TT></TD>
    <TD align=3D"RIGHT"><TT>   590.9591&nbsp;&nbsp;</TT></TD>
    <TD align=3D"RIGHT"><TT>  1769.8553&nbsp;&nbsp;</TT></TD>
    <TD align=3D"RIGHT"><TT>  1769.8624&nbsp;&nbsp;</TT></TD>
    <TD align=3D"RIGHT" nowrap=3D""><TT>    -4.02&nbsp;</TT></TD>
    <TD align=3D"RIGHT"><TT>0&nbsp;&nbsp;</TT></TD>
    <TD align=3D"RIGHT" nowrap=3D""><TT>(54)&nbsp;</TT></TD>
    <TD align=3D"RIGHT" nowrap=3D""><TT>0.0088&nbsp;</TT></TD>
    <TD align=3D"RIGHT"><TT>2&nbsp;&nbsp;</TT></TD>
    <TD align=3D"RIGHT"><TT>U&nbsp;&nbsp;&nbsp;</TT></TD>
    <TD nowrap=3D""><TT>&nbsp;K.AYLPVAESFGFNADLR.Q</TT></TD></TR>
  <TR>
    <TD align=3D"RIGHT">&nbsp;</TD>
    <TD align=3D"RIGHT"><TT><A onmouseover=3D"activateEl('Q1374', =
event)"=20
      onmouseout=3D"clearEl()" =
href=3D"http://admin-pc/mascot/cgi/peptide_view.pl?file=3D..%2Fdata%2F201=
80515%2FF003032.dat&amp;query=3D1374&amp;hit=3D2&amp;index=3DGAQ06420.1&a=
mp;db_idx=3D1&amp;px=3D1&amp;section=3D5&amp;ave_thresh=3D44&amp;_ignorei=
onsscorebelow=3D-1&amp;report=3D0&amp;_sigthreshold=3D0.05&amp;_msresflag=
s=3D1025&amp;_msresflags2=3D258&amp;percolate=3D-1&amp;percolate_rt=3D0&a=
mp;_minpeplen=3D7&amp;sessionID=3Dall_secdisabledsession"=20
      target=3D"_blank">1374</A>&nbsp;&nbsp;</TT></TD>
    <TD align=3D"RIGHT"><TT>   885.9363&nbsp;&nbsp;</TT></TD>
    <TD align=3D"RIGHT"><TT>  1769.8581&nbsp;&nbsp;</TT></TD>
    <TD align=3D"RIGHT"><TT>  1769.8624&nbsp;&nbsp;</TT></TD>
    <TD align=3D"RIGHT" nowrap=3D""><TT>    -2.44&nbsp;</TT></TD>
    <TD align=3D"RIGHT"><TT>0&nbsp;&nbsp;</TT></TD>
    <TD align=3D"RIGHT" nowrap=3D""><TT>90&nbsp;&nbsp;</TT></TD>
    <TD align=3D"RIGHT" nowrap=3D""><TT>2.4e-006&nbsp;</TT></TD>
    <TD align=3D"RIGHT"><TT>2&nbsp;&nbsp;</TT></TD>
    <TD align=3D"RIGHT"><TT>U&nbsp;&nbsp;&nbsp;</TT></TD>
    <TD nowrap=3D""><TT>&nbsp;K.AYLPVAESFGFNADLR.Q</TT></TD></TR>
  <TR>
    <TD align=3D"RIGHT">&nbsp;</TD>
    <TD align=3D"RIGHT"><TT><A onmouseover=3D"activateEl('Q1375', =
event)"=20
      onmouseout=3D"clearEl()" =
href=3D"http://admin-pc/mascot/cgi/peptide_view.pl?file=3D..%2Fdata%2F201=
80515%2FF003032.dat&amp;query=3D1375&amp;hit=3D2&amp;index=3DGAQ06420.1&a=
mp;db_idx=3D1&amp;px=3D1&amp;section=3D5&amp;ave_thresh=3D44&amp;_ignorei=
onsscorebelow=3D-1&amp;report=3D0&amp;_sigthreshold=3D0.05&amp;_msresflag=
s=3D1025&amp;_msresflags2=3D258&amp;percolate=3D-1&amp;percolate_rt=3D0&a=
mp;_minpeplen=3D7&amp;sessionID=3Dall_secdisabledsession"=20
      target=3D"_blank">1375</A>&nbsp;&nbsp;</TT></TD>
    <TD align=3D"RIGHT"><TT>   885.9368&nbsp;&nbsp;</TT></TD>
    <TD align=3D"RIGHT"><TT>  1769.8590&nbsp;&nbsp;</TT></TD>
    <TD align=3D"RIGHT"><TT>  1769.8624&nbsp;&nbsp;</TT></TD>
    <TD align=3D"RIGHT" nowrap=3D""><TT>    -1.95&nbsp;</TT></TD>
    <TD align=3D"RIGHT"><TT>0&nbsp;&nbsp;</TT></TD>
    <TD align=3D"RIGHT" nowrap=3D""><TT>(80)&nbsp;</TT></TD>
    <TD align=3D"RIGHT" nowrap=3D""><TT>2.4e-005&nbsp;</TT></TD>
    <TD align=3D"RIGHT"><TT>2&nbsp;&nbsp;</TT></TD>
    <TD align=3D"RIGHT"><TT>U&nbsp;&nbsp;&nbsp;</TT></TD>
    <TD =
nowrap=3D""><TT>&nbsp;K.AYLPVAESFGFNADLR.Q</TT></TD></TR></TBODY></TABLE>=
<BR>
<TABLE border=3D"0" cellspacing=3D"0">
  <TBODY>
  <TR>
    <TD colspan=3D"2"><TT>&nbsp;</TT></TD></TR>
  <TR>
    <TD><TT>&nbsp;&nbsp;&nbsp;&nbsp;&nbsp;&nbsp;</TT></TD>
    <TD><TT><B>Proteins matching the same set of=20
  peptides:</B></TT></TD></TR></TBODY></TABLE>
<TABLE border=3D"0" cellspacing=3D"0">
  <TBODY>
  <TR>
    <TD><TT><B>&nbsp;&nbsp;&nbsp;&nbsp;&nbsp;&nbsp;</B></TT></TD>
    <TD nowrap=3D""><TT><A =
href=3D"http://admin-pc/mascot/cgi/protein_view.pl?file=3D..%2Fdata%2F201=
80515%2FF003032.dat&amp;hit=3DKIM34902.1&amp;db_idx=3D1&amp;px=3D1&amp;av=
e_thresh=3D44&amp;_ignoreionsscorebelow=3D-1&amp;report=3D0&amp;_sigthres=
hold=3D0.05&amp;_msresflags=3D1025&amp;_msresflags2=3D258&amp;percolate=3D=
-1&amp;percolate_rt=3D0&amp;_minpeplen=3D7&amp;sessionID=3Dall_secdisable=
dsession"=20
      =
target=3D"_blank">KIM34902.1</A>&nbsp;&nbsp;&nbsp;&nbsp;<B>Mass:</B>&nbsp=
;12895&nbsp;&nbsp;&nbsp;&nbsp;<B>Score:</B>&nbsp;90&nbsp;&nbsp;&nbsp;&nbs=
p;&nbsp;<B>Matches:</B>&nbsp;3(3)&nbsp;&nbsp;<B>Sequences:</B>&nbsp;1(1)<=
/TT></TD></TR>
  <TR>
    <TD>&nbsp;</TD>
    <TD nowrap=3D""><TT>hypothetical protein M413DRAFT_449998 [Hebeloma=20
      cylindrosporum h7]</TT></TD></TR></TBODY></TABLE>
<TABLE border=3D"0" cellspacing=3D"0">
  <TBODY>
  <TR>
    <TD><TT><B>&nbsp;&nbsp;&nbsp;&nbsp;&nbsp;&nbsp;</B></TT></TD>
    <TD nowrap=3D""><TT><A =
href=3D"http://admin-pc/mascot/cgi/protein_view.pl?file=3D..%2Fdata%2F201=
80515%2FF003032.dat&amp;hit=3DCDZ96739.1&amp;db_idx=3D1&amp;px=3D1&amp;av=
e_thresh=3D44&amp;_ignoreionsscorebelow=3D-1&amp;report=3D0&amp;_sigthres=
hold=3D0.05&amp;_msresflags=3D1025&amp;_msresflags2=3D258&amp;percolate=3D=
-1&amp;percolate_rt=3D0&amp;_minpeplen=3D7&amp;sessionID=3Dall_secdisable=
dsession"=20
      =
target=3D"_blank">CDZ96739.1</A>&nbsp;&nbsp;&nbsp;&nbsp;<B>Mass:</B>&nbsp=
;92951&nbsp;&nbsp;&nbsp;&nbsp;<B>Score:</B>&nbsp;90&nbsp;&nbsp;&nbsp;&nbs=
p;&nbsp;<B>Matches:</B>&nbsp;3(3)&nbsp;&nbsp;<B>Sequences:</B>&nbsp;1(1)<=
/TT></TD></TR>
  <TR>
    <TD>&nbsp;</TD>
    <TD nowrap=3D""><TT>eukaryotic translation elongation factor 2=20
      [Xanthophyllomyces dendrorhous]</TT></TD></TR></TBODY></TABLE>
<TABLE border=3D"0" cellspacing=3D"0">
  <TBODY>
  <TR>
    <TD><TT><B>&nbsp;&nbsp;&nbsp;&nbsp;&nbsp;&nbsp;</B></TT></TD>
    <TD nowrap=3D""><TT><A =
href=3D"http://admin-pc/mascot/cgi/protein_view.pl?file=3D..%2Fdata%2F201=
80515%2FF003032.dat&amp;hit=3DXP_013260393.1&amp;db_idx=3D1&amp;px=3D1&am=
p;ave_thresh=3D44&amp;_ignoreionsscorebelow=3D-1&amp;report=3D0&amp;_sigt=
hreshold=3D0.05&amp;_msresflags=3D1025&amp;_msresflags2=3D258&amp;percola=
te=3D-1&amp;percolate_rt=3D0&amp;_minpeplen=3D7&amp;sessionID=3Dall_secdi=
sabledsession"=20
      =
target=3D"_blank">XP_013260393.1</A>&nbsp;&nbsp;&nbsp;&nbsp;<B>Mass:</B>&=
nbsp;94474&nbsp;&nbsp;&nbsp;&nbsp;<B>Score:</B>&nbsp;90&nbsp;&nbsp;&nbsp;=
&nbsp;&nbsp;<B>Matches:</B>&nbsp;3(3)&nbsp;&nbsp;<B>Sequences:</B>&nbsp;1=
(1)</TT></TD></TR>
  <TR>
    <TD>&nbsp;</TD>
    <TD nowrap=3D""><TT>elongation factor 2 [Exophiala aquamarina CBS=20
      119918]</TT></TD></TR></TBODY></TABLE>
<TABLE border=3D"0" cellspacing=3D"0">
  <TBODY>
  <TR>
    <TD><TT><B>&nbsp;&nbsp;&nbsp;&nbsp;&nbsp;&nbsp;</B></TT></TD>
    <TD nowrap=3D""><TT><A =
href=3D"http://admin-pc/mascot/cgi/protein_view.pl?file=3D..%2Fdata%2F201=
80515%2FF003032.dat&amp;hit=3DXP_016236432.1&amp;db_idx=3D1&amp;px=3D1&am=
p;ave_thresh=3D44&amp;_ignoreionsscorebelow=3D-1&amp;report=3D0&amp;_sigt=
hreshold=3D0.05&amp;_msresflags=3D1025&amp;_msresflags2=3D258&amp;percola=
te=3D-1&amp;percolate_rt=3D0&amp;_minpeplen=3D7&amp;sessionID=3Dall_secdi=
sabledsession"=20
      =
target=3D"_blank">XP_016236432.1</A>&nbsp;&nbsp;&nbsp;&nbsp;<B>Mass:</B>&=
nbsp;91295&nbsp;&nbsp;&nbsp;&nbsp;<B>Score:</B>&nbsp;90&nbsp;&nbsp;&nbsp;=
&nbsp;&nbsp;<B>Matches:</B>&nbsp;3(3)&nbsp;&nbsp;<B>Sequences:</B>&nbsp;1=
(1)</TT></TD></TR>
  <TR>
    <TD>&nbsp;</TD>
    <TD nowrap=3D""><TT>elongation factor 2 [Exophiala=20
  spinifera]</TT></TD></TR></TBODY></TABLE>
<TABLE border=3D"0" cellspacing=3D"0">
  <TBODY>
  <TR>
    <TD><TT><B>&nbsp;&nbsp;&nbsp;&nbsp;&nbsp;&nbsp;</B></TT></TD>
    <TD nowrap=3D""><TT><A =
href=3D"http://admin-pc/mascot/cgi/protein_view.pl?file=3D..%2Fdata%2F201=
80515%2FF003032.dat&amp;hit=3DXP_016265811.1&amp;db_idx=3D1&amp;px=3D1&am=
p;ave_thresh=3D44&amp;_ignoreionsscorebelow=3D-1&amp;report=3D0&amp;_sigt=
hreshold=3D0.05&amp;_msresflags=3D1025&amp;_msresflags2=3D258&amp;percola=
te=3D-1&amp;percolate_rt=3D0&amp;_minpeplen=3D7&amp;sessionID=3Dall_secdi=
sabledsession"=20
      =
target=3D"_blank">XP_016265811.1</A>&nbsp;&nbsp;&nbsp;&nbsp;<B>Mass:</B>&=
nbsp;93748&nbsp;&nbsp;&nbsp;&nbsp;<B>Score:</B>&nbsp;90&nbsp;&nbsp;&nbsp;=
&nbsp;&nbsp;<B>Matches:</B>&nbsp;3(3)&nbsp;&nbsp;<B>Sequences:</B>&nbsp;1=
(1)</TT></TD></TR>
  <TR>
    <TD>&nbsp;</TD>
    <TD nowrap=3D""><TT>elongation factor 2 [Exophiala=20
  oligosperma]</TT></TD></TR></TBODY></TABLE>
<TABLE border=3D"0" cellspacing=3D"0">
  <TBODY>
  <TR>
    <TD><TT><B>&nbsp;&nbsp;&nbsp;&nbsp;&nbsp;&nbsp;</B></TT></TD>
    <TD nowrap=3D""><TT><A =
href=3D"http://admin-pc/mascot/cgi/protein_view.pl?file=3D..%2Fdata%2F201=
80515%2FF003032.dat&amp;hit=3DXP_018282017.1&amp;db_idx=3D1&amp;px=3D1&am=
p;ave_thresh=3D44&amp;_ignoreionsscorebelow=3D-1&amp;report=3D0&amp;_sigt=
hreshold=3D0.05&amp;_msresflags=3D1025&amp;_msresflags2=3D258&amp;percola=
te=3D-1&amp;percolate_rt=3D0&amp;_minpeplen=3D7&amp;sessionID=3Dall_secdi=
sabledsession"=20
      =
target=3D"_blank">XP_018282017.1</A>&nbsp;&nbsp;&nbsp;&nbsp;<B>Mass:</B>&=
nbsp;92605&nbsp;&nbsp;&nbsp;&nbsp;<B>Score:</B>&nbsp;90&nbsp;&nbsp;&nbsp;=
&nbsp;&nbsp;<B>Matches:</B>&nbsp;3(3)&nbsp;&nbsp;<B>Sequences:</B>&nbsp;1=
(1)</TT></TD></TR>
  <TR>
    <TD>&nbsp;</TD>
    <TD nowrap=3D""><TT>translation elongation factor 2 =
[Cutaneotrichosporon=20
      oleaginosum]</TT></TD></TR></TBODY></TABLE>
<TABLE border=3D"0" cellspacing=3D"0">
  <TBODY>
  <TR>
    <TD><TT><B>&nbsp;&nbsp;&nbsp;&nbsp;&nbsp;&nbsp;</B></TT></TD>
    <TD nowrap=3D""><TT><A =
href=3D"http://admin-pc/mascot/cgi/protein_view.pl?file=3D..%2Fdata%2F201=
80515%2FF003032.dat&amp;hit=3DXP_019000862.1&amp;db_idx=3D1&amp;px=3D1&am=
p;ave_thresh=3D44&amp;_ignoreionsscorebelow=3D-1&amp;report=3D0&amp;_sigt=
hreshold=3D0.05&amp;_msresflags=3D1025&amp;_msresflags2=3D258&amp;percola=
te=3D-1&amp;percolate_rt=3D0&amp;_minpeplen=3D7&amp;sessionID=3Dall_secdi=
sabledsession"=20
      =
target=3D"_blank">XP_019000862.1</A>&nbsp;&nbsp;&nbsp;&nbsp;<B>Mass:</B>&=
nbsp;90801&nbsp;&nbsp;&nbsp;&nbsp;<B>Score:</B>&nbsp;90&nbsp;&nbsp;&nbsp;=
&nbsp;&nbsp;<B>Matches:</B>&nbsp;3(3)&nbsp;&nbsp;<B>Sequences:</B>&nbsp;1=
(1)</TT></TD></TR>
  <TR>
    <TD>&nbsp;</TD>
    <TD nowrap=3D""><TT>elongation factor 2 [Kwoniella mangroviensis CBS =

      8507]</TT></TD></TR></TBODY></TABLE>
<TABLE border=3D"0" cellspacing=3D"0">
  <TBODY>
  <TR>
    <TD><TT><B>&nbsp;&nbsp;&nbsp;&nbsp;&nbsp;&nbsp;</B></TT></TD>
    <TD nowrap=3D""><TT><A =
href=3D"http://admin-pc/mascot/cgi/protein_view.pl?file=3D..%2Fdata%2F201=
80515%2FF003032.dat&amp;hit=3DXP_023625902.1&amp;db_idx=3D1&amp;px=3D1&am=
p;ave_thresh=3D44&amp;_ignoreionsscorebelow=3D-1&amp;report=3D0&amp;_sigt=
hreshold=3D0.05&amp;_msresflags=3D1025&amp;_msresflags2=3D258&amp;percola=
te=3D-1&amp;percolate_rt=3D0&amp;_minpeplen=3D7&amp;sessionID=3Dall_secdi=
sabledsession"=20
      =
target=3D"_blank">XP_023625902.1</A>&nbsp;&nbsp;&nbsp;&nbsp;<B>Mass:</B>&=
nbsp;93962&nbsp;&nbsp;&nbsp;&nbsp;<B>Score:</B>&nbsp;90&nbsp;&nbsp;&nbsp;=
&nbsp;&nbsp;<B>Matches:</B>&nbsp;3(3)&nbsp;&nbsp;<B>Sequences:</B>&nbsp;1=
(1)</TT></TD></TR>
  <TR>
    <TD>&nbsp;</TD>
    <TD nowrap=3D""><TT>elongation factor 2 [Ramularia=20
  collo-cygni]</TT></TD></TR></TBODY></TABLE>
<HR>

<TABLE border=3D"0" cellspacing=3D"0">
  <TBODY>
  <TR>
    <TD><TT><B><A name=3D"Hit15">15.</A>&nbsp;&nbsp;&nbsp;</B></TT></TD>
    <TD nowrap=3D""><TT><A =
href=3D"http://admin-pc/mascot/cgi/protein_view.pl?file=3D..%2Fdata%2F201=
80515%2FF003032.dat&amp;hit=3DODO01377.1&amp;db_idx=3D1&amp;px=3D1&amp;av=
e_thresh=3D44&amp;_ignoreionsscorebelow=3D-1&amp;report=3D0&amp;_sigthres=
hold=3D0.05&amp;_msresflags=3D1025&amp;_msresflags2=3D258&amp;percolate=3D=
-1&amp;percolate_rt=3D0&amp;_minpeplen=3D7&amp;sessionID=3Dall_secdisable=
dsession"=20
      =
target=3D"_blank">ODO01377.1</A>&nbsp;&nbsp;&nbsp;&nbsp;<B>Score:</B>&nbs=
p;77&nbsp;&nbsp;&nbsp;&nbsp;&nbsp;<B>Matches:</B>&nbsp;2(2)&nbsp;&nbsp;<B=
>Sequences:</B>&nbsp;1(1)&nbsp;&nbsp;<B>emPAI:</B>&nbsp;0.04</TT></TD></T=
R>
  <TR>
    <TD>&nbsp;</TD>
    <TD nowrap=3D""><TT>elongation factor 2 [Cryptococcus amylolentus =
CBS=20
      6273]</TT></TD></TR></TBODY></TABLE>
<TABLE border=3D"0" cellspacing=3D"0">
  <TBODY>
  <TR>
    <TD align=3D"RIGHT"><INPUT name=3D"INCLUDE" =
onclick=3D"SaveClicks(this,this.form)"=20
      type=3D"checkbox" value=3D"15"></TD>
    <TD nowrap=3D""><TT>Check to include this hit in error tolerant =
search or=20
      archive report</TT></TD></TR>
  <TR>
    <TD><TT>&nbsp;&nbsp;&nbsp;&nbsp;&nbsp;&nbsp;</TT></TD>
    <TD>&nbsp;</TD></TR></TBODY></TABLE>
<TABLE border=3D"0" cellspacing=3D"0" cellpadding=3D"0">
  <TBODY>
  <TR>
    <TD><TT>&nbsp;&nbsp;&nbsp;&nbsp;&nbsp;&nbsp;</TT></TD>
    <TD align=3D"RIGHT"><TT><B>Query&nbsp;&nbsp;</B></TT></TD>
    <TD align=3D"RIGHT"><TT><B>Observed&nbsp;&nbsp;</B></TT></TD>
    <TD align=3D"RIGHT" =
nowrap=3D""><TT><B>Mr(expt)&nbsp;&nbsp;</B></TT></TD>
    <TD align=3D"RIGHT" =
nowrap=3D""><TT><B>Mr(calc)&nbsp;&nbsp;</B></TT></TD>
    <TD align=3D"RIGHT"><TT><B>&nbsp;ppm&nbsp;&nbsp;</B></TT></TD>
    <TD align=3D"RIGHT"><TT><B>Miss&nbsp;</B></TT></TD>
    <TD align=3D"RIGHT"><TT><B>Score&nbsp;</B></TT></TD>
    <TD align=3D"RIGHT"><TT><B>Expect&nbsp;</B></TT></TD>
    <TD align=3D"RIGHT"><TT><B>Rank&nbsp;</B></TT></TD>
    <TD align=3D"RIGHT"><TT><B>Unique&nbsp;</B></TT></TD>
    <TD><TT><B>&nbsp;Peptide</B></TT></TD></TR>
  <TR>
    <TD align=3D"RIGHT">&nbsp;</TD>
    <TD align=3D"RIGHT"><TT><A onmouseover=3D"activateEl('Q1380', =
event)"=20
      onmouseout=3D"clearEl()" =
href=3D"http://admin-pc/mascot/cgi/peptide_view.pl?file=3D..%2Fdata%2F201=
80515%2FF003032.dat&amp;query=3D1380&amp;hit=3D2&amp;index=3DODO01377.1&a=
mp;db_idx=3D1&amp;px=3D1&amp;section=3D5&amp;ave_thresh=3D44&amp;_ignorei=
onsscorebelow=3D-1&amp;report=3D0&amp;_sigthreshold=3D0.05&amp;_msresflag=
s=3D1025&amp;_msresflags2=3D258&amp;percolate=3D-1&amp;percolate_rt=3D0&a=
mp;_minpeplen=3D7&amp;sessionID=3Dall_secdisabledsession"=20
      target=3D"_blank">1380</A>&nbsp;&nbsp;</TT></TD>
    <TD align=3D"RIGHT"><TT>   893.9330&nbsp;&nbsp;</TT></TD>
    <TD align=3D"RIGHT"><TT>  1785.8515&nbsp;&nbsp;</TT></TD>
    <TD align=3D"RIGHT"><TT>  1785.8574&nbsp;&nbsp;</TT></TD>
    <TD align=3D"RIGHT" nowrap=3D""><TT>    -3.27&nbsp;</TT></TD>
    <TD align=3D"RIGHT"><TT>0&nbsp;&nbsp;</TT></TD>
    <TD align=3D"RIGHT" nowrap=3D""><TT>77&nbsp;&nbsp;</TT></TD>
    <TD align=3D"RIGHT" nowrap=3D""><TT>3.9e-005&nbsp;</TT></TD>
    <TD align=3D"RIGHT"><TT>2&nbsp;&nbsp;</TT></TD>
    <TD align=3D"RIGHT"><TT>U&nbsp;&nbsp;&nbsp;</TT></TD>
    <TD nowrap=3D""><TT>&nbsp;K.AYLPVSESFGFNADLR.A</TT></TD></TR>
  <TR>
    <TD align=3D"RIGHT">&nbsp;</TD>
    <TD align=3D"RIGHT"><TT><A onmouseover=3D"activateEl('Q1381', =
event)"=20
      onmouseout=3D"clearEl()" =
href=3D"http://admin-pc/mascot/cgi/peptide_view.pl?file=3D..%2Fdata%2F201=
80515%2FF003032.dat&amp;query=3D1381&amp;hit=3D2&amp;index=3DODO01377.1&a=
mp;db_idx=3D1&amp;px=3D1&amp;section=3D5&amp;ave_thresh=3D44&amp;_ignorei=
onsscorebelow=3D-1&amp;report=3D0&amp;_sigthreshold=3D0.05&amp;_msresflag=
s=3D1025&amp;_msresflags2=3D258&amp;percolate=3D-1&amp;percolate_rt=3D0&a=
mp;_minpeplen=3D7&amp;sessionID=3Dall_secdisabledsession"=20
      target=3D"_blank">1381</A>&nbsp;&nbsp;</TT></TD>
    <TD align=3D"RIGHT"><TT>   893.9346&nbsp;&nbsp;</TT></TD>
    <TD align=3D"RIGHT"><TT>  1785.8546&nbsp;&nbsp;</TT></TD>
    <TD align=3D"RIGHT"><TT>  1785.8574&nbsp;&nbsp;</TT></TD>
    <TD align=3D"RIGHT" nowrap=3D""><TT>    -1.55&nbsp;</TT></TD>
    <TD align=3D"RIGHT"><TT>0&nbsp;&nbsp;</TT></TD>
    <TD align=3D"RIGHT" nowrap=3D""><TT>(65)&nbsp;</TT></TD>
    <TD align=3D"RIGHT" nowrap=3D""><TT>0.00073&nbsp;</TT></TD>
    <TD align=3D"RIGHT"><TT>2&nbsp;&nbsp;</TT></TD>
    <TD align=3D"RIGHT"><TT>U&nbsp;&nbsp;&nbsp;</TT></TD>
    <TD =
nowrap=3D""><TT>&nbsp;K.AYLPVSESFGFNADLR.A</TT></TD></TR></TBODY></TABLE>=
<BR>
<TABLE border=3D"0" cellspacing=3D"0">
  <TBODY>
  <TR>
    <TD colspan=3D"2"><TT>&nbsp;</TT></TD></TR>
  <TR>
    <TD><TT>&nbsp;&nbsp;&nbsp;&nbsp;&nbsp;&nbsp;</TT></TD>
    <TD><TT><B>Proteins matching the same set of=20
  peptides:</B></TT></TD></TR></TBODY></TABLE>
<TABLE border=3D"0" cellspacing=3D"0">
  <TBODY>
  <TR>
    <TD><TT><B>&nbsp;&nbsp;&nbsp;&nbsp;&nbsp;&nbsp;</B></TT></TD>
    <TD nowrap=3D""><TT><A =
href=3D"http://admin-pc/mascot/cgi/protein_view.pl?file=3D..%2Fdata%2F201=
80515%2FF003032.dat&amp;hit=3DKIR47075.1&amp;db_idx=3D1&amp;px=3D1&amp;av=
e_thresh=3D44&amp;_ignoreionsscorebelow=3D-1&amp;report=3D0&amp;_sigthres=
hold=3D0.05&amp;_msresflags=3D1025&amp;_msresflags2=3D258&amp;percolate=3D=
-1&amp;percolate_rt=3D0&amp;_minpeplen=3D7&amp;sessionID=3Dall_secdisable=
dsession"=20
      =
target=3D"_blank">KIR47075.1</A>&nbsp;&nbsp;&nbsp;&nbsp;<B>Score:</B>&nbs=
p;77&nbsp;&nbsp;&nbsp;&nbsp;&nbsp;<B>Matches:</B>&nbsp;2(2)&nbsp;&nbsp;<B=
>Sequences:</B>&nbsp;1(1)</TT></TD></TR>
  <TR>
    <TD>&nbsp;</TD>
    <TD nowrap=3D""><TT>elongation factor 2 [Cryptococcus gattii=20
  CA1280]</TT></TD></TR></TBODY></TABLE>
<TABLE border=3D"0" cellspacing=3D"0">
  <TBODY>
  <TR>
    <TD><TT><B>&nbsp;&nbsp;&nbsp;&nbsp;&nbsp;&nbsp;</B></TT></TD>
    <TD nowrap=3D""><TT><A =
href=3D"http://admin-pc/mascot/cgi/protein_view.pl?file=3D..%2Fdata%2F201=
80515%2FF003032.dat&amp;hit=3DOWZ49094.1&amp;db_idx=3D1&amp;px=3D1&amp;av=
e_thresh=3D44&amp;_ignoreionsscorebelow=3D-1&amp;report=3D0&amp;_sigthres=
hold=3D0.05&amp;_msresflags=3D1025&amp;_msresflags2=3D258&amp;percolate=3D=
-1&amp;percolate_rt=3D0&amp;_minpeplen=3D7&amp;sessionID=3Dall_secdisable=
dsession"=20
      =
target=3D"_blank">OWZ49094.1</A>&nbsp;&nbsp;&nbsp;&nbsp;<B>Score:</B>&nbs=
p;77&nbsp;&nbsp;&nbsp;&nbsp;&nbsp;<B>Matches:</B>&nbsp;2(2)&nbsp;&nbsp;<B=
>Sequences:</B>&nbsp;1(1)</TT></TD></TR>
  <TR>
    <TD>&nbsp;</TD>
    <TD nowrap=3D""><TT>elongation factor 2 [Cryptococcus neoformans =
var. grubii=20
      c45]</TT></TD></TR></TBODY></TABLE>
<TABLE border=3D"0" cellspacing=3D"0">
  <TBODY>
  <TR>
    <TD><TT><B>&nbsp;&nbsp;&nbsp;&nbsp;&nbsp;&nbsp;</B></TT></TD>
    <TD nowrap=3D""><TT><A =
href=3D"http://admin-pc/mascot/cgi/protein_view.pl?file=3D..%2Fdata%2F201=
80515%2FF003032.dat&amp;hit=3DKGB79967.1&amp;db_idx=3D1&amp;px=3D1&amp;av=
e_thresh=3D44&amp;_ignoreionsscorebelow=3D-1&amp;report=3D0&amp;_sigthres=
hold=3D0.05&amp;_msresflags=3D1025&amp;_msresflags2=3D258&amp;percolate=3D=
-1&amp;percolate_rt=3D0&amp;_minpeplen=3D7&amp;sessionID=3Dall_secdisable=
dsession"=20
      =
target=3D"_blank">KGB79967.1</A>&nbsp;&nbsp;&nbsp;&nbsp;<B>Score:</B>&nbs=
p;77&nbsp;&nbsp;&nbsp;&nbsp;&nbsp;<B>Matches:</B>&nbsp;2(2)&nbsp;&nbsp;<B=
>Sequences:</B>&nbsp;1(1)</TT></TD></TR>
  <TR>
    <TD>&nbsp;</TD>
    <TD nowrap=3D""><TT>elongation factor 2 [Cryptococcus gattii VGII=20
    R265]</TT></TD></TR></TBODY></TABLE>
<TABLE border=3D"0" cellspacing=3D"0">
  <TBODY>
  <TR>
    <TD><TT><B>&nbsp;&nbsp;&nbsp;&nbsp;&nbsp;&nbsp;</B></TT></TD>
    <TD nowrap=3D""><TT><A =
href=3D"http://admin-pc/mascot/cgi/protein_view.pl?file=3D..%2Fdata%2F201=
80515%2FF003032.dat&amp;hit=3DKIR86179.1&amp;db_idx=3D1&amp;px=3D1&amp;av=
e_thresh=3D44&amp;_ignoreionsscorebelow=3D-1&amp;report=3D0&amp;_sigthres=
hold=3D0.05&amp;_msresflags=3D1025&amp;_msresflags2=3D258&amp;percolate=3D=
-1&amp;percolate_rt=3D0&amp;_minpeplen=3D7&amp;sessionID=3Dall_secdisable=
dsession"=20
      =
target=3D"_blank">KIR86179.1</A>&nbsp;&nbsp;&nbsp;&nbsp;<B>Score:</B>&nbs=
p;77&nbsp;&nbsp;&nbsp;&nbsp;&nbsp;<B>Matches:</B>&nbsp;2(2)&nbsp;&nbsp;<B=
>Sequences:</B>&nbsp;1(1)</TT></TD></TR>
  <TR>
    <TD>&nbsp;</TD>
    <TD nowrap=3D""><TT>elongation factor 2 [Cryptococcus gattii VGIV=20
      IND107]</TT></TD></TR></TBODY></TABLE>
<TABLE border=3D"0" cellspacing=3D"0">
  <TBODY>
  <TR>
    <TD><TT><B>&nbsp;&nbsp;&nbsp;&nbsp;&nbsp;&nbsp;</B></TT></TD>
    <TD nowrap=3D""><TT><A =
href=3D"http://admin-pc/mascot/cgi/protein_view.pl?file=3D..%2Fdata%2F201=
80515%2FF003032.dat&amp;hit=3DEKC98050.1&amp;db_idx=3D1&amp;px=3D1&amp;av=
e_thresh=3D44&amp;_ignoreionsscorebelow=3D-1&amp;report=3D0&amp;_sigthres=
hold=3D0.05&amp;_msresflags=3D1025&amp;_msresflags2=3D258&amp;percolate=3D=
-1&amp;percolate_rt=3D0&amp;_minpeplen=3D7&amp;sessionID=3Dall_secdisable=
dsession"=20
      =
target=3D"_blank">EKC98050.1</A>&nbsp;&nbsp;&nbsp;&nbsp;<B>Score:</B>&nbs=
p;77&nbsp;&nbsp;&nbsp;&nbsp;&nbsp;<B>Matches:</B>&nbsp;2(2)&nbsp;&nbsp;<B=
>Sequences:</B>&nbsp;1(1)</TT></TD></TR>
  <TR>
    <TD>&nbsp;</TD>
    <TD nowrap=3D""><TT>hypothetical protein A1Q2_07596 [Trichosporon =
asahii=20
      var. asahii CBS 8904]</TT></TD></TR></TBODY></TABLE>
<TABLE border=3D"0" cellspacing=3D"0">
  <TBODY>
  <TR>
    <TD><TT><B>&nbsp;&nbsp;&nbsp;&nbsp;&nbsp;&nbsp;</B></TT></TD>
    <TD nowrap=3D""><TT><A =
href=3D"http://admin-pc/mascot/cgi/protein_view.pl?file=3D..%2Fdata%2F201=
80515%2FF003032.dat&amp;hit=3DXP_570549.1&amp;db_idx=3D1&amp;px=3D1&amp;a=
ve_thresh=3D44&amp;_ignoreionsscorebelow=3D-1&amp;report=3D0&amp;_sigthre=
shold=3D0.05&amp;_msresflags=3D1025&amp;_msresflags2=3D258&amp;percolate=3D=
-1&amp;percolate_rt=3D0&amp;_minpeplen=3D7&amp;sessionID=3Dall_secdisable=
dsession"=20
      =
target=3D"_blank">XP_570549.1</A>&nbsp;&nbsp;&nbsp;&nbsp;<B>Score:</B>&nb=
sp;77&nbsp;&nbsp;&nbsp;&nbsp;&nbsp;<B>Matches:</B>&nbsp;2(2)&nbsp;&nbsp;<=
B>Sequences:</B>&nbsp;1(1)</TT></TD></TR>
  <TR>
    <TD>&nbsp;</TD>
    <TD nowrap=3D""><TT>translation elongation factor 2 [Cryptococcus =
neoformans=20
      var. neoformans JEC21]</TT></TD></TR></TBODY></TABLE>
<TABLE border=3D"0" cellspacing=3D"0">
  <TBODY>
  <TR>
    <TD><TT><B>&nbsp;&nbsp;&nbsp;&nbsp;&nbsp;&nbsp;</B></TT></TD>
    <TD nowrap=3D""><TT><A =
href=3D"http://admin-pc/mascot/cgi/protein_view.pl?file=3D..%2Fdata%2F201=
80515%2FF003032.dat&amp;hit=3DXP_776199.1&amp;db_idx=3D1&amp;px=3D1&amp;a=
ve_thresh=3D44&amp;_ignoreionsscorebelow=3D-1&amp;report=3D0&amp;_sigthre=
shold=3D0.05&amp;_msresflags=3D1025&amp;_msresflags2=3D258&amp;percolate=3D=
-1&amp;percolate_rt=3D0&amp;_minpeplen=3D7&amp;sessionID=3Dall_secdisable=
dsession"=20
      =
target=3D"_blank">XP_776199.1</A>&nbsp;&nbsp;&nbsp;&nbsp;<B>Score:</B>&nb=
sp;77&nbsp;&nbsp;&nbsp;&nbsp;&nbsp;<B>Matches:</B>&nbsp;2(2)&nbsp;&nbsp;<=
B>Sequences:</B>&nbsp;1(1)</TT></TD></TR>
  <TR>
    <TD>&nbsp;</TD>
    <TD nowrap=3D""><TT>hypothetical protein CNBD0200 [Cryptococcus =
neoformans=20
      var. neoformans B-3501A]</TT></TD></TR></TBODY></TABLE>
<TABLE border=3D"0" cellspacing=3D"0">
  <TBODY>
  <TR>
    <TD><TT><B>&nbsp;&nbsp;&nbsp;&nbsp;&nbsp;&nbsp;</B></TT></TD>
    <TD nowrap=3D""><TT><A =
href=3D"http://admin-pc/mascot/cgi/protein_view.pl?file=3D..%2Fdata%2F201=
80515%2FF003032.dat&amp;hit=3DXP_001729367.1&amp;db_idx=3D1&amp;px=3D1&am=
p;ave_thresh=3D44&amp;_ignoreionsscorebelow=3D-1&amp;report=3D0&amp;_sigt=
hreshold=3D0.05&amp;_msresflags=3D1025&amp;_msresflags2=3D258&amp;percola=
te=3D-1&amp;percolate_rt=3D0&amp;_minpeplen=3D7&amp;sessionID=3Dall_secdi=
sabledsession"=20
      =
target=3D"_blank">XP_001729367.1</A>&nbsp;&nbsp;&nbsp;&nbsp;<B>Score:</B>=
&nbsp;77&nbsp;&nbsp;&nbsp;&nbsp;&nbsp;<B>Matches:</B>&nbsp;2(2)&nbsp;&nbs=
p;<B>Sequences:</B>&nbsp;1(1)</TT></TD></TR>
  <TR>
    <TD>&nbsp;</TD>
    <TD nowrap=3D""><TT>hypothetical protein MGL_3402 [Malassezia =
globosa CBS=20
      7966]</TT></TD></TR></TBODY></TABLE>
<TABLE border=3D"0" cellspacing=3D"0">
  <TBODY>
  <TR>
    <TD><TT><B>&nbsp;&nbsp;&nbsp;&nbsp;&nbsp;&nbsp;</B></TT></TD>
    <TD nowrap=3D""><TT><A =
href=3D"http://admin-pc/mascot/cgi/protein_view.pl?file=3D..%2Fdata%2F201=
80515%2FF003032.dat&amp;hit=3DXP_003196030.1&amp;db_idx=3D1&amp;px=3D1&am=
p;ave_thresh=3D44&amp;_ignoreionsscorebelow=3D-1&amp;report=3D0&amp;_sigt=
hreshold=3D0.05&amp;_msresflags=3D1025&amp;_msresflags2=3D258&amp;percola=
te=3D-1&amp;percolate_rt=3D0&amp;_minpeplen=3D7&amp;sessionID=3Dall_secdi=
sabledsession"=20
      =
target=3D"_blank">XP_003196030.1</A>&nbsp;&nbsp;&nbsp;&nbsp;<B>Score:</B>=
&nbsp;77&nbsp;&nbsp;&nbsp;&nbsp;&nbsp;<B>Matches:</B>&nbsp;2(2)&nbsp;&nbs=
p;<B>Sequences:</B>&nbsp;1(1)</TT></TD></TR>
  <TR>
    <TD>&nbsp;</TD>
    <TD nowrap=3D""><TT>translation elongation factor 2 [Cryptococcus =
gattii=20
      WM276]</TT></TD></TR></TBODY></TABLE>
<TABLE border=3D"0" cellspacing=3D"0">
  <TBODY>
  <TR>
    <TD><TT><B>&nbsp;&nbsp;&nbsp;&nbsp;&nbsp;&nbsp;</B></TT></TD>
    <TD nowrap=3D""><TT><A =
href=3D"http://admin-pc/mascot/cgi/protein_view.pl?file=3D..%2Fdata%2F201=
80515%2FF003032.dat&amp;hit=3DXP_012048908.1&amp;db_idx=3D1&amp;px=3D1&am=
p;ave_thresh=3D44&amp;_ignoreionsscorebelow=3D-1&amp;report=3D0&amp;_sigt=
hreshold=3D0.05&amp;_msresflags=3D1025&amp;_msresflags2=3D258&amp;percola=
te=3D-1&amp;percolate_rt=3D0&amp;_minpeplen=3D7&amp;sessionID=3Dall_secdi=
sabledsession"=20
      =
target=3D"_blank">XP_012048908.1</A>&nbsp;&nbsp;&nbsp;&nbsp;<B>Score:</B>=
&nbsp;77&nbsp;&nbsp;&nbsp;&nbsp;&nbsp;<B>Matches:</B>&nbsp;2(2)&nbsp;&nbs=
p;<B>Sequences:</B>&nbsp;1(1)</TT></TD></TR>
  <TR>
    <TD>&nbsp;</TD>
    <TD nowrap=3D""><TT>elongation factor 2 [Cryptococcus neoformans =
var. grubii=20
      H99]</TT></TD></TR></TBODY></TABLE>
<TABLE border=3D"0" cellspacing=3D"0">
  <TBODY>
  <TR>
    <TD><TT><B>&nbsp;&nbsp;&nbsp;&nbsp;&nbsp;&nbsp;</B></TT></TD>
    <TD nowrap=3D""><TT><A =
href=3D"http://admin-pc/mascot/cgi/protein_view.pl?file=3D..%2Fdata%2F201=
80515%2FF003032.dat&amp;hit=3DXP_012049590.1&amp;db_idx=3D1&amp;px=3D1&am=
p;ave_thresh=3D44&amp;_ignoreionsscorebelow=3D-1&amp;report=3D0&amp;_sigt=
hreshold=3D0.05&amp;_msresflags=3D1025&amp;_msresflags2=3D258&amp;percola=
te=3D-1&amp;percolate_rt=3D0&amp;_minpeplen=3D7&amp;sessionID=3Dall_secdi=
sabledsession"=20
      =
target=3D"_blank">XP_012049590.1</A>&nbsp;&nbsp;&nbsp;&nbsp;<B>Score:</B>=
&nbsp;77&nbsp;&nbsp;&nbsp;&nbsp;&nbsp;<B>Matches:</B>&nbsp;2(2)&nbsp;&nbs=
p;<B>Sequences:</B>&nbsp;1(1)</TT></TD></TR>
  <TR>
    <TD>&nbsp;</TD>
    <TD nowrap=3D""><TT>elongation factor 2, variant [Cryptococcus =
neoformans=20
      var. grubii H99]</TT></TD></TR></TBODY></TABLE>
<TABLE border=3D"0" cellspacing=3D"0">
  <TBODY>
  <TR>
    <TD><TT><B>&nbsp;&nbsp;&nbsp;&nbsp;&nbsp;&nbsp;</B></TT></TD>
    <TD nowrap=3D""><TT><A =
href=3D"http://admin-pc/mascot/cgi/protein_view.pl?file=3D..%2Fdata%2F201=
80515%2FF003032.dat&amp;hit=3DXP_014180041.1&amp;db_idx=3D1&amp;px=3D1&am=
p;ave_thresh=3D44&amp;_ignoreionsscorebelow=3D-1&amp;report=3D0&amp;_sigt=
hreshold=3D0.05&amp;_msresflags=3D1025&amp;_msresflags2=3D258&amp;percola=
te=3D-1&amp;percolate_rt=3D0&amp;_minpeplen=3D7&amp;sessionID=3Dall_secdi=
sabledsession"=20
      =
target=3D"_blank">XP_014180041.1</A>&nbsp;&nbsp;&nbsp;&nbsp;<B>Score:</B>=
&nbsp;77&nbsp;&nbsp;&nbsp;&nbsp;&nbsp;<B>Matches:</B>&nbsp;2(2)&nbsp;&nbs=
p;<B>Sequences:</B>&nbsp;1(1)</TT></TD></TR>
  <TR>
    <TD>&nbsp;</TD>
    <TD nowrap=3D""><TT>hypothetical protein A1Q1_01527 [Trichosporon =
asahii=20
      var. asahii CBS 2479]</TT></TD></TR></TBODY></TABLE>
<TABLE border=3D"0" cellspacing=3D"0">
  <TBODY>
  <TR>
    <TD><TT><B>&nbsp;&nbsp;&nbsp;&nbsp;&nbsp;&nbsp;</B></TT></TD>
    <TD nowrap=3D""><TT><A =
href=3D"http://admin-pc/mascot/cgi/protein_view.pl?file=3D..%2Fdata%2F201=
80515%2FF003032.dat&amp;hit=3DXP_016229772.1&amp;db_idx=3D1&amp;px=3D1&am=
p;ave_thresh=3D44&amp;_ignoreionsscorebelow=3D-1&amp;report=3D0&amp;_sigt=
hreshold=3D0.05&amp;_msresflags=3D1025&amp;_msresflags2=3D258&amp;percola=
te=3D-1&amp;percolate_rt=3D0&amp;_minpeplen=3D7&amp;sessionID=3Dall_secdi=
sabledsession"=20
      =
target=3D"_blank">XP_016229772.1</A>&nbsp;&nbsp;&nbsp;&nbsp;<B>Score:</B>=
&nbsp;77&nbsp;&nbsp;&nbsp;&nbsp;&nbsp;<B>Matches:</B>&nbsp;2(2)&nbsp;&nbs=
p;<B>Sequences:</B>&nbsp;1(1)</TT></TD></TR>
  <TR>
    <TD>&nbsp;</TD>
    <TD nowrap=3D""><TT>elongation factor 2 [Exophiala=20
  mesophila]</TT></TD></TR></TBODY></TABLE>
<TABLE border=3D"0" cellspacing=3D"0">
  <TBODY>
  <TR>
    <TD><TT><B>&nbsp;&nbsp;&nbsp;&nbsp;&nbsp;&nbsp;</B></TT></TD>
    <TD nowrap=3D""><TT><A =
href=3D"http://admin-pc/mascot/cgi/protein_view.pl?file=3D..%2Fdata%2F201=
80515%2FF003032.dat&amp;hit=3DXP_017991497.1&amp;db_idx=3D1&amp;px=3D1&am=
p;ave_thresh=3D44&amp;_ignoreionsscorebelow=3D-1&amp;report=3D0&amp;_sigt=
hreshold=3D0.05&amp;_msresflags=3D1025&amp;_msresflags2=3D258&amp;percola=
te=3D-1&amp;percolate_rt=3D0&amp;_minpeplen=3D7&amp;sessionID=3Dall_secdi=
sabledsession"=20
      =
target=3D"_blank">XP_017991497.1</A>&nbsp;&nbsp;&nbsp;&nbsp;<B>Score:</B>=
&nbsp;77&nbsp;&nbsp;&nbsp;&nbsp;&nbsp;<B>Matches:</B>&nbsp;2(2)&nbsp;&nbs=
p;<B>Sequences:</B>&nbsp;1(1)</TT></TD></TR>
  <TR>
    <TD>&nbsp;</TD>
    <TD nowrap=3D""><TT>p-loop containing nucleoside triphosphate =
hydrolase=20
      protein [Malassezia pachydermatis]</TT></TD></TR></TBODY></TABLE>
<TABLE border=3D"0" cellspacing=3D"0">
  <TBODY>
  <TR>
    <TD><TT><B>&nbsp;&nbsp;&nbsp;&nbsp;&nbsp;&nbsp;</B></TT></TD>
    <TD nowrap=3D""><TT><A =
href=3D"http://admin-pc/mascot/cgi/protein_view.pl?file=3D..%2Fdata%2F201=
80515%2FF003032.dat&amp;hit=3DXP_018262560.1&amp;db_idx=3D1&amp;px=3D1&am=
p;ave_thresh=3D44&amp;_ignoreionsscorebelow=3D-1&amp;report=3D0&amp;_sigt=
hreshold=3D0.05&amp;_msresflags=3D1025&amp;_msresflags2=3D258&amp;percola=
te=3D-1&amp;percolate_rt=3D0&amp;_minpeplen=3D7&amp;sessionID=3Dall_secdi=
sabledsession"=20
      =
target=3D"_blank">XP_018262560.1</A>&nbsp;&nbsp;&nbsp;&nbsp;<B>Score:</B>=
&nbsp;77&nbsp;&nbsp;&nbsp;&nbsp;&nbsp;<B>Matches:</B>&nbsp;2(2)&nbsp;&nbs=
p;<B>Sequences:</B>&nbsp;1(1)</TT></TD></TR>
  <TR>
    <TD>&nbsp;</TD>
    <TD nowrap=3D""><TT>elongation factor 2 [Kwoniella dejecticola CBS=20
      10117]</TT></TD></TR></TBODY></TABLE>
<TABLE border=3D"0" cellspacing=3D"0">
  <TBODY>
  <TR>
    <TD><TT><B>&nbsp;&nbsp;&nbsp;&nbsp;&nbsp;&nbsp;</B></TT></TD>
    <TD nowrap=3D""><TT><A =
href=3D"http://admin-pc/mascot/cgi/protein_view.pl?file=3D..%2Fdata%2F201=
80515%2FF003032.dat&amp;hit=3DXP_018740174.1&amp;db_idx=3D1&amp;px=3D1&am=
p;ave_thresh=3D44&amp;_ignoreionsscorebelow=3D-1&amp;report=3D0&amp;_sigt=
hreshold=3D0.05&amp;_msresflags=3D1025&amp;_msresflags2=3D258&amp;percola=
te=3D-1&amp;percolate_rt=3D0&amp;_minpeplen=3D7&amp;sessionID=3Dall_secdi=
sabledsession"=20
      =
target=3D"_blank">XP_018740174.1</A>&nbsp;&nbsp;&nbsp;&nbsp;<B>Score:</B>=
&nbsp;77&nbsp;&nbsp;&nbsp;&nbsp;&nbsp;<B>Matches:</B>&nbsp;2(2)&nbsp;&nbs=
p;<B>Sequences:</B>&nbsp;1(1)</TT></TD></TR>
  <TR>
    <TD>&nbsp;</TD>
    <TD nowrap=3D""><TT>uncharacterized protein MSY001_1604 [Malassezia=20
      sympodialis ATCC 42132]</TT></TD></TR></TBODY></TABLE>
<TABLE border=3D"0" cellspacing=3D"0">
  <TBODY>
  <TR>
    <TD><TT><B>&nbsp;&nbsp;&nbsp;&nbsp;&nbsp;&nbsp;</B></TT></TD>
    <TD nowrap=3D""><TT><A =
href=3D"http://admin-pc/mascot/cgi/protein_view.pl?file=3D..%2Fdata%2F201=
80515%2FF003032.dat&amp;hit=3DXP_018990136.1&amp;db_idx=3D1&amp;px=3D1&am=
p;ave_thresh=3D44&amp;_ignoreionsscorebelow=3D-1&amp;report=3D0&amp;_sigt=
hreshold=3D0.05&amp;_msresflags=3D1025&amp;_msresflags2=3D258&amp;percola=
te=3D-1&amp;percolate_rt=3D0&amp;_minpeplen=3D7&amp;sessionID=3Dall_secdi=
sabledsession"=20
      =
target=3D"_blank">XP_018990136.1</A>&nbsp;&nbsp;&nbsp;&nbsp;<B>Score:</B>=
&nbsp;77&nbsp;&nbsp;&nbsp;&nbsp;&nbsp;<B>Matches:</B>&nbsp;2(2)&nbsp;&nbs=
p;<B>Sequences:</B>&nbsp;1(1)</TT></TD></TR>
  <TR>
    <TD>&nbsp;</TD>
    <TD nowrap=3D""><TT>elongation factor 2 [Cryptococcus amylolentus =
CBS=20
      6039]</TT></TD></TR></TBODY></TABLE>
<TABLE border=3D"0" cellspacing=3D"0">
  <TBODY>
  <TR>
    <TD><TT><B>&nbsp;&nbsp;&nbsp;&nbsp;&nbsp;&nbsp;</B></TT></TD>
    <TD nowrap=3D""><TT><A =
href=3D"http://admin-pc/mascot/cgi/protein_view.pl?file=3D..%2Fdata%2F201=
80515%2FF003032.dat&amp;hit=3DXP_018990137.1&amp;db_idx=3D1&amp;px=3D1&am=
p;ave_thresh=3D44&amp;_ignoreionsscorebelow=3D-1&amp;report=3D0&amp;_sigt=
hreshold=3D0.05&amp;_msresflags=3D1025&amp;_msresflags2=3D258&amp;percola=
te=3D-1&amp;percolate_rt=3D0&amp;_minpeplen=3D7&amp;sessionID=3Dall_secdi=
sabledsession"=20
      =
target=3D"_blank">XP_018990137.1</A>&nbsp;&nbsp;&nbsp;&nbsp;<B>Score:</B>=
&nbsp;77&nbsp;&nbsp;&nbsp;&nbsp;&nbsp;<B>Matches:</B>&nbsp;2(2)&nbsp;&nbs=
p;<B>Sequences:</B>&nbsp;1(1)</TT></TD></TR>
  <TR>
    <TD>&nbsp;</TD>
    <TD nowrap=3D""><TT>elongation factor 2, variant 1 [Cryptococcus =
amylolentus=20
      CBS 6039]</TT></TD></TR></TBODY></TABLE>
<TABLE border=3D"0" cellspacing=3D"0">
  <TBODY>
  <TR>
    <TD><TT><B>&nbsp;&nbsp;&nbsp;&nbsp;&nbsp;&nbsp;</B></TT></TD>
    <TD nowrap=3D""><TT><A =
href=3D"http://admin-pc/mascot/cgi/protein_view.pl?file=3D..%2Fdata%2F201=
80515%2FF003032.dat&amp;hit=3DXP_018990138.1&amp;db_idx=3D1&amp;px=3D1&am=
p;ave_thresh=3D44&amp;_ignoreionsscorebelow=3D-1&amp;report=3D0&amp;_sigt=
hreshold=3D0.05&amp;_msresflags=3D1025&amp;_msresflags2=3D258&amp;percola=
te=3D-1&amp;percolate_rt=3D0&amp;_minpeplen=3D7&amp;sessionID=3Dall_secdi=
sabledsession"=20
      =
target=3D"_blank">XP_018990138.1</A>&nbsp;&nbsp;&nbsp;&nbsp;<B>Score:</B>=
&nbsp;77&nbsp;&nbsp;&nbsp;&nbsp;&nbsp;<B>Matches:</B>&nbsp;2(2)&nbsp;&nbs=
p;<B>Sequences:</B>&nbsp;1(1)</TT></TD></TR>
  <TR>
    <TD>&nbsp;</TD>
    <TD nowrap=3D""><TT>elongation factor 2, variant 2 [Cryptococcus =
amylolentus=20
      CBS 6039]</TT></TD></TR></TBODY></TABLE>
<TABLE border=3D"0" cellspacing=3D"0">
  <TBODY>
  <TR>
    <TD><TT><B>&nbsp;&nbsp;&nbsp;&nbsp;&nbsp;&nbsp;</B></TT></TD>
    <TD nowrap=3D""><TT><A =
href=3D"http://admin-pc/mascot/cgi/protein_view.pl?file=3D..%2Fdata%2F201=
80515%2FF003032.dat&amp;hit=3DXP_019012585.1&amp;db_idx=3D1&amp;px=3D1&am=
p;ave_thresh=3D44&amp;_ignoreionsscorebelow=3D-1&amp;report=3D0&amp;_sigt=
hreshold=3D0.05&amp;_msresflags=3D1025&amp;_msresflags2=3D258&amp;percola=
te=3D-1&amp;percolate_rt=3D0&amp;_minpeplen=3D7&amp;sessionID=3Dall_secdi=
sabledsession"=20
      =
target=3D"_blank">XP_019012585.1</A>&nbsp;&nbsp;&nbsp;&nbsp;<B>Score:</B>=
&nbsp;77&nbsp;&nbsp;&nbsp;&nbsp;&nbsp;<B>Matches:</B>&nbsp;2(2)&nbsp;&nbs=
p;<B>Sequences:</B>&nbsp;1(1)</TT></TD></TR>
  <TR>
    <TD>&nbsp;</TD>
    <TD nowrap=3D""><TT>elongation factor 2 [Kwoniella pini CBS=20
  10737]</TT></TD></TR></TBODY></TABLE>
<TABLE border=3D"0" cellspacing=3D"0">
  <TBODY>
  <TR>
    <TD><TT><B>&nbsp;&nbsp;&nbsp;&nbsp;&nbsp;&nbsp;</B></TT></TD>
    <TD nowrap=3D""><TT><A =
href=3D"http://admin-pc/mascot/cgi/protein_view.pl?file=3D..%2Fdata%2F201=
80515%2FF003032.dat&amp;hit=3DXP_019031580.1&amp;db_idx=3D1&amp;px=3D1&am=
p;ave_thresh=3D44&amp;_ignoreionsscorebelow=3D-1&amp;report=3D0&amp;_sigt=
hreshold=3D0.05&amp;_msresflags=3D1025&amp;_msresflags2=3D258&amp;percola=
te=3D-1&amp;percolate_rt=3D0&amp;_minpeplen=3D7&amp;sessionID=3Dall_secdi=
sabledsession"=20
      =
target=3D"_blank">XP_019031580.1</A>&nbsp;&nbsp;&nbsp;&nbsp;<B>Score:</B>=
&nbsp;77&nbsp;&nbsp;&nbsp;&nbsp;&nbsp;<B>Matches:</B>&nbsp;2(2)&nbsp;&nbs=
p;<B>Sequences:</B>&nbsp;1(1)</TT></TD></TR>
  <TR>
    <TD>&nbsp;</TD>
    <TD nowrap=3D""><TT>elongation factor 2 [Tsuchiyaea wingfieldii CBS=20
      7118]</TT></TD></TR></TBODY></TABLE>
<TABLE border=3D"0" cellspacing=3D"0">
  <TBODY>
  <TR>
    <TD><TT><B>&nbsp;&nbsp;&nbsp;&nbsp;&nbsp;&nbsp;</B></TT></TD>
    <TD nowrap=3D""><TT><A =
href=3D"http://admin-pc/mascot/cgi/protein_view.pl?file=3D..%2Fdata%2F201=
80515%2FF003032.dat&amp;hit=3DXP_019045859.1&amp;db_idx=3D1&amp;px=3D1&am=
p;ave_thresh=3D44&amp;_ignoreionsscorebelow=3D-1&amp;report=3D0&amp;_sigt=
hreshold=3D0.05&amp;_msresflags=3D1025&amp;_msresflags2=3D258&amp;percola=
te=3D-1&amp;percolate_rt=3D0&amp;_minpeplen=3D7&amp;sessionID=3Dall_secdi=
sabledsession"=20
      =
target=3D"_blank">XP_019045859.1</A>&nbsp;&nbsp;&nbsp;&nbsp;<B>Score:</B>=
&nbsp;77&nbsp;&nbsp;&nbsp;&nbsp;&nbsp;<B>Matches:</B>&nbsp;2(2)&nbsp;&nbs=
p;<B>Sequences:</B>&nbsp;1(1)</TT></TD></TR>
  <TR>
    <TD>&nbsp;</TD>
    <TD nowrap=3D""><TT>elongation factor 2 [Kwoniella bestiolae CBS=20
    10118]</TT></TD></TR></TBODY></TABLE>
<HR>

<TABLE border=3D"0" cellspacing=3D"0">
  <TBODY>
  <TR>
    <TD><TT><B><A name=3D"Hit16">16.</A>&nbsp;&nbsp;&nbsp;</B></TT></TD>
    <TD nowrap=3D""><TT><A =
href=3D"http://admin-pc/mascot/cgi/protein_view.pl?file=3D..%2Fdata%2F201=
80515%2FF003032.dat&amp;hit=3DKIM55879.1&amp;db_idx=3D1&amp;px=3D1&amp;av=
e_thresh=3D44&amp;_ignoreionsscorebelow=3D-1&amp;report=3D0&amp;_sigthres=
hold=3D0.05&amp;_msresflags=3D1025&amp;_msresflags2=3D258&amp;percolate=3D=
-1&amp;percolate_rt=3D0&amp;_minpeplen=3D7&amp;sessionID=3Dall_secdisable=
dsession"=20
      =
target=3D"_blank">KIM55879.1</A>&nbsp;&nbsp;&nbsp;&nbsp;<B>Mass:</B>&nbsp=
;47733&nbsp;&nbsp;&nbsp;&nbsp;<B>Score:</B>&nbsp;75&nbsp;&nbsp;&nbsp;&nbs=
p;&nbsp;<B>Matches:</B>&nbsp;4(4)&nbsp;&nbsp;<B>Sequences:</B>&nbsp;1(1)&=
nbsp;&nbsp;<B>emPAI:</B>&nbsp;0.08</TT></TD></TR>
  <TR>
    <TD>&nbsp;</TD>
    <TD nowrap=3D""><TT>hypothetical protein SCLCIDRAFT_133726 =
[Scleroderma=20
      citrinum Foug A]</TT></TD></TR></TBODY></TABLE>
<TABLE border=3D"0" cellspacing=3D"0">
  <TBODY>
  <TR>
    <TD align=3D"RIGHT"><INPUT name=3D"INCLUDE" =
onclick=3D"SaveClicks(this,this.form)"=20
      type=3D"checkbox" value=3D"16"></TD>
    <TD nowrap=3D""><TT>Check to include this hit in error tolerant =
search or=20
      archive report</TT></TD></TR>
  <TR>
    <TD><TT>&nbsp;&nbsp;&nbsp;&nbsp;&nbsp;&nbsp;</TT></TD>
    <TD>&nbsp;</TD></TR></TBODY></TABLE>
<TABLE border=3D"0" cellspacing=3D"0" cellpadding=3D"0">
  <TBODY>
  <TR>
    <TD><TT>&nbsp;&nbsp;&nbsp;&nbsp;&nbsp;&nbsp;</TT></TD>
    <TD align=3D"RIGHT"><TT><B>Query&nbsp;&nbsp;</B></TT></TD>
    <TD align=3D"RIGHT"><TT><B>Observed&nbsp;&nbsp;</B></TT></TD>
    <TD align=3D"RIGHT" =
nowrap=3D""><TT><B>Mr(expt)&nbsp;&nbsp;</B></TT></TD>
    <TD align=3D"RIGHT" =
nowrap=3D""><TT><B>Mr(calc)&nbsp;&nbsp;</B></TT></TD>
    <TD align=3D"RIGHT"><TT><B>&nbsp;ppm&nbsp;&nbsp;</B></TT></TD>
    <TD align=3D"RIGHT"><TT><B>Miss&nbsp;</B></TT></TD>
    <TD align=3D"RIGHT"><TT><B>Score&nbsp;</B></TT></TD>
    <TD align=3D"RIGHT"><TT><B>Expect&nbsp;</B></TT></TD>
    <TD align=3D"RIGHT"><TT><B>Rank&nbsp;</B></TT></TD>
    <TD align=3D"RIGHT"><TT><B>Unique&nbsp;</B></TT></TD>
    <TD><TT><B>&nbsp;Peptide</B></TT></TD></TR>
  <TR>
    <TD align=3D"RIGHT"><INPUT name=3D"QUE" type=3D"checkbox" =
checked=3D"" value=3D"2242.203228 from(1122.108890,2+) =
intensity(1125163.8750) =
title(File%3a%20%22D%3a%5cLC%2dMS%20Data%5cRaw%20file%5c180509%5c180509_%=
28051%29_IN14%2eraw%22%3b%20SpectrumID%3a%20%22846%22%3b%20scans%3a%20%22=
1392%22) rtinseconds(1169) scans(1392) index(845) query(1525)"></TD>
    <TD align=3D"RIGHT"><TT><A onmouseover=3D"activateEl('Q1525', =
event)"=20
      onmouseout=3D"clearEl()" =
href=3D"http://admin-pc/mascot/cgi/peptide_view.pl?file=3D..%2Fdata%2F201=
80515%2FF003032.dat&amp;query=3D1525&amp;hit=3D1&amp;index=3DKIM55879.1&a=
mp;db_idx=3D1&amp;px=3D1&amp;section=3D5&amp;ave_thresh=3D44&amp;_ignorei=
onsscorebelow=3D-1&amp;report=3D0&amp;_sigthreshold=3D0.05&amp;_msresflag=
s=3D1025&amp;_msresflags2=3D258&amp;percolate=3D-1&amp;percolate_rt=3D0&a=
mp;_minpeplen=3D7&amp;sessionID=3Dall_secdisabledsession"=20
      target=3D"_blank">1525</A>&nbsp;&nbsp;</TT></TD>
    <TD align=3D"RIGHT"><TT><FONT color=3D"#ff0000"><B> =20
      1122.1089&nbsp;&nbsp;</B></FONT></TT></TD>
    <TD align=3D"RIGHT"><TT><FONT color=3D"#ff0000"><B> =20
      2242.2032&nbsp;&nbsp;</B></FONT></TT></TD>
    <TD align=3D"RIGHT"><TT><FONT color=3D"#ff0000"><B> =20
      2242.1958&nbsp;&nbsp;</B></FONT></TT></TD>
    <TD align=3D"RIGHT" nowrap=3D""><TT><FONT color=3D"#ff0000"><B>    =20
      3.33&nbsp;</B></FONT></TT></TD>
    <TD align=3D"RIGHT"><TT><FONT=20
      color=3D"#ff0000"><B>0&nbsp;&nbsp;</B></FONT></TT></TD>
    <TD align=3D"RIGHT" nowrap=3D""><TT><FONT=20
      color=3D"#ff0000"><B>75&nbsp;&nbsp;</B></FONT></TT></TD>
    <TD align=3D"RIGHT" nowrap=3D""><TT><FONT=20
      color=3D"#ff0000"><B>2.7e-005&nbsp;</B></FONT></TT></TD>
    <TD align=3D"RIGHT"><TT><FONT=20
      color=3D"#ff0000"><B>1&nbsp;&nbsp;</B></FONT></TT></TD>
    <TD align=3D"RIGHT"><TT><FONT=20
      color=3D"#ff0000"><B>U&nbsp;&nbsp;&nbsp;</B></FONT></TT></TD>
    <TD nowrap=3D""><TT><FONT=20
      =
color=3D"#ff0000"><B>&nbsp;R.LVSVQTISGTGANHLGALFLSR.F</B></FONT></TT></TD=
></TR>
  <TR>
    <TD align=3D"RIGHT"><INPUT name=3D"QUE" type=3D"checkbox" =
checked=3D"" value=3D"2242.203342 from(748.408390,3+) =
intensity(3077803.7500) =
title(File%3a%20%22D%3a%5cLC%2dMS%20Data%5cRaw%20file%5c180509%5c180509_%=
28051%29_IN14%2eraw%22%3b%20SpectrumID%3a%20%22876%22%3b%20scans%3a%20%22=
1427%22) rtinseconds(1196) scans(1427) index(875) query(1528)"></TD>
    <TD align=3D"RIGHT"><TT><A onmouseover=3D"activateEl('Q1528', =
event)"=20
      onmouseout=3D"clearEl()" =
href=3D"http://admin-pc/mascot/cgi/peptide_view.pl?file=3D..%2Fdata%2F201=
80515%2FF003032.dat&amp;query=3D1528&amp;hit=3D1&amp;index=3DKIM55879.1&a=
mp;db_idx=3D1&amp;px=3D1&amp;section=3D5&amp;ave_thresh=3D44&amp;_ignorei=
onsscorebelow=3D-1&amp;report=3D0&amp;_sigthreshold=3D0.05&amp;_msresflag=
s=3D1025&amp;_msresflags2=3D258&amp;percolate=3D-1&amp;percolate_rt=3D0&a=
mp;_minpeplen=3D7&amp;sessionID=3Dall_secdisabledsession"=20
      target=3D"_blank">1528</A>&nbsp;&nbsp;</TT></TD>
    <TD align=3D"RIGHT"><TT><FONT color=3D"#ff0000"><B>  =20
      748.4084&nbsp;&nbsp;</B></FONT></TT></TD>
    <TD align=3D"RIGHT"><TT><FONT color=3D"#ff0000"><B> =20
      2242.2033&nbsp;&nbsp;</B></FONT></TT></TD>
    <TD align=3D"RIGHT"><TT><FONT color=3D"#ff0000"><B> =20
      2242.1958&nbsp;&nbsp;</B></FONT></TT></TD>
    <TD align=3D"RIGHT" nowrap=3D""><TT><FONT color=3D"#ff0000"><B>    =20
      3.38&nbsp;</B></FONT></TT></TD>
    <TD align=3D"RIGHT"><TT><FONT=20
      color=3D"#ff0000"><B>0&nbsp;&nbsp;</B></FONT></TT></TD>
    <TD align=3D"RIGHT" nowrap=3D""><TT><FONT=20
      color=3D"#ff0000"><B>(47)&nbsp;</B></FONT></TT></TD>
    <TD align=3D"RIGHT" nowrap=3D""><TT><FONT=20
      color=3D"#ff0000"><B>0.015&nbsp;</B></FONT></TT></TD>
    <TD align=3D"RIGHT"><TT><FONT=20
      color=3D"#ff0000"><B>1&nbsp;&nbsp;</B></FONT></TT></TD>
    <TD align=3D"RIGHT"><TT><FONT=20
      color=3D"#ff0000"><B>U&nbsp;&nbsp;&nbsp;</B></FONT></TT></TD>
    <TD nowrap=3D""><TT><FONT=20
      =
color=3D"#ff0000"><B>&nbsp;R.LVSVQTISGTGANHLGALFLSR.F</B></FONT></TT></TD=
></TR>
  <TR>
    <TD align=3D"RIGHT"><INPUT name=3D"QUE" type=3D"checkbox" =
checked=3D"" value=3D"2242.203882 from(748.408570,3+) =
intensity(810921.8125) =
title(File%3a%20%22D%3a%5cLC%2dMS%20Data%5cRaw%20file%5c180509%5c180509_%=
28051%29_IN14%2eraw%22%3b%20SpectrumID%3a%20%22912%22%3b%20scans%3a%20%22=
1469%22) rtinseconds(1229) scans(1469) index(911) query(1529)"></TD>
    <TD align=3D"RIGHT"><TT><A onmouseover=3D"activateEl('Q1529', =
event)"=20
      onmouseout=3D"clearEl()" =
href=3D"http://admin-pc/mascot/cgi/peptide_view.pl?file=3D..%2Fdata%2F201=
80515%2FF003032.dat&amp;query=3D1529&amp;hit=3D1&amp;index=3DKIM55879.1&a=
mp;db_idx=3D1&amp;px=3D1&amp;section=3D5&amp;ave_thresh=3D44&amp;_ignorei=
onsscorebelow=3D-1&amp;report=3D0&amp;_sigthreshold=3D0.05&amp;_msresflag=
s=3D1025&amp;_msresflags2=3D258&amp;percolate=3D-1&amp;percolate_rt=3D0&a=
mp;_minpeplen=3D7&amp;sessionID=3Dall_secdisabledsession"=20
      target=3D"_blank">1529</A>&nbsp;&nbsp;</TT></TD>
    <TD align=3D"RIGHT"><TT><FONT color=3D"#ff0000"><B>  =20
      748.4086&nbsp;&nbsp;</B></FONT></TT></TD>
    <TD align=3D"RIGHT"><TT><FONT color=3D"#ff0000"><B> =20
      2242.2039&nbsp;&nbsp;</B></FONT></TT></TD>
    <TD align=3D"RIGHT"><TT><FONT color=3D"#ff0000"><B> =20
      2242.1958&nbsp;&nbsp;</B></FONT></TT></TD>
    <TD align=3D"RIGHT" nowrap=3D""><TT><FONT color=3D"#ff0000"><B>    =20
      3.62&nbsp;</B></FONT></TT></TD>
    <TD align=3D"RIGHT"><TT><FONT=20
      color=3D"#ff0000"><B>0&nbsp;&nbsp;</B></FONT></TT></TD>
    <TD align=3D"RIGHT" nowrap=3D""><TT><FONT=20
      color=3D"#ff0000"><B>(43)&nbsp;</B></FONT></TT></TD>
    <TD align=3D"RIGHT" nowrap=3D""><TT><FONT=20
      color=3D"#ff0000"><B>0.039&nbsp;</B></FONT></TT></TD>
    <TD align=3D"RIGHT"><TT><FONT=20
      color=3D"#ff0000"><B>1&nbsp;&nbsp;</B></FONT></TT></TD>
    <TD align=3D"RIGHT"><TT><FONT=20
      color=3D"#ff0000"><B>U&nbsp;&nbsp;&nbsp;</B></FONT></TT></TD>
    <TD nowrap=3D""><TT><FONT=20
      =
color=3D"#ff0000"><B>&nbsp;R.LVSVQTISGTGANHLGALFLSR.F</B></FONT></TT></TD=
></TR>
  <TR>
    <TD align=3D"RIGHT"><INPUT name=3D"QUE" type=3D"checkbox" =
checked=3D"" value=3D"2242.207128 from(1122.110840,2+) =
intensity(271587.2188) =
title(File%3a%20%22D%3a%5cLC%2dMS%20Data%5cRaw%20file%5c180509%5c180509_%=
28051%29_IN14%2eraw%22%3b%20SpectrumID%3a%20%22883%22%3b%20scans%3a%20%22=
1435%22) rtinseconds(1203) scans(1435) index(882) query(1531)"></TD>
    <TD align=3D"RIGHT"><TT><A onmouseover=3D"activateEl('Q1531', =
event)"=20
      onmouseout=3D"clearEl()" =
href=3D"http://admin-pc/mascot/cgi/peptide_view.pl?file=3D..%2Fdata%2F201=
80515%2FF003032.dat&amp;query=3D1531&amp;hit=3D1&amp;index=3DKIM55879.1&a=
mp;db_idx=3D1&amp;px=3D1&amp;section=3D5&amp;ave_thresh=3D44&amp;_ignorei=
onsscorebelow=3D-1&amp;report=3D0&amp;_sigthreshold=3D0.05&amp;_msresflag=
s=3D1025&amp;_msresflags2=3D258&amp;percolate=3D-1&amp;percolate_rt=3D0&a=
mp;_minpeplen=3D7&amp;sessionID=3Dall_secdisabledsession"=20
      target=3D"_blank">1531</A>&nbsp;&nbsp;</TT></TD>
    <TD align=3D"RIGHT"><TT><FONT color=3D"#ff0000"><B> =20
      1122.1108&nbsp;&nbsp;</B></FONT></TT></TD>
    <TD align=3D"RIGHT"><TT><FONT color=3D"#ff0000"><B> =20
      2242.2071&nbsp;&nbsp;</B></FONT></TT></TD>
    <TD align=3D"RIGHT"><TT><FONT color=3D"#ff0000"><B> =20
      2242.1958&nbsp;&nbsp;</B></FONT></TT></TD>
    <TD align=3D"RIGHT" nowrap=3D""><TT><FONT color=3D"#ff0000"><B>    =20
      5.07&nbsp;</B></FONT></TT></TD>
    <TD align=3D"RIGHT"><TT><FONT=20
      color=3D"#ff0000"><B>0&nbsp;&nbsp;</B></FONT></TT></TD>
    <TD align=3D"RIGHT" nowrap=3D""><TT><FONT=20
      color=3D"#ff0000"><B>(72)&nbsp;</B></FONT></TT></TD>
    <TD align=3D"RIGHT" nowrap=3D""><TT><FONT=20
      color=3D"#ff0000"><B>4.2e-005&nbsp;</B></FONT></TT></TD>
    <TD align=3D"RIGHT"><TT><FONT=20
      color=3D"#ff0000"><B>1&nbsp;&nbsp;</B></FONT></TT></TD>
    <TD align=3D"RIGHT"><TT><FONT=20
      color=3D"#ff0000"><B>U&nbsp;&nbsp;&nbsp;</B></FONT></TT></TD>
    <TD nowrap=3D""><TT><FONT=20
      =
color=3D"#ff0000"><B>&nbsp;R.LVSVQTISGTGANHLGALFLSR.F</B></FONT></TT></TD=
></TR></TBODY></TABLE><BR>
<HR>

<TABLE border=3D"0" cellspacing=3D"0">
  <TBODY>
  <TR>
    <TD><TT><B><A name=3D"Hit17">17.</A>&nbsp;&nbsp;&nbsp;</B></TT></TD>
    <TD nowrap=3D""><TT><A =
href=3D"http://admin-pc/mascot/cgi/protein_view.pl?file=3D..%2Fdata%2F201=
80515%2FF003032.dat&amp;hit=3DGAW05441.1&amp;db_idx=3D1&amp;px=3D1&amp;av=
e_thresh=3D44&amp;_ignoreionsscorebelow=3D-1&amp;report=3D0&amp;_sigthres=
hold=3D0.05&amp;_msresflags=3D1025&amp;_msresflags2=3D258&amp;percolate=3D=
-1&amp;percolate_rt=3D0&amp;_minpeplen=3D7&amp;sessionID=3Dall_secdisable=
dsession"=20
      =
target=3D"_blank">GAW05441.1</A>&nbsp;&nbsp;&nbsp;&nbsp;<B>Mass:</B>&nbsp=
;38244&nbsp;&nbsp;&nbsp;&nbsp;<B>Score:</B>&nbsp;67&nbsp;&nbsp;&nbsp;&nbs=
p;&nbsp;<B>Matches:</B>&nbsp;2(2)&nbsp;&nbsp;<B>Sequences:</B>&nbsp;1(1)&=
nbsp;&nbsp;<B>emPAI:</B>&nbsp;0.10</TT></TD></TR>
  <TR>
    <TD>&nbsp;</TD>
    <TD nowrap=3D""><TT>metallo-beta-lactamase superfamily protein =
[Lentinula=20
      edodes]</TT></TD></TR></TBODY></TABLE>
<TABLE border=3D"0" cellspacing=3D"0">
  <TBODY>
  <TR>
    <TD align=3D"RIGHT"><INPUT name=3D"INCLUDE" =
onclick=3D"SaveClicks(this,this.form)"=20
      type=3D"checkbox" value=3D"17"></TD>
    <TD nowrap=3D""><TT>Check to include this hit in error tolerant =
search or=20
      archive report</TT></TD></TR>
  <TR>
    <TD><TT>&nbsp;&nbsp;&nbsp;&nbsp;&nbsp;&nbsp;</TT></TD>
    <TD>&nbsp;</TD></TR></TBODY></TABLE>
<TABLE border=3D"0" cellspacing=3D"0" cellpadding=3D"0">
  <TBODY>
  <TR>
    <TD><TT>&nbsp;&nbsp;&nbsp;&nbsp;&nbsp;&nbsp;</TT></TD>
    <TD align=3D"RIGHT"><TT><B>Query&nbsp;&nbsp;</B></TT></TD>
    <TD align=3D"RIGHT"><TT><B>Observed&nbsp;&nbsp;</B></TT></TD>
    <TD align=3D"RIGHT" =
nowrap=3D""><TT><B>Mr(expt)&nbsp;&nbsp;</B></TT></TD>
    <TD align=3D"RIGHT" =
nowrap=3D""><TT><B>Mr(calc)&nbsp;&nbsp;</B></TT></TD>
    <TD align=3D"RIGHT"><TT><B>&nbsp;ppm&nbsp;&nbsp;</B></TT></TD>
    <TD align=3D"RIGHT"><TT><B>Miss&nbsp;</B></TT></TD>
    <TD align=3D"RIGHT"><TT><B>Score&nbsp;</B></TT></TD>
    <TD align=3D"RIGHT"><TT><B>Expect&nbsp;</B></TT></TD>
    <TD align=3D"RIGHT"><TT><B>Rank&nbsp;</B></TT></TD>
    <TD align=3D"RIGHT"><TT><B>Unique&nbsp;</B></TT></TD>
    <TD><TT><B>&nbsp;Peptide</B></TT></TD></TR>
  <TR>
    <TD align=3D"RIGHT"><INPUT name=3D"QUE" type=3D"checkbox" =
checked=3D"" value=3D"1205.624728 from(603.819640,2+) =
intensity(868612.3750) =
title(File%3a%20%22D%3a%5cLC%2dMS%20Data%5cRaw%20file%5c180509%5c180509_%=
28051%29_IN14%2eraw%22%3b%20SpectrumID%3a%20%22613%22%3b%20scans%3a%20%22=
1120%22) rtinseconds(961) scans(1120) index(612) query(580)"></TD>
    <TD align=3D"RIGHT"><TT><A onmouseover=3D"activateEl('Q580', event)" =

      onmouseout=3D"clearEl()" =
href=3D"http://admin-pc/mascot/cgi/peptide_view.pl?file=3D..%2Fdata%2F201=
80515%2FF003032.dat&amp;query=3D580&amp;hit=3D1&amp;index=3DGAW05441.1&am=
p;db_idx=3D1&amp;px=3D1&amp;section=3D5&amp;ave_thresh=3D44&amp;_ignoreio=
nsscorebelow=3D-1&amp;report=3D0&amp;_sigthreshold=3D0.05&amp;_msresflags=
=3D1025&amp;_msresflags2=3D258&amp;percolate=3D-1&amp;percolate_rt=3D0&am=
p;_minpeplen=3D7&amp;sessionID=3Dall_secdisabledsession"=20
      target=3D"_blank">580</A>&nbsp;&nbsp;</TT></TD>
    <TD align=3D"RIGHT"><TT><FONT color=3D"#ff0000"><B>  =20
      603.8196&nbsp;&nbsp;</B></FONT></TT></TD>
    <TD align=3D"RIGHT"><TT><FONT color=3D"#ff0000"><B> =20
      1205.6247&nbsp;&nbsp;</B></FONT></TT></TD>
    <TD align=3D"RIGHT"><TT><FONT color=3D"#ff0000"><B> =20
      1205.6292&nbsp;&nbsp;</B></FONT></TT></TD>
    <TD align=3D"RIGHT" nowrap=3D""><TT><FONT color=3D"#ff0000"><B>   =20
      -3.72&nbsp;</B></FONT></TT></TD>
    <TD align=3D"RIGHT"><TT><FONT=20
      color=3D"#ff0000"><B>0&nbsp;&nbsp;</B></FONT></TT></TD>
    <TD align=3D"RIGHT" nowrap=3D""><TT><FONT=20
      color=3D"#ff0000"><B>70&nbsp;&nbsp;</B></FONT></TT></TD>
    <TD align=3D"RIGHT" nowrap=3D""><TT><FONT=20
      color=3D"#ff0000"><B>0.00027&nbsp;</B></FONT></TT></TD>
    <TD align=3D"RIGHT"><TT><FONT=20
      color=3D"#ff0000"><B>1&nbsp;&nbsp;</B></FONT></TT></TD>
    <TD align=3D"RIGHT"><TT><FONT=20
      color=3D"#ff0000"><B>U&nbsp;&nbsp;&nbsp;</B></FONT></TT></TD>
    <TD nowrap=3D""><TT><FONT=20
      =
color=3D"#ff0000"><B>&nbsp;R.VTSFETGLPGAK.R</B></FONT></TT></TD></TR>
  <TR>
    <TD align=3D"RIGHT"><INPUT name=3D"QUE" type=3D"checkbox" =
checked=3D"" value=3D"1205.625348 from(603.819950,2+) =
intensity(347346.8750) =
title(File%3a%20%22D%3a%5cLC%2dMS%20Data%5cRaw%20file%5c180509%5c180509_%=
28051%29_IN14%2eraw%22%3b%20SpectrumID%3a%20%22579%22%3b%20scans%3a%20%22=
1080%22) rtinseconds(932) scans(1080) index(578) query(581)"></TD>
    <TD align=3D"RIGHT"><TT><A onmouseover=3D"activateEl('Q581', event)" =

      onmouseout=3D"clearEl()" =
href=3D"http://admin-pc/mascot/cgi/peptide_view.pl?file=3D..%2Fdata%2F201=
80515%2FF003032.dat&amp;query=3D581&amp;hit=3D1&amp;index=3DGAW05441.1&am=
p;db_idx=3D1&amp;px=3D1&amp;section=3D5&amp;ave_thresh=3D44&amp;_ignoreio=
nsscorebelow=3D-1&amp;report=3D0&amp;_sigthreshold=3D0.05&amp;_msresflags=
=3D1025&amp;_msresflags2=3D258&amp;percolate=3D-1&amp;percolate_rt=3D0&am=
p;_minpeplen=3D7&amp;sessionID=3Dall_secdisabledsession"=20
      target=3D"_blank">581</A>&nbsp;&nbsp;</TT></TD>
    <TD align=3D"RIGHT"><TT><FONT color=3D"#ff0000"><B>  =20
      603.8199&nbsp;&nbsp;</B></FONT></TT></TD>
    <TD align=3D"RIGHT"><TT><FONT color=3D"#ff0000"><B> =20
      1205.6253&nbsp;&nbsp;</B></FONT></TT></TD>
    <TD align=3D"RIGHT"><TT><FONT color=3D"#ff0000"><B> =20
      1205.6292&nbsp;&nbsp;</B></FONT></TT></TD>
    <TD align=3D"RIGHT" nowrap=3D""><TT><FONT color=3D"#ff0000"><B>   =20
      -3.20&nbsp;</B></FONT></TT></TD>
    <TD align=3D"RIGHT"><TT><FONT=20
      color=3D"#ff0000"><B>0&nbsp;&nbsp;</B></FONT></TT></TD>
    <TD align=3D"RIGHT" nowrap=3D""><TT><FONT=20
      color=3D"#ff0000"><B>(67)&nbsp;</B></FONT></TT></TD>
    <TD align=3D"RIGHT" nowrap=3D""><TT><FONT=20
      color=3D"#ff0000"><B>0.00055&nbsp;</B></FONT></TT></TD>
    <TD align=3D"RIGHT"><TT><FONT=20
      color=3D"#ff0000"><B>1&nbsp;&nbsp;</B></FONT></TT></TD>
    <TD align=3D"RIGHT"><TT><FONT=20
      color=3D"#ff0000"><B>U&nbsp;&nbsp;&nbsp;</B></FONT></TT></TD>
    <TD nowrap=3D""><TT><FONT=20
      =
color=3D"#ff0000"><B>&nbsp;R.VTSFETGLPGAK.R</B></FONT></TT></TD></TR></TB=
ODY></TABLE><BR>
<HR>

<TABLE border=3D"0" cellspacing=3D"0">
  <TBODY>
  <TR>
    <TD><TT><B><A name=3D"Hit18">18.</A>&nbsp;&nbsp;&nbsp;</B></TT></TD>
    <TD nowrap=3D""><TT><A =
href=3D"http://admin-pc/mascot/cgi/protein_view.pl?file=3D..%2Fdata%2F201=
80515%2FF003032.dat&amp;hit=3DKJY00093.1&amp;db_idx=3D1&amp;px=3D1&amp;av=
e_thresh=3D44&amp;_ignoreionsscorebelow=3D-1&amp;report=3D0&amp;_sigthres=
hold=3D0.05&amp;_msresflags=3D1025&amp;_msresflags2=3D258&amp;percolate=3D=
-1&amp;percolate_rt=3D0&amp;_minpeplen=3D7&amp;sessionID=3Dall_secdisable=
dsession"=20
      =
target=3D"_blank">KJY00093.1</A>&nbsp;&nbsp;&nbsp;&nbsp;<B>Score:</B>&nbs=
p;64&nbsp;&nbsp;&nbsp;&nbsp;&nbsp;<B>Matches:</B>&nbsp;2(2)&nbsp;&nbsp;<B=
>Sequences:</B>&nbsp;1(1)&nbsp;&nbsp;<B>emPAI:</B>&nbsp;0.04</TT></TD></T=
R>
  <TR>
    <TD>&nbsp;</TD>
    <TD nowrap=3D""><TT>elongation factor 2 like protein [Zymoseptoria=20
      brevis]</TT></TD></TR></TBODY></TABLE>
<TABLE border=3D"0" cellspacing=3D"0">
  <TBODY>
  <TR>
    <TD align=3D"RIGHT"><INPUT name=3D"INCLUDE" =
onclick=3D"SaveClicks(this,this.form)"=20
      type=3D"checkbox" value=3D"18"></TD>
    <TD nowrap=3D""><TT>Check to include this hit in error tolerant =
search or=20
      archive report</TT></TD></TR>
  <TR>
    <TD><TT>&nbsp;&nbsp;&nbsp;&nbsp;&nbsp;&nbsp;</TT></TD>
    <TD>&nbsp;</TD></TR></TBODY></TABLE>
<TABLE border=3D"0" cellspacing=3D"0" cellpadding=3D"0">
  <TBODY>
  <TR>
    <TD><TT>&nbsp;&nbsp;&nbsp;&nbsp;&nbsp;&nbsp;</TT></TD>
    <TD align=3D"RIGHT"><TT><B>Query&nbsp;&nbsp;</B></TT></TD>
    <TD align=3D"RIGHT"><TT><B>Observed&nbsp;&nbsp;</B></TT></TD>
    <TD align=3D"RIGHT" =
nowrap=3D""><TT><B>Mr(expt)&nbsp;&nbsp;</B></TT></TD>
    <TD align=3D"RIGHT" =
nowrap=3D""><TT><B>Mr(calc)&nbsp;&nbsp;</B></TT></TD>
    <TD align=3D"RIGHT"><TT><B>&nbsp;ppm&nbsp;&nbsp;</B></TT></TD>
    <TD align=3D"RIGHT"><TT><B>Miss&nbsp;</B></TT></TD>
    <TD align=3D"RIGHT"><TT><B>Score&nbsp;</B></TT></TD>
    <TD align=3D"RIGHT"><TT><B>Expect&nbsp;</B></TT></TD>
    <TD align=3D"RIGHT"><TT><B>Rank&nbsp;</B></TT></TD>
    <TD align=3D"RIGHT"><TT><B>Unique&nbsp;</B></TT></TD>
    <TD><TT><B>&nbsp;Peptide</B></TT></TD></TR>
  <TR>
    <TD align=3D"RIGHT">&nbsp;</TD>
    <TD align=3D"RIGHT"><TT><A onmouseover=3D"activateEl('Q1390', =
event)"=20
      onmouseout=3D"clearEl()" =
href=3D"http://admin-pc/mascot/cgi/peptide_view.pl?file=3D..%2Fdata%2F201=
80515%2FF003032.dat&amp;query=3D1390&amp;hit=3D2&amp;index=3DKJY00093.1&a=
mp;db_idx=3D1&amp;px=3D1&amp;section=3D5&amp;ave_thresh=3D44&amp;_ignorei=
onsscorebelow=3D-1&amp;report=3D0&amp;_sigthreshold=3D0.05&amp;_msresflag=
s=3D1025&amp;_msresflags2=3D258&amp;percolate=3D-1&amp;percolate_rt=3D0&a=
mp;_minpeplen=3D7&amp;sessionID=3Dall_secdisabledsession"=20
      target=3D"_blank">1390</A>&nbsp;&nbsp;</TT></TD>
    <TD align=3D"RIGHT"><TT>   907.9302&nbsp;&nbsp;</TT></TD>
    <TD align=3D"RIGHT"><TT>  1813.8459&nbsp;&nbsp;</TT></TD>
    <TD align=3D"RIGHT"><TT>  1813.8523&nbsp;&nbsp;</TT></TD>
    <TD align=3D"RIGHT" nowrap=3D""><TT>    -3.50&nbsp;</TT></TD>
    <TD align=3D"RIGHT"><TT>0&nbsp;&nbsp;</TT></TD>
    <TD align=3D"RIGHT" nowrap=3D""><TT>64&nbsp;&nbsp;</TT></TD>
    <TD align=3D"RIGHT" nowrap=3D""><TT>0.00076&nbsp;</TT></TD>
    <TD align=3D"RIGHT"><TT>2&nbsp;&nbsp;</TT></TD>
    <TD align=3D"RIGHT"><TT>U&nbsp;&nbsp;&nbsp;</TT></TD>
    <TD nowrap=3D""><TT>&nbsp;K.AYLPVNESFGFNADLR.S</TT></TD></TR>
  <TR>
    <TD align=3D"RIGHT">&nbsp;</TD>
    <TD align=3D"RIGHT"><TT><A onmouseover=3D"activateEl('Q1391', =
event)"=20
      onmouseout=3D"clearEl()" =
href=3D"http://admin-pc/mascot/cgi/peptide_view.pl?file=3D..%2Fdata%2F201=
80515%2FF003032.dat&amp;query=3D1391&amp;hit=3D2&amp;index=3DKJY00093.1&a=
mp;db_idx=3D1&amp;px=3D1&amp;section=3D5&amp;ave_thresh=3D44&amp;_ignorei=
onsscorebelow=3D-1&amp;report=3D0&amp;_sigthreshold=3D0.05&amp;_msresflag=
s=3D1025&amp;_msresflags2=3D258&amp;percolate=3D-1&amp;percolate_rt=3D0&a=
mp;_minpeplen=3D7&amp;sessionID=3Dall_secdisabledsession"=20
      target=3D"_blank">1391</A>&nbsp;&nbsp;</TT></TD>
    <TD align=3D"RIGHT"><TT>   907.9304&nbsp;&nbsp;</TT></TD>
    <TD align=3D"RIGHT"><TT>  1813.8463&nbsp;&nbsp;</TT></TD>
    <TD align=3D"RIGHT"><TT>  1813.8523&nbsp;&nbsp;</TT></TD>
    <TD align=3D"RIGHT" nowrap=3D""><TT>    -3.30&nbsp;</TT></TD>
    <TD align=3D"RIGHT"><TT>0&nbsp;&nbsp;</TT></TD>
    <TD align=3D"RIGHT" nowrap=3D""><TT>(63)&nbsp;</TT></TD>
    <TD align=3D"RIGHT" nowrap=3D""><TT>0.00086&nbsp;</TT></TD>
    <TD align=3D"RIGHT"><TT>2&nbsp;&nbsp;</TT></TD>
    <TD align=3D"RIGHT"><TT>U&nbsp;&nbsp;&nbsp;</TT></TD>
    <TD =
nowrap=3D""><TT>&nbsp;K.AYLPVNESFGFNADLR.S</TT></TD></TR></TBODY></TABLE>=
<BR>
<TABLE border=3D"0" cellspacing=3D"0">
  <TBODY>
  <TR>
    <TD colspan=3D"2"><TT>&nbsp;</TT></TD></TR>
  <TR>
    <TD><TT>&nbsp;&nbsp;&nbsp;&nbsp;&nbsp;&nbsp;</TT></TD>
    <TD><TT><B>Proteins matching the same set of=20
  peptides:</B></TT></TD></TR></TBODY></TABLE>
<TABLE border=3D"0" cellspacing=3D"0">
  <TBODY>
  <TR>
    <TD><TT><B>&nbsp;&nbsp;&nbsp;&nbsp;&nbsp;&nbsp;</B></TT></TD>
    <TD nowrap=3D""><TT><A =
href=3D"http://admin-pc/mascot/cgi/protein_view.pl?file=3D..%2Fdata%2F201=
80515%2FF003032.dat&amp;hit=3DKXT01016.1&amp;db_idx=3D1&amp;px=3D1&amp;av=
e_thresh=3D44&amp;_ignoreionsscorebelow=3D-1&amp;report=3D0&amp;_sigthres=
hold=3D0.05&amp;_msresflags=3D1025&amp;_msresflags2=3D258&amp;percolate=3D=
-1&amp;percolate_rt=3D0&amp;_minpeplen=3D7&amp;sessionID=3Dall_secdisable=
dsession"=20
      =
target=3D"_blank">KXT01016.1</A>&nbsp;&nbsp;&nbsp;&nbsp;<B>Score:</B>&nbs=
p;64&nbsp;&nbsp;&nbsp;&nbsp;&nbsp;<B>Matches:</B>&nbsp;2(2)&nbsp;&nbsp;<B=
>Sequences:</B>&nbsp;1(1)</TT></TD></TR>
  <TR>
    <TD>&nbsp;</TD>
    <TD nowrap=3D""><TT>hypothetical protein AC578_4441 [Mycosphaerella=20
      eumusae]</TT></TD></TR></TBODY></TABLE>
<TABLE border=3D"0" cellspacing=3D"0">
  <TBODY>
  <TR>
    <TD><TT><B>&nbsp;&nbsp;&nbsp;&nbsp;&nbsp;&nbsp;</B></TT></TD>
    <TD nowrap=3D""><TT><A =
href=3D"http://admin-pc/mascot/cgi/protein_view.pl?file=3D..%2Fdata%2F201=
80515%2FF003032.dat&amp;hit=3DCDS01583.1&amp;db_idx=3D1&amp;px=3D1&amp;av=
e_thresh=3D44&amp;_ignoreionsscorebelow=3D-1&amp;report=3D0&amp;_sigthres=
hold=3D0.05&amp;_msresflags=3D1025&amp;_msresflags2=3D258&amp;percolate=3D=
-1&amp;percolate_rt=3D0&amp;_minpeplen=3D7&amp;sessionID=3Dall_secdisable=
dsession"=20
      =
target=3D"_blank">CDS01583.1</A>&nbsp;&nbsp;&nbsp;&nbsp;<B>Score:</B>&nbs=
p;64&nbsp;&nbsp;&nbsp;&nbsp;&nbsp;<B>Matches:</B>&nbsp;2(2)&nbsp;&nbsp;<B=
>Sequences:</B>&nbsp;1(1)</TT></TD></TR>
  <TR>
    <TD>&nbsp;</TD>
    <TD nowrap=3D""><TT>hypothetical protein [Sporisorium=20
  scitamineum]</TT></TD></TR></TBODY></TABLE>
<TABLE border=3D"0" cellspacing=3D"0">
  <TBODY>
  <TR>
    <TD><TT><B>&nbsp;&nbsp;&nbsp;&nbsp;&nbsp;&nbsp;</B></TT></TD>
    <TD nowrap=3D""><TT><A =
href=3D"http://admin-pc/mascot/cgi/protein_view.pl?file=3D..%2Fdata%2F201=
80515%2FF003032.dat&amp;hit=3DOXN16343.1&amp;db_idx=3D1&amp;px=3D1&amp;av=
e_thresh=3D44&amp;_ignoreionsscorebelow=3D-1&amp;report=3D0&amp;_sigthres=
hold=3D0.05&amp;_msresflags=3D1025&amp;_msresflags2=3D258&amp;percolate=3D=
-1&amp;percolate_rt=3D0&amp;_minpeplen=3D7&amp;sessionID=3Dall_secdisable=
dsession"=20
      =
target=3D"_blank">OXN16343.1</A>&nbsp;&nbsp;&nbsp;&nbsp;<B>Score:</B>&nbs=
p;64&nbsp;&nbsp;&nbsp;&nbsp;&nbsp;<B>Matches:</B>&nbsp;2(2)&nbsp;&nbsp;<B=
>Sequences:</B>&nbsp;1(1)</TT></TD></TR>
  <TR>
    <TD>&nbsp;</TD>
    <TD nowrap=3D""><TT>hypothetical protein CFD26_05264 [Aspergillus=20
      turcosus]</TT></TD></TR></TBODY></TABLE>
<TABLE border=3D"0" cellspacing=3D"0">
  <TBODY>
  <TR>
    <TD><TT><B>&nbsp;&nbsp;&nbsp;&nbsp;&nbsp;&nbsp;</B></TT></TD>
    <TD nowrap=3D""><TT><A =
href=3D"http://admin-pc/mascot/cgi/protein_view.pl?file=3D..%2Fdata%2F201=
80515%2FF003032.dat&amp;hit=3DPNS16824.1&amp;db_idx=3D1&amp;px=3D1&amp;av=
e_thresh=3D44&amp;_ignoreionsscorebelow=3D-1&amp;report=3D0&amp;_sigthres=
hold=3D0.05&amp;_msresflags=3D1025&amp;_msresflags2=3D258&amp;percolate=3D=
-1&amp;percolate_rt=3D0&amp;_minpeplen=3D7&amp;sessionID=3Dall_secdisable=
dsession"=20
      =
target=3D"_blank">PNS16824.1</A>&nbsp;&nbsp;&nbsp;&nbsp;<B>Score:</B>&nbs=
p;64&nbsp;&nbsp;&nbsp;&nbsp;&nbsp;<B>Matches:</B>&nbsp;2(2)&nbsp;&nbsp;<B=
>Sequences:</B>&nbsp;1(1)</TT></TD></TR>
  <TR>
    <TD>&nbsp;</TD>
    <TD nowrap=3D""><TT>elongation factor 2 [Elsinoe sp.=20
  CQ-2017a]</TT></TD></TR></TBODY></TABLE>
<TABLE border=3D"0" cellspacing=3D"0">
  <TBODY>
  <TR>
    <TD><TT><B>&nbsp;&nbsp;&nbsp;&nbsp;&nbsp;&nbsp;</B></TT></TD>
    <TD nowrap=3D""><TT><A =
href=3D"http://admin-pc/mascot/cgi/protein_view.pl?file=3D..%2Fdata%2F201=
80515%2FF003032.dat&amp;hit=3DKXT17691.1&amp;db_idx=3D1&amp;px=3D1&amp;av=
e_thresh=3D44&amp;_ignoreionsscorebelow=3D-1&amp;report=3D0&amp;_sigthres=
hold=3D0.05&amp;_msresflags=3D1025&amp;_msresflags2=3D258&amp;percolate=3D=
-1&amp;percolate_rt=3D0&amp;_minpeplen=3D7&amp;sessionID=3Dall_secdisable=
dsession"=20
      =
target=3D"_blank">KXT17691.1</A>&nbsp;&nbsp;&nbsp;&nbsp;<B>Score:</B>&nbs=
p;64&nbsp;&nbsp;&nbsp;&nbsp;&nbsp;<B>Matches:</B>&nbsp;2(2)&nbsp;&nbsp;<B=
>Sequences:</B>&nbsp;1(1)</TT></TD></TR>
  <TR>
    <TD>&nbsp;</TD>
    <TD nowrap=3D""><TT>hypothetical protein AC579_9017 =
[Pseudocercospora=20
      musae]</TT></TD></TR></TBODY></TABLE>
<TABLE border=3D"0" cellspacing=3D"0">
  <TBODY>
  <TR>
    <TD><TT><B>&nbsp;&nbsp;&nbsp;&nbsp;&nbsp;&nbsp;</B></TT></TD>
    <TD nowrap=3D""><TT><A =
href=3D"http://admin-pc/mascot/cgi/protein_view.pl?file=3D..%2Fdata%2F201=
80515%2FF003032.dat&amp;hit=3DSMY21672.1&amp;db_idx=3D1&amp;px=3D1&amp;av=
e_thresh=3D44&amp;_ignoreionsscorebelow=3D-1&amp;report=3D0&amp;_sigthres=
hold=3D0.05&amp;_msresflags=3D1025&amp;_msresflags2=3D258&amp;percolate=3D=
-1&amp;percolate_rt=3D0&amp;_minpeplen=3D7&amp;sessionID=3Dall_secdisable=
dsession"=20
      =
target=3D"_blank">SMY21672.1</A>&nbsp;&nbsp;&nbsp;&nbsp;<B>Score:</B>&nbs=
p;64&nbsp;&nbsp;&nbsp;&nbsp;&nbsp;<B>Matches:</B>&nbsp;2(2)&nbsp;&nbsp;<B=
>Sequences:</B>&nbsp;1(1)</TT></TD></TR>
  <TR>
    <TD>&nbsp;</TD>
    <TD nowrap=3D""><TT>unnamed protein product [Zymoseptoria tritici=20
      ST99CH_1A5]</TT></TD></TR></TBODY></TABLE>
<TABLE border=3D"0" cellspacing=3D"0">
  <TBODY>
  <TR>
    <TD><TT><B>&nbsp;&nbsp;&nbsp;&nbsp;&nbsp;&nbsp;</B></TT></TD>
    <TD nowrap=3D""><TT><A =
href=3D"http://admin-pc/mascot/cgi/protein_view.pl?file=3D..%2Fdata%2F201=
80515%2FF003032.dat&amp;hit=3DOTA32652.1&amp;db_idx=3D1&amp;px=3D1&amp;av=
e_thresh=3D44&amp;_ignoreionsscorebelow=3D-1&amp;report=3D0&amp;_sigthres=
hold=3D0.05&amp;_msresflags=3D1025&amp;_msresflags2=3D258&amp;percolate=3D=
-1&amp;percolate_rt=3D0&amp;_minpeplen=3D7&amp;sessionID=3Dall_secdisable=
dsession"=20
      =
target=3D"_blank">OTA32652.1</A>&nbsp;&nbsp;&nbsp;&nbsp;<B>Score:</B>&nbs=
p;64&nbsp;&nbsp;&nbsp;&nbsp;&nbsp;<B>Matches:</B>&nbsp;2(2)&nbsp;&nbsp;<B=
>Sequences:</B>&nbsp;1(1)</TT></TD></TR>
  <TR>
    <TD>&nbsp;</TD>
    <TD nowrap=3D""><TT>Elongation factor 2 [Hortaea werneckii=20
  EXF-2000]</TT></TD></TR></TBODY></TABLE>
<TABLE border=3D"0" cellspacing=3D"0">
  <TBODY>
  <TR>
    <TD><TT><B>&nbsp;&nbsp;&nbsp;&nbsp;&nbsp;&nbsp;</B></TT></TD>
    <TD nowrap=3D""><TT><A =
href=3D"http://admin-pc/mascot/cgi/protein_view.pl?file=3D..%2Fdata%2F201=
80515%2FF003032.dat&amp;hit=3DOTA37320.1&amp;db_idx=3D1&amp;px=3D1&amp;av=
e_thresh=3D44&amp;_ignoreionsscorebelow=3D-1&amp;report=3D0&amp;_sigthres=
hold=3D0.05&amp;_msresflags=3D1025&amp;_msresflags2=3D258&amp;percolate=3D=
-1&amp;percolate_rt=3D0&amp;_minpeplen=3D7&amp;sessionID=3Dall_secdisable=
dsession"=20
      =
target=3D"_blank">OTA37320.1</A>&nbsp;&nbsp;&nbsp;&nbsp;<B>Score:</B>&nbs=
p;64&nbsp;&nbsp;&nbsp;&nbsp;&nbsp;<B>Matches:</B>&nbsp;2(2)&nbsp;&nbsp;<B=
>Sequences:</B>&nbsp;1(1)</TT></TD></TR>
  <TR>
    <TD>&nbsp;</TD>
    <TD nowrap=3D""><TT>Elongation factor 2 [Hortaea werneckii=20
  EXF-2000]</TT></TD></TR></TBODY></TABLE>
<TABLE border=3D"0" cellspacing=3D"0">
  <TBODY>
  <TR>
    <TD><TT><B>&nbsp;&nbsp;&nbsp;&nbsp;&nbsp;&nbsp;</B></TT></TD>
    <TD nowrap=3D""><TT><A =
href=3D"http://admin-pc/mascot/cgi/protein_view.pl?file=3D..%2Fdata%2F201=
80515%2FF003032.dat&amp;hit=3DEME47106.1&amp;db_idx=3D1&amp;px=3D1&amp;av=
e_thresh=3D44&amp;_ignoreionsscorebelow=3D-1&amp;report=3D0&amp;_sigthres=
hold=3D0.05&amp;_msresflags=3D1025&amp;_msresflags2=3D258&amp;percolate=3D=
-1&amp;percolate_rt=3D0&amp;_minpeplen=3D7&amp;sessionID=3Dall_secdisable=
dsession"=20
      =
target=3D"_blank">EME47106.1</A>&nbsp;&nbsp;&nbsp;&nbsp;<B>Score:</B>&nbs=
p;64&nbsp;&nbsp;&nbsp;&nbsp;&nbsp;<B>Matches:</B>&nbsp;2(2)&nbsp;&nbsp;<B=
>Sequences:</B>&nbsp;1(1)</TT></TD></TR>
  <TR>
    <TD>&nbsp;</TD>
    <TD nowrap=3D""><TT>hypothetical protein DOTSEDRAFT_69168 =
[Dothistroma=20
      septosporum NZE10]</TT></TD></TR></TBODY></TABLE>
<TABLE border=3D"0" cellspacing=3D"0">
  <TBODY>
  <TR>
    <TD><TT><B>&nbsp;&nbsp;&nbsp;&nbsp;&nbsp;&nbsp;</B></TT></TD>
    <TD nowrap=3D""><TT><A =
href=3D"http://admin-pc/mascot/cgi/protein_view.pl?file=3D..%2Fdata%2F201=
80515%2FF003032.dat&amp;hit=3DKXL47251.1&amp;db_idx=3D1&amp;px=3D1&amp;av=
e_thresh=3D44&amp;_ignoreionsscorebelow=3D-1&amp;report=3D0&amp;_sigthres=
hold=3D0.05&amp;_msresflags=3D1025&amp;_msresflags2=3D258&amp;percolate=3D=
-1&amp;percolate_rt=3D0&amp;_minpeplen=3D7&amp;sessionID=3Dall_secdisable=
dsession"=20
      =
target=3D"_blank">KXL47251.1</A>&nbsp;&nbsp;&nbsp;&nbsp;<B>Score:</B>&nbs=
p;64&nbsp;&nbsp;&nbsp;&nbsp;&nbsp;<B>Matches:</B>&nbsp;2(2)&nbsp;&nbsp;<B=
>Sequences:</B>&nbsp;1(1)</TT></TD></TR>
  <TR>
    <TD>&nbsp;</TD>
    <TD nowrap=3D""><TT>hypothetical protein FE78DRAFT_38723 [Acidomyces =

      richmondensis]</TT></TD></TR></TBODY></TABLE>
<TABLE border=3D"0" cellspacing=3D"0">
  <TBODY>
  <TR>
    <TD><TT><B>&nbsp;&nbsp;&nbsp;&nbsp;&nbsp;&nbsp;</B></TT></TD>
    <TD nowrap=3D""><TT><A =
href=3D"http://admin-pc/mascot/cgi/protein_view.pl?file=3D..%2Fdata%2F201=
80515%2FF003032.dat&amp;hit=3DSMQ47981.1&amp;db_idx=3D1&amp;px=3D1&amp;av=
e_thresh=3D44&amp;_ignoreionsscorebelow=3D-1&amp;report=3D0&amp;_sigthres=
hold=3D0.05&amp;_msresflags=3D1025&amp;_msresflags2=3D258&amp;percolate=3D=
-1&amp;percolate_rt=3D0&amp;_minpeplen=3D7&amp;sessionID=3Dall_secdisable=
dsession"=20
      =
target=3D"_blank">SMQ47981.1</A>&nbsp;&nbsp;&nbsp;&nbsp;<B>Score:</B>&nbs=
p;64&nbsp;&nbsp;&nbsp;&nbsp;&nbsp;<B>Matches:</B>&nbsp;2(2)&nbsp;&nbsp;<B=
>Sequences:</B>&nbsp;1(1)</TT></TD></TR>
  <TR>
    <TD>&nbsp;</TD>
    <TD nowrap=3D""><TT>unnamed protein product [Zymoseptoria tritici=20
      ST99CH_3D7]</TT></TD></TR></TBODY></TABLE>
<TABLE border=3D"0" cellspacing=3D"0">
  <TBODY>
  <TR>
    <TD><TT><B>&nbsp;&nbsp;&nbsp;&nbsp;&nbsp;&nbsp;</B></TT></TD>
    <TD nowrap=3D""><TT><A =
href=3D"http://admin-pc/mascot/cgi/protein_view.pl?file=3D..%2Fdata%2F201=
80515%2FF003032.dat&amp;hit=3DCCF50851.1&amp;db_idx=3D1&amp;px=3D1&amp;av=
e_thresh=3D44&amp;_ignoreionsscorebelow=3D-1&amp;report=3D0&amp;_sigthres=
hold=3D0.05&amp;_msresflags=3D1025&amp;_msresflags2=3D258&amp;percolate=3D=
-1&amp;percolate_rt=3D0&amp;_minpeplen=3D7&amp;sessionID=3Dall_secdisable=
dsession"=20
      =
target=3D"_blank">CCF50851.1</A>&nbsp;&nbsp;&nbsp;&nbsp;<B>Score:</B>&nbs=
p;64&nbsp;&nbsp;&nbsp;&nbsp;&nbsp;<B>Matches:</B>&nbsp;2(2)&nbsp;&nbsp;<B=
>Sequences:</B>&nbsp;1(1)</TT></TD></TR>
  <TR>
    <TD>&nbsp;</TD>
    <TD nowrap=3D""><TT>probable EFT2-translation elongation factor eEF2 =

      [Ustilago hordei]</TT></TD></TR></TBODY></TABLE>
<TABLE border=3D"0" cellspacing=3D"0">
  <TBODY>
  <TR>
    <TD><TT><B>&nbsp;&nbsp;&nbsp;&nbsp;&nbsp;&nbsp;</B></TT></TD>
    <TD nowrap=3D""><TT><A =
href=3D"http://admin-pc/mascot/cgi/protein_view.pl?file=3D..%2Fdata%2F201=
80515%2FF003032.dat&amp;hit=3DCDI54926.1&amp;db_idx=3D1&amp;px=3D1&amp;av=
e_thresh=3D44&amp;_ignoreionsscorebelow=3D-1&amp;report=3D0&amp;_sigthres=
hold=3D0.05&amp;_msresflags=3D1025&amp;_msresflags2=3D258&amp;percolate=3D=
-1&amp;percolate_rt=3D0&amp;_minpeplen=3D7&amp;sessionID=3Dall_secdisable=
dsession"=20
      =
target=3D"_blank">CDI54926.1</A>&nbsp;&nbsp;&nbsp;&nbsp;<B>Score:</B>&nbs=
p;64&nbsp;&nbsp;&nbsp;&nbsp;&nbsp;<B>Matches:</B>&nbsp;2(2)&nbsp;&nbsp;<B=
>Sequences:</B>&nbsp;1(1)</TT></TD></TR>
  <TR>
    <TD>&nbsp;</TD>
    <TD nowrap=3D""><TT>probable EFT2-translation elongation factor =
eEF2,=20
      partial [Melanopsichium pennsylvanicum =
4]</TT></TD></TR></TBODY></TABLE>
<TABLE border=3D"0" cellspacing=3D"0">
  <TBODY>
  <TR>
    <TD><TT><B>&nbsp;&nbsp;&nbsp;&nbsp;&nbsp;&nbsp;</B></TT></TD>
    <TD nowrap=3D""><TT><A =
href=3D"http://admin-pc/mascot/cgi/protein_view.pl?file=3D..%2Fdata%2F201=
80515%2FF003032.dat&amp;hit=3DPPJ58638.1&amp;db_idx=3D1&amp;px=3D1&amp;av=
e_thresh=3D44&amp;_ignoreionsscorebelow=3D-1&amp;report=3D0&amp;_sigthres=
hold=3D0.05&amp;_msresflags=3D1025&amp;_msresflags2=3D258&amp;percolate=3D=
-1&amp;percolate_rt=3D0&amp;_minpeplen=3D7&amp;sessionID=3Dall_secdisable=
dsession"=20
      =
target=3D"_blank">PPJ58638.1</A>&nbsp;&nbsp;&nbsp;&nbsp;<B>Score:</B>&nbs=
p;64&nbsp;&nbsp;&nbsp;&nbsp;&nbsp;<B>Matches:</B>&nbsp;2(2)&nbsp;&nbsp;<B=
>Sequences:</B>&nbsp;1(1)</TT></TD></TR>
  <TR>
    <TD>&nbsp;</TD>
    <TD nowrap=3D""><TT>hypothetical protein CBER1_03511 [Cercospora=20
      berteroae]</TT></TD></TR></TBODY></TABLE>
<TABLE border=3D"0" cellspacing=3D"0">
  <TBODY>
  <TR>
    <TD><TT><B>&nbsp;&nbsp;&nbsp;&nbsp;&nbsp;&nbsp;</B></TT></TD>
    <TD nowrap=3D""><TT><A =
href=3D"http://admin-pc/mascot/cgi/protein_view.pl?file=3D..%2Fdata%2F201=
80515%2FF003032.dat&amp;hit=3DETS64450.1&amp;db_idx=3D1&amp;px=3D1&amp;av=
e_thresh=3D44&amp;_ignoreionsscorebelow=3D-1&amp;report=3D0&amp;_sigthres=
hold=3D0.05&amp;_msresflags=3D1025&amp;_msresflags2=3D258&amp;percolate=3D=
-1&amp;percolate_rt=3D0&amp;_minpeplen=3D7&amp;sessionID=3Dall_secdisable=
dsession"=20
      =
target=3D"_blank">ETS64450.1</A>&nbsp;&nbsp;&nbsp;&nbsp;<B>Score:</B>&nbs=
p;64&nbsp;&nbsp;&nbsp;&nbsp;&nbsp;<B>Matches:</B>&nbsp;2(2)&nbsp;&nbsp;<B=
>Sequences:</B>&nbsp;1(1)</TT></TD></TR>
  <TR>
    <TD>&nbsp;</TD>
    <TD nowrap=3D""><TT>hypothetical protein PaG_00906 [Moesziomyces =
aphidis DSM=20
      70725]</TT></TD></TR></TBODY></TABLE>
<TABLE border=3D"0" cellspacing=3D"0">
  <TBODY>
  <TR>
    <TD><TT><B>&nbsp;&nbsp;&nbsp;&nbsp;&nbsp;&nbsp;</B></TT></TD>
    <TD nowrap=3D""><TT><A =
href=3D"http://admin-pc/mascot/cgi/protein_view.pl?file=3D..%2Fdata%2F201=
80515%2FF003032.dat&amp;hit=3DSJX64491.1&amp;db_idx=3D1&amp;px=3D1&amp;av=
e_thresh=3D44&amp;_ignoreionsscorebelow=3D-1&amp;report=3D0&amp;_sigthres=
hold=3D0.05&amp;_msresflags=3D1025&amp;_msresflags2=3D258&amp;percolate=3D=
-1&amp;percolate_rt=3D0&amp;_minpeplen=3D7&amp;sessionID=3Dall_secdisable=
dsession"=20
      =
target=3D"_blank">SJX64491.1</A>&nbsp;&nbsp;&nbsp;&nbsp;<B>Score:</B>&nbs=
p;64&nbsp;&nbsp;&nbsp;&nbsp;&nbsp;<B>Matches:</B>&nbsp;2(2)&nbsp;&nbsp;<B=
>Sequences:</B>&nbsp;1(1)</TT></TD></TR>
  <TR>
    <TD>&nbsp;</TD>
    <TD nowrap=3D""><TT>probable EFT2-translation elongation factor eEF2 =

      (N-terminal fragment), partial [Sporisorium reilianum f. sp.=20
      reilianum]</TT></TD></TR></TBODY></TABLE>
<TABLE border=3D"0" cellspacing=3D"0">
  <TBODY>
  <TR>
    <TD><TT><B>&nbsp;&nbsp;&nbsp;&nbsp;&nbsp;&nbsp;</B></TT></TD>
    <TD nowrap=3D""><TT><A =
href=3D"http://admin-pc/mascot/cgi/protein_view.pl?file=3D..%2Fdata%2F201=
80515%2FF003032.dat&amp;hit=3DCBQ68848.1&amp;db_idx=3D1&amp;px=3D1&amp;av=
e_thresh=3D44&amp;_ignoreionsscorebelow=3D-1&amp;report=3D0&amp;_sigthres=
hold=3D0.05&amp;_msresflags=3D1025&amp;_msresflags2=3D258&amp;percolate=3D=
-1&amp;percolate_rt=3D0&amp;_minpeplen=3D7&amp;sessionID=3Dall_secdisable=
dsession"=20
      =
target=3D"_blank">CBQ68848.1</A>&nbsp;&nbsp;&nbsp;&nbsp;<B>Score:</B>&nbs=
p;64&nbsp;&nbsp;&nbsp;&nbsp;&nbsp;<B>Matches:</B>&nbsp;2(2)&nbsp;&nbsp;<B=
>Sequences:</B>&nbsp;1(1)</TT></TD></TR>
  <TR>
    <TD>&nbsp;</TD>
    <TD nowrap=3D""><TT>probable EFT2-translation elongation factor eEF2 =

      [Sporisorium reilianum SRZ2]</TT></TD></TR></TBODY></TABLE>
<TABLE border=3D"0" cellspacing=3D"0">
  <TBODY>
  <TR>
    <TD><TT><B>&nbsp;&nbsp;&nbsp;&nbsp;&nbsp;&nbsp;</B></TT></TD>
    <TD nowrap=3D""><TT><A =
href=3D"http://admin-pc/mascot/cgi/protein_view.pl?file=3D..%2Fdata%2F201=
80515%2FF003032.dat&amp;hit=3DEIE84099.1&amp;db_idx=3D1&amp;px=3D1&amp;av=
e_thresh=3D44&amp;_ignoreionsscorebelow=3D-1&amp;report=3D0&amp;_sigthres=
hold=3D0.05&amp;_msresflags=3D1025&amp;_msresflags2=3D258&amp;percolate=3D=
-1&amp;percolate_rt=3D0&amp;_minpeplen=3D7&amp;sessionID=3Dall_secdisable=
dsession"=20
      =
target=3D"_blank">EIE84099.1</A>&nbsp;&nbsp;&nbsp;&nbsp;<B>Score:</B>&nbs=
p;64&nbsp;&nbsp;&nbsp;&nbsp;&nbsp;<B>Matches:</B>&nbsp;2(2)&nbsp;&nbsp;<B=
>Sequences:</B>&nbsp;1(1)</TT></TD></TR>
  <TR>
    <TD>&nbsp;</TD>
    <TD nowrap=3D""><TT>elongation factor 2 [Rhizopus delemar RA=20
  99-880]</TT></TD></TR></TBODY></TABLE>
<TABLE border=3D"0" cellspacing=3D"0">
  <TBODY>
  <TR>
    <TD><TT><B>&nbsp;&nbsp;&nbsp;&nbsp;&nbsp;&nbsp;</B></TT></TD>
    <TD nowrap=3D""><TT><A =
href=3D"http://admin-pc/mascot/cgi/protein_view.pl?file=3D..%2Fdata%2F201=
80515%2FF003032.dat&amp;hit=3DGAO87234.1&amp;db_idx=3D1&amp;px=3D1&amp;av=
e_thresh=3D44&amp;_ignoreionsscorebelow=3D-1&amp;report=3D0&amp;_sigthres=
hold=3D0.05&amp;_msresflags=3D1025&amp;_msresflags2=3D258&amp;percolate=3D=
-1&amp;percolate_rt=3D0&amp;_minpeplen=3D7&amp;sessionID=3Dall_secdisable=
dsession"=20
      =
target=3D"_blank">GAO87234.1</A>&nbsp;&nbsp;&nbsp;&nbsp;<B>Score:</B>&nbs=
p;64&nbsp;&nbsp;&nbsp;&nbsp;&nbsp;<B>Matches:</B>&nbsp;2(2)&nbsp;&nbsp;<B=
>Sequences:</B>&nbsp;1(1)</TT></TD></TR>
  <TR>
    <TD>&nbsp;</TD>
    <TD nowrap=3D""><TT>elongation factor 2 [Aspergillus=20
  udagawae]</TT></TD></TR></TBODY></TABLE>
<TABLE border=3D"0" cellspacing=3D"0">
  <TBODY>
  <TR>
    <TD><TT><B>&nbsp;&nbsp;&nbsp;&nbsp;&nbsp;&nbsp;</B></TT></TD>
    <TD nowrap=3D""><TT><A =
href=3D"http://admin-pc/mascot/cgi/protein_view.pl?file=3D..%2Fdata%2F201=
80515%2FF003032.dat&amp;hit=3DEIE87416.1&amp;db_idx=3D1&amp;px=3D1&amp;av=
e_thresh=3D44&amp;_ignoreionsscorebelow=3D-1&amp;report=3D0&amp;_sigthres=
hold=3D0.05&amp;_msresflags=3D1025&amp;_msresflags2=3D258&amp;percolate=3D=
-1&amp;percolate_rt=3D0&amp;_minpeplen=3D7&amp;sessionID=3Dall_secdisable=
dsession"=20
      =
target=3D"_blank">EIE87416.1</A>&nbsp;&nbsp;&nbsp;&nbsp;<B>Score:</B>&nbs=
p;64&nbsp;&nbsp;&nbsp;&nbsp;&nbsp;<B>Matches:</B>&nbsp;2(2)&nbsp;&nbsp;<B=
>Sequences:</B>&nbsp;1(1)</TT></TD></TR>
  <TR>
    <TD>&nbsp;</TD>
    <TD nowrap=3D""><TT>elongation factor 2 [Rhizopus delemar RA=20
  99-880]</TT></TD></TR></TBODY></TABLE>
<TABLE border=3D"0" cellspacing=3D"0">
  <TBODY>
  <TR>
    <TD><TT><B>&nbsp;&nbsp;&nbsp;&nbsp;&nbsp;&nbsp;</B></TT></TD>
    <TD nowrap=3D""><TT><A =
href=3D"http://admin-pc/mascot/cgi/protein_view.pl?file=3D..%2Fdata%2F201=
80515%2FF003032.dat&amp;hit=3DPKR98218.1&amp;db_idx=3D1&amp;px=3D1&amp;av=
e_thresh=3D44&amp;_ignoreionsscorebelow=3D-1&amp;report=3D0&amp;_sigthres=
hold=3D0.05&amp;_msresflags=3D1025&amp;_msresflags2=3D258&amp;percolate=3D=
-1&amp;percolate_rt=3D0&amp;_minpeplen=3D7&amp;sessionID=3Dall_secdisable=
dsession"=20
      =
target=3D"_blank">PKR98218.1</A>&nbsp;&nbsp;&nbsp;&nbsp;<B>Score:</B>&nbs=
p;64&nbsp;&nbsp;&nbsp;&nbsp;&nbsp;<B>Matches:</B>&nbsp;2(2)&nbsp;&nbsp;<B=
>Sequences:</B>&nbsp;1(1)</TT></TD></TR>
  <TR>
    <TD>&nbsp;</TD>
    <TD nowrap=3D""><TT>Elongation factor 2 [Cercospora=20
zeina]</TT></TD></TR></TBODY></TABLE>
<TABLE border=3D"0" cellspacing=3D"0">
  <TBODY>
  <TR>
    <TD><TT><B>&nbsp;&nbsp;&nbsp;&nbsp;&nbsp;&nbsp;</B></TT></TD>
    <TD nowrap=3D""><TT><A =
href=3D"http://admin-pc/mascot/cgi/protein_view.pl?file=3D..%2Fdata%2F201=
80515%2FF003032.dat&amp;hit=3DXP_003855381.1&amp;db_idx=3D1&amp;px=3D1&am=
p;ave_thresh=3D44&amp;_ignoreionsscorebelow=3D-1&amp;report=3D0&amp;_sigt=
hreshold=3D0.05&amp;_msresflags=3D1025&amp;_msresflags2=3D258&amp;percola=
te=3D-1&amp;percolate_rt=3D0&amp;_minpeplen=3D7&amp;sessionID=3Dall_secdi=
sabledsession"=20
      =
target=3D"_blank">XP_003855381.1</A>&nbsp;&nbsp;&nbsp;&nbsp;<B>Score:</B>=
&nbsp;64&nbsp;&nbsp;&nbsp;&nbsp;&nbsp;<B>Matches:</B>&nbsp;2(2)&nbsp;&nbs=
p;<B>Sequences:</B>&nbsp;1(1)</TT></TD></TR>
  <TR>
    <TD>&nbsp;</TD>
    <TD nowrap=3D""><TT>elongation factor 2 MYCGRDRAFT_55760 =
[Zymoseptoria=20
      tritici IPO323]</TT></TD></TR></TBODY></TABLE>
<TABLE border=3D"0" cellspacing=3D"0">
  <TBODY>
  <TR>
    <TD><TT><B>&nbsp;&nbsp;&nbsp;&nbsp;&nbsp;&nbsp;</B></TT></TD>
    <TD nowrap=3D""><TT><A =
href=3D"http://admin-pc/mascot/cgi/protein_view.pl?file=3D..%2Fdata%2F201=
80515%2FF003032.dat&amp;hit=3DXP_007676694.1&amp;db_idx=3D1&amp;px=3D1&am=
p;ave_thresh=3D44&amp;_ignoreionsscorebelow=3D-1&amp;report=3D0&amp;_sigt=
hreshold=3D0.05&amp;_msresflags=3D1025&amp;_msresflags2=3D258&amp;percola=
te=3D-1&amp;percolate_rt=3D0&amp;_minpeplen=3D7&amp;sessionID=3Dall_secdi=
sabledsession"=20
      =
target=3D"_blank">XP_007676694.1</A>&nbsp;&nbsp;&nbsp;&nbsp;<B>Score:</B>=
&nbsp;64&nbsp;&nbsp;&nbsp;&nbsp;&nbsp;<B>Matches:</B>&nbsp;2(2)&nbsp;&nbs=
p;<B>Sequences:</B>&nbsp;1(1)</TT></TD></TR>
  <TR>
    <TD>&nbsp;</TD>
    <TD nowrap=3D""><TT>hypothetical protein BAUCODRAFT_576644 =
[Baudoinia=20
      panamericana UAMH 10762]</TT></TD></TR></TBODY></TABLE>
<TABLE border=3D"0" cellspacing=3D"0">
  <TBODY>
  <TR>
    <TD><TT><B>&nbsp;&nbsp;&nbsp;&nbsp;&nbsp;&nbsp;</B></TT></TD>
    <TD nowrap=3D""><TT><A =
href=3D"http://admin-pc/mascot/cgi/protein_view.pl?file=3D..%2Fdata%2F201=
80515%2FF003032.dat&amp;hit=3DXP_007784552.1&amp;db_idx=3D1&amp;px=3D1&am=
p;ave_thresh=3D44&amp;_ignoreionsscorebelow=3D-1&amp;report=3D0&amp;_sigt=
hreshold=3D0.05&amp;_msresflags=3D1025&amp;_msresflags2=3D258&amp;percola=
te=3D-1&amp;percolate_rt=3D0&amp;_minpeplen=3D7&amp;sessionID=3Dall_secdi=
sabledsession"=20
      =
target=3D"_blank">XP_007784552.1</A>&nbsp;&nbsp;&nbsp;&nbsp;<B>Score:</B>=
&nbsp;64&nbsp;&nbsp;&nbsp;&nbsp;&nbsp;<B>Matches:</B>&nbsp;2(2)&nbsp;&nbs=
p;<B>Sequences:</B>&nbsp;1(1)</TT></TD></TR>
  <TR>
    <TD>&nbsp;</TD>
    <TD nowrap=3D""><TT>elongation factor 2 [Coniosporium apollinis CBS=20
      100218]</TT></TD></TR></TBODY></TABLE>
<TABLE border=3D"0" cellspacing=3D"0">
  <TBODY>
  <TR>
    <TD><TT><B>&nbsp;&nbsp;&nbsp;&nbsp;&nbsp;&nbsp;</B></TT></TD>
    <TD nowrap=3D""><TT><A =
href=3D"http://admin-pc/mascot/cgi/protein_view.pl?file=3D..%2Fdata%2F201=
80515%2FF003032.dat&amp;hit=3DXP_007922548.1&amp;db_idx=3D1&amp;px=3D1&am=
p;ave_thresh=3D44&amp;_ignoreionsscorebelow=3D-1&amp;report=3D0&amp;_sigt=
hreshold=3D0.05&amp;_msresflags=3D1025&amp;_msresflags2=3D258&amp;percola=
te=3D-1&amp;percolate_rt=3D0&amp;_minpeplen=3D7&amp;sessionID=3Dall_secdi=
sabledsession"=20
      =
target=3D"_blank">XP_007922548.1</A>&nbsp;&nbsp;&nbsp;&nbsp;<B>Score:</B>=
&nbsp;64&nbsp;&nbsp;&nbsp;&nbsp;&nbsp;<B>Matches:</B>&nbsp;2(2)&nbsp;&nbs=
p;<B>Sequences:</B>&nbsp;1(1)</TT></TD></TR>
  <TR>
    <TD>&nbsp;</TD>
    <TD nowrap=3D""><TT>hypothetical protein MYCFIDRAFT_49545 =
[Pseudocercospora=20
      fijiensis CIRAD86]</TT></TD></TR></TBODY></TABLE>
<TABLE border=3D"0" cellspacing=3D"0">
  <TBODY>
  <TR>
    <TD><TT><B>&nbsp;&nbsp;&nbsp;&nbsp;&nbsp;&nbsp;</B></TT></TD>
    <TD nowrap=3D""><TT><A =
href=3D"http://admin-pc/mascot/cgi/protein_view.pl?file=3D..%2Fdata%2F201=
80515%2FF003032.dat&amp;hit=3DXP_011390785.1&amp;db_idx=3D1&amp;px=3D1&am=
p;ave_thresh=3D44&amp;_ignoreionsscorebelow=3D-1&amp;report=3D0&amp;_sigt=
hreshold=3D0.05&amp;_msresflags=3D1025&amp;_msresflags2=3D258&amp;percola=
te=3D-1&amp;percolate_rt=3D0&amp;_minpeplen=3D7&amp;sessionID=3Dall_secdi=
sabledsession"=20
      =
target=3D"_blank">XP_011390785.1</A>&nbsp;&nbsp;&nbsp;&nbsp;<B>Score:</B>=
&nbsp;64&nbsp;&nbsp;&nbsp;&nbsp;&nbsp;<B>Matches:</B>&nbsp;2(2)&nbsp;&nbs=
p;<B>Sequences:</B>&nbsp;1(1)</TT></TD></TR>
  <TR>
    <TD>&nbsp;</TD>
    <TD nowrap=3D""><TT>putative elongation factor 2 [Ustilago maydis=20
    521]</TT></TD></TR></TBODY></TABLE>
<TABLE border=3D"0" cellspacing=3D"0">
  <TBODY>
  <TR>
    <TD><TT><B>&nbsp;&nbsp;&nbsp;&nbsp;&nbsp;&nbsp;</B></TT></TD>
    <TD nowrap=3D""><TT><A =
href=3D"http://admin-pc/mascot/cgi/protein_view.pl?file=3D..%2Fdata%2F201=
80515%2FF003032.dat&amp;hit=3DXP_012193383.1&amp;db_idx=3D1&amp;px=3D1&am=
p;ave_thresh=3D44&amp;_ignoreionsscorebelow=3D-1&amp;report=3D0&amp;_sigt=
hreshold=3D0.05&amp;_msresflags=3D1025&amp;_msresflags2=3D258&amp;percola=
te=3D-1&amp;percolate_rt=3D0&amp;_minpeplen=3D7&amp;sessionID=3Dall_secdi=
sabledsession"=20
      =
target=3D"_blank">XP_012193383.1</A>&nbsp;&nbsp;&nbsp;&nbsp;<B>Score:</B>=
&nbsp;64&nbsp;&nbsp;&nbsp;&nbsp;&nbsp;<B>Matches:</B>&nbsp;2(2)&nbsp;&nbs=
p;<B>Sequences:</B>&nbsp;1(1)</TT></TD></TR>
  <TR>
    <TD>&nbsp;</TD>
    <TD nowrap=3D""><TT>hypothetical protein PHSY_007399 [Pseudozyma =
hubeiensis=20
      SY62]</TT></TD></TR></TBODY></TABLE>
<TABLE border=3D"0" cellspacing=3D"0">
  <TBODY>
  <TR>
    <TD><TT><B>&nbsp;&nbsp;&nbsp;&nbsp;&nbsp;&nbsp;</B></TT></TD>
    <TD nowrap=3D""><TT><A =
href=3D"http://admin-pc/mascot/cgi/protein_view.pl?file=3D..%2Fdata%2F201=
80515%2FF003032.dat&amp;hit=3DXP_014653705.1&amp;db_idx=3D1&amp;px=3D1&am=
p;ave_thresh=3D44&amp;_ignoreionsscorebelow=3D-1&amp;report=3D0&amp;_sigt=
hreshold=3D0.05&amp;_msresflags=3D1025&amp;_msresflags2=3D258&amp;percola=
te=3D-1&amp;percolate_rt=3D0&amp;_minpeplen=3D7&amp;sessionID=3Dall_secdi=
sabledsession"=20
      =
target=3D"_blank">XP_014653705.1</A>&nbsp;&nbsp;&nbsp;&nbsp;<B>Score:</B>=
&nbsp;64&nbsp;&nbsp;&nbsp;&nbsp;&nbsp;<B>Matches:</B>&nbsp;2(2)&nbsp;&nbs=
p;<B>Sequences:</B>&nbsp;1(1)</TT></TD></TR>
  <TR>
    <TD>&nbsp;</TD>
    <TD nowrap=3D""><TT>p-loop containing nucleoside triphosphate =
hydrolase=20
      protein [Moesziomyces antarcticus]</TT></TD></TR></TBODY></TABLE>
<TABLE border=3D"0" cellspacing=3D"0">
  <TBODY>
  <TR>
    <TD><TT><B>&nbsp;&nbsp;&nbsp;&nbsp;&nbsp;&nbsp;</B></TT></TD>
    <TD nowrap=3D""><TT><A =
href=3D"http://admin-pc/mascot/cgi/protein_view.pl?file=3D..%2Fdata%2F201=
80515%2FF003032.dat&amp;hit=3DXP_016293916.1&amp;db_idx=3D1&amp;px=3D1&am=
p;ave_thresh=3D44&amp;_ignoreionsscorebelow=3D-1&amp;report=3D0&amp;_sigt=
hreshold=3D0.05&amp;_msresflags=3D1025&amp;_msresflags2=3D258&amp;percola=
te=3D-1&amp;percolate_rt=3D0&amp;_minpeplen=3D7&amp;sessionID=3Dall_secdi=
sabledsession"=20
      =
target=3D"_blank">XP_016293916.1</A>&nbsp;&nbsp;&nbsp;&nbsp;<B>Score:</B>=
&nbsp;64&nbsp;&nbsp;&nbsp;&nbsp;&nbsp;<B>Matches:</B>&nbsp;2(2)&nbsp;&nbs=
p;<B>Sequences:</B>&nbsp;1(1)</TT></TD></TR>
  <TR>
    <TD>&nbsp;</TD>
    <TD nowrap=3D""><TT>putative EFT2-translation elongation factor eEF2 =

      [Kalmanozyma brasiliensis GHG001]</TT></TD></TR></TBODY></TABLE>
<TABLE border=3D"0" cellspacing=3D"0">
  <TBODY>
  <TR>
    <TD><TT><B>&nbsp;&nbsp;&nbsp;&nbsp;&nbsp;&nbsp;</B></TT></TD>
    <TD nowrap=3D""><TT><A =
href=3D"http://admin-pc/mascot/cgi/protein_view.pl?file=3D..%2Fdata%2F201=
80515%2FF003032.dat&amp;hit=3DXP_016763820.1&amp;db_idx=3D1&amp;px=3D1&am=
p;ave_thresh=3D44&amp;_ignoreionsscorebelow=3D-1&amp;report=3D0&amp;_sigt=
hreshold=3D0.05&amp;_msresflags=3D1025&amp;_msresflags2=3D258&amp;percola=
te=3D-1&amp;percolate_rt=3D0&amp;_minpeplen=3D7&amp;sessionID=3Dall_secdi=
sabledsession"=20
      =
target=3D"_blank">XP_016763820.1</A>&nbsp;&nbsp;&nbsp;&nbsp;<B>Score:</B>=
&nbsp;64&nbsp;&nbsp;&nbsp;&nbsp;&nbsp;<B>Matches:</B>&nbsp;2(2)&nbsp;&nbs=
p;<B>Sequences:</B>&nbsp;1(1)</TT></TD></TR>
  <TR>
    <TD>&nbsp;</TD>
    <TD nowrap=3D""><TT>P-loop containing nucleoside triphosphate =
hydrolase=20
      protein [Sphaerulina musiva SO2202]</TT></TD></TR></TBODY></TABLE>
<TABLE border=3D"0" cellspacing=3D"0">
  <TBODY>
  <TR>
    <TD><TT><B>&nbsp;&nbsp;&nbsp;&nbsp;&nbsp;&nbsp;</B></TT></TD>
    <TD nowrap=3D""><TT><A =
href=3D"http://admin-pc/mascot/cgi/protein_view.pl?file=3D..%2Fdata%2F201=
80515%2FF003032.dat&amp;hit=3DXP_023457816.1&amp;db_idx=3D1&amp;px=3D1&am=
p;ave_thresh=3D44&amp;_ignoreionsscorebelow=3D-1&amp;report=3D0&amp;_sigt=
hreshold=3D0.05&amp;_msresflags=3D1025&amp;_msresflags2=3D258&amp;percola=
te=3D-1&amp;percolate_rt=3D0&amp;_minpeplen=3D7&amp;sessionID=3Dall_secdi=
sabledsession"=20
      =
target=3D"_blank">XP_023457816.1</A>&nbsp;&nbsp;&nbsp;&nbsp;<B>Score:</B>=
&nbsp;64&nbsp;&nbsp;&nbsp;&nbsp;&nbsp;<B>Matches:</B>&nbsp;2(2)&nbsp;&nbs=
p;<B>Sequences:</B>&nbsp;1(1)</TT></TD></TR>
  <TR>
    <TD>&nbsp;</TD>
    <TD nowrap=3D""><TT>Elongation factor 2 [Cercospora=20
  beticola]</TT></TD></TR></TBODY></TABLE>
<HR>

<TABLE border=3D"0" cellspacing=3D"0">
  <TBODY>
  <TR>
    <TD><TT><B><A name=3D"Hit19">19.</A>&nbsp;&nbsp;&nbsp;</B></TT></TD>
    <TD nowrap=3D""><TT><A =
href=3D"http://admin-pc/mascot/cgi/protein_view.pl?file=3D..%2Fdata%2F201=
80515%2FF003032.dat&amp;hit=3DORX44240.1&amp;db_idx=3D1&amp;px=3D1&amp;av=
e_thresh=3D44&amp;_ignoreionsscorebelow=3D-1&amp;report=3D0&amp;_sigthres=
hold=3D0.05&amp;_msresflags=3D1025&amp;_msresflags2=3D258&amp;percolate=3D=
-1&amp;percolate_rt=3D0&amp;_minpeplen=3D7&amp;sessionID=3Dall_secdisable=
dsession"=20
      =
target=3D"_blank">ORX44240.1</A>&nbsp;&nbsp;&nbsp;&nbsp;<B>Mass:</B>&nbsp=
;45399&nbsp;&nbsp;&nbsp;&nbsp;<B>Score:</B>&nbsp;58&nbsp;&nbsp;&nbsp;&nbs=
p;&nbsp;<B>Matches:</B>&nbsp;3(3)&nbsp;&nbsp;<B>Sequences:</B>&nbsp;1(1)&=
nbsp;&nbsp;<B>emPAI:</B>&nbsp;0.09</TT></TD></TR>
  <TR>
    <TD>&nbsp;</TD>
    <TD nowrap=3D""><TT>aspartate aminotransferase [Hesseltinella=20
      vesiculosa]</TT></TD></TR></TBODY></TABLE>
<TABLE border=3D"0" cellspacing=3D"0">
  <TBODY>
  <TR>
    <TD align=3D"RIGHT"><INPUT name=3D"INCLUDE" =
onclick=3D"SaveClicks(this,this.form)"=20
      type=3D"checkbox" value=3D"19"></TD>
    <TD nowrap=3D""><TT>Check to include this hit in error tolerant =
search or=20
      archive report</TT></TD></TR>
  <TR>
    <TD><TT>&nbsp;&nbsp;&nbsp;&nbsp;&nbsp;&nbsp;</TT></TD>
    <TD>&nbsp;</TD></TR></TBODY></TABLE>
<TABLE border=3D"0" cellspacing=3D"0" cellpadding=3D"0">
  <TBODY>
  <TR>
    <TD><TT>&nbsp;&nbsp;&nbsp;&nbsp;&nbsp;&nbsp;</TT></TD>
    <TD align=3D"RIGHT"><TT><B>Query&nbsp;&nbsp;</B></TT></TD>
    <TD align=3D"RIGHT"><TT><B>Observed&nbsp;&nbsp;</B></TT></TD>
    <TD align=3D"RIGHT" =
nowrap=3D""><TT><B>Mr(expt)&nbsp;&nbsp;</B></TT></TD>
    <TD align=3D"RIGHT" =
nowrap=3D""><TT><B>Mr(calc)&nbsp;&nbsp;</B></TT></TD>
    <TD align=3D"RIGHT"><TT><B>&nbsp;ppm&nbsp;&nbsp;</B></TT></TD>
    <TD align=3D"RIGHT"><TT><B>Miss&nbsp;</B></TT></TD>
    <TD align=3D"RIGHT"><TT><B>Score&nbsp;</B></TT></TD>
    <TD align=3D"RIGHT"><TT><B>Expect&nbsp;</B></TT></TD>
    <TD align=3D"RIGHT"><TT><B>Rank&nbsp;</B></TT></TD>
    <TD align=3D"RIGHT"><TT><B>Unique&nbsp;</B></TT></TD>
    <TD><TT><B>&nbsp;Peptide</B></TT></TD></TR>
  <TR>
    <TD align=3D"RIGHT"><INPUT name=3D"QUE" type=3D"checkbox" =
checked=3D"" value=3D"1425.740448 from(713.877500,2+) =
intensity(1446393.8750) =
title(File%3a%20%22D%3a%5cLC%2dMS%20Data%5cRaw%20file%5c180509%5c180509_%=
28051%29_IN14%2eraw%22%3b%20SpectrumID%3a%20%22702%22%3b%20scans%3a%20%22=
1224%22) rtinseconds(1039) scans(1224) index(701) query(966)"></TD>
    <TD align=3D"RIGHT"><TT><A onmouseover=3D"activateEl('Q966', event)" =

      onmouseout=3D"clearEl()" =
href=3D"http://admin-pc/mascot/cgi/peptide_view.pl?file=3D..%2Fdata%2F201=
80515%2FF003032.dat&amp;query=3D966&amp;hit=3D1&amp;index=3DORX44240.1&am=
p;db_idx=3D1&amp;px=3D1&amp;section=3D5&amp;ave_thresh=3D44&amp;_ignoreio=
nsscorebelow=3D-1&amp;report=3D0&amp;_sigthreshold=3D0.05&amp;_msresflags=
=3D1025&amp;_msresflags2=3D258&amp;percolate=3D-1&amp;percolate_rt=3D0&am=
p;_minpeplen=3D7&amp;sessionID=3Dall_secdisabledsession"=20
      target=3D"_blank">966</A>&nbsp;&nbsp;</TT></TD>
    <TD align=3D"RIGHT"><TT><FONT color=3D"#ff0000"><B>  =20
      713.8775&nbsp;&nbsp;</B></FONT></TT></TD>
    <TD align=3D"RIGHT"><TT><FONT color=3D"#ff0000"><B> =20
      1425.7404&nbsp;&nbsp;</B></FONT></TT></TD>
    <TD align=3D"RIGHT"><TT><FONT color=3D"#ff0000"><B> =20
      1425.7463&nbsp;&nbsp;</B></FONT></TT></TD>
    <TD align=3D"RIGHT" nowrap=3D""><TT><FONT color=3D"#ff0000"><B>   =20
      -4.13&nbsp;</B></FONT></TT></TD>
    <TD align=3D"RIGHT"><TT><FONT=20
      color=3D"#ff0000"><B>0&nbsp;&nbsp;</B></FONT></TT></TD>
    <TD align=3D"RIGHT" nowrap=3D""><TT><FONT=20
      color=3D"#ff0000"><B>(48)&nbsp;</B></FONT></TT></TD>
    <TD align=3D"RIGHT" nowrap=3D""><TT><FONT=20
      color=3D"#ff0000"><B>0.027&nbsp;</B></FONT></TT></TD>
    <TD align=3D"RIGHT"><TT><FONT=20
      color=3D"#ff0000"><B>1&nbsp;&nbsp;</B></FONT></TT></TD>
    <TD align=3D"RIGHT"><TT><FONT=20
      color=3D"#ff0000"><B>U&nbsp;&nbsp;&nbsp;</B></FONT></TT></TD>
    <TD nowrap=3D""><TT><FONT=20
      =
color=3D"#ff0000"><B>&nbsp;K.LILGDNSPAIAQGR.T</B></FONT></TT></TD></TR>
  <TR>
    <TD align=3D"RIGHT"><INPUT name=3D"QUE" type=3D"checkbox" =
checked=3D"" value=3D"1425.742408 from(713.878480,2+) =
intensity(1453921.0000) =
title(File%3a%20%22D%3a%5cLC%2dMS%20Data%5cRaw%20file%5c180509%5c180509_%=
28051%29_IN14%2eraw%22%3b%20SpectrumID%3a%20%22774%22%3b%20scans%3a%20%22=
1308%22) rtinseconds(1102) scans(1308) index(773) query(968)"></TD>
    <TD align=3D"RIGHT"><TT><A onmouseover=3D"activateEl('Q968', event)" =

      onmouseout=3D"clearEl()" =
href=3D"http://admin-pc/mascot/cgi/peptide_view.pl?file=3D..%2Fdata%2F201=
80515%2FF003032.dat&amp;query=3D968&amp;hit=3D1&amp;index=3DORX44240.1&am=
p;db_idx=3D1&amp;px=3D1&amp;section=3D5&amp;ave_thresh=3D44&amp;_ignoreio=
nsscorebelow=3D-1&amp;report=3D0&amp;_sigthreshold=3D0.05&amp;_msresflags=
=3D1025&amp;_msresflags2=3D258&amp;percolate=3D-1&amp;percolate_rt=3D0&am=
p;_minpeplen=3D7&amp;sessionID=3Dall_secdisabledsession"=20
      target=3D"_blank">968</A>&nbsp;&nbsp;</TT></TD>
    <TD align=3D"RIGHT"><TT><FONT color=3D"#ff0000"><B>  =20
      713.8785&nbsp;&nbsp;</B></FONT></TT></TD>
    <TD align=3D"RIGHT"><TT><FONT color=3D"#ff0000"><B> =20
      1425.7424&nbsp;&nbsp;</B></FONT></TT></TD>
    <TD align=3D"RIGHT"><TT><FONT color=3D"#ff0000"><B> =20
      1425.7463&nbsp;&nbsp;</B></FONT></TT></TD>
    <TD align=3D"RIGHT" nowrap=3D""><TT><FONT color=3D"#ff0000"><B>   =20
      -2.76&nbsp;</B></FONT></TT></TD>
    <TD align=3D"RIGHT"><TT><FONT=20
      color=3D"#ff0000"><B>0&nbsp;&nbsp;</B></FONT></TT></TD>
    <TD align=3D"RIGHT" nowrap=3D""><TT><FONT=20
      color=3D"#ff0000"><B>58&nbsp;&nbsp;</B></FONT></TT></TD>
    <TD align=3D"RIGHT" nowrap=3D""><TT><FONT=20
      color=3D"#ff0000"><B>0.0024&nbsp;</B></FONT></TT></TD>
    <TD align=3D"RIGHT"><TT><FONT=20
      color=3D"#ff0000"><B>1&nbsp;&nbsp;</B></FONT></TT></TD>
    <TD align=3D"RIGHT"><TT><FONT=20
      color=3D"#ff0000"><B>U&nbsp;&nbsp;&nbsp;</B></FONT></TT></TD>
    <TD nowrap=3D""><TT><FONT=20
      =
color=3D"#ff0000"><B>&nbsp;K.LILGDNSPAIAQGR.T</B></FONT></TT></TD></TR>
  <TR>
    <TD align=3D"RIGHT"><INPUT name=3D"QUE" type=3D"checkbox" =
checked=3D"" value=3D"1425.743988 from(713.879270,2+) =
intensity(7686783.5000) =
title(File%3a%20%22D%3a%5cLC%2dMS%20Data%5cRaw%20file%5c180509%5c180509_%=
28051%29_IN14%2eraw%22%3b%20SpectrumID%3a%20%22738%22%3b%20scans%3a%20%22=
1266%22) rtinseconds(1070) scans(1266) index(737) query(970)"></TD>
    <TD align=3D"RIGHT"><TT><A onmouseover=3D"activateEl('Q970', event)" =

      onmouseout=3D"clearEl()" =
href=3D"http://admin-pc/mascot/cgi/peptide_view.pl?file=3D..%2Fdata%2F201=
80515%2FF003032.dat&amp;query=3D970&amp;hit=3D1&amp;index=3DORX44240.1&am=
p;db_idx=3D1&amp;px=3D1&amp;section=3D5&amp;ave_thresh=3D44&amp;_ignoreio=
nsscorebelow=3D-1&amp;report=3D0&amp;_sigthreshold=3D0.05&amp;_msresflags=
=3D1025&amp;_msresflags2=3D258&amp;percolate=3D-1&amp;percolate_rt=3D0&am=
p;_minpeplen=3D7&amp;sessionID=3Dall_secdisabledsession"=20
      target=3D"_blank">970</A>&nbsp;&nbsp;</TT></TD>
    <TD align=3D"RIGHT"><TT><FONT color=3D"#ff0000"><B>  =20
      713.8793&nbsp;&nbsp;</B></FONT></TT></TD>
    <TD align=3D"RIGHT"><TT><FONT color=3D"#ff0000"><B> =20
      1425.7440&nbsp;&nbsp;</B></FONT></TT></TD>
    <TD align=3D"RIGHT"><TT><FONT color=3D"#ff0000"><B> =20
      1425.7463&nbsp;&nbsp;</B></FONT></TT></TD>
    <TD align=3D"RIGHT" nowrap=3D""><TT><FONT color=3D"#ff0000"><B>   =20
      -1.65&nbsp;</B></FONT></TT></TD>
    <TD align=3D"RIGHT"><TT><FONT=20
      color=3D"#ff0000"><B>0&nbsp;&nbsp;</B></FONT></TT></TD>
    <TD align=3D"RIGHT" nowrap=3D""><TT><FONT=20
      color=3D"#ff0000"><B>(50)&nbsp;</B></FONT></TT></TD>
    <TD align=3D"RIGHT" nowrap=3D""><TT><FONT=20
      color=3D"#ff0000"><B>0.015&nbsp;</B></FONT></TT></TD>
    <TD align=3D"RIGHT"><TT><FONT=20
      color=3D"#ff0000"><B>1&nbsp;&nbsp;</B></FONT></TT></TD>
    <TD align=3D"RIGHT"><TT><FONT=20
      color=3D"#ff0000"><B>U&nbsp;&nbsp;&nbsp;</B></FONT></TT></TD>
    <TD nowrap=3D""><TT><FONT=20
      =
color=3D"#ff0000"><B>&nbsp;K.LILGDNSPAIAQGR.T</B></FONT></TT></TD></TR></=
TBODY></TABLE><BR>
<HR>

<TABLE border=3D"0" cellspacing=3D"0">
  <TBODY>
  <TR>
    <TD><TT><B><A name=3D"Hit20">20.</A>&nbsp;&nbsp;&nbsp;</B></TT></TD>
    <TD nowrap=3D""><TT><A =
href=3D"http://admin-pc/mascot/cgi/protein_view.pl?file=3D..%2Fdata%2F201=
80515%2FF003032.dat&amp;hit=3DXP_009542586.1&amp;db_idx=3D1&amp;px=3D1&am=
p;ave_thresh=3D44&amp;_ignoreionsscorebelow=3D-1&amp;report=3D0&amp;_sigt=
hreshold=3D0.05&amp;_msresflags=3D1025&amp;_msresflags2=3D258&amp;percola=
te=3D-1&amp;percolate_rt=3D0&amp;_minpeplen=3D7&amp;sessionID=3Dall_secdi=
sabledsession"=20
      =
target=3D"_blank">XP_009542586.1</A>&nbsp;&nbsp;&nbsp;&nbsp;<B>Mass:</B>&=
nbsp;45653&nbsp;&nbsp;&nbsp;&nbsp;<B>Score:</B>&nbsp;54&nbsp;&nbsp;&nbsp;=
&nbsp;&nbsp;<B>Matches:</B>&nbsp;4(4)&nbsp;&nbsp;<B>Sequences:</B>&nbsp;1=
(1)&nbsp;&nbsp;<B>emPAI:</B>&nbsp;0.09</TT></TD></TR>
  <TR>
    <TD>&nbsp;</TD>
    <TD nowrap=3D""><TT>hypothetical protein HETIRDRAFT_414741 =
[Heterobasidion=20
      irregulare TC 32-1]</TT></TD></TR></TBODY></TABLE>
<TABLE border=3D"0" cellspacing=3D"0">
  <TBODY>
  <TR>
    <TD align=3D"RIGHT"><INPUT name=3D"INCLUDE" =
onclick=3D"SaveClicks(this,this.form)"=20
      type=3D"checkbox" value=3D"20"></TD>
    <TD nowrap=3D""><TT>Check to include this hit in error tolerant =
search or=20
      archive report</TT></TD></TR>
  <TR>
    <TD><TT>&nbsp;&nbsp;&nbsp;&nbsp;&nbsp;&nbsp;</TT></TD>
    <TD>&nbsp;</TD></TR></TBODY></TABLE>
<TABLE border=3D"0" cellspacing=3D"0" cellpadding=3D"0">
  <TBODY>
  <TR>
    <TD><TT>&nbsp;&nbsp;&nbsp;&nbsp;&nbsp;&nbsp;</TT></TD>
    <TD align=3D"RIGHT"><TT><B>Query&nbsp;&nbsp;</B></TT></TD>
    <TD align=3D"RIGHT"><TT><B>Observed&nbsp;&nbsp;</B></TT></TD>
    <TD align=3D"RIGHT" =
nowrap=3D""><TT><B>Mr(expt)&nbsp;&nbsp;</B></TT></TD>
    <TD align=3D"RIGHT" =
nowrap=3D""><TT><B>Mr(calc)&nbsp;&nbsp;</B></TT></TD>
    <TD align=3D"RIGHT"><TT><B>&nbsp;ppm&nbsp;&nbsp;</B></TT></TD>
    <TD align=3D"RIGHT"><TT><B>Miss&nbsp;</B></TT></TD>
    <TD align=3D"RIGHT"><TT><B>Score&nbsp;</B></TT></TD>
    <TD align=3D"RIGHT"><TT><B>Expect&nbsp;</B></TT></TD>
    <TD align=3D"RIGHT"><TT><B>Rank&nbsp;</B></TT></TD>
    <TD align=3D"RIGHT"><TT><B>Unique&nbsp;</B></TT></TD>
    <TD><TT><B>&nbsp;Peptide</B></TT></TD></TR>
  <TR>
    <TD align=3D"RIGHT">&nbsp;</TD>
    <TD align=3D"RIGHT"><TT><A onmouseover=3D"activateEl('Q920', event)" =

      onmouseout=3D"clearEl()" =
href=3D"http://admin-pc/mascot/cgi/peptide_view.pl?file=3D..%2Fdata%2F201=
80515%2FF003032.dat&amp;query=3D920&amp;hit=3D2&amp;index=3DXP_009542586.=
1&amp;db_idx=3D1&amp;px=3D1&amp;section=3D5&amp;ave_thresh=3D44&amp;_igno=
reionsscorebelow=3D-1&amp;report=3D0&amp;_sigthreshold=3D0.05&amp;_msresf=
lags=3D1025&amp;_msresflags2=3D258&amp;percolate=3D-1&amp;percolate_rt=3D=
0&amp;_minpeplen=3D7&amp;sessionID=3Dall_secdisabledsession"=20
      target=3D"_blank">920</A>&nbsp;&nbsp;</TT></TD>
    <TD align=3D"RIGHT"><TT>   699.8809&nbsp;&nbsp;</TT></TD>
    <TD align=3D"RIGHT"><TT>  1397.7473&nbsp;&nbsp;</TT></TD>
    <TD align=3D"RIGHT"><TT>  1397.7514&nbsp;&nbsp;</TT></TD>
    <TD align=3D"RIGHT" nowrap=3D""><TT>    -2.96&nbsp;</TT></TD>
    <TD align=3D"RIGHT"><TT>0&nbsp;&nbsp;</TT></TD>
    <TD align=3D"RIGHT" nowrap=3D""><TT>(45)&nbsp;</TT></TD>
    <TD align=3D"RIGHT" nowrap=3D""><TT>0.047&nbsp;</TT></TD>
    <TD align=3D"RIGHT"><TT>2&nbsp;&nbsp;</TT></TD>
    <TD align=3D"RIGHT"><TT>U&nbsp;&nbsp;&nbsp;</TT></TD>
    <TD nowrap=3D""><TT>&nbsp;R.LILGSDSPALAEGR.V</TT></TD></TR>
  <TR>
    <TD align=3D"RIGHT">&nbsp;</TD>
    <TD align=3D"RIGHT"><TT><A onmouseover=3D"activateEl('Q922', event)" =

      onmouseout=3D"clearEl()" =
href=3D"http://admin-pc/mascot/cgi/peptide_view.pl?file=3D..%2Fdata%2F201=
80515%2FF003032.dat&amp;query=3D922&amp;hit=3D2&amp;index=3DXP_009542586.=
1&amp;db_idx=3D1&amp;px=3D1&amp;section=3D5&amp;ave_thresh=3D44&amp;_igno=
reionsscorebelow=3D-1&amp;report=3D0&amp;_sigthreshold=3D0.05&amp;_msresf=
lags=3D1025&amp;_msresflags2=3D258&amp;percolate=3D-1&amp;percolate_rt=3D=
0&amp;_minpeplen=3D7&amp;sessionID=3Dall_secdisabledsession"=20
      target=3D"_blank">922</A>&nbsp;&nbsp;</TT></TD>
    <TD align=3D"RIGHT"><TT>   699.8814&nbsp;&nbsp;</TT></TD>
    <TD align=3D"RIGHT"><TT>  1397.7481&nbsp;&nbsp;</TT></TD>
    <TD align=3D"RIGHT"><TT>  1397.7514&nbsp;&nbsp;</TT></TD>
    <TD align=3D"RIGHT" nowrap=3D""><TT>    -2.34&nbsp;</TT></TD>
    <TD align=3D"RIGHT"><TT>0&nbsp;&nbsp;</TT></TD>
    <TD align=3D"RIGHT" nowrap=3D""><TT>54&nbsp;&nbsp;</TT></TD>
    <TD align=3D"RIGHT" nowrap=3D""><TT>0.0048&nbsp;</TT></TD>
    <TD align=3D"RIGHT"><TT>2&nbsp;&nbsp;</TT></TD>
    <TD align=3D"RIGHT"><TT>U&nbsp;&nbsp;&nbsp;</TT></TD>
    <TD nowrap=3D""><TT>&nbsp;R.LILGSDSPALAEGR.V</TT></TD></TR>
  <TR>
    <TD align=3D"RIGHT">&nbsp;</TD>
    <TD align=3D"RIGHT"><TT><A onmouseover=3D"activateEl('Q925', event)" =

      onmouseout=3D"clearEl()" =
href=3D"http://admin-pc/mascot/cgi/peptide_view.pl?file=3D..%2Fdata%2F201=
80515%2FF003032.dat&amp;query=3D925&amp;hit=3D2&amp;index=3DXP_009542586.=
1&amp;db_idx=3D1&amp;px=3D1&amp;section=3D5&amp;ave_thresh=3D44&amp;_igno=
reionsscorebelow=3D-1&amp;report=3D0&amp;_sigthreshold=3D0.05&amp;_msresf=
lags=3D1025&amp;_msresflags2=3D258&amp;percolate=3D-1&amp;percolate_rt=3D=
0&amp;_minpeplen=3D7&amp;sessionID=3Dall_secdisabledsession"=20
      target=3D"_blank">925</A>&nbsp;&nbsp;</TT></TD>
    <TD align=3D"RIGHT"><TT>   699.8818&nbsp;&nbsp;</TT></TD>
    <TD align=3D"RIGHT"><TT>  1397.7490&nbsp;&nbsp;</TT></TD>
    <TD align=3D"RIGHT"><TT>  1397.7514&nbsp;&nbsp;</TT></TD>
    <TD align=3D"RIGHT" nowrap=3D""><TT>    -1.74&nbsp;</TT></TD>
    <TD align=3D"RIGHT"><TT>0&nbsp;&nbsp;</TT></TD>
    <TD align=3D"RIGHT" nowrap=3D""><TT>(50)&nbsp;</TT></TD>
    <TD align=3D"RIGHT" nowrap=3D""><TT>0.014&nbsp;</TT></TD>
    <TD align=3D"RIGHT"><TT>2&nbsp;&nbsp;</TT></TD>
    <TD align=3D"RIGHT"><TT>U&nbsp;&nbsp;&nbsp;</TT></TD>
    <TD nowrap=3D""><TT>&nbsp;R.LILGSDSPALAEGR.V</TT></TD></TR>
  <TR>
    <TD align=3D"RIGHT">&nbsp;</TD>
    <TD align=3D"RIGHT"><TT><A onmouseover=3D"activateEl('Q927', event)" =

      onmouseout=3D"clearEl()" =
href=3D"http://admin-pc/mascot/cgi/peptide_view.pl?file=3D..%2Fdata%2F201=
80515%2FF003032.dat&amp;query=3D927&amp;hit=3D2&amp;index=3DXP_009542586.=
1&amp;db_idx=3D1&amp;px=3D1&amp;section=3D5&amp;ave_thresh=3D44&amp;_igno=
reionsscorebelow=3D-1&amp;report=3D0&amp;_sigthreshold=3D0.05&amp;_msresf=
lags=3D1025&amp;_msresflags2=3D258&amp;percolate=3D-1&amp;percolate_rt=3D=
0&amp;_minpeplen=3D7&amp;sessionID=3Dall_secdisabledsession"=20
      target=3D"_blank">927</A>&nbsp;&nbsp;</TT></TD>
    <TD align=3D"RIGHT"><TT>   699.8821&nbsp;&nbsp;</TT></TD>
    <TD align=3D"RIGHT"><TT>  1397.7497&nbsp;&nbsp;</TT></TD>
    <TD align=3D"RIGHT"><TT>  1397.7514&nbsp;&nbsp;</TT></TD>
    <TD align=3D"RIGHT" nowrap=3D""><TT>    -1.21&nbsp;</TT></TD>
    <TD align=3D"RIGHT"><TT>0&nbsp;&nbsp;</TT></TD>
    <TD align=3D"RIGHT" nowrap=3D""><TT>(45)&nbsp;</TT></TD>
    <TD align=3D"RIGHT" nowrap=3D""><TT>0.046&nbsp;</TT></TD>
    <TD align=3D"RIGHT"><TT>2&nbsp;&nbsp;</TT></TD>
    <TD align=3D"RIGHT"><TT>U&nbsp;&nbsp;&nbsp;</TT></TD>
    <TD =
nowrap=3D""><TT>&nbsp;R.LILGSDSPALAEGR.V</TT></TD></TR></TBODY></TABLE><B=
R>
<HR>

<TABLE border=3D"0" cellspacing=3D"0">
  <TBODY>
  <TR>
    <TD><TT><B><A name=3D"Hit21">21.</A>&nbsp;&nbsp;&nbsp;</B></TT></TD>
    <TD nowrap=3D""><TT><A =
href=3D"http://admin-pc/mascot/cgi/protein_view.pl?file=3D..%2Fdata%2F201=
80515%2FF003032.dat&amp;hit=3DEPQ67022.1&amp;db_idx=3D1&amp;px=3D1&amp;av=
e_thresh=3D44&amp;_ignoreionsscorebelow=3D-1&amp;report=3D0&amp;_sigthres=
hold=3D0.05&amp;_msresflags=3D1025&amp;_msresflags2=3D258&amp;percolate=3D=
-1&amp;percolate_rt=3D0&amp;_minpeplen=3D7&amp;sessionID=3Dall_secdisable=
dsession"=20
      =
target=3D"_blank">EPQ67022.1</A>&nbsp;&nbsp;&nbsp;&nbsp;<B>Score:</B>&nbs=
p;54&nbsp;&nbsp;&nbsp;&nbsp;&nbsp;<B>Matches:</B>&nbsp;1(1)&nbsp;&nbsp;<B=
>Sequences:</B>&nbsp;1(1)&nbsp;&nbsp;<B>emPAI:</B>&nbsp;0.04</TT></TD></T=
R>
  <TR>
    <TD>&nbsp;</TD>
    <TD nowrap=3D""><TT>Elongation factor [Blumeria graminis f. sp. =
tritici=20
      96224]</TT></TD></TR></TBODY></TABLE>
<TABLE border=3D"0" cellspacing=3D"0">
  <TBODY>
  <TR>
    <TD align=3D"RIGHT"><INPUT name=3D"INCLUDE" =
onclick=3D"SaveClicks(this,this.form)"=20
      type=3D"checkbox" value=3D"21"></TD>
    <TD nowrap=3D""><TT>Check to include this hit in error tolerant =
search or=20
      archive report</TT></TD></TR>
  <TR>
    <TD><TT>&nbsp;&nbsp;&nbsp;&nbsp;&nbsp;&nbsp;</TT></TD>
    <TD>&nbsp;</TD></TR></TBODY></TABLE>
<TABLE border=3D"0" cellspacing=3D"0" cellpadding=3D"0">
  <TBODY>
  <TR>
    <TD><TT>&nbsp;&nbsp;&nbsp;&nbsp;&nbsp;&nbsp;</TT></TD>
    <TD align=3D"RIGHT"><TT><B>Query&nbsp;&nbsp;</B></TT></TD>
    <TD align=3D"RIGHT"><TT><B>Observed&nbsp;&nbsp;</B></TT></TD>
    <TD align=3D"RIGHT" =
nowrap=3D""><TT><B>Mr(expt)&nbsp;&nbsp;</B></TT></TD>
    <TD align=3D"RIGHT" =
nowrap=3D""><TT><B>Mr(calc)&nbsp;&nbsp;</B></TT></TD>
    <TD align=3D"RIGHT"><TT><B>&nbsp;ppm&nbsp;&nbsp;</B></TT></TD>
    <TD align=3D"RIGHT"><TT><B>Miss&nbsp;</B></TT></TD>
    <TD align=3D"RIGHT"><TT><B>Score&nbsp;</B></TT></TD>
    <TD align=3D"RIGHT"><TT><B>Expect&nbsp;</B></TT></TD>
    <TD align=3D"RIGHT"><TT><B>Rank&nbsp;</B></TT></TD>
    <TD align=3D"RIGHT"><TT><B>Unique&nbsp;</B></TT></TD>
    <TD><TT><B>&nbsp;Peptide</B></TT></TD></TR>
  <TR>
    <TD align=3D"RIGHT">&nbsp;</TD>
    <TD align=3D"RIGHT"><TT><A onmouseover=3D"activateEl('Q1164', =
event)"=20
      onmouseout=3D"clearEl()" =
href=3D"http://admin-pc/mascot/cgi/peptide_view.pl?file=3D..%2Fdata%2F201=
80515%2FF003032.dat&amp;query=3D1164&amp;hit=3D3&amp;index=3DEPQ67022.1&a=
mp;db_idx=3D1&amp;px=3D1&amp;section=3D5&amp;ave_thresh=3D44&amp;_ignorei=
onsscorebelow=3D-1&amp;report=3D0&amp;_sigthreshold=3D0.05&amp;_msresflag=
s=3D1025&amp;_msresflags2=3D258&amp;percolate=3D-1&amp;percolate_rt=3D0&a=
mp;_minpeplen=3D7&amp;sessionID=3Dall_secdisabledsession"=20
      target=3D"_blank">1164</A>&nbsp;&nbsp;</TT></TD>
    <TD align=3D"RIGHT"><TT>   797.3805&nbsp;&nbsp;</TT></TD>
    <TD align=3D"RIGHT"><TT>  1592.7464&nbsp;&nbsp;</TT></TD>
    <TD align=3D"RIGHT"><TT>  1592.7471&nbsp;&nbsp;</TT></TD>
    <TD align=3D"RIGHT" nowrap=3D""><TT>    -0.42&nbsp;</TT></TD>
    <TD align=3D"RIGHT"><TT>0&nbsp;&nbsp;</TT></TD>
    <TD align=3D"RIGHT" nowrap=3D""><TT>54&nbsp;&nbsp;</TT></TD>
    <TD align=3D"RIGHT" nowrap=3D""><TT>0.0092&nbsp;</TT></TD>
    <TD align=3D"RIGHT"><TT>2&nbsp;&nbsp;</TT></TD>
    <TD align=3D"RIGHT"><TT>U&nbsp;&nbsp;&nbsp;</TT></TD>
    <TD =
nowrap=3D""><TT>&nbsp;R.LLADDFGWDVTDAR.K</TT></TD></TR></TBODY></TABLE><B=
R>
<TABLE border=3D"0" cellspacing=3D"0">
  <TBODY>
  <TR>
    <TD colspan=3D"2"><TT>&nbsp;</TT></TD></TR>
  <TR>
    <TD><TT>&nbsp;&nbsp;&nbsp;&nbsp;&nbsp;&nbsp;</TT></TD>
    <TD><TT><B>Proteins matching the same set of=20
  peptides:</B></TT></TD></TR></TBODY></TABLE>
<TABLE border=3D"0" cellspacing=3D"0">
  <TBODY>
  <TR>
    <TD><TT><B>&nbsp;&nbsp;&nbsp;&nbsp;&nbsp;&nbsp;</B></TT></TD>
    <TD nowrap=3D""><TT><A =
href=3D"http://admin-pc/mascot/cgi/protein_view.pl?file=3D..%2Fdata%2F201=
80515%2FF003032.dat&amp;hit=3DCCU77028.1&amp;db_idx=3D1&amp;px=3D1&amp;av=
e_thresh=3D44&amp;_ignoreionsscorebelow=3D-1&amp;report=3D0&amp;_sigthres=
hold=3D0.05&amp;_msresflags=3D1025&amp;_msresflags2=3D258&amp;percolate=3D=
-1&amp;percolate_rt=3D0&amp;_minpeplen=3D7&amp;sessionID=3Dall_secdisable=
dsession"=20
      =
target=3D"_blank">CCU77028.1</A>&nbsp;&nbsp;&nbsp;&nbsp;<B>Score:</B>&nbs=
p;54&nbsp;&nbsp;&nbsp;&nbsp;&nbsp;<B>Matches:</B>&nbsp;1(1)&nbsp;&nbsp;<B=
>Sequences:</B>&nbsp;1(1)</TT></TD></TR>
  <TR>
    <TD>&nbsp;</TD>
    <TD nowrap=3D""><TT>putative elongation factor 2 [Blumeria graminis =
f. sp.=20
      hordei DH14]</TT></TD></TR></TBODY></TABLE>
<TABLE border=3D"0" cellspacing=3D"0">
  <TBODY>
  <TR>
    <TD><TT><B>&nbsp;&nbsp;&nbsp;&nbsp;&nbsp;&nbsp;</B></TT></TD>
    <TD nowrap=3D""><TT><A =
href=3D"http://admin-pc/mascot/cgi/protein_view.pl?file=3D..%2Fdata%2F201=
80515%2FF003032.dat&amp;hit=3DPKX99162.1&amp;db_idx=3D1&amp;px=3D1&amp;av=
e_thresh=3D44&amp;_ignoreionsscorebelow=3D-1&amp;report=3D0&amp;_sigthres=
hold=3D0.05&amp;_msresflags=3D1025&amp;_msresflags2=3D258&amp;percolate=3D=
-1&amp;percolate_rt=3D0&amp;_minpeplen=3D7&amp;sessionID=3Dall_secdisable=
dsession"=20
      =
target=3D"_blank">PKX99162.1</A>&nbsp;&nbsp;&nbsp;&nbsp;<B>Score:</B>&nbs=
p;54&nbsp;&nbsp;&nbsp;&nbsp;&nbsp;<B>Matches:</B>&nbsp;1(1)&nbsp;&nbsp;<B=
>Sequences:</B>&nbsp;1(1)</TT></TD></TR>
  <TR>
    <TD>&nbsp;</TD>
    <TD nowrap=3D""><TT>putative translation elongation factor EF-2 =
subunit=20
      [Aspergillus novofumigatus IBT =
16806]</TT></TD></TR></TBODY></TABLE>
<TABLE border=3D"0" cellspacing=3D"0">
  <TBODY>
  <TR>
    <TD><TT><B>&nbsp;&nbsp;&nbsp;&nbsp;&nbsp;&nbsp;</B></TT></TD>
    <TD nowrap=3D""><TT><A =
href=3D"http://admin-pc/mascot/cgi/protein_view.pl?file=3D..%2Fdata%2F201=
80515%2FF003032.dat&amp;hit=3DXP_003660465.1&amp;db_idx=3D1&amp;px=3D1&am=
p;ave_thresh=3D44&amp;_ignoreionsscorebelow=3D-1&amp;report=3D0&amp;_sigt=
hreshold=3D0.05&amp;_msresflags=3D1025&amp;_msresflags2=3D258&amp;percola=
te=3D-1&amp;percolate_rt=3D0&amp;_minpeplen=3D7&amp;sessionID=3Dall_secdi=
sabledsession"=20
      =
target=3D"_blank">XP_003660465.1</A>&nbsp;&nbsp;&nbsp;&nbsp;<B>Score:</B>=
&nbsp;54&nbsp;&nbsp;&nbsp;&nbsp;&nbsp;<B>Matches:</B>&nbsp;1(1)&nbsp;&nbs=
p;<B>Sequences:</B>&nbsp;1(1)</TT></TD></TR>
  <TR>
    <TD>&nbsp;</TD>
    <TD nowrap=3D""><TT>hypothetical protein MYCTH_2314164 =
[Thermothelomyces=20
      thermophila ATCC 42464]</TT></TD></TR></TBODY></TABLE>
<HR>

<TABLE border=3D"0" cellspacing=3D"0">
  <TBODY>
  <TR>
    <TD><TT><B><A name=3D"Hit22">22.</A>&nbsp;&nbsp;&nbsp;</B></TT></TD>
    <TD nowrap=3D""><TT><A =
href=3D"http://admin-pc/mascot/cgi/protein_view.pl?file=3D..%2Fdata%2F201=
80515%2FF003032.dat&amp;hit=3DKJA13940.1&amp;db_idx=3D1&amp;px=3D1&amp;av=
e_thresh=3D44&amp;_ignoreionsscorebelow=3D-1&amp;report=3D0&amp;_sigthres=
hold=3D0.05&amp;_msresflags=3D1025&amp;_msresflags2=3D258&amp;percolate=3D=
-1&amp;percolate_rt=3D0&amp;_minpeplen=3D7&amp;sessionID=3Dall_secdisable=
dsession"=20
      =
target=3D"_blank">KJA13940.1</A>&nbsp;&nbsp;&nbsp;&nbsp;<B>Mass:</B>&nbsp=
;92711&nbsp;&nbsp;&nbsp;&nbsp;<B>Score:</B>&nbsp;53&nbsp;&nbsp;&nbsp;&nbs=
p;&nbsp;<B>Matches:</B>&nbsp;1(1)&nbsp;&nbsp;<B>Sequences:</B>&nbsp;1(1)&=
nbsp;&nbsp;<B>emPAI:</B>&nbsp;0.04</TT></TD></TR>
  <TR>
    <TD>&nbsp;</TD>
    <TD nowrap=3D""><TT>hypothetical protein HYPSUDRAFT_469970 =
[Hypholoma=20
      sublateritium FD-334 SS-4]</TT></TD></TR></TBODY></TABLE>
<TABLE border=3D"0" cellspacing=3D"0">
  <TBODY>
  <TR>
    <TD align=3D"RIGHT"><INPUT name=3D"INCLUDE" =
onclick=3D"SaveClicks(this,this.form)"=20
      type=3D"checkbox" value=3D"22"></TD>
    <TD nowrap=3D""><TT>Check to include this hit in error tolerant =
search or=20
      archive report</TT></TD></TR>
  <TR>
    <TD><TT>&nbsp;&nbsp;&nbsp;&nbsp;&nbsp;&nbsp;</TT></TD>
    <TD>&nbsp;</TD></TR></TBODY></TABLE>
<TABLE border=3D"0" cellspacing=3D"0" cellpadding=3D"0">
  <TBODY>
  <TR>
    <TD><TT>&nbsp;&nbsp;&nbsp;&nbsp;&nbsp;&nbsp;</TT></TD>
    <TD align=3D"RIGHT"><TT><B>Query&nbsp;&nbsp;</B></TT></TD>
    <TD align=3D"RIGHT"><TT><B>Observed&nbsp;&nbsp;</B></TT></TD>
    <TD align=3D"RIGHT" =
nowrap=3D""><TT><B>Mr(expt)&nbsp;&nbsp;</B></TT></TD>
    <TD align=3D"RIGHT" =
nowrap=3D""><TT><B>Mr(calc)&nbsp;&nbsp;</B></TT></TD>
    <TD align=3D"RIGHT"><TT><B>&nbsp;ppm&nbsp;&nbsp;</B></TT></TD>
    <TD align=3D"RIGHT"><TT><B>Miss&nbsp;</B></TT></TD>
    <TD align=3D"RIGHT"><TT><B>Score&nbsp;</B></TT></TD>
    <TD align=3D"RIGHT"><TT><B>Expect&nbsp;</B></TT></TD>
    <TD align=3D"RIGHT"><TT><B>Rank&nbsp;</B></TT></TD>
    <TD align=3D"RIGHT"><TT><B>Unique&nbsp;</B></TT></TD>
    <TD><TT><B>&nbsp;Peptide</B></TT></TD></TR>
  <TR>
    <TD align=3D"RIGHT"><INPUT name=3D"QUE" type=3D"checkbox" =
checked=3D"" value=3D"1783.874128 from(892.944340,2+) =
intensity(102343.9922) =
title(File%3a%20%22D%3a%5cLC%2dMS%20Data%5cRaw%20file%5c180509%5c180509_%=
28051%29_IN14%2eraw%22%3b%20SpectrumID%3a%20%221000%22%3b%20scans%3a%20%2=
21571%22) rtinseconds(1308) scans(1571) index(999) query(1376)"></TD>
    <TD align=3D"RIGHT"><TT><A onmouseover=3D"activateEl('Q1376', =
event)"=20
      onmouseout=3D"clearEl()" =
href=3D"http://admin-pc/mascot/cgi/peptide_view.pl?file=3D..%2Fdata%2F201=
80515%2FF003032.dat&amp;query=3D1376&amp;hit=3D1&amp;index=3DKJA13940.1&a=
mp;db_idx=3D1&amp;px=3D1&amp;section=3D5&amp;ave_thresh=3D44&amp;_ignorei=
onsscorebelow=3D-1&amp;report=3D0&amp;_sigthreshold=3D0.05&amp;_msresflag=
s=3D1025&amp;_msresflags2=3D258&amp;percolate=3D-1&amp;percolate_rt=3D0&a=
mp;_minpeplen=3D7&amp;sessionID=3Dall_secdisabledsession"=20
      target=3D"_blank">1376</A>&nbsp;&nbsp;</TT></TD>
    <TD align=3D"RIGHT"><TT><FONT color=3D"#ff0000"><B>  =20
      892.9443&nbsp;&nbsp;</B></FONT></TT></TD>
    <TD align=3D"RIGHT"><TT><FONT color=3D"#ff0000"><B> =20
      1783.8741&nbsp;&nbsp;</B></FONT></TT></TD>
    <TD align=3D"RIGHT"><TT><FONT color=3D"#ff0000"><B> =20
      1783.8781&nbsp;&nbsp;</B></FONT></TT></TD>
    <TD align=3D"RIGHT" nowrap=3D""><TT><FONT color=3D"#ff0000"><B>   =20
      -2.22&nbsp;</B></FONT></TT></TD>
    <TD align=3D"RIGHT"><TT><FONT=20
      color=3D"#ff0000"><B>0&nbsp;&nbsp;</B></FONT></TT></TD>
    <TD align=3D"RIGHT" nowrap=3D""><TT><FONT=20
      color=3D"#ff0000"><B>53&nbsp;&nbsp;</B></FONT></TT></TD>
    <TD align=3D"RIGHT" nowrap=3D""><TT><FONT=20
      color=3D"#ff0000"><B>0.012&nbsp;</B></FONT></TT></TD>
    <TD align=3D"RIGHT"><TT><FONT=20
      color=3D"#ff0000"><B>1&nbsp;&nbsp;</B></FONT></TT></TD>
    <TD align=3D"RIGHT"><TT><FONT=20
      color=3D"#ff0000"><B>U&nbsp;&nbsp;&nbsp;</B></FONT></TT></TD>
    <TD nowrap=3D""><TT><FONT=20
      =
color=3D"#ff0000"><B>&nbsp;K.AYLPVAESFGFNAQLR.F</B></FONT></TT></TD></TR>=
</TBODY></TABLE><BR>
<HR>

<TABLE border=3D"0" cellspacing=3D"0">
  <TBODY>
  <TR>
    <TD><TT><B><A name=3D"Hit23">23.</A>&nbsp;&nbsp;&nbsp;</B></TT></TD>
    <TD nowrap=3D""><TT><A =
href=3D"http://admin-pc/mascot/cgi/protein_view.pl?file=3D..%2Fdata%2F201=
80515%2FF003032.dat&amp;hit=3DGAM36136.1&amp;db_idx=3D1&amp;px=3D1&amp;av=
e_thresh=3D44&amp;_ignoreionsscorebelow=3D-1&amp;report=3D0&amp;_sigthres=
hold=3D0.05&amp;_msresflags=3D1025&amp;_msresflags2=3D258&amp;percolate=3D=
-1&amp;percolate_rt=3D0&amp;_minpeplen=3D7&amp;sessionID=3Dall_secdisable=
dsession"=20
      =
target=3D"_blank">GAM36136.1</A>&nbsp;&nbsp;&nbsp;&nbsp;<B>Mass:</B>&nbsp=
;31614&nbsp;&nbsp;&nbsp;&nbsp;<B>Score:</B>&nbsp;52&nbsp;&nbsp;&nbsp;&nbs=
p;&nbsp;<B>Matches:</B>&nbsp;1(1)&nbsp;&nbsp;<B>Sequences:</B>&nbsp;1(1)&=
nbsp;&nbsp;<B>emPAI:</B>&nbsp;0.13</TT></TD></TR>
  <TR>
    <TD>&nbsp;</TD>
    <TD nowrap=3D""><TT>ubiquitin conjugating enzyme [Talaromyces=20
      cellulolyticus]</TT></TD></TR></TBODY></TABLE>
<TABLE border=3D"0" cellspacing=3D"0">
  <TBODY>
  <TR>
    <TD align=3D"RIGHT"><INPUT name=3D"INCLUDE" =
onclick=3D"SaveClicks(this,this.form)"=20
      type=3D"checkbox" value=3D"23"></TD>
    <TD nowrap=3D""><TT>Check to include this hit in error tolerant =
search or=20
      archive report</TT></TD></TR>
  <TR>
    <TD><TT>&nbsp;&nbsp;&nbsp;&nbsp;&nbsp;&nbsp;</TT></TD>
    <TD>&nbsp;</TD></TR></TBODY></TABLE>
<TABLE border=3D"0" cellspacing=3D"0" cellpadding=3D"0">
  <TBODY>
  <TR>
    <TD><TT>&nbsp;&nbsp;&nbsp;&nbsp;&nbsp;&nbsp;</TT></TD>
    <TD align=3D"RIGHT"><TT><B>Query&nbsp;&nbsp;</B></TT></TD>
    <TD align=3D"RIGHT"><TT><B>Observed&nbsp;&nbsp;</B></TT></TD>
    <TD align=3D"RIGHT" =
nowrap=3D""><TT><B>Mr(expt)&nbsp;&nbsp;</B></TT></TD>
    <TD align=3D"RIGHT" =
nowrap=3D""><TT><B>Mr(calc)&nbsp;&nbsp;</B></TT></TD>
    <TD align=3D"RIGHT"><TT><B>&nbsp;ppm&nbsp;&nbsp;</B></TT></TD>
    <TD align=3D"RIGHT"><TT><B>Miss&nbsp;</B></TT></TD>
    <TD align=3D"RIGHT"><TT><B>Score&nbsp;</B></TT></TD>
    <TD align=3D"RIGHT"><TT><B>Expect&nbsp;</B></TT></TD>
    <TD align=3D"RIGHT"><TT><B>Rank&nbsp;</B></TT></TD>
    <TD align=3D"RIGHT"><TT><B>Unique&nbsp;</B></TT></TD>
    <TD><TT><B>&nbsp;Peptide</B></TT></TD></TR>
  <TR>
    <TD align=3D"RIGHT"><INPUT name=3D"QUE" type=3D"checkbox" =
checked=3D"" value=3D"1275.563742 from(426.195190,3+) =
intensity(4957831.5000) =
title(File%3a%20%22D%3a%5cLC%2dMS%20Data%5cRaw%20file%5c180509%5c180509_%=
28051%29_IN14%2eraw%22%3b%20SpectrumID%3a%20%2284%22%3b%20scans%3a%20%225=
03%22) rtinseconds(506) scans(503) index(83) query(720)"></TD>
    <TD align=3D"RIGHT"><TT><A onmouseover=3D"activateEl('Q720', event)" =

      onmouseout=3D"clearEl()" =
href=3D"http://admin-pc/mascot/cgi/peptide_view.pl?file=3D..%2Fdata%2F201=
80515%2FF003032.dat&amp;query=3D720&amp;hit=3D1&amp;index=3DGAM36136.1&am=
p;db_idx=3D1&amp;px=3D1&amp;section=3D5&amp;ave_thresh=3D44&amp;_ignoreio=
nsscorebelow=3D-1&amp;report=3D0&amp;_sigthreshold=3D0.05&amp;_msresflags=
=3D1025&amp;_msresflags2=3D258&amp;percolate=3D-1&amp;percolate_rt=3D0&am=
p;_minpeplen=3D7&amp;sessionID=3Dall_secdisabledsession"=20
      target=3D"_blank">720</A>&nbsp;&nbsp;</TT></TD>
    <TD align=3D"RIGHT"><TT><FONT color=3D"#ff0000"><B>  =20
      426.1952&nbsp;&nbsp;</B></FONT></TT></TD>
    <TD align=3D"RIGHT"><TT><FONT color=3D"#ff0000"><B> =20
      1275.5637&nbsp;&nbsp;</B></FONT></TT></TD>
    <TD align=3D"RIGHT"><TT><FONT color=3D"#ff0000"><B> =20
      1275.5732&nbsp;&nbsp;</B></FONT></TT></TD>
    <TD align=3D"RIGHT" nowrap=3D""><TT><FONT color=3D"#ff0000"><B>   =20
      -7.38&nbsp;</B></FONT></TT></TD>
    <TD align=3D"RIGHT"><TT><FONT=20
      color=3D"#ff0000"><B>0&nbsp;&nbsp;</B></FONT></TT></TD>
    <TD align=3D"RIGHT" nowrap=3D""><TT><FONT=20
      color=3D"#ff0000"><B>52&nbsp;&nbsp;</B></FONT></TT></TD>
    <TD align=3D"RIGHT" nowrap=3D""><TT><FONT=20
      color=3D"#ff0000"><B>0.0077&nbsp;</B></FONT></TT></TD>
    <TD align=3D"RIGHT"><TT><FONT=20
      color=3D"#ff0000"><B>1&nbsp;&nbsp;</B></FONT></TT></TD>
    <TD align=3D"RIGHT"><TT><FONT=20
      color=3D"#ff0000"><B>U&nbsp;&nbsp;&nbsp;</B></FONT></TT></TD>
    <TD nowrap=3D""><TT><FONT=20
      =
color=3D"#ff0000"><B>&nbsp;R.TWEGVNDEVAR.C</B></FONT></TT></TD></TR></TBO=
DY></TABLE><BR>
<TABLE border=3D"0" cellspacing=3D"0">
  <TBODY>
  <TR>
    <TD colspan=3D"2"><TT>&nbsp;</TT></TD></TR>
  <TR>
    <TD><TT>&nbsp;&nbsp;&nbsp;&nbsp;&nbsp;&nbsp;</TT></TD>
    <TD><TT><B>Proteins matching the same set of=20
  peptides:</B></TT></TD></TR></TBODY></TABLE>
<TABLE border=3D"0" cellspacing=3D"0">
  <TBODY>
  <TR>
    <TD><TT><B>&nbsp;&nbsp;&nbsp;&nbsp;&nbsp;&nbsp;</B></TT></TD>
    <TD nowrap=3D""><TT><A =
href=3D"http://admin-pc/mascot/cgi/protein_view.pl?file=3D..%2Fdata%2F201=
80515%2FF003032.dat&amp;hit=3DPCG94322.1&amp;db_idx=3D1&amp;px=3D1&amp;av=
e_thresh=3D44&amp;_ignoreionsscorebelow=3D-1&amp;report=3D0&amp;_sigthres=
hold=3D0.05&amp;_msresflags=3D1025&amp;_msresflags2=3D258&amp;percolate=3D=
-1&amp;percolate_rt=3D0&amp;_minpeplen=3D7&amp;sessionID=3Dall_secdisable=
dsession"=20
      =
target=3D"_blank">PCG94322.1</A>&nbsp;&nbsp;&nbsp;&nbsp;<B>Mass:</B>&nbsp=
;31740&nbsp;&nbsp;&nbsp;&nbsp;<B>Score:</B>&nbsp;52&nbsp;&nbsp;&nbsp;&nbs=
p;&nbsp;<B>Matches:</B>&nbsp;1(1)&nbsp;&nbsp;<B>Sequences:</B>&nbsp;1(1)<=
/TT></TD></TR>
  <TR>
    <TD>&nbsp;</TD>
    <TD nowrap=3D""><TT>Ubiquitin-conjugating enzyme, E2 [Penicillium=20
      occitanis]</TT></TD></TR></TBODY></TABLE>
<HR>

<TABLE border=3D"0" cellspacing=3D"0">
  <TBODY>
  <TR>
    <TD><TT><B><A name=3D"Hit24">24.</A>&nbsp;&nbsp;&nbsp;</B></TT></TD>
    <TD nowrap=3D""><TT><A =
href=3D"http://admin-pc/mascot/cgi/protein_view.pl?file=3D..%2Fdata%2F201=
80515%2FF003032.dat&amp;hit=3DOOO14992.1&amp;db_idx=3D1&amp;px=3D1&amp;av=
e_thresh=3D44&amp;_ignoreionsscorebelow=3D-1&amp;report=3D0&amp;_sigthres=
hold=3D0.05&amp;_msresflags=3D1025&amp;_msresflags2=3D258&amp;percolate=3D=
-1&amp;percolate_rt=3D0&amp;_minpeplen=3D7&amp;sessionID=3Dall_secdisable=
dsession"=20
      =
target=3D"_blank">OOO14992.1</A>&nbsp;&nbsp;&nbsp;&nbsp;<B>Mass:</B>&nbsp=
;93191&nbsp;&nbsp;&nbsp;&nbsp;<B>Score:</B>&nbsp;50&nbsp;&nbsp;&nbsp;&nbs=
p;&nbsp;<B>Matches:</B>&nbsp;1(1)&nbsp;&nbsp;<B>Sequences:</B>&nbsp;1(1)&=
nbsp;&nbsp;<B>emPAI:</B>&nbsp;0.04</TT></TD></TR>
  <TR>
    <TD>&nbsp;</TD>
    <TD nowrap=3D""><TT>small GTP-binding protein domain-containing =
protein=20
      [Aspergillus oryzae]</TT></TD></TR></TBODY></TABLE>
<TABLE border=3D"0" cellspacing=3D"0">
  <TBODY>
  <TR>
    <TD align=3D"RIGHT"><INPUT name=3D"INCLUDE" =
onclick=3D"SaveClicks(this,this.form)"=20
      type=3D"checkbox" value=3D"24"></TD>
    <TD nowrap=3D""><TT>Check to include this hit in error tolerant =
search or=20
      archive report</TT></TD></TR>
  <TR>
    <TD><TT>&nbsp;&nbsp;&nbsp;&nbsp;&nbsp;&nbsp;</TT></TD>
    <TD>&nbsp;</TD></TR></TBODY></TABLE>
<TABLE border=3D"0" cellspacing=3D"0" cellpadding=3D"0">
  <TBODY>
  <TR>
    <TD><TT>&nbsp;&nbsp;&nbsp;&nbsp;&nbsp;&nbsp;</TT></TD>
    <TD align=3D"RIGHT"><TT><B>Query&nbsp;&nbsp;</B></TT></TD>
    <TD align=3D"RIGHT"><TT><B>Observed&nbsp;&nbsp;</B></TT></TD>
    <TD align=3D"RIGHT" =
nowrap=3D""><TT><B>Mr(expt)&nbsp;&nbsp;</B></TT></TD>
    <TD align=3D"RIGHT" =
nowrap=3D""><TT><B>Mr(calc)&nbsp;&nbsp;</B></TT></TD>
    <TD align=3D"RIGHT"><TT><B>&nbsp;ppm&nbsp;&nbsp;</B></TT></TD>
    <TD align=3D"RIGHT"><TT><B>Miss&nbsp;</B></TT></TD>
    <TD align=3D"RIGHT"><TT><B>Score&nbsp;</B></TT></TD>
    <TD align=3D"RIGHT"><TT><B>Expect&nbsp;</B></TT></TD>
    <TD align=3D"RIGHT"><TT><B>Rank&nbsp;</B></TT></TD>
    <TD align=3D"RIGHT"><TT><B>Unique&nbsp;</B></TT></TD>
    <TD><TT><B>&nbsp;Peptide</B></TT></TD></TR>
  <TR>
    <TD align=3D"RIGHT"><INPUT name=3D"QUE" type=3D"checkbox" =
checked=3D"" value=3D"1270.675628 from(636.345090,2+) =
intensity(148540.5000) =
title(File%3a%20%22D%3a%5cLC%2dMS%20Data%5cRaw%20file%5c180509%5c180509_%=
28051%29_IN14%2eraw%22%3b%20SpectrumID%3a%20%22417%22%3b%20scans%3a%20%22=
891%22) rtinseconds(797) scans(891) index(416) query(706)"></TD>
    <TD align=3D"RIGHT"><TT><A onmouseover=3D"activateEl('Q706', event)" =

      onmouseout=3D"clearEl()" =
href=3D"http://admin-pc/mascot/cgi/peptide_view.pl?file=3D..%2Fdata%2F201=
80515%2FF003032.dat&amp;query=3D706&amp;hit=3D1&amp;index=3DOOO14992.1&am=
p;db_idx=3D1&amp;px=3D1&amp;section=3D5&amp;ave_thresh=3D44&amp;_ignoreio=
nsscorebelow=3D-1&amp;report=3D0&amp;_sigthreshold=3D0.05&amp;_msresflags=
=3D1025&amp;_msresflags2=3D258&amp;percolate=3D-1&amp;percolate_rt=3D0&am=
p;_minpeplen=3D7&amp;sessionID=3Dall_secdisabledsession"=20
      target=3D"_blank">706</A>&nbsp;&nbsp;</TT></TD>
    <TD align=3D"RIGHT"><TT><FONT color=3D"#ff0000"><B>  =20
      636.3451&nbsp;&nbsp;</B></FONT></TT></TD>
    <TD align=3D"RIGHT"><TT><FONT color=3D"#ff0000"><B> =20
      1270.6756&nbsp;&nbsp;</B></FONT></TT></TD>
    <TD align=3D"RIGHT"><TT><FONT color=3D"#ff0000"><B> =20
      1270.6769&nbsp;&nbsp;</B></FONT></TT></TD>
    <TD align=3D"RIGHT" nowrap=3D""><TT><FONT color=3D"#ff0000"><B>   =20
      -0.97&nbsp;</B></FONT></TT></TD>
    <TD align=3D"RIGHT"><TT><FONT=20
      color=3D"#ff0000"><B>1&nbsp;&nbsp;</B></FONT></TT></TD>
    <TD align=3D"RIGHT" nowrap=3D""><TT><FONT=20
      color=3D"#ff0000"><B>50&nbsp;&nbsp;</B></FONT></TT></TD>
    <TD align=3D"RIGHT" nowrap=3D""><TT><FONT=20
      color=3D"#ff0000"><B>0.025&nbsp;</B></FONT></TT></TD>
    <TD align=3D"RIGHT"><TT><FONT=20
      color=3D"#ff0000"><B>1&nbsp;&nbsp;</B></FONT></TT></TD>
    <TD align=3D"RIGHT"><TT><FONT=20
      color=3D"#ff0000"><B>U&nbsp;&nbsp;&nbsp;</B></FONT></TT></TD>
    <TD nowrap=3D""><TT><FONT=20
      =
color=3D"#ff0000"><B>&nbsp;R.SVEVKNAADLPK.L</B></FONT></TT></TD></TR></TB=
ODY></TABLE><BR>
<TABLE border=3D"0" cellspacing=3D"0">
  <TBODY>
  <TR>
    <TD colspan=3D"2"><TT>&nbsp;</TT></TD></TR>
  <TR>
    <TD><TT>&nbsp;&nbsp;&nbsp;&nbsp;&nbsp;&nbsp;</TT></TD>
    <TD><TT><B>Proteins matching the same set of=20
  peptides:</B></TT></TD></TR></TBODY></TABLE>
<TABLE border=3D"0" cellspacing=3D"0">
  <TBODY>
  <TR>
    <TD><TT><B>&nbsp;&nbsp;&nbsp;&nbsp;&nbsp;&nbsp;</B></TT></TD>
    <TD nowrap=3D""><TT><A =
href=3D"http://admin-pc/mascot/cgi/protein_view.pl?file=3D..%2Fdata%2F201=
80515%2FF003032.dat&amp;hit=3DKJK60619.1&amp;db_idx=3D1&amp;px=3D1&amp;av=
e_thresh=3D44&amp;_ignoreionsscorebelow=3D-1&amp;report=3D0&amp;_sigthres=
hold=3D0.05&amp;_msresflags=3D1025&amp;_msresflags2=3D258&amp;percolate=3D=
-1&amp;percolate_rt=3D0&amp;_minpeplen=3D7&amp;sessionID=3Dall_secdisable=
dsession"=20
      =
target=3D"_blank">KJK60619.1</A>&nbsp;&nbsp;&nbsp;&nbsp;<B>Mass:</B>&nbsp=
;94761&nbsp;&nbsp;&nbsp;&nbsp;<B>Score:</B>&nbsp;50&nbsp;&nbsp;&nbsp;&nbs=
p;&nbsp;<B>Matches:</B>&nbsp;1(1)&nbsp;&nbsp;<B>Sequences:</B>&nbsp;1(1)<=
/TT></TD></TR>
  <TR>
    <TD>&nbsp;</TD>
    <TD nowrap=3D""><TT>hypothetical protein P875_00053212 [Aspergillus=20
      parasiticus SU-1]</TT></TD></TR></TBODY></TABLE>
<TABLE border=3D"0" cellspacing=3D"0">
  <TBODY>
  <TR>
    <TD><TT><B>&nbsp;&nbsp;&nbsp;&nbsp;&nbsp;&nbsp;</B></TT></TD>
    <TD nowrap=3D""><TT><A =
href=3D"http://admin-pc/mascot/cgi/protein_view.pl?file=3D..%2Fdata%2F201=
80515%2FF003032.dat&amp;hit=3DPIG81580.1&amp;db_idx=3D1&amp;px=3D1&amp;av=
e_thresh=3D44&amp;_ignoreionsscorebelow=3D-1&amp;report=3D0&amp;_sigthres=
hold=3D0.05&amp;_msresflags=3D1025&amp;_msresflags2=3D258&amp;percolate=3D=
-1&amp;percolate_rt=3D0&amp;_minpeplen=3D7&amp;sessionID=3Dall_secdisable=
dsession"=20
      =
target=3D"_blank">PIG81580.1</A>&nbsp;&nbsp;&nbsp;&nbsp;<B>Mass:</B>&nbsp=
;172858&nbsp;&nbsp;&nbsp;<B>Score:</B>&nbsp;50&nbsp;&nbsp;&nbsp;&nbsp;&nb=
sp;<B>Matches:</B>&nbsp;1(1)&nbsp;&nbsp;<B>Sequences:</B>&nbsp;1(1)</TT><=
/TD></TR>
  <TR>
    <TD>&nbsp;</TD>
    <TD nowrap=3D""><TT>elongation factor 2 [Aspergillus=20
  arachidicola]</TT></TD></TR></TBODY></TABLE>
<TABLE border=3D"0" cellspacing=3D"0">
  <TBODY>
  <TR>
    <TD><TT><B>&nbsp;&nbsp;&nbsp;&nbsp;&nbsp;&nbsp;</B></TT></TD>
    <TD nowrap=3D""><TT><A =
href=3D"http://admin-pc/mascot/cgi/protein_view.pl?file=3D..%2Fdata%2F201=
80515%2FF003032.dat&amp;hit=3DXP_002379677.1&amp;db_idx=3D1&amp;px=3D1&am=
p;ave_thresh=3D44&amp;_ignoreionsscorebelow=3D-1&amp;report=3D0&amp;_sigt=
hreshold=3D0.05&amp;_msresflags=3D1025&amp;_msresflags2=3D258&amp;percola=
te=3D-1&amp;percolate_rt=3D0&amp;_minpeplen=3D7&amp;sessionID=3Dall_secdi=
sabledsession"=20
      =
target=3D"_blank">XP_002379677.1</A>&nbsp;&nbsp;&nbsp;&nbsp;<B>Mass:</B>&=
nbsp;94739&nbsp;&nbsp;&nbsp;&nbsp;<B>Score:</B>&nbsp;50&nbsp;&nbsp;&nbsp;=
&nbsp;&nbsp;<B>Matches:</B>&nbsp;1(1)&nbsp;&nbsp;<B>Sequences:</B>&nbsp;1=
(1)</TT></TD></TR>
  <TR>
    <TD>&nbsp;</TD>
    <TD nowrap=3D""><TT>translation elongation factor EF-2 subunit, =
putative=20
      [Aspergillus flavus NRRL3357]</TT></TD></TR></TBODY></TABLE>
<TABLE border=3D"0" cellspacing=3D"0">
  <TBODY>
  <TR>
    <TD><TT><B>&nbsp;&nbsp;&nbsp;&nbsp;&nbsp;&nbsp;</B></TT></TD>
    <TD nowrap=3D""><TT><A =
href=3D"http://admin-pc/mascot/cgi/protein_view.pl?file=3D..%2Fdata%2F201=
80515%2FF003032.dat&amp;hit=3DXP_015402428.1&amp;db_idx=3D1&amp;px=3D1&am=
p;ave_thresh=3D44&amp;_ignoreionsscorebelow=3D-1&amp;report=3D0&amp;_sigt=
hreshold=3D0.05&amp;_msresflags=3D1025&amp;_msresflags2=3D258&amp;percola=
te=3D-1&amp;percolate_rt=3D0&amp;_minpeplen=3D7&amp;sessionID=3Dall_secdi=
sabledsession"=20
      =
target=3D"_blank">XP_015402428.1</A>&nbsp;&nbsp;&nbsp;&nbsp;<B>Mass:</B>&=
nbsp;94513&nbsp;&nbsp;&nbsp;&nbsp;<B>Score:</B>&nbsp;50&nbsp;&nbsp;&nbsp;=
&nbsp;&nbsp;<B>Matches:</B>&nbsp;1(1)&nbsp;&nbsp;<B>Sequences:</B>&nbsp;1=
(1)</TT></TD></TR>
  <TR>
    <TD>&nbsp;</TD>
    <TD nowrap=3D""><TT>elongation factor 2 [Aspergillus nomius NRRL=20
    13137]</TT></TD></TR></TBODY></TABLE>
<TABLE border=3D"0" cellspacing=3D"0">
  <TBODY>
  <TR>
    <TD><TT><B>&nbsp;&nbsp;&nbsp;&nbsp;&nbsp;&nbsp;</B></TT></TD>
    <TD nowrap=3D""><TT><A =
href=3D"http://admin-pc/mascot/cgi/protein_view.pl?file=3D..%2Fdata%2F201=
80515%2FF003032.dat&amp;hit=3DXP_022388623.1&amp;db_idx=3D1&amp;px=3D1&am=
p;ave_thresh=3D44&amp;_ignoreionsscorebelow=3D-1&amp;report=3D0&amp;_sigt=
hreshold=3D0.05&amp;_msresflags=3D1025&amp;_msresflags2=3D258&amp;percola=
te=3D-1&amp;percolate_rt=3D0&amp;_minpeplen=3D7&amp;sessionID=3Dall_secdi=
sabledsession"=20
      =
target=3D"_blank">XP_022388623.1</A>&nbsp;&nbsp;&nbsp;&nbsp;<B>Mass:</B>&=
nbsp;94258&nbsp;&nbsp;&nbsp;&nbsp;<B>Score:</B>&nbsp;50&nbsp;&nbsp;&nbsp;=
&nbsp;&nbsp;<B>Matches:</B>&nbsp;1(1)&nbsp;&nbsp;<B>Sequences:</B>&nbsp;1=
(1)</TT></TD></TR>
  <TR>
    <TD>&nbsp;</TD>
    <TD nowrap=3D""><TT>elongation factor 2 [Aspergillus=20
  bombycis]</TT></TD></TR></TBODY></TABLE>
<TABLE border=3D"0" cellspacing=3D"0">
  <TBODY>
  <TR>
    <TD><TT><B>&nbsp;&nbsp;&nbsp;&nbsp;&nbsp;&nbsp;</B></TT></TD>
    <TD nowrap=3D""><TT><A =
href=3D"http://admin-pc/mascot/cgi/protein_view.pl?file=3D..%2Fdata%2F201=
80515%2FF003032.dat&amp;hit=3DXP_022581739.1&amp;db_idx=3D1&amp;px=3D1&am=
p;ave_thresh=3D44&amp;_ignoreionsscorebelow=3D-1&amp;report=3D0&amp;_sigt=
hreshold=3D0.05&amp;_msresflags=3D1025&amp;_msresflags2=3D258&amp;percola=
te=3D-1&amp;percolate_rt=3D0&amp;_minpeplen=3D7&amp;sessionID=3Dall_secdi=
sabledsession"=20
      =
target=3D"_blank">XP_022581739.1</A>&nbsp;&nbsp;&nbsp;&nbsp;<B>Mass:</B>&=
nbsp;94128&nbsp;&nbsp;&nbsp;&nbsp;<B>Score:</B>&nbsp;50&nbsp;&nbsp;&nbsp;=
&nbsp;&nbsp;<B>Matches:</B>&nbsp;1(1)&nbsp;&nbsp;<B>Sequences:</B>&nbsp;1=
(1)</TT></TD></TR>
  <TR>
    <TD>&nbsp;</TD>
    <TD nowrap=3D""><TT>hypothetical protein ASPZODRAFT_132197 =
[Penicilliopsis=20
      zonata CBS 506.65]</TT></TD></TR></TBODY></TABLE>
<TABLE border=3D"0" cellspacing=3D"0">
  <TBODY>
  <TR>
    <TD><TT><B>&nbsp;&nbsp;&nbsp;&nbsp;&nbsp;&nbsp;</B></TT></TD>
    <TD nowrap=3D""><TT><A =
href=3D"http://admin-pc/mascot/cgi/protein_view.pl?file=3D..%2Fdata%2F201=
80515%2FF003032.dat&amp;hit=3DXP_023090970.1&amp;db_idx=3D1&amp;px=3D1&am=
p;ave_thresh=3D44&amp;_ignoreionsscorebelow=3D-1&amp;report=3D0&amp;_sigt=
hreshold=3D0.05&amp;_msresflags=3D1025&amp;_msresflags2=3D258&amp;percola=
te=3D-1&amp;percolate_rt=3D0&amp;_minpeplen=3D7&amp;sessionID=3Dall_secdi=
sabledsession"=20
      =
target=3D"_blank">XP_023090970.1</A>&nbsp;&nbsp;&nbsp;&nbsp;<B>Mass:</B>&=
nbsp;94670&nbsp;&nbsp;&nbsp;&nbsp;<B>Score:</B>&nbsp;50&nbsp;&nbsp;&nbsp;=
&nbsp;&nbsp;<B>Matches:</B>&nbsp;1(1)&nbsp;&nbsp;<B>Sequences:</B>&nbsp;1=
(1)</TT></TD></TR>
  <TR>
    <TD>&nbsp;</TD>
    <TD nowrap=3D""><TT>unnamed protein product [Aspergillus oryzae=20
    RIB40]</TT></TD></TR></TBODY></TABLE>
<HR>

<TABLE border=3D"0" cellspacing=3D"0">
  <TBODY>
  <TR>
    <TD><TT><B><A name=3D"Hit25">25.</A>&nbsp;&nbsp;&nbsp;</B></TT></TD>
    <TD nowrap=3D""><TT><A =
href=3D"http://admin-pc/mascot/cgi/protein_view.pl?file=3D..%2Fdata%2F201=
80515%2FF003032.dat&amp;hit=3DXP_006693795.1&amp;db_idx=3D1&amp;px=3D1&am=
p;ave_thresh=3D44&amp;_ignoreionsscorebelow=3D-1&amp;report=3D0&amp;_sigt=
hreshold=3D0.05&amp;_msresflags=3D1025&amp;_msresflags2=3D258&amp;percola=
te=3D-1&amp;percolate_rt=3D0&amp;_minpeplen=3D7&amp;sessionID=3Dall_secdi=
sabledsession"=20
      =
target=3D"_blank">XP_006693795.1</A>&nbsp;&nbsp;&nbsp;&nbsp;<B>Mass:</B>&=
nbsp;93980&nbsp;&nbsp;&nbsp;&nbsp;<B>Score:</B>&nbsp;50&nbsp;&nbsp;&nbsp;=
&nbsp;&nbsp;<B>Matches:</B>&nbsp;1(1)&nbsp;&nbsp;<B>Sequences:</B>&nbsp;1=
(1)&nbsp;&nbsp;<B>emPAI:</B>&nbsp;0.04</TT></TD></TR>
  <TR>
    <TD>&nbsp;</TD>
    <TD nowrap=3D""><TT>putative elongation factor [Chaetomium =
thermophilum var.=20
      thermophilum DSM 1495]</TT></TD></TR></TBODY></TABLE>
<TABLE border=3D"0" cellspacing=3D"0">
  <TBODY>
  <TR>
    <TD align=3D"RIGHT"><INPUT name=3D"INCLUDE" =
onclick=3D"SaveClicks(this,this.form)"=20
      type=3D"checkbox" value=3D"25"></TD>
    <TD nowrap=3D""><TT>Check to include this hit in error tolerant =
search or=20
      archive report</TT></TD></TR>
  <TR>
    <TD><TT>&nbsp;&nbsp;&nbsp;&nbsp;&nbsp;&nbsp;</TT></TD>
    <TD>&nbsp;</TD></TR></TBODY></TABLE>
<TABLE border=3D"0" cellspacing=3D"0" cellpadding=3D"0">
  <TBODY>
  <TR>
    <TD><TT>&nbsp;&nbsp;&nbsp;&nbsp;&nbsp;&nbsp;</TT></TD>
    <TD align=3D"RIGHT"><TT><B>Query&nbsp;&nbsp;</B></TT></TD>
    <TD align=3D"RIGHT"><TT><B>Observed&nbsp;&nbsp;</B></TT></TD>
    <TD align=3D"RIGHT" =
nowrap=3D""><TT><B>Mr(expt)&nbsp;&nbsp;</B></TT></TD>
    <TD align=3D"RIGHT" =
nowrap=3D""><TT><B>Mr(calc)&nbsp;&nbsp;</B></TT></TD>
    <TD align=3D"RIGHT"><TT><B>&nbsp;ppm&nbsp;&nbsp;</B></TT></TD>
    <TD align=3D"RIGHT"><TT><B>Miss&nbsp;</B></TT></TD>
    <TD align=3D"RIGHT"><TT><B>Score&nbsp;</B></TT></TD>
    <TD align=3D"RIGHT"><TT><B>Expect&nbsp;</B></TT></TD>
    <TD align=3D"RIGHT"><TT><B>Rank&nbsp;</B></TT></TD>
    <TD align=3D"RIGHT"><TT><B>Unique&nbsp;</B></TT></TD>
    <TD><TT><B>&nbsp;Peptide</B></TT></TD></TR>
  <TR>
    <TD align=3D"RIGHT">&nbsp;</TD>
    <TD align=3D"RIGHT"><TT><A onmouseover=3D"activateEl('Q706', event)" =

      onmouseout=3D"clearEl()" =
href=3D"http://admin-pc/mascot/cgi/peptide_view.pl?file=3D..%2Fdata%2F201=
80515%2FF003032.dat&amp;query=3D706&amp;hit=3D2&amp;index=3DXP_006693795.=
1&amp;db_idx=3D1&amp;px=3D1&amp;section=3D5&amp;ave_thresh=3D44&amp;_igno=
reionsscorebelow=3D-1&amp;report=3D0&amp;_sigthreshold=3D0.05&amp;_msresf=
lags=3D1025&amp;_msresflags2=3D258&amp;percolate=3D-1&amp;percolate_rt=3D=
0&amp;_minpeplen=3D7&amp;sessionID=3Dall_secdisabledsession"=20
      target=3D"_blank">706</A>&nbsp;&nbsp;</TT></TD>
    <TD align=3D"RIGHT"><TT><FONT color=3D"#ff0000">  =20
      636.3451&nbsp;&nbsp;</FONT></TT></TD>
    <TD align=3D"RIGHT"><TT><FONT color=3D"#ff0000"> =20
      1270.6756&nbsp;&nbsp;</FONT></TT></TD>
    <TD align=3D"RIGHT"><TT><FONT color=3D"#ff0000"> =20
      1270.6769&nbsp;&nbsp;</FONT></TT></TD>
    <TD align=3D"RIGHT" nowrap=3D""><TT><FONT color=3D"#ff0000">   =20
      -0.97&nbsp;</FONT></TT></TD>
    <TD align=3D"RIGHT"><TT><FONT =
color=3D"#ff0000">1&nbsp;&nbsp;</FONT></TT></TD>
    <TD align=3D"RIGHT" nowrap=3D""><TT><FONT=20
      color=3D"#ff0000">50&nbsp;&nbsp;</FONT></TT></TD>
    <TD align=3D"RIGHT" nowrap=3D""><TT><FONT=20
      color=3D"#ff0000">0.025&nbsp;</FONT></TT></TD>
    <TD align=3D"RIGHT"><TT><FONT =
color=3D"#ff0000">1&nbsp;&nbsp;</FONT></TT></TD>
    <TD align=3D"RIGHT"><TT><FONT=20
    color=3D"#ff0000">U&nbsp;&nbsp;&nbsp;</FONT></TT></TD>
    <TD nowrap=3D""><TT><FONT=20
    =
color=3D"#ff0000">&nbsp;R.SVQVKNAADLPK.L</FONT></TT></TD></TR></TBODY></T=
ABLE><BR>
<HR>

<TABLE border=3D"0" cellspacing=3D"0">
  <TBODY>
  <TR>
    <TD><TT><B><A name=3D"Hit26">26.</A>&nbsp;&nbsp;&nbsp;</B></TT></TD>
    <TD nowrap=3D""><TT><A =
href=3D"http://admin-pc/mascot/cgi/protein_view.pl?file=3D..%2Fdata%2F201=
80515%2FF003032.dat&amp;hit=3DPGH33212.1&amp;db_idx=3D1&amp;px=3D1&amp;av=
e_thresh=3D44&amp;_ignoreionsscorebelow=3D-1&amp;report=3D0&amp;_sigthres=
hold=3D0.05&amp;_msresflags=3D1025&amp;_msresflags2=3D258&amp;percolate=3D=
-1&amp;percolate_rt=3D0&amp;_minpeplen=3D7&amp;sessionID=3Dall_secdisable=
dsession"=20
      =
target=3D"_blank">PGH33212.1</A>&nbsp;&nbsp;&nbsp;&nbsp;<B>Mass:</B>&nbsp=
;43890&nbsp;&nbsp;&nbsp;&nbsp;<B>Score:</B>&nbsp;49&nbsp;&nbsp;&nbsp;&nbs=
p;&nbsp;<B>Matches:</B>&nbsp;1(1)&nbsp;&nbsp;<B>Sequences:</B>&nbsp;1(1)&=
nbsp;&nbsp;<B>emPAI:</B>&nbsp;0.09</TT></TD></TR>
  <TR>
    <TD>&nbsp;</TD>
    <TD nowrap=3D""><TT>hypothetical protein GX50_03973 [Emmonsia=20
    crescens]</TT></TD></TR></TBODY></TABLE>
<TABLE border=3D"0" cellspacing=3D"0">
  <TBODY>
  <TR>
    <TD align=3D"RIGHT"><INPUT name=3D"INCLUDE" =
onclick=3D"SaveClicks(this,this.form)"=20
      type=3D"checkbox" value=3D"26"></TD>
    <TD nowrap=3D""><TT>Check to include this hit in error tolerant =
search or=20
      archive report</TT></TD></TR>
  <TR>
    <TD><TT>&nbsp;&nbsp;&nbsp;&nbsp;&nbsp;&nbsp;</TT></TD>
    <TD>&nbsp;</TD></TR></TBODY></TABLE>
<TABLE border=3D"0" cellspacing=3D"0" cellpadding=3D"0">
  <TBODY>
  <TR>
    <TD><TT>&nbsp;&nbsp;&nbsp;&nbsp;&nbsp;&nbsp;</TT></TD>
    <TD align=3D"RIGHT"><TT><B>Query&nbsp;&nbsp;</B></TT></TD>
    <TD align=3D"RIGHT"><TT><B>Observed&nbsp;&nbsp;</B></TT></TD>
    <TD align=3D"RIGHT" =
nowrap=3D""><TT><B>Mr(expt)&nbsp;&nbsp;</B></TT></TD>
    <TD align=3D"RIGHT" =
nowrap=3D""><TT><B>Mr(calc)&nbsp;&nbsp;</B></TT></TD>
    <TD align=3D"RIGHT"><TT><B>&nbsp;ppm&nbsp;&nbsp;</B></TT></TD>
    <TD align=3D"RIGHT"><TT><B>Miss&nbsp;</B></TT></TD>
    <TD align=3D"RIGHT"><TT><B>Score&nbsp;</B></TT></TD>
    <TD align=3D"RIGHT"><TT><B>Expect&nbsp;</B></TT></TD>
    <TD align=3D"RIGHT"><TT><B>Rank&nbsp;</B></TT></TD>
    <TD align=3D"RIGHT"><TT><B>Unique&nbsp;</B></TT></TD>
    <TD><TT><B>&nbsp;Peptide</B></TT></TD></TR>
  <TR>
    <TD align=3D"RIGHT"><INPUT name=3D"QUE" type=3D"checkbox" =
checked=3D"" value=3D"1276.600928 from(639.307740,2+) =
intensity(23851164.0000) =
title(File%3a%20%22D%3a%5cLC%2dMS%20Data%5cRaw%20file%5c180509%5c180509_%=
28051%29_IN14%2eraw%22%3b%20SpectrumID%3a%20%22156%22%3b%20scans%3a%20%22=
587%22) rtinseconds(569) scans(587) index(155) query(724)"></TD>
    <TD align=3D"RIGHT"><TT><A onmouseover=3D"activateEl('Q724', event)" =

      onmouseout=3D"clearEl()" =
href=3D"http://admin-pc/mascot/cgi/peptide_view.pl?file=3D..%2Fdata%2F201=
80515%2FF003032.dat&amp;query=3D724&amp;hit=3D1&amp;index=3DPGH33212.1&am=
p;db_idx=3D1&amp;px=3D1&amp;section=3D5&amp;ave_thresh=3D44&amp;_ignoreio=
nsscorebelow=3D-1&amp;report=3D0&amp;_sigthreshold=3D0.05&amp;_msresflags=
=3D1025&amp;_msresflags2=3D258&amp;percolate=3D-1&amp;percolate_rt=3D0&am=
[truncated: 4,846,368 more chars]
