# Supplementary material for: Blue Light Induced Edible Mushroom (Lentinula edodes) Proteomic Analysis
Source: J Fungi (Basel). 2020 Aug 6;6(3):127. doi: 10.3390/jof6030127 (PMC7558539; doi:10.3390/jof6030127)
Supplement: Supplementary file 1 [file jof-06-00127-s001.zip › IN_20.mht]

From: "Saved by Internet Explorer 11"
Subject: Peptide Summary Report ((18-051)KJU-fungi (C:\ProgramData\Matrix Science\Mascot Daemon\parameters\(18-051)KJU-fungi.par), submitted from Daemon on ADMIN-PC)
Date: Tue, 15 May 2018 17:18:26 +0900
MIME-Version: 1.0
Content-Type: multipart/related;
	type="text/html";
	boundary="----=_NextPart_000_0007_01D3EC70.BCE43100"
X-MimeOLE: Produced By Microsoft MimeOLE V6.1.7601.23651

This is a multi-part message in MIME format.

------=_NextPart_000_0007_01D3EC70.BCE43100
Content-Type: text/html;
	charset="utf-8"
Content-Transfer-Encoding: quoted-printable
Content-Location: http://admin-pc/mascot/cgi/master_results.pl?file=..%2Fdata%2F20180515%2FF003034.dat&_querylist=all&group_family=0&REPTYPE=peptide&_sigthreshold=0.05&REPORT=AUTO&_minpeplen=7&_server_mudpit_switch=99999999&_ignoreionsscorebelow=-1&_showsubsets=0&_showpopups=TRUE&_sortunassigned=scoredown&_requireboldred=0&_prefertaxonomy=0&sessionID=all_secdisabledsession

=EF=BB=BF<!DOCTYPE HTML PUBLIC "-//W3C//DTD HTML 4.01 Transitional//EN" =
"http://www.w3c.org/TR/1999/REC-html401-19991224/loose.dtd">
<!DOCTYPE html PUBLIC "-//W3C//DTD HTML 4.01 Transitional//EN" =
"http://www.w3.org/TR/html4/loose.dtd"><!-- 0 seconds --><!-- fetching =
<showlen> from ms-getseq.exe --><!-- fetching <showtitle> from =
ms-getseq.exe --><!-- 16 seconds --><HTML><HEAD><META=20
content=3D"IE=3D11.0000" http-equiv=3D"X-UA-Compatible">
=20
<META http-equiv=3D"X-UA-Compatible" content=3D"IE=3Dedge">=20
<META http-equiv=3D"Content-Type" content=3D"text/html; =
charset=3Dutf-8"><LINK href=3D"../favicon.ico"=20
rel=3D"shortcut icon"> <TITLE>Peptide Summary Report ((18-051)KJU-fungi=20
(C:\ProgramData\Matrix Science\Mascot =
Daemon\parameters\(18-051)KJU-fungi.par),=20
submitted from Daemon on ADMIN-PC)</TITLE>=20
<STYLE type=3D"text/css">=0A=
.tooltip { position: absolute; visibility: hidden; left: 0; top: 0; }=0A=
span.abbr { cursor: help; border-bottom: 1px dotted black; }=0A=
</STYLE>
=20
<SCRIPT language=3D"JavaScript">=0A=
<!-- Begin hiding Javascript from old browsers.=0A=
 =0A=
  var arrayReady=3D0;=0A=
  =0A=
  if (document.images){=0A=
    redBall =3D new Image();=0A=
    redBall.src =3D "../images/red_ball_white.gif";  =0A=
    cyanBall =3D new Image();=0A=
    cyanBall.src =3D "../images/cyan_ball_white.gif";  =0A=
  }=0A=
  =0A=
  function cover(hit,query,protSeq){=0A=
    document.Results.OV_Title.value =3D queryTitle[query];=0A=
    document.Results.OV_Accession.value =3D protName[hit];=0A=
    document.Results.OV_Sequence.value =3D protSeq;=0A=
    if (hit =3D=3D 0) {=0A=
      self.status =3D queryTitle[query];=0A=
    } else {=0A=
      self.status =3D protName[hit] + ": " + protSeq;=0A=
    }=0A=
    if (protSeq !=3D "" && document.fred && arrayReady =3D=3D 1){=0A=
      var i =3D 0;=0A=
      var element =3D 0;=0A=
      element =3D eval(protSeq+"["+i+"]");=0A=
      while(element) {=0A=
        document.images[element].src =3D redBall.src;=0A=
        i++;=0A=
        element =3D eval(protSeq+"["+i+"]");=0A=
      }=0A=
    }=0A=
  }=0A=
=0A=
  function uncover(hit,query,protSeq){=0A=
    document.Results.OV_Title.value =3D "-Query-";=0A=
    document.Results.OV_Accession.value=3D"-Accession-";=0A=
    document.Results.OV_Sequence.value=3D"-Sequence-";=0A=
    self.status=3D"";=0A=
    if (protSeq !=3D "" && document.fred && arrayReady =3D=3D 1){=0A=
      var i =3D 0;=0A=
      var element =3D 0;=0A=
      element =3D eval(protSeq+"["+i+"]");=0A=
      while(element) {=0A=
        document.images[element].src =3D cyanBall.src;=0A=
        i++;=0A=
        element =3D eval(protSeq+"["+i+"]");=0A=
      }=0A=
    }=0A=
  }=0A=
=0A=
  function checkQuery(checkState,numChecks,form){=0A=
    if (numChecks =3D=3D 1){=0A=
      form.QUE.checked =3D checkState;=0A=
    } else {=0A=
      for (var i =3D 0; i < form.elements.length; i++) {=0A=
        if (form.elements[i].name =3D=3D "QUE"){=0A=
          form.elements[i].checked =3D checkState;=0A=
        }=0A=
      }=0A=
    }=0A=
  }=0A=
=0A=
  function SaveClicks(checkBox,form){=0A=
    if (form.ErrTolRepeat && form.ErrTolRepeat.checked) {=0A=
      return;=0A=
    }=0A=
    var checkState =3D checkBox.checked;=0A=
    var thisHit =3D 0;=0A=
    for (var i =3D 0; i < form.elements.length; i++) {=0A=
      if (thisHit =3D=3D 1){=0A=
        if (form.elements[i].name =3D=3D "QUE") {=0A=
          form.elements[i].checked =3D !checkState;=0A=
        } else {=0A=
          break;=0A=
        }=0A=
      } else {=0A=
        if (form.elements[i] =3D=3D checkBox){=0A=
          thisHit =3D 1;=0A=
        }=0A=
      }=0A=
    }=0A=
  }=0A=
=0A=
  function unMatched(form){=0A=
    var numMisses =3D 0;=0A=
    for (var i =3D 0; i < form.elements.length; i++) {=0A=
      if (form.elements[i].name =3D=3D "MISSES"){=0A=
        numMisses++;=0A=
      } =0A=
    }=0A=
    if (numMisses < 1) {=0A=
      alert("No unmatched mass values to be searched");=0A=
      return false;=0A=
    }=0A=
    for (var i =3D 0; i < form.elements.length; i++) {=0A=
      if (form.elements[i].name =3D=3D "QUE"){=0A=
        form.elements[i].name =3D "DUMMY";=0A=
      } =0A=
    }=0A=
    for (var i =3D 0; i < form.elements.length; i++) {=0A=
      if (form.elements[i].name =3D=3D "MISSES"){=0A=
        form.elements[i].name =3D "QUE";=0A=
      } =0A=
    }=0A=
    form.submit();=0A=
    return true;=0A=
  }=0A=
=0A=
  function setReFormatAction(form){=0A=
    if (form.REPTYPE.options[form.REPTYPE.selectedIndex].value =3D=3D =
"export"){=0A=
      form.action =3D "./export_dat_2.pl";=0A=
    } else if (form.REPTYPE.options[form.REPTYPE.selectedIndex].value =
=3D=3D "family") {=0A=
      form.action =3D "./master_results_2.pl";=0A=
    } else {=0A=
      form.action =3D "./master_results.pl";=0A=
    }=0A=
  }=0A=
  =0A=
  function chooseQueryList(form) {=0A=
    var formatForm =3D window.document.forms['Re-format'];=0A=
    if (formatForm._querylist.value =3D=3D 'unassigned') {=0A=
      form.QUERYLIST.value =3D queryListUnassigned;=0A=
    } else if (formatForm._querylist.value =3D=3D 'identity') {=0A=
      form.QUERYLIST.value =3D queryListIdentity;=0A=
    } else if (formatForm._querylist.value =3D=3D 'homology') {=0A=
      form.QUERYLIST.value =3D queryListHomology;=0A=
    } else {=0A=
      form.QUERYLIST.value =3D "All";=0A=
    }=0A=
    return true;=0A=
  }=0A=
    =0A=
  function makeAccessionString(form){=0A=
    if (!form.ErrTolRepeat || !form.ErrTolRepeat.checked) {=0A=
      form.ACCESSION.value =3D "";=0A=
      return true;=0A=
    }=0A=
    var accessions =3D [];=0A=
    for (var i =3D 0, ilen =3D form.elements.length; i !=3D ilen; i++) {=0A=
      var elt =3D form.elements[i];=0A=
      if (elt.name =3D=3D "INCLUDE" && elt.checked){=0A=
        var et_accs =3D et_list[elt.value];=0A=
        if (!et_accs) =0A=
          continue;=0A=
        for (var j =3D 0, jlen =3D et_accs.length; j !=3D jlen; j++) =0A=
          accessions.push(et_accs[j]);=0A=
      }=0A=
    }=0A=
    if (accessions.length =3D=3D 0) {=0A=
      alert("No hits selected for error tolerant search");=0A=
      return false;=0A=
    }=0A=
    form.ACCESSION.value =3D '"' + accessions.join('","') + '"';=0A=
    checkQuery(1,1766, form);=0A=
    return true;=0A=
  }=0A=
=0A=
  function clearEl() {}=0A=
=0A=
  function makeArchive(form){=0A=
    var tempUrl =3D =
"http://admin-pc/mascot/cgi/master_results.pl?file=3D..%2Fdata%2F20180515=
%2FF003034.dat;_querylist=3Dall;group_family=3D0;REPTYPE=3Darchive;_sigth=
reshold=3D0.05;REPORT=3DAUTO;_minpeplen=3D7;_server_mudpit_switch=3D99999=
999;_ignoreionsscorebelow=3D-1;_showsubsets=3D0;_showpopups=3DTRUE;_sortu=
nassigned=3Dscoredown;_requireboldred=3D0;_prefertaxonomy=3D0;sessionID=3D=
all_secdisabledsession&INTERMEDIATE=3D..%2Fdata%2F20180515%2FF003034.dat"=
;    for (var i =3D 0; i < form.elements.length; i++) {=0A=
      if (form.elements[i].name =3D=3D "INCLUDE" && =
form.elements[i].checked){=0A=
        tempUrl =3D tempUrl + "&INCLUDE=3D" + form.elements[i].value;=0A=
      }=0A=
    }=0A=
    window.location.href =3D tempUrl;=0A=
  }=0A=
=0A=
=0A=
  et_list =3D {};=0A=
  et_list[1] =3D ['GAV98631.1'];=0A=
  et_list[2] =3D ['KIJ64581.1'];=0A=
  et_list[3] =3D ['KIK67253.1'];=0A=
  et_list[4] =3D ['KJA22579.1'];=0A=
  et_list[5] =3D ['ESK86958.1'];=0A=
  et_list[6] =3D ['KYQ38389.1'];=0A=
  et_list[7] =3D ['XP_003034659.1'];=0A=
  et_list[8] =3D ['PFH46915.1'];=0A=
  et_list[9] =3D ['XP_007306757.1'];=0A=
  et_list[10] =3D ['EGN94615.1', 'XP_007323529.1'];=0A=
  et_list[11] =3D ['KIJ60818.1'];=0A=
  et_list[12] =3D ['KNZ78731.1'];=0A=
  et_list[13] =3D ['KIJ16057.1'];=0A=
  et_list[14] =3D ['KIY44027.1'];=0A=
  et_list[15] =3D ['CDO75857.1'];=0A=
  et_list[16] =3D ['CDP24145.1', 'XP_001907215.1'];=0A=
  et_list[17] =3D ['ORX84077.1'];=0A=
  et_list[18] =3D ['KIM25454.1'];=0A=
  et_list[19] =3D ['KIK73645.1', 'KIK78985.1'];=0A=
  et_list[20] =3D ['SGZ38420.1', 'OEJ88231.1', 'OEJ89034.1'];=0A=
  et_list[21] =3D ['KIK91574.1'];=0A=
  et_list[22] =3D ['CED82849.1'];=0A=
  et_list[23] =3D ['CAA24237.1', 'XP_959613.1', 'XP_003345112.1'];=0A=
  et_list[24] =3D ['ODO01521.1', 'OOF95941.1', 'XP_018990329.1', =
'XP_019031439.1'];=0A=
=0A=
// End hiding Javascript from old browsers. -->=0A=
</SCRIPT>
=20
<META name=3D"GENERATOR" content=3D"MSHTML 11.00.9600.18894"></HEAD>=20
<BODY bgcolor=3D"#ffffff" alink=3D"#0000ff" vlink=3D"#0000ff">
<H1><IMG name=3D"fred" width=3D"88" height=3D"31" align=3D"TOP" =
src=3D"http://admin-pc/mascot/images/88x31_logo_white.gif"=20
border=3D"0" naturalsizeflag=3D"3"> Mascot Search Results</H1><FONT =
face=3D"Courier New,Courier,monospace">
<PRE><B>User            : </B>=0A=
<B>Email           : </B>=0A=
<B>Search title    : (18-051)KJU-fungi (C:\ProgramData\Matrix =
Science\Mascot Daemon\parameters\(18-051)KJU-fungi.par), submitted from =
Daemon on ADMIN-PC</B>=0A=
<B>MS data file    : D:\LC-MS Data\LC_DB file\2018_LC-MS\(18-051) =
=EF=BF=BD=EF=BF=BD=EF=BF=BD=D6=B4=EF=BF=BD\180509_(051)_IN20.mgf</B>=0A=
<B>Database        : NCBIprot 20180312 (148261909 sequences; 54322349119 =
residues)</B>=0A=
<B>Taxonomy        : Fungi (8326046 sequences)</B>=0A=
<B>Timestamp       : 15 May 2018 at 06:05:54 GMT</B>=0A=

<TABLE bgcolor=3D"#ffff99" border=3D"0" cellspacing=3D"0" =
cellpadding=3D"0">=0A=

<TBODY>
<TR>
<TD nowrap=3D"" bgcolor=3D"#ffffff"><TT><B>Protein =
hits&nbsp;&nbsp;&nbsp;&nbsp;:</B></TT></TD>
<TD nowrap=3D"" bgcolor=3D"#ffffff"><TT><B>&nbsp;<A =
href=3D"http://admin-pc/mascot/cgi/master_results.pl?file=3D..%2Fdata%2F2=
0180515%2FF003034.dat&amp;_querylist=3Dall&amp;group_family=3D0&amp;REPTY=
PE=3Dpeptide&amp;_sigthreshold=3D0.05&amp;REPORT=3DAUTO&amp;_minpeplen=3D=
7&amp;_server_mudpit_switch=3D99999999&amp;_ignoreionsscorebelow=3D-1&amp=
;_showsubsets=3D0&amp;_showpopups=3DTRUE&amp;_sortunassigned=3Dscoredown&=
amp;_requireboldred=3D0&amp;_prefertaxonomy=3D0&amp;sessionID=3Dall_secdi=
sabledsession#Hit1">GAV98631.1</A></B></TT></TD>
<TD nowrap=3D"" bgcolor=3D"#ffffff"><TT>&nbsp;enzyme in the =
non-oxidative pentose phosphate pathway [Lentinula edodes]</TT></TD></TR>=0A=

<TR>
<TD nowrap=3D"" bgcolor=3D"#ffffff">&nbsp;</TD>
<TD nowrap=3D"" bgcolor=3D"#ffffff"><TT><B>&nbsp;<A =
href=3D"http://admin-pc/mascot/cgi/master_results.pl?file=3D..%2Fdata%2F2=
0180515%2FF003034.dat&amp;_querylist=3Dall&amp;group_family=3D0&amp;REPTY=
PE=3Dpeptide&amp;_sigthreshold=3D0.05&amp;REPORT=3DAUTO&amp;_minpeplen=3D=
7&amp;_server_mudpit_switch=3D99999999&amp;_ignoreionsscorebelow=3D-1&amp=
;_showsubsets=3D0&amp;_showpopups=3DTRUE&amp;_sortunassigned=3Dscoredown&=
amp;_requireboldred=3D0&amp;_prefertaxonomy=3D0&amp;sessionID=3Dall_secdi=
sabledsession#Hit2">KIJ64581.1</A></B></TT></TD>
<TD nowrap=3D"" bgcolor=3D"#ffffff"><TT>&nbsp;hypothetical protein =
HYDPIDRAFT_90197 [Hydnomerulius pinastri MD-312]</TT></TD></TR>=0A=

<TR>
<TD nowrap=3D"" bgcolor=3D"#ffffff">&nbsp;</TD>
<TD nowrap=3D"" bgcolor=3D"#ffffff"><TT><B>&nbsp;<A =
href=3D"http://admin-pc/mascot/cgi/master_results.pl?file=3D..%2Fdata%2F2=
0180515%2FF003034.dat&amp;_querylist=3Dall&amp;group_family=3D0&amp;REPTY=
PE=3Dpeptide&amp;_sigthreshold=3D0.05&amp;REPORT=3DAUTO&amp;_minpeplen=3D=
7&amp;_server_mudpit_switch=3D99999999&amp;_ignoreionsscorebelow=3D-1&amp=
;_showsubsets=3D0&amp;_showpopups=3DTRUE&amp;_sortunassigned=3Dscoredown&=
amp;_requireboldred=3D0&amp;_prefertaxonomy=3D0&amp;sessionID=3Dall_secdi=
sabledsession#Hit3">KIK67253.1</A></B></TT></TD>
<TD nowrap=3D"" bgcolor=3D"#ffffff"><TT>&nbsp;hypothetical protein =
GYMLUDRAFT_156493 [Gymnopus luxurians FD-317 M1]</TT></TD></TR>=0A=

<TR>
<TD nowrap=3D"" bgcolor=3D"#ffffff">&nbsp;</TD>
<TD nowrap=3D"" bgcolor=3D"#ffffff"><TT><B>&nbsp;<A =
href=3D"http://admin-pc/mascot/cgi/master_results.pl?file=3D..%2Fdata%2F2=
0180515%2FF003034.dat&amp;_querylist=3Dall&amp;group_family=3D0&amp;REPTY=
PE=3Dpeptide&amp;_sigthreshold=3D0.05&amp;REPORT=3DAUTO&amp;_minpeplen=3D=
7&amp;_server_mudpit_switch=3D99999999&amp;_ignoreionsscorebelow=3D-1&amp=
;_showsubsets=3D0&amp;_showpopups=3DTRUE&amp;_sortunassigned=3Dscoredown&=
amp;_requireboldred=3D0&amp;_prefertaxonomy=3D0&amp;sessionID=3Dall_secdi=
sabledsession#Hit4">KJA22579.1</A></B></TT></TD>
<TD nowrap=3D"" bgcolor=3D"#ffffff"><TT>&nbsp;hypothetical protein =
HYPSUDRAFT_54888 [Hypholoma sublateritium FD-334 SS-4]</TT></TD></TR>=0A=

<TR>
<TD nowrap=3D"" bgcolor=3D"#ffffff">&nbsp;</TD>
<TD nowrap=3D"" bgcolor=3D"#ffffff"><TT><B>&nbsp;<A =
href=3D"http://admin-pc/mascot/cgi/master_results.pl?file=3D..%2Fdata%2F2=
0180515%2FF003034.dat&amp;_querylist=3Dall&amp;group_family=3D0&amp;REPTY=
PE=3Dpeptide&amp;_sigthreshold=3D0.05&amp;REPORT=3DAUTO&amp;_minpeplen=3D=
7&amp;_server_mudpit_switch=3D99999999&amp;_ignoreionsscorebelow=3D-1&amp=
;_showsubsets=3D0&amp;_showpopups=3DTRUE&amp;_sortunassigned=3Dscoredown&=
amp;_requireboldred=3D0&amp;_prefertaxonomy=3D0&amp;sessionID=3Dall_secdi=
sabledsession#Hit5">ESK86958.1</A></B></TT></TD>
<TD nowrap=3D"" bgcolor=3D"#ffffff"><TT>&nbsp;enzyme in the =
non-oxidative pentose phosphate pathway [Moniliophthora roreri MCA =
2997]</TT></TD></TR>=0A=

<TR>
<TD nowrap=3D"" bgcolor=3D"#ffffff">&nbsp;</TD>
<TD nowrap=3D"" bgcolor=3D"#ffffff"><TT><B>&nbsp;<A =
href=3D"http://admin-pc/mascot/cgi/master_results.pl?file=3D..%2Fdata%2F2=
0180515%2FF003034.dat&amp;_querylist=3Dall&amp;group_family=3D0&amp;REPTY=
PE=3Dpeptide&amp;_sigthreshold=3D0.05&amp;REPORT=3DAUTO&amp;_minpeplen=3D=
7&amp;_server_mudpit_switch=3D99999999&amp;_ignoreionsscorebelow=3D-1&amp=
;_showsubsets=3D0&amp;_showpopups=3DTRUE&amp;_sortunassigned=3Dscoredown&=
amp;_requireboldred=3D0&amp;_prefertaxonomy=3D0&amp;sessionID=3Dall_secdi=
sabledsession#Hit6">KYQ38389.1</A></B></TT></TD>
<TD nowrap=3D"" bgcolor=3D"#ffffff"><TT>&nbsp;Transaldolase [Hypsizygus =
marmoreus]</TT></TD></TR>=0A=

<TR>
<TD nowrap=3D"" bgcolor=3D"#ffffff">&nbsp;</TD>
<TD nowrap=3D"" bgcolor=3D"#ffffff"><TT><B>&nbsp;<A =
href=3D"http://admin-pc/mascot/cgi/master_results.pl?file=3D..%2Fdata%2F2=
0180515%2FF003034.dat&amp;_querylist=3Dall&amp;group_family=3D0&amp;REPTY=
PE=3Dpeptide&amp;_sigthreshold=3D0.05&amp;REPORT=3DAUTO&amp;_minpeplen=3D=
7&amp;_server_mudpit_switch=3D99999999&amp;_ignoreionsscorebelow=3D-1&amp=
;_showsubsets=3D0&amp;_showpopups=3DTRUE&amp;_sortunassigned=3Dscoredown&=
amp;_requireboldred=3D0&amp;_prefertaxonomy=3D0&amp;sessionID=3Dall_secdi=
sabledsession#Hit7">XP_003034659.1</A></B></TT></TD>
<TD nowrap=3D"" bgcolor=3D"#ffffff"><TT>&nbsp;hypothetical protein =
SCHCODRAFT_84878 [Schizophyllum commune H4-8]</TT></TD></TR>=0A=

<TR>
<TD nowrap=3D"" bgcolor=3D"#ffffff">&nbsp;</TD>
<TD nowrap=3D"" bgcolor=3D"#ffffff"><TT><B>&nbsp;<A =
href=3D"http://admin-pc/mascot/cgi/master_results.pl?file=3D..%2Fdata%2F2=
0180515%2FF003034.dat&amp;_querylist=3Dall&amp;group_family=3D0&amp;REPTY=
PE=3Dpeptide&amp;_sigthreshold=3D0.05&amp;REPORT=3DAUTO&amp;_minpeplen=3D=
7&amp;_server_mudpit_switch=3D99999999&amp;_ignoreionsscorebelow=3D-1&amp=
;_showsubsets=3D0&amp;_showpopups=3DTRUE&amp;_sortunassigned=3Dscoredown&=
amp;_requireboldred=3D0&amp;_prefertaxonomy=3D0&amp;sessionID=3Dall_secdi=
sabledsession#Hit8">PFH46915.1</A></B></TT></TD>
<TD nowrap=3D"" bgcolor=3D"#ffffff"><TT>&nbsp;hypothetical protein =
AMATHDRAFT_68804 [Amanita thiersii Skay4041]</TT></TD></TR>=0A=

<TR>
<TD nowrap=3D"" bgcolor=3D"#ffffff">&nbsp;</TD>
<TD nowrap=3D"" bgcolor=3D"#ffffff"><TT><B>&nbsp;<A =
href=3D"http://admin-pc/mascot/cgi/master_results.pl?file=3D..%2Fdata%2F2=
0180515%2FF003034.dat&amp;_querylist=3Dall&amp;group_family=3D0&amp;REPTY=
PE=3Dpeptide&amp;_sigthreshold=3D0.05&amp;REPORT=3DAUTO&amp;_minpeplen=3D=
7&amp;_server_mudpit_switch=3D99999999&amp;_ignoreionsscorebelow=3D-1&amp=
;_showsubsets=3D0&amp;_showpopups=3DTRUE&amp;_sortunassigned=3Dscoredown&=
amp;_requireboldred=3D0&amp;_prefertaxonomy=3D0&amp;sessionID=3Dall_secdi=
sabledsession#Hit9">XP_007306757.1</A></B></TT></TD>
<TD nowrap=3D"" bgcolor=3D"#ffffff"><TT>&nbsp;transaldolase [Stereum =
hirsutum FP-91666 SS1]</TT></TD></TR>=0A=

<TR>
<TD nowrap=3D"" bgcolor=3D"#ffffff">&nbsp;</TD>
<TD nowrap=3D"" bgcolor=3D"#ffffff"><TT><B>&nbsp;<A =
href=3D"http://admin-pc/mascot/cgi/master_results.pl?file=3D..%2Fdata%2F2=
0180515%2FF003034.dat&amp;_querylist=3Dall&amp;group_family=3D0&amp;REPTY=
PE=3Dpeptide&amp;_sigthreshold=3D0.05&amp;REPORT=3DAUTO&amp;_minpeplen=3D=
7&amp;_server_mudpit_switch=3D99999999&amp;_ignoreionsscorebelow=3D-1&amp=
;_showsubsets=3D0&amp;_showpopups=3DTRUE&amp;_sortunassigned=3Dscoredown&=
amp;_requireboldred=3D0&amp;_prefertaxonomy=3D0&amp;sessionID=3Dall_secdi=
sabledsession#Hit10">EGN94615.1</A></B></TT></TD>
<TD nowrap=3D"" bgcolor=3D"#ffffff"><TT>&nbsp;hypothetical protein =
SERLA73DRAFT_144458 [Serpula lacrymans var. lacrymans =
S7.3]</TT></TD></TR>=0A=

<TR>
<TD nowrap=3D"" bgcolor=3D"#ffffff">&nbsp;</TD>
<TD nowrap=3D"" bgcolor=3D"#ffffff"><TT><B>&nbsp;<A =
href=3D"http://admin-pc/mascot/cgi/master_results.pl?file=3D..%2Fdata%2F2=
0180515%2FF003034.dat&amp;_querylist=3Dall&amp;group_family=3D0&amp;REPTY=
PE=3Dpeptide&amp;_sigthreshold=3D0.05&amp;REPORT=3DAUTO&amp;_minpeplen=3D=
7&amp;_server_mudpit_switch=3D99999999&amp;_ignoreionsscorebelow=3D-1&amp=
;_showsubsets=3D0&amp;_showpopups=3DTRUE&amp;_sortunassigned=3Dscoredown&=
amp;_requireboldred=3D0&amp;_prefertaxonomy=3D0&amp;sessionID=3Dall_secdi=
sabledsession#Hit11">KIJ60818.1</A></B></TT></TD>
<TD nowrap=3D"" bgcolor=3D"#ffffff"><TT>&nbsp;hypothetical protein =
HYDPIDRAFT_177252 [Hydnomerulius pinastri MD-312]</TT></TD></TR>=0A=

<TR>
<TD nowrap=3D"" bgcolor=3D"#ffffff">&nbsp;</TD>
<TD nowrap=3D"" bgcolor=3D"#ffffff"><TT><B>&nbsp;<A =
href=3D"http://admin-pc/mascot/cgi/master_results.pl?file=3D..%2Fdata%2F2=
0180515%2FF003034.dat&amp;_querylist=3Dall&amp;group_family=3D0&amp;REPTY=
PE=3Dpeptide&amp;_sigthreshold=3D0.05&amp;REPORT=3DAUTO&amp;_minpeplen=3D=
7&amp;_server_mudpit_switch=3D99999999&amp;_ignoreionsscorebelow=3D-1&amp=
;_showsubsets=3D0&amp;_showpopups=3DTRUE&amp;_sortunassigned=3Dscoredown&=
amp;_requireboldred=3D0&amp;_prefertaxonomy=3D0&amp;sessionID=3Dall_secdi=
sabledsession#Hit12">KNZ78731.1</A></B></TT></TD>
<TD nowrap=3D"" bgcolor=3D"#ffffff"><TT>&nbsp;Transaldolase =
[Termitomyces sp. J132]</TT></TD></TR>=0A=

<TR>
<TD nowrap=3D"" bgcolor=3D"#ffffff">&nbsp;</TD>
<TD nowrap=3D"" bgcolor=3D"#ffffff"><TT><B>&nbsp;<A =
href=3D"http://admin-pc/mascot/cgi/master_results.pl?file=3D..%2Fdata%2F2=
0180515%2FF003034.dat&amp;_querylist=3Dall&amp;group_family=3D0&amp;REPTY=
PE=3Dpeptide&amp;_sigthreshold=3D0.05&amp;REPORT=3DAUTO&amp;_minpeplen=3D=
7&amp;_server_mudpit_switch=3D99999999&amp;_ignoreionsscorebelow=3D-1&amp=
;_showsubsets=3D0&amp;_showpopups=3DTRUE&amp;_sortunassigned=3Dscoredown&=
amp;_requireboldred=3D0&amp;_prefertaxonomy=3D0&amp;sessionID=3Dall_secdi=
sabledsession#Hit13">KIJ16057.1</A></B></TT></TD>
<TD nowrap=3D"" bgcolor=3D"#ffffff"><TT>&nbsp;transaldolase [Paxillus =
involutus ATCC 200175]</TT></TD></TR>=0A=

<TR>
<TD nowrap=3D"" bgcolor=3D"#ffffff">&nbsp;</TD>
<TD nowrap=3D"" bgcolor=3D"#ffffff"><TT><B>&nbsp;<A =
href=3D"http://admin-pc/mascot/cgi/master_results.pl?file=3D..%2Fdata%2F2=
0180515%2FF003034.dat&amp;_querylist=3Dall&amp;group_family=3D0&amp;REPTY=
PE=3Dpeptide&amp;_sigthreshold=3D0.05&amp;REPORT=3DAUTO&amp;_minpeplen=3D=
7&amp;_server_mudpit_switch=3D99999999&amp;_ignoreionsscorebelow=3D-1&amp=
;_showsubsets=3D0&amp;_showpopups=3DTRUE&amp;_sortunassigned=3Dscoredown&=
amp;_requireboldred=3D0&amp;_prefertaxonomy=3D0&amp;sessionID=3Dall_secdi=
sabledsession#Hit14">KIY44027.1</A></B></TT></TD>
<TD nowrap=3D"" bgcolor=3D"#ffffff"><TT>&nbsp;transaldolase [Fistulina =
hepatica ATCC 64428]</TT></TD></TR>=0A=

<TR>
<TD nowrap=3D"" bgcolor=3D"#ffffff">&nbsp;</TD>
<TD nowrap=3D"" bgcolor=3D"#ffffff"><TT><B>&nbsp;<A =
href=3D"http://admin-pc/mascot/cgi/master_results.pl?file=3D..%2Fdata%2F2=
0180515%2FF003034.dat&amp;_querylist=3Dall&amp;group_family=3D0&amp;REPTY=
PE=3Dpeptide&amp;_sigthreshold=3D0.05&amp;REPORT=3DAUTO&amp;_minpeplen=3D=
7&amp;_server_mudpit_switch=3D99999999&amp;_ignoreionsscorebelow=3D-1&amp=
;_showsubsets=3D0&amp;_showpopups=3DTRUE&amp;_sortunassigned=3Dscoredown&=
amp;_requireboldred=3D0&amp;_prefertaxonomy=3D0&amp;sessionID=3Dall_secdi=
sabledsession#Hit15">CDO75857.1</A></B></TT></TD>
<TD nowrap=3D"" bgcolor=3D"#ffffff"><TT>&nbsp;hypothetical protein =
BN946_scf184833.g8 [Trametes cinnabarina]</TT></TD></TR>=0A=

<TR>
<TD nowrap=3D"" bgcolor=3D"#ffffff">&nbsp;</TD>
<TD nowrap=3D"" bgcolor=3D"#ffffff"><TT><B>&nbsp;<A =
href=3D"http://admin-pc/mascot/cgi/master_results.pl?file=3D..%2Fdata%2F2=
0180515%2FF003034.dat&amp;_querylist=3Dall&amp;group_family=3D0&amp;REPTY=
PE=3Dpeptide&amp;_sigthreshold=3D0.05&amp;REPORT=3DAUTO&amp;_minpeplen=3D=
7&amp;_server_mudpit_switch=3D99999999&amp;_ignoreionsscorebelow=3D-1&amp=
;_showsubsets=3D0&amp;_showpopups=3DTRUE&amp;_sortunassigned=3Dscoredown&=
amp;_requireboldred=3D0&amp;_prefertaxonomy=3D0&amp;sessionID=3Dall_secdi=
sabledsession#Hit16">CDP24145.1</A></B></TT></TD>
<TD nowrap=3D"" bgcolor=3D"#ffffff"><TT>&nbsp;Putative protein of =
unknown function [Podospora anserina S mat+]</TT></TD></TR>=0A=

<TR>
<TD nowrap=3D"" bgcolor=3D"#ffffff">&nbsp;</TD>
<TD nowrap=3D"" bgcolor=3D"#ffffff"><TT><B>&nbsp;<A =
href=3D"http://admin-pc/mascot/cgi/master_results.pl?file=3D..%2Fdata%2F2=
0180515%2FF003034.dat&amp;_querylist=3Dall&amp;group_family=3D0&amp;REPTY=
PE=3Dpeptide&amp;_sigthreshold=3D0.05&amp;REPORT=3DAUTO&amp;_minpeplen=3D=
7&amp;_server_mudpit_switch=3D99999999&amp;_ignoreionsscorebelow=3D-1&amp=
;_showsubsets=3D0&amp;_showpopups=3DTRUE&amp;_sortunassigned=3Dscoredown&=
amp;_requireboldred=3D0&amp;_prefertaxonomy=3D0&amp;sessionID=3Dall_secdi=
sabledsession#Hit17">ORX84077.1</A></B></TT></TD>
<TD nowrap=3D"" bgcolor=3D"#ffffff"><TT>&nbsp;hypothetical protein =
BCR32DRAFT_135635 [Anaeromyces robustus]</TT></TD></TR>=0A=

<TR>
<TD nowrap=3D"" bgcolor=3D"#ffffff">&nbsp;</TD>
<TD nowrap=3D"" bgcolor=3D"#ffffff"><TT><B>&nbsp;<A =
href=3D"http://admin-pc/mascot/cgi/master_results.pl?file=3D..%2Fdata%2F2=
0180515%2FF003034.dat&amp;_querylist=3Dall&amp;group_family=3D0&amp;REPTY=
PE=3Dpeptide&amp;_sigthreshold=3D0.05&amp;REPORT=3DAUTO&amp;_minpeplen=3D=
7&amp;_server_mudpit_switch=3D99999999&amp;_ignoreionsscorebelow=3D-1&amp=
;_showsubsets=3D0&amp;_showpopups=3DTRUE&amp;_sortunassigned=3Dscoredown&=
amp;_requireboldred=3D0&amp;_prefertaxonomy=3D0&amp;sessionID=3Dall_secdi=
sabledsession#Hit18">KIM25454.1</A></B></TT></TD>
<TD nowrap=3D"" bgcolor=3D"#ffffff"><TT>&nbsp;hypothetical protein =
M408DRAFT_26232 [Serendipita vermifera MAFF 305830]</TT></TD></TR>=0A=

<TR>
<TD nowrap=3D"" bgcolor=3D"#ffffff">&nbsp;</TD>
<TD nowrap=3D"" bgcolor=3D"#ffffff"><TT><B>&nbsp;<A =
href=3D"http://admin-pc/mascot/cgi/master_results.pl?file=3D..%2Fdata%2F2=
0180515%2FF003034.dat&amp;_querylist=3Dall&amp;group_family=3D0&amp;REPTY=
PE=3Dpeptide&amp;_sigthreshold=3D0.05&amp;REPORT=3DAUTO&amp;_minpeplen=3D=
7&amp;_server_mudpit_switch=3D99999999&amp;_ignoreionsscorebelow=3D-1&amp=
;_showsubsets=3D0&amp;_showpopups=3DTRUE&amp;_sortunassigned=3Dscoredown&=
amp;_requireboldred=3D0&amp;_prefertaxonomy=3D0&amp;sessionID=3Dall_secdi=
sabledsession#Hit19">KIK73645.1</A></B></TT></TD>
<TD nowrap=3D"" bgcolor=3D"#ffffff"><TT>&nbsp;hypothetical protein =
PAXRUDRAFT_20645 [Paxillus rubicundulus Ve08.2h10]</TT></TD></TR>=0A=

<TR>
<TD nowrap=3D"" bgcolor=3D"#ffffff">&nbsp;</TD>
<TD nowrap=3D"" bgcolor=3D"#ffffff"><TT><B>&nbsp;<A =
href=3D"http://admin-pc/mascot/cgi/master_results.pl?file=3D..%2Fdata%2F2=
0180515%2FF003034.dat&amp;_querylist=3Dall&amp;group_family=3D0&amp;REPTY=
PE=3Dpeptide&amp;_sigthreshold=3D0.05&amp;REPORT=3DAUTO&amp;_minpeplen=3D=
7&amp;_server_mudpit_switch=3D99999999&amp;_ignoreionsscorebelow=3D-1&amp=
;_showsubsets=3D0&amp;_showpopups=3DTRUE&amp;_sortunassigned=3Dscoredown&=
amp;_requireboldred=3D0&amp;_prefertaxonomy=3D0&amp;sessionID=3Dall_secdi=
sabledsession#Hit20">SGZ38420.1</A></B></TT></TD>
<TD nowrap=3D"" bgcolor=3D"#ffffff"><TT>&nbsp;related to U3 small =
nucleolar RNA-associated protein 25 [Hanseniaspora =
guilliermondii]</TT></TD></TR>=0A=

<TR>
<TD nowrap=3D"" bgcolor=3D"#ffffff">&nbsp;</TD>
<TD nowrap=3D"" bgcolor=3D"#ffffff"><TT><B>&nbsp;<A =
href=3D"http://admin-pc/mascot/cgi/master_results.pl?file=3D..%2Fdata%2F2=
0180515%2FF003034.dat&amp;_querylist=3Dall&amp;group_family=3D0&amp;REPTY=
PE=3Dpeptide&amp;_sigthreshold=3D0.05&amp;REPORT=3DAUTO&amp;_minpeplen=3D=
7&amp;_server_mudpit_switch=3D99999999&amp;_ignoreionsscorebelow=3D-1&amp=
;_showsubsets=3D0&amp;_showpopups=3DTRUE&amp;_sortunassigned=3Dscoredown&=
amp;_requireboldred=3D0&amp;_prefertaxonomy=3D0&amp;sessionID=3Dall_secdi=
sabledsession#Hit21">KIK91574.1</A></B></TT></TD>
<TD nowrap=3D"" bgcolor=3D"#ffffff"><TT>&nbsp;hypothetical protein =
PAXRUDRAFT_624614 [Paxillus rubicundulus Ve08.2h10]</TT></TD></TR>=0A=

<TR>
<TD nowrap=3D"" bgcolor=3D"#ffffff">&nbsp;</TD>
<TD nowrap=3D"" bgcolor=3D"#ffffff"><TT><B>&nbsp;<A =
href=3D"http://admin-pc/mascot/cgi/master_results.pl?file=3D..%2Fdata%2F2=
0180515%2FF003034.dat&amp;_querylist=3Dall&amp;group_family=3D0&amp;REPTY=
PE=3Dpeptide&amp;_sigthreshold=3D0.05&amp;REPORT=3DAUTO&amp;_minpeplen=3D=
7&amp;_server_mudpit_switch=3D99999999&amp;_ignoreionsscorebelow=3D-1&amp=
;_showsubsets=3D0&amp;_showpopups=3DTRUE&amp;_sortunassigned=3Dscoredown&=
amp;_requireboldred=3D0&amp;_prefertaxonomy=3D0&amp;sessionID=3Dall_secdi=
sabledsession#Hit22">CED82849.1</A></B></TT></TD>
<TD nowrap=3D"" bgcolor=3D"#ffffff"><TT>&nbsp;transaldolase =
[Xanthophyllomyces dendrorhous]</TT></TD></TR>=0A=

<TR>
<TD nowrap=3D"" bgcolor=3D"#ffffff">&nbsp;</TD>
<TD nowrap=3D"" bgcolor=3D"#ffffff"><TT><B>&nbsp;<A =
href=3D"http://admin-pc/mascot/cgi/master_results.pl?file=3D..%2Fdata%2F2=
0180515%2FF003034.dat&amp;_querylist=3Dall&amp;group_family=3D0&amp;REPTY=
PE=3Dpeptide&amp;_sigthreshold=3D0.05&amp;REPORT=3DAUTO&amp;_minpeplen=3D=
7&amp;_server_mudpit_switch=3D99999999&amp;_ignoreionsscorebelow=3D-1&amp=
;_showsubsets=3D0&amp;_showpopups=3DTRUE&amp;_sortunassigned=3Dscoredown&=
amp;_requireboldred=3D0&amp;_prefertaxonomy=3D0&amp;sessionID=3Dall_secdi=
sabledsession#Hit23">CAA24237.1</A></B></TT></TD>
<TD nowrap=3D"" bgcolor=3D"#ffffff"><TT>&nbsp;unnamed protein product, =
partial [Neurospora crassa]</TT></TD></TR>=0A=

<TR>
<TD nowrap=3D"" bgcolor=3D"#ffffff">&nbsp;</TD>
<TD nowrap=3D"" bgcolor=3D"#ffffff"><TT><B>&nbsp;<A =
href=3D"http://admin-pc/mascot/cgi/master_results.pl?file=3D..%2Fdata%2F2=
0180515%2FF003034.dat&amp;_querylist=3Dall&amp;group_family=3D0&amp;REPTY=
PE=3Dpeptide&amp;_sigthreshold=3D0.05&amp;REPORT=3DAUTO&amp;_minpeplen=3D=
7&amp;_server_mudpit_switch=3D99999999&amp;_ignoreionsscorebelow=3D-1&amp=
;_showsubsets=3D0&amp;_showpopups=3DTRUE&amp;_sortunassigned=3Dscoredown&=
amp;_requireboldred=3D0&amp;_prefertaxonomy=3D0&amp;sessionID=3Dall_secdi=
sabledsession#Hit24">ODO01521.1</A></B></TT></TD>
<TD nowrap=3D"" bgcolor=3D"#ffffff"><TT>&nbsp;hypothetical protein =
I350_06341 [Cryptococcus amylolentus CBS 6273]</TT></TD></TR>=0A=
</TBODY></TABLE>=0A=
</PRE></FONT>=20
<H3>Mascot Score Histogram</H3>Ions score is -10*Log(P), where P is the=20
probability that the observed match is a random event.<BR>Individual =
ions scores=20
&gt; 44 indicate identity or extensive homology (p&lt;0.05).<BR>Protein =
scores=20
are derived from ions scores as a non-probabilistic basis for ranking =
protein=20
hits.
<P><IMG width=3D"400" height=3D"200" alt=3D"Score Distribution" =
src=3D"http://admin-pc/mascot/cgi/score_gif.pl?score_gif_2579111279969"> =

</P>
<FORM name=3D"Re-format" onsubmit=3D"return setReFormatAction(this)" =
action=3D"./master_results.pl"=20
method=3D"GET"><INPUT name=3D"file" type=3D"hidden" =
value=3D"../data/20180515/F003034.dat">=20
<INPUT name=3D"group_family" type=3D"hidden" value=3D"0">=20
<H3>Peptide Summary Report</H3>
<TABLE border=3D"0" cellspacing=3D"1" cellpadding=3D"3">
  <TBODY>
  <TR>
    <TD nowrap=3D"" bgcolor=3D"#eeeeff"><INPUT type=3D"submit" =
value=3D"Format As">   =20
     </TD>
    <TD nowrap=3D"" bgcolor=3D"#eeeeff"><SELECT name=3D"REPTYPE"><OPTION =
value=3D"family">Protein=20
        Family Summary</OPTION>   <OPTION value=3D"peptide" =
selected=3D"">Peptide=20
        Summary</OPTION>   <OPTION value=3D"select">Select Summary =
(protein=20
        hits)</OPTION>   <OPTION value=3D"unassigned">Select Summary=20
        (unassigned)</OPTION>   <OPTION value=3D"export">Export Search=20
        Results</OPTION> </SELECT>     </TD>
    <TD bgcolor=3D"#eeeeff">&nbsp;</TD>
    <TD nowrap=3D"" bgcolor=3D"#eeeeff"><A =
href=3D"http://admin-pc/mascot/help/msms_summaries_help.html"=20
      target=3D"_blank">Help</A>     </TD></TR>
  <TR>
    <TD bgcolor=3D"#eeeeff">&nbsp;</TD>
    <TD nowrap=3D"" bgcolor=3D"#eeeeff">Significance threshold p&lt; =
<INPUT name=3D"_sigthreshold" type=3D"text" size=3D"8" value=3D"0.05">=20
          </TD>
    <TD nowrap=3D"" bgcolor=3D"#eeeeff">Max. number of hits=20
<INPUT name=3D"REPORT" type=3D"text" size=3D"5" value=3D"AUTO">     =
</TD>
    <TD bgcolor=3D"#eeeeff">&nbsp;</TD></TR>
  <TR>
    <TD bgcolor=3D"#eeeeff">&nbsp;</TD>
    <TD nowrap=3D""=20
bgcolor=3D"#eeeeff"><INPUT name=3D"_minpeplen" type=3D"hidden" =
value=3D"7">
       Standard scoring&nbsp;<INPUT name=3D"_server_mudpit_switch" =
type=3D"radio"=20
      checked=3D"" value=3D"99999999">&nbsp;MudPIT scoring&nbsp;<INPUT =
name=3D"_server_mudpit_switch"=20
      type=3D"radio" value=3D"0.000000001">     </TD>
    <TD nowrap=3D"" bgcolor=3D"#eeeeff">Display non-significant matches =
<INPUT=20
      name=3D"_ignoreionsscorebelow_test" onclick=3D"if =
(form._ignoreionsscorebelow_test.checked) { =
form._ignoreionsscorebelow.value =3D '0'; } else { =
form._ignoreionsscorebelow.value =3D '-1'; } return true;"=20
      type=3D"checkbox"> <INPUT name=3D"_ignoreionsscorebelow" =
type=3D"hidden" value=3D"-1">=20
          </TD>
    <TD nowrap=3D"" bgcolor=3D"#eeeeff">Show sub-sets=20
<INPUT name=3D"_showsubsets" type=3D"text" size=3D"2" value=3D"0">     =
</TD></TR>
  <TR>
    <TD bgcolor=3D"#eeeeff">&nbsp;</TD>
    <TD nowrap=3D"" bgcolor=3D"#eeeeff">Show pop-ups&nbsp;<INPUT =
name=3D"_showpopups"=20
      type=3D"radio" checked=3D"" value=3D"TRUE">&nbsp;Suppress =
pop-ups&nbsp;<INPUT=20
      name=3D"_showpopups" type=3D"radio" value=3D"FALSE">     </TD>
    <TD nowrap=3D"" bgcolor=3D"#eeeeff">Sort unassigned <SELECT =
name=3D"_sortunassigned"><OPTION=20
        value=3D"scoredown" selected=3D"">Decreasing Score</OPTION>   =
<OPTION value=3D"queryup">Increasing=20
        query / Mr</OPTION>   <OPTION value=3D"intdown">Decreasing=20
        Intensity</OPTION> </SELECT>     </TD>
    <TD nowrap=3D"" bgcolor=3D"#eeeeff">Require bold red <INPUT =
name=3D"rbrchkbox"=20
      onclick=3D"if (form.rbrchkbox.checked) { =
form._requireboldred.value =3D 1; } else { form._requireboldred.value =
=3D 0; } return true;"=20
      type=3D"checkbox"> <INPUT name=3D"_requireboldred" type=3D"hidden" =
value=3D"0">   =20
     </TD></TR>
  <TR>
    <TD bgcolor=3D"#eeeeff">&nbsp;</TD>
    <TD nowrap=3D"" bgcolor=3D"#eeeeff" colspan=3D"2">Preferred=20
      taxonomy&nbsp;<SELECT name=3D"_prefertaxonomy" =
id=3D"ctrl__prefertaxonomy_0_1_65"><OPTION=20
        value=3D"0" selected=3D"">All entries</OPTION> <OPTION =
value=3D"1">. . Archaea=20
        (Archaeobacteria)</OPTION> <OPTION value=3D"2">. . Eukaryota=20
        (eucaryotes)</OPTION> <OPTION value=3D"3">. . . . Alveolata=20
        (alveolates)</OPTION> <OPTION value=3D"4">. . . . . . Plasmodium =

        falciparum (malaria parasite)</OPTION> <OPTION value=3D"5">. . . =
. . .=20
        Other Alveolata</OPTION> <OPTION value=3D"6">. . . . Metazoa=20
        (Animals)</OPTION> <OPTION value=3D"7">. . . . . . =
Caenorhabditis=20
        elegans</OPTION> <OPTION value=3D"8">. . . . . . Drosophila =
(fruit=20
        flies)</OPTION> <OPTION value=3D"9">. . . . . . Chordata =
(vertebrates and=20
        relatives)</OPTION> <OPTION value=3D"10">. . . . . . . . bony=20
        vertebrates</OPTION> <OPTION value=3D"11">. . . . . . . . . . =
lobe-finned=20
        fish and tetrapod clade</OPTION> <OPTION value=3D"12">. . . . . =
. . . . .=20
        . . Mammalia (mammals)</OPTION> <OPTION value=3D"13">. . . . . . =
. . . . .=20
        . . . Primates</OPTION> <OPTION value=3D"14">. . . . . . . . . . =
. . . . .=20
        . Homo sapiens (human)</OPTION> <OPTION value=3D"15">. . . . . . =
. . . . .=20
        . . . . . Other primates</OPTION> <OPTION value=3D"16">. . . . . =
. . . . .=20
        . . . . Rodentia (Rodents)</OPTION> <OPTION value=3D"17">. . . . =
. . . . .=20
        . . . . . . . Mus.</OPTION> <OPTION value=3D"18">. . . . . . . . =
. . . . .=20
        . . . . . Mus musculus (house mouse)</OPTION> <OPTION =
value=3D"19">. . . .=20
        . . . . . . . . . . . . Rattus</OPTION> <OPTION value=3D"20">. . =
. . . . .=20
        . . . . . . . . . Other rodentia</OPTION> <OPTION value=3D"21">. =
. . . . .=20
        . . . . . . . . Other mammalia</OPTION> <OPTION value=3D"22">. . =
. . . . .=20
        . . . . . Xenopus laevis (African clawed frog)</OPTION> <OPTION =
value=3D"23">.=20
        . . . . . . . . . . . Other lobe-finned fish and tetrapod =
clade</OPTION>=20
        <OPTION value=3D"24">. . . . . . . . . . Actinopterygii =
(ray-finned=20
        fishes)</OPTION> <OPTION value=3D"25">. . . . . . . . . . . . =
Takifugu=20
        rubripes (Japanese Pufferfish)</OPTION> <OPTION value=3D"26">. . =
. . . . .=20
        . . . . . Danio rerio (zebra fish)</OPTION> <OPTION =
value=3D"27">. . . . .=20
        . . . . . . . Other Actinopterygii</OPTION> <OPTION =
value=3D"28">. . . . .=20
        . . . Other Chordata</OPTION> <OPTION value=3D"29">. . . . . . =
Other=20
        Metazoa</OPTION> <OPTION value=3D"30">. . . . Dictyostelium=20
        discoideum</OPTION> <OPTION class=3D"searched-taxonomy" =
value=3D"31">. . . .=20
        Fungi</OPTION> <OPTION value=3D"32">. . . . . . Saccharomyces =
Cerevisiae=20
        (baker's yeast)</OPTION> <OPTION value=3D"33">. . . . . .=20
        Schizosaccharomyces pombe (fission yeast)</OPTION> <OPTION =
value=3D"34">.=20
        . . . . . Pneumocystis carinii</OPTION> <OPTION value=3D"35">. . =
. . . .=20
        Other Fungi</OPTION> <OPTION value=3D"36">. . . . Viridiplantae =
(Green=20
        Plants)</OPTION> <OPTION value=3D"37">. . . . . . Arabidopsis =
thaliana=20
        (thale cress)</OPTION> <OPTION value=3D"38">. . . . . . Oryza =
sativa=20
        (rice)</OPTION> <OPTION value=3D"39">. . . . . . Other green=20
        plants</OPTION> <OPTION value=3D"40">. . . . Other =
Eukaryota</OPTION>=20
        <OPTION value=3D"41">. . Bacteria (Eubacteria)</OPTION> <OPTION=20
        value=3D"42">. . . . Actinobacteria (class)</OPTION> <OPTION =
value=3D"43">.=20
        . . . . . Mycobacterium tuberculosis complex</OPTION> <OPTION=20
        value=3D"44">. . . . . . Other Actinobacteria (class)</OPTION> =
<OPTION=20
        value=3D"45">. . . . Firmicutes (gram-positive =
bacteria)</OPTION> <OPTION=20
        value=3D"46">. . . . . . Bacillus subtilis</OPTION> <OPTION =
value=3D"47">. .=20
        . . . . Mycoplasma</OPTION> <OPTION value=3D"48">. . . . . . =
Streptococcus=20
        Pneumoniae</OPTION> <OPTION value=3D"49">. . . . . . =
Streptomyces=20
        coelicolor</OPTION> <OPTION value=3D"50">. . . . . . Other=20
        Firmicutes</OPTION> <OPTION value=3D"51">. . . . Proteobacteria =
(purple=20
        bacteria)</OPTION> <OPTION value=3D"52">. . . . . . =
Agrobacterium=20
        tumefaciens</OPTION> <OPTION value=3D"53">. . . . . . =
Campylobacter=20
        jejuni</OPTION> <OPTION value=3D"54">. . . . . . Escherichia =
coli</OPTION>=20
        <OPTION value=3D"55">. . . . . . Neisseria meningitidis</OPTION> =
<OPTION=20
        value=3D"56">. . . . . . Salmonella</OPTION> <OPTION =
value=3D"57">. . . . .=20
        . Other Proteobacteria</OPTION> <OPTION value=3D"58">. . . . =
Other=20
        Bacteria</OPTION> <OPTION value=3D"59">. . Viruses</OPTION> =
<OPTION value=3D"60">.=20
        . . . Hepatitis C virus</OPTION> <OPTION value=3D"61">. . . . =
Other=20
        viruses</OPTION> <OPTION value=3D"62">. . Other (includes =
plasmids and=20
        artificial sequences)</OPTION> <OPTION value=3D"63">. .=20
        unclassified</OPTION> <OPTION value=3D"64">. . Species =
information=20
        unavailable</OPTION> </SELECT>     </TD>
    <TD nowrap=3D"" bgcolor=3D"#eeeeff"></TR></TBODY></TABLE>
<P><INPUT name=3D"sessionID" type=3D"hidden" =
value=3D"all_secdisabledsession"></P></FORM>
<FORM name=3D"Results" onsubmit=3D"return makeAccessionString(this)" =
action=3D"./search_form.pl"=20
method=3D"POST"><INPUT name=3D"FORMVER" type=3D"hidden" value=3D"2">   =
<INPUT name=3D"ACCESSION" type=3D"hidden">=20
  <INPUT name=3D"sessionID" type=3D"hidden" =
value=3D"all_secdisabledsession">  =20
<INPUT name=3D"CHARGE" type=3D"hidden" value=3D"2+ and 3+">   <INPUT =
name=3D"CLE" type=3D"hidden" value=3D"Trypsin">=20
  <INPUT name=3D"COM" type=3D"hidden" value=3D"(18-051)KJU-fungi =
(C:\ProgramData\Matrix Science\Mascot =
Daemon\parameters\(18-051)KJU-fungi.par), submitted from Daemon on =
ADMIN-PC">=20
  <INPUT name=3D"FILE" type=3D"hidden" value=3D"D:\LC-MS Data\LC_DB =
file\2018_LC-MS\(18-051) =
=EF=BF=BD=EF=BF=BD=EF=BF=BD=D6=B4=EF=BF=BD\180509_(051)_IN20.mgf">=20
  <INPUT name=3D"FORMAT" type=3D"hidden" value=3D"Mascot generic">   =
<INPUT name=3D"INSTRUMENT" type=3D"hidden" value=3D"ESI-TRAP">=20
  <INPUT name=3D"ITOL" type=3D"hidden" value=3D"0.8">   <INPUT =
name=3D"ITOLU" type=3D"hidden" value=3D"Da">=20
  <INPUT name=3D"IT_MODS" type=3D"hidden" value=3D"Oxidation (M)">   =
<INPUT name=3D"LIBRARY_SEARCH" type=3D"hidden" value=3D"1">=20
  <INPUT name=3D"MASS" type=3D"hidden" value=3D"Monoisotopic">  =20
<INPUT name=3D"MODS" type=3D"hidden" value=3D"Carbamidomethyl =
(C),Deamidated (NQ)">  =20
<INPUT name=3D"OVERVIEW" type=3D"hidden" value=3D"OFF">   <INPUT =
name=3D"PFA" type=3D"hidden" value=3D"1">=20
  <INPUT name=3D"REPORT" type=3D"hidden" value=3D"AUTO">   <INPUT =
name=3D"SEARCH" type=3D"hidden" value=3D"MIS">=20
  <INPUT name=3D"TAXONOMY" type=3D"hidden" value=3D". . . . Fungi">   =
<INPUT name=3D"TOL" type=3D"hidden" value=3D"10">=20
  <INPUT name=3D"TOLU" type=3D"hidden" value=3D"ppm">   <INPUT =
name=3D"USERID" type=3D"hidden" value=3D"0">=20
  <INPUT name=3D"DB" type=3D"hidden" value=3D"NCBIprot">  =20
<INPUT name=3D"INTERMEDIATE" type=3D"hidden" =
value=3D"../data/20180515/F003034.dat">  =20
<INPUT name=3D"repeatSearch" type=3D"hidden" value=3D"not again">=20
<P><INPUT onclick=3D"checkQuery(1, 1766, this.form)" type=3D"button" =
value=3D"Select All">
&nbsp;&nbsp; <INPUT onclick=3D"checkQuery(0, 1766, this.form)" =
type=3D"button" value=3D"Select None">
&nbsp;&nbsp; <INPUT type=3D"submit" value=3D"Search =
Selected">&nbsp;&nbsp; <INPUT=20
name=3D"ErrTolRepeat" onclick=3D"checkQuery(1, 1766, this.form)" =
type=3D"checkbox"=20
value=3D"1"><B>Error&nbsp;tolerant</B>&nbsp;&nbsp;&nbsp;<INPUT =
onclick=3D"makeArchive(this.form); return true" type=3D"button" =
value=3D"Archive Report">=20
<P>
<TABLE border=3D"0" cellspacing=3D"0">
  <TBODY>
  <TR>
    <TD><TT><B><A =
name=3D"Hit1">1.</A>&nbsp;&nbsp;&nbsp;&nbsp;</B></TT></TD>
    <TD nowrap=3D""><TT><A =
href=3D"http://admin-pc/mascot/cgi/protein_view.pl?file=3D..%2Fdata%2F201=
80515%2FF003034.dat&amp;hit=3DGAV98631.1&amp;db_idx=3D1&amp;px=3D1&amp;av=
e_thresh=3D44&amp;_ignoreionsscorebelow=3D-1&amp;report=3D0&amp;_sigthres=
hold=3D0.05&amp;_msresflags=3D1025&amp;_msresflags2=3D258&amp;percolate=3D=
-1&amp;percolate_rt=3D0&amp;_minpeplen=3D7&amp;sessionID=3Dall_secdisable=
dsession"=20
      =
target=3D"_blank">GAV98631.1</A>&nbsp;&nbsp;&nbsp;&nbsp;<B>Mass:</B>&nbsp=
;35829&nbsp;&nbsp;&nbsp;&nbsp;<B>Score:</B>&nbsp;782&nbsp;&nbsp;&nbsp;&nb=
sp;<B>Matches:</B>&nbsp;64(64)&nbsp;&nbsp;<B>Sequences:</B>&nbsp;13(13)&n=
bsp;&nbsp;<B>emPAI:</B>&nbsp;3.39</TT></TD></TR>
  <TR>
    <TD>&nbsp;</TD>
    <TD nowrap=3D""><TT>enzyme in the non-oxidative pentose phosphate =
pathway=20
      [Lentinula edodes]</TT></TD></TR></TBODY></TABLE>
<TABLE border=3D"0" cellspacing=3D"0">
  <TBODY>
  <TR>
    <TD align=3D"RIGHT"><INPUT name=3D"INCLUDE" =
onclick=3D"SaveClicks(this,this.form)"=20
      type=3D"checkbox" value=3D"1"></TD>
    <TD nowrap=3D""><TT>Check to include this hit in error tolerant =
search or=20
      archive report</TT></TD></TR>
  <TR>
    <TD><TT>&nbsp;&nbsp;&nbsp;&nbsp;&nbsp;&nbsp;</TT></TD>
    <TD>&nbsp;</TD></TR></TBODY></TABLE>
<TABLE border=3D"0" cellspacing=3D"0" cellpadding=3D"0">
  <TBODY>
  <TR>
    <TD><TT>&nbsp;&nbsp;&nbsp;&nbsp;&nbsp;&nbsp;</TT></TD>
    <TD align=3D"RIGHT"><TT><B>Query&nbsp;&nbsp;</B></TT></TD>
    <TD align=3D"RIGHT"><TT><B>Observed&nbsp;&nbsp;</B></TT></TD>
    <TD align=3D"RIGHT" =
nowrap=3D""><TT><B>Mr(expt)&nbsp;&nbsp;</B></TT></TD>
    <TD align=3D"RIGHT" =
nowrap=3D""><TT><B>Mr(calc)&nbsp;&nbsp;</B></TT></TD>
    <TD align=3D"RIGHT"><TT><B>&nbsp;ppm&nbsp;&nbsp;</B></TT></TD>
    <TD align=3D"RIGHT"><TT><B>Miss&nbsp;</B></TT></TD>
    <TD align=3D"RIGHT"><TT><B>Score&nbsp;</B></TT></TD>
    <TD align=3D"RIGHT"><TT><B>Expect&nbsp;</B></TT></TD>
    <TD align=3D"RIGHT"><TT><B>Rank&nbsp;</B></TT></TD>
    <TD align=3D"RIGHT"><TT><B>Unique&nbsp;</B></TT></TD>
    <TD><TT><B>&nbsp;Peptide</B></TT></TD></TR>
  <TR>
    <TD align=3D"RIGHT"><INPUT name=3D"QUE" type=3D"checkbox" =
checked=3D"" value=3D"980.508328 from(491.261440,2+) =
intensity(16916516.0000) =
title(File%3a%20%22D%3a%5cLC%2dMS%20Data%5cRaw%20file%5c180509%5c180509_%=
28051%29_IN20%2eraw%22%3b%20SpectrumID%3a%20%22685%22%3b%20scans%3a%20%22=
1178%22) rtinseconds(985) scans(1178) index(684) query(271)"></TD>
    <TD align=3D"RIGHT"><TT><A onmouseover=3D"activateEl('Q271', event)" =

      onmouseout=3D"clearEl()" =
href=3D"http://admin-pc/mascot/cgi/peptide_view.pl?file=3D..%2Fdata%2F201=
80515%2FF003034.dat&amp;query=3D271&amp;hit=3D1&amp;index=3DGAV98631.1&am=
p;db_idx=3D1&amp;px=3D1&amp;section=3D5&amp;ave_thresh=3D44&amp;_ignoreio=
nsscorebelow=3D-1&amp;report=3D0&amp;_sigthreshold=3D0.05&amp;_msresflags=
=3D1025&amp;_msresflags2=3D258&amp;percolate=3D-1&amp;percolate_rt=3D0&am=
p;_minpeplen=3D7&amp;sessionID=3Dall_secdisabledsession"=20
      target=3D"_blank">271</A>&nbsp;&nbsp;</TT></TD>
    <TD align=3D"RIGHT"><TT><FONT color=3D"#ff0000"><B>  =20
      491.2614&nbsp;&nbsp;</B></FONT></TT></TD>
    <TD align=3D"RIGHT"><TT><FONT color=3D"#ff0000"><B>  =20
      980.5083&nbsp;&nbsp;</B></FONT></TT></TD>
    <TD align=3D"RIGHT"><TT><FONT color=3D"#ff0000"><B>  =20
      980.5113&nbsp;&nbsp;</B></FONT></TT></TD>
    <TD align=3D"RIGHT" nowrap=3D""><TT><FONT color=3D"#ff0000"><B>   =20
      -3.07&nbsp;</B></FONT></TT></TD>
    <TD align=3D"RIGHT"><TT><FONT=20
      color=3D"#ff0000"><B>0&nbsp;&nbsp;</B></FONT></TT></TD>
    <TD align=3D"RIGHT" nowrap=3D""><TT><FONT=20
      color=3D"#ff0000"><B>(50)&nbsp;</B></FONT></TT></TD>
    <TD align=3D"RIGHT" nowrap=3D""><TT><FONT=20
      color=3D"#ff0000"><B>0.029&nbsp;</B></FONT></TT></TD>
    <TD align=3D"RIGHT"><TT><FONT=20
      color=3D"#ff0000"><B>1&nbsp;&nbsp;</B></FONT></TT></TD>
    <TD align=3D"RIGHT"><TT><FONT=20
      color=3D"#ff0000"><B>&nbsp;&nbsp;&nbsp;&nbsp;</B></FONT></TT></TD>
    <TD nowrap=3D""><TT><FONT=20
      color=3D"#ff0000"><B>&nbsp;K.TIVMGASFR.N</B></FONT></TT></TD></TR>
  <TR>
    <TD align=3D"RIGHT"><INPUT name=3D"QUE" type=3D"checkbox" =
checked=3D"" value=3D"980.510408 from(491.262480,2+) =
intensity(2596556.0000) =
title(File%3a%20%22D%3a%5cLC%2dMS%20Data%5cRaw%20file%5c180509%5c180509_%=
28051%29_IN20%2eraw%22%3b%20SpectrumID%3a%20%22727%22%3b%20scans%3a%20%22=
1227%22) rtinseconds(1020) scans(1227) index(726) query(274)"></TD>
    <TD align=3D"RIGHT"><TT><A onmouseover=3D"activateEl('Q274', event)" =

      onmouseout=3D"clearEl()" =
href=3D"http://admin-pc/mascot/cgi/peptide_view.pl?file=3D..%2Fdata%2F201=
80515%2FF003034.dat&amp;query=3D274&amp;hit=3D1&amp;index=3DGAV98631.1&am=
p;db_idx=3D1&amp;px=3D1&amp;section=3D5&amp;ave_thresh=3D44&amp;_ignoreio=
nsscorebelow=3D-1&amp;report=3D0&amp;_sigthreshold=3D0.05&amp;_msresflags=
=3D1025&amp;_msresflags2=3D258&amp;percolate=3D-1&amp;percolate_rt=3D0&am=
p;_minpeplen=3D7&amp;sessionID=3Dall_secdisabledsession"=20
      target=3D"_blank">274</A>&nbsp;&nbsp;</TT></TD>
    <TD align=3D"RIGHT"><TT><FONT color=3D"#ff0000"><B>  =20
      491.2625&nbsp;&nbsp;</B></FONT></TT></TD>
    <TD align=3D"RIGHT"><TT><FONT color=3D"#ff0000"><B>  =20
      980.5104&nbsp;&nbsp;</B></FONT></TT></TD>
    <TD align=3D"RIGHT"><TT><FONT color=3D"#ff0000"><B>  =20
      980.5113&nbsp;&nbsp;</B></FONT></TT></TD>
    <TD align=3D"RIGHT" nowrap=3D""><TT><FONT color=3D"#ff0000"><B>   =20
      -0.95&nbsp;</B></FONT></TT></TD>
    <TD align=3D"RIGHT"><TT><FONT=20
      color=3D"#ff0000"><B>0&nbsp;&nbsp;</B></FONT></TT></TD>
    <TD align=3D"RIGHT" nowrap=3D""><TT><FONT=20
      color=3D"#ff0000"><B>(49)&nbsp;</B></FONT></TT></TD>
    <TD align=3D"RIGHT" nowrap=3D""><TT><FONT=20
      color=3D"#ff0000"><B>0.031&nbsp;</B></FONT></TT></TD>
    <TD align=3D"RIGHT"><TT><FONT=20
      color=3D"#ff0000"><B>1&nbsp;&nbsp;</B></FONT></TT></TD>
    <TD align=3D"RIGHT"><TT><FONT=20
      color=3D"#ff0000"><B>&nbsp;&nbsp;&nbsp;&nbsp;</B></FONT></TT></TD>
    <TD nowrap=3D""><TT><FONT=20
      color=3D"#ff0000"><B>&nbsp;K.TIVMGASFR.N</B></FONT></TT></TD></TR>
  <TR>
    <TD align=3D"RIGHT"><INPUT name=3D"QUE" type=3D"checkbox" =
checked=3D"" value=3D"980.598908 from(491.306730,2+) =
intensity(156851.9063) =
title(File%3a%20%22D%3a%5cLC%2dMS%20Data%5cRaw%20file%5c180509%5c180509_%=
28051%29_IN20%2eraw%22%3b%20SpectrumID%3a%20%221329%22%3b%20scans%3a%20%2=
21929%22) rtinseconds(1561) scans(1929) index(1324) query(291)"></TD>
    <TD align=3D"RIGHT"><TT><A onmouseover=3D"activateEl('Q291', event)" =

      onmouseout=3D"clearEl()" =
href=3D"http://admin-pc/mascot/cgi/peptide_view.pl?file=3D..%2Fdata%2F201=
80515%2FF003034.dat&amp;query=3D291&amp;hit=3D1&amp;index=3DGAV98631.1&am=
p;db_idx=3D1&amp;px=3D1&amp;section=3D5&amp;ave_thresh=3D44&amp;_ignoreio=
nsscorebelow=3D-1&amp;report=3D0&amp;_sigthreshold=3D0.05&amp;_msresflags=
=3D1025&amp;_msresflags2=3D258&amp;percolate=3D-1&amp;percolate_rt=3D0&am=
p;_minpeplen=3D7&amp;sessionID=3Dall_secdisabledsession"=20
      target=3D"_blank">291</A>&nbsp;&nbsp;</TT></TD>
    <TD align=3D"RIGHT"><TT><FONT color=3D"#ff0000"><B>  =20
      491.3067&nbsp;&nbsp;</B></FONT></TT></TD>
    <TD align=3D"RIGHT"><TT><FONT color=3D"#ff0000"><B>  =20
      980.5989&nbsp;&nbsp;</B></FONT></TT></TD>
    <TD align=3D"RIGHT"><TT><FONT color=3D"#ff0000"><B>  =20
      980.6018&nbsp;&nbsp;</B></FONT></TT></TD>
    <TD align=3D"RIGHT" nowrap=3D""><TT><FONT color=3D"#ff0000"><B>   =20
      -2.99&nbsp;</B></FONT></TT></TD>
    <TD align=3D"RIGHT"><TT><FONT=20
      color=3D"#ff0000"><B>0&nbsp;&nbsp;</B></FONT></TT></TD>
    <TD align=3D"RIGHT" nowrap=3D""><TT><FONT=20
      color=3D"#ff0000"><B>(44)&nbsp;</B></FONT></TT></TD>
    <TD align=3D"RIGHT" nowrap=3D""><TT><FONT=20
      color=3D"#ff0000"><B>0.012&nbsp;</B></FONT></TT></TD>
    <TD align=3D"RIGHT"><TT><FONT=20
      color=3D"#ff0000"><B>1&nbsp;&nbsp;</B></FONT></TT></TD>
    <TD align=3D"RIGHT"><TT><FONT=20
      color=3D"#ff0000"><B>&nbsp;&nbsp;&nbsp;&nbsp;</B></FONT></TT></TD>
    <TD nowrap=3D""><TT><FONT=20
      color=3D"#ff0000"><B>&nbsp;K.EILAIIPGR.V</B></FONT></TT></TD></TR>
  <TR>
    <TD align=3D"RIGHT"><INPUT name=3D"QUE" type=3D"checkbox" =
checked=3D"" value=3D"980.599148 from(491.306850,2+) =
intensity(12098.9668) =
title(File%3a%20%22D%3a%5cLC%2dMS%20Data%5cRaw%20file%5c180509%5c180509_%=
28051%29_IN20%2eraw%22%3b%20SpectrumID%3a%20%221538%22%3b%20scans%3a%20%2=
22338%22) rtinseconds(1916) scans(2338) index(1533) query(294)"></TD>
    <TD align=3D"RIGHT"><TT><A onmouseover=3D"activateEl('Q294', event)" =

      onmouseout=3D"clearEl()" =
href=3D"http://admin-pc/mascot/cgi/peptide_view.pl?file=3D..%2Fdata%2F201=
80515%2FF003034.dat&amp;query=3D294&amp;hit=3D1&amp;index=3DGAV98631.1&am=
p;db_idx=3D1&amp;px=3D1&amp;section=3D5&amp;ave_thresh=3D44&amp;_ignoreio=
nsscorebelow=3D-1&amp;report=3D0&amp;_sigthreshold=3D0.05&amp;_msresflags=
=3D1025&amp;_msresflags2=3D258&amp;percolate=3D-1&amp;percolate_rt=3D0&am=
p;_minpeplen=3D7&amp;sessionID=3Dall_secdisabledsession"=20
      target=3D"_blank">294</A>&nbsp;&nbsp;</TT></TD>
    <TD align=3D"RIGHT"><TT><FONT color=3D"#ff0000"><B>  =20
      491.3069&nbsp;&nbsp;</B></FONT></TT></TD>
    <TD align=3D"RIGHT"><TT><FONT color=3D"#ff0000"><B>  =20
      980.5991&nbsp;&nbsp;</B></FONT></TT></TD>
    <TD align=3D"RIGHT"><TT><FONT color=3D"#ff0000"><B>  =20
      980.6018&nbsp;&nbsp;</B></FONT></TT></TD>
    <TD align=3D"RIGHT" nowrap=3D""><TT><FONT color=3D"#ff0000"><B>   =20
      -2.74&nbsp;</B></FONT></TT></TD>
    <TD align=3D"RIGHT"><TT><FONT=20
      color=3D"#ff0000"><B>0&nbsp;&nbsp;</B></FONT></TT></TD>
    <TD align=3D"RIGHT" nowrap=3D""><TT><FONT=20
      color=3D"#ff0000"><B>52&nbsp;&nbsp;</B></FONT></TT></TD>
    <TD align=3D"RIGHT" nowrap=3D""><TT><FONT=20
      color=3D"#ff0000"><B>0.0019&nbsp;</B></FONT></TT></TD>
    <TD align=3D"RIGHT"><TT><FONT=20
      color=3D"#ff0000"><B>1&nbsp;&nbsp;</B></FONT></TT></TD>
    <TD align=3D"RIGHT"><TT><FONT=20
      color=3D"#ff0000"><B>&nbsp;&nbsp;&nbsp;&nbsp;</B></FONT></TT></TD>
    <TD nowrap=3D""><TT><FONT=20
      color=3D"#ff0000"><B>&nbsp;K.EILAIIPGR.V</B></FONT></TT></TD></TR>
  <TR>
    <TD align=3D"RIGHT"><INPUT name=3D"QUE" type=3D"checkbox" =
checked=3D"" value=3D"980.599148 from(491.306850,2+) =
intensity(709908.2500) =
title(File%3a%20%22D%3a%5cLC%2dMS%20Data%5cRaw%20file%5c180509%5c180509_%=
28051%29_IN20%2eraw%22%3b%20SpectrumID%3a%20%221034%22%3b%20scans%3a%20%2=
21585%22) rtinseconds(1290) scans(1585) index(1032) query(295)"></TD>
    <TD align=3D"RIGHT"><TT><A onmouseover=3D"activateEl('Q295', event)" =

      onmouseout=3D"clearEl()" =
href=3D"http://admin-pc/mascot/cgi/peptide_view.pl?file=3D..%2Fdata%2F201=
80515%2FF003034.dat&amp;query=3D295&amp;hit=3D1&amp;index=3DGAV98631.1&am=
p;db_idx=3D1&amp;px=3D1&amp;section=3D5&amp;ave_thresh=3D44&amp;_ignoreio=
nsscorebelow=3D-1&amp;report=3D0&amp;_sigthreshold=3D0.05&amp;_msresflags=
=3D1025&amp;_msresflags2=3D258&amp;percolate=3D-1&amp;percolate_rt=3D0&am=
p;_minpeplen=3D7&amp;sessionID=3Dall_secdisabledsession"=20
      target=3D"_blank">295</A>&nbsp;&nbsp;</TT></TD>
    <TD align=3D"RIGHT"><TT><FONT color=3D"#ff0000"><B>  =20
      491.3069&nbsp;&nbsp;</B></FONT></TT></TD>
    <TD align=3D"RIGHT"><TT><FONT color=3D"#ff0000"><B>  =20
      980.5991&nbsp;&nbsp;</B></FONT></TT></TD>
    <TD align=3D"RIGHT"><TT><FONT color=3D"#ff0000"><B>  =20
      980.6018&nbsp;&nbsp;</B></FONT></TT></TD>
    <TD align=3D"RIGHT" nowrap=3D""><TT><FONT color=3D"#ff0000"><B>   =20
      -2.74&nbsp;</B></FONT></TT></TD>
    <TD align=3D"RIGHT"><TT><FONT=20
      color=3D"#ff0000"><B>0&nbsp;&nbsp;</B></FONT></TT></TD>
    <TD align=3D"RIGHT" nowrap=3D""><TT><FONT=20
      color=3D"#ff0000"><B>(47)&nbsp;</B></FONT></TT></TD>
    <TD align=3D"RIGHT" nowrap=3D""><TT><FONT=20
      color=3D"#ff0000"><B>0.0061&nbsp;</B></FONT></TT></TD>
    <TD align=3D"RIGHT"><TT><FONT=20
      color=3D"#ff0000"><B>1&nbsp;&nbsp;</B></FONT></TT></TD>
    <TD align=3D"RIGHT"><TT><FONT=20
      color=3D"#ff0000"><B>&nbsp;&nbsp;&nbsp;&nbsp;</B></FONT></TT></TD>
    <TD nowrap=3D""><TT><FONT=20
      color=3D"#ff0000"><B>&nbsp;K.EILAIIPGR.V</B></FONT></TT></TD></TR>
  <TR>
    <TD align=3D"RIGHT"><INPUT name=3D"QUE" type=3D"checkbox" =
checked=3D"" value=3D"980.599468 from(491.307010,2+) =
intensity(36203.9609) =
title(File%3a%20%22D%3a%5cLC%2dMS%20Data%5cRaw%20file%5c180509%5c180509_%=
28051%29_IN20%2eraw%22%3b%20SpectrumID%3a%20%221497%22%3b%20scans%3a%20%2=
22233%22) rtinseconds(1822) scans(2233) index(1492) query(298)"></TD>
    <TD align=3D"RIGHT"><TT><A onmouseover=3D"activateEl('Q298', event)" =

      onmouseout=3D"clearEl()" =
href=3D"http://admin-pc/mascot/cgi/peptide_view.pl?file=3D..%2Fdata%2F201=
80515%2FF003034.dat&amp;query=3D298&amp;hit=3D1&amp;index=3DGAV98631.1&am=
p;db_idx=3D1&amp;px=3D1&amp;section=3D5&amp;ave_thresh=3D44&amp;_ignoreio=
nsscorebelow=3D-1&amp;report=3D0&amp;_sigthreshold=3D0.05&amp;_msresflags=
=3D1025&amp;_msresflags2=3D258&amp;percolate=3D-1&amp;percolate_rt=3D0&am=
p;_minpeplen=3D7&amp;sessionID=3Dall_secdisabledsession"=20
      target=3D"_blank">298</A>&nbsp;&nbsp;</TT></TD>
    <TD align=3D"RIGHT"><TT><FONT color=3D"#ff0000"><B>  =20
      491.3070&nbsp;&nbsp;</B></FONT></TT></TD>
    <TD align=3D"RIGHT"><TT><FONT color=3D"#ff0000"><B>  =20
      980.5995&nbsp;&nbsp;</B></FONT></TT></TD>
    <TD align=3D"RIGHT"><TT><FONT color=3D"#ff0000"><B>  =20
      980.6018&nbsp;&nbsp;</B></FONT></TT></TD>
    <TD align=3D"RIGHT" nowrap=3D""><TT><FONT color=3D"#ff0000"><B>   =20
      -2.42&nbsp;</B></FONT></TT></TD>
    <TD align=3D"RIGHT"><TT><FONT=20
      color=3D"#ff0000"><B>0&nbsp;&nbsp;</B></FONT></TT></TD>
    <TD align=3D"RIGHT" nowrap=3D""><TT><FONT=20
      color=3D"#ff0000"><B>(42)&nbsp;</B></FONT></TT></TD>
    <TD align=3D"RIGHT" nowrap=3D""><TT><FONT=20
      color=3D"#ff0000"><B>0.019&nbsp;</B></FONT></TT></TD>
    <TD align=3D"RIGHT"><TT><FONT=20
      color=3D"#ff0000"><B>1&nbsp;&nbsp;</B></FONT></TT></TD>
    <TD align=3D"RIGHT"><TT><FONT=20
      color=3D"#ff0000"><B>&nbsp;&nbsp;&nbsp;&nbsp;</B></FONT></TT></TD>
    <TD nowrap=3D""><TT><FONT=20
      color=3D"#ff0000"><B>&nbsp;K.EILAIIPGR.V</B></FONT></TT></TD></TR>
  <TR>
    <TD align=3D"RIGHT"><INPUT name=3D"QUE" type=3D"checkbox" =
checked=3D"" value=3D"980.599888 from(491.307220,2+) =
intensity(45001220.0000) =
title(File%3a%20%22D%3a%5cLC%2dMS%20Data%5cRaw%20file%5c180509%5c180509_%=
28051%29_IN20%2eraw%22%3b%20SpectrumID%3a%20%22853%22%3b%20scans%3a%20%22=
1374%22) rtinseconds(1127) scans(1374) index(852) query(300)"></TD>
    <TD align=3D"RIGHT"><TT><A onmouseover=3D"activateEl('Q300', event)" =

      onmouseout=3D"clearEl()" =
href=3D"http://admin-pc/mascot/cgi/peptide_view.pl?file=3D..%2Fdata%2F201=
80515%2FF003034.dat&amp;query=3D300&amp;hit=3D1&amp;index=3DGAV98631.1&am=
p;db_idx=3D1&amp;px=3D1&amp;section=3D5&amp;ave_thresh=3D44&amp;_ignoreio=
nsscorebelow=3D-1&amp;report=3D0&amp;_sigthreshold=3D0.05&amp;_msresflags=
=3D1025&amp;_msresflags2=3D258&amp;percolate=3D-1&amp;percolate_rt=3D0&am=
p;_minpeplen=3D7&amp;sessionID=3Dall_secdisabledsession"=20
      target=3D"_blank">300</A>&nbsp;&nbsp;</TT></TD>
    <TD align=3D"RIGHT"><TT><FONT color=3D"#ff0000"><B>  =20
      491.3072&nbsp;&nbsp;</B></FONT></TT></TD>
    <TD align=3D"RIGHT"><TT><FONT color=3D"#ff0000"><B>  =20
      980.5999&nbsp;&nbsp;</B></FONT></TT></TD>
    <TD align=3D"RIGHT"><TT><FONT color=3D"#ff0000"><B>  =20
      980.6018&nbsp;&nbsp;</B></FONT></TT></TD>
    <TD align=3D"RIGHT" nowrap=3D""><TT><FONT color=3D"#ff0000"><B>   =20
      -1.99&nbsp;</B></FONT></TT></TD>
    <TD align=3D"RIGHT"><TT><FONT=20
      color=3D"#ff0000"><B>0&nbsp;&nbsp;</B></FONT></TT></TD>
    <TD align=3D"RIGHT" nowrap=3D""><TT><FONT=20
      color=3D"#ff0000"><B>(48)&nbsp;</B></FONT></TT></TD>
    <TD align=3D"RIGHT" nowrap=3D""><TT><FONT=20
      color=3D"#ff0000"><B>0.0051&nbsp;</B></FONT></TT></TD>
    <TD align=3D"RIGHT"><TT><FONT=20
      color=3D"#ff0000"><B>1&nbsp;&nbsp;</B></FONT></TT></TD>
    <TD align=3D"RIGHT"><TT><FONT=20
      color=3D"#ff0000"><B>&nbsp;&nbsp;&nbsp;&nbsp;</B></FONT></TT></TD>
    <TD nowrap=3D""><TT><FONT=20
      color=3D"#ff0000"><B>&nbsp;K.EILAIIPGR.V</B></FONT></TT></TD></TR>
  <TR>
    <TD align=3D"RIGHT"><INPUT name=3D"QUE" type=3D"checkbox" =
checked=3D"" value=3D"980.600448 from(491.307500,2+) =
intensity(249086.2188) =
title(File%3a%20%22D%3a%5cLC%2dMS%20Data%5cRaw%20file%5c180509%5c180509_%=
28051%29_IN20%2eraw%22%3b%20SpectrumID%3a%20%221178%22%3b%20scans%3a%20%2=
21753%22) rtinseconds(1421) scans(1753) index(1173) query(306)"></TD>
    <TD align=3D"RIGHT"><TT><A onmouseover=3D"activateEl('Q306', event)" =

      onmouseout=3D"clearEl()" =
href=3D"http://admin-pc/mascot/cgi/peptide_view.pl?file=3D..%2Fdata%2F201=
80515%2FF003034.dat&amp;query=3D306&amp;hit=3D1&amp;index=3DGAV98631.1&am=
p;db_idx=3D1&amp;px=3D1&amp;section=3D5&amp;ave_thresh=3D44&amp;_ignoreio=
nsscorebelow=3D-1&amp;report=3D0&amp;_sigthreshold=3D0.05&amp;_msresflags=
=3D1025&amp;_msresflags2=3D258&amp;percolate=3D-1&amp;percolate_rt=3D0&am=
p;_minpeplen=3D7&amp;sessionID=3Dall_secdisabledsession"=20
      target=3D"_blank">306</A>&nbsp;&nbsp;</TT></TD>
    <TD align=3D"RIGHT"><TT><FONT color=3D"#ff0000"><B>  =20
      491.3075&nbsp;&nbsp;</B></FONT></TT></TD>
    <TD align=3D"RIGHT"><TT><FONT color=3D"#ff0000"><B>  =20
      980.6004&nbsp;&nbsp;</B></FONT></TT></TD>
    <TD align=3D"RIGHT"><TT><FONT color=3D"#ff0000"><B>  =20
      980.6018&nbsp;&nbsp;</B></FONT></TT></TD>
    <TD align=3D"RIGHT" nowrap=3D""><TT><FONT color=3D"#ff0000"><B>   =20
      -1.42&nbsp;</B></FONT></TT></TD>
    <TD align=3D"RIGHT"><TT><FONT=20
      color=3D"#ff0000"><B>0&nbsp;&nbsp;</B></FONT></TT></TD>
    <TD align=3D"RIGHT" nowrap=3D""><TT><FONT=20
      color=3D"#ff0000"><B>(39)&nbsp;</B></FONT></TT></TD>
    <TD align=3D"RIGHT" nowrap=3D""><TT><FONT=20
      color=3D"#ff0000"><B>0.031&nbsp;</B></FONT></TT></TD>
    <TD align=3D"RIGHT"><TT><FONT=20
      color=3D"#ff0000"><B>1&nbsp;&nbsp;</B></FONT></TT></TD>
    <TD align=3D"RIGHT"><TT><FONT=20
      color=3D"#ff0000"><B>&nbsp;&nbsp;&nbsp;&nbsp;</B></FONT></TT></TD>
    <TD nowrap=3D""><TT><FONT=20
      color=3D"#ff0000"><B>&nbsp;K.EILAIIPGR.V</B></FONT></TT></TD></TR>
  <TR>
    <TD align=3D"RIGHT"><INPUT name=3D"QUE" type=3D"checkbox" =
checked=3D"" value=3D"980.600628 from(491.307590,2+) =
intensity(62221.3828) =
title(File%3a%20%22D%3a%5cLC%2dMS%20Data%5cRaw%20file%5c180509%5c180509_%=
28051%29_IN20%2eraw%22%3b%20SpectrumID%3a%20%221480%22%3b%20scans%3a%20%2=
22145%22) rtinseconds(1739) scans(2145) index(1475) query(310)"></TD>
    <TD align=3D"RIGHT"><TT><A onmouseover=3D"activateEl('Q310', event)" =

      onmouseout=3D"clearEl()" =
href=3D"http://admin-pc/mascot/cgi/peptide_view.pl?file=3D..%2Fdata%2F201=
80515%2FF003034.dat&amp;query=3D310&amp;hit=3D1&amp;index=3DGAV98631.1&am=
p;db_idx=3D1&amp;px=3D1&amp;section=3D5&amp;ave_thresh=3D44&amp;_ignoreio=
nsscorebelow=3D-1&amp;report=3D0&amp;_sigthreshold=3D0.05&amp;_msresflags=
=3D1025&amp;_msresflags2=3D258&amp;percolate=3D-1&amp;percolate_rt=3D0&am=
p;_minpeplen=3D7&amp;sessionID=3Dall_secdisabledsession"=20
      target=3D"_blank">310</A>&nbsp;&nbsp;</TT></TD>
    <TD align=3D"RIGHT"><TT><FONT color=3D"#ff0000"><B>  =20
      491.3076&nbsp;&nbsp;</B></FONT></TT></TD>
    <TD align=3D"RIGHT"><TT><FONT color=3D"#ff0000"><B>  =20
      980.6006&nbsp;&nbsp;</B></FONT></TT></TD>
    <TD align=3D"RIGHT"><TT><FONT color=3D"#ff0000"><B>  =20
      980.6018&nbsp;&nbsp;</B></FONT></TT></TD>
    <TD align=3D"RIGHT" nowrap=3D""><TT><FONT color=3D"#ff0000"><B>   =20
      -1.23&nbsp;</B></FONT></TT></TD>
    <TD align=3D"RIGHT"><TT><FONT=20
      color=3D"#ff0000"><B>0&nbsp;&nbsp;</B></FONT></TT></TD>
    <TD align=3D"RIGHT" nowrap=3D""><TT><FONT=20
      color=3D"#ff0000"><B>(40)&nbsp;</B></FONT></TT></TD>
    <TD align=3D"RIGHT" nowrap=3D""><TT><FONT=20
      color=3D"#ff0000"><B>0.026&nbsp;</B></FONT></TT></TD>
    <TD align=3D"RIGHT"><TT><FONT=20
      color=3D"#ff0000"><B>1&nbsp;&nbsp;</B></FONT></TT></TD>
    <TD align=3D"RIGHT"><TT><FONT=20
      color=3D"#ff0000"><B>&nbsp;&nbsp;&nbsp;&nbsp;</B></FONT></TT></TD>
    <TD nowrap=3D""><TT><FONT=20
      color=3D"#ff0000"><B>&nbsp;K.EILAIIPGR.V</B></FONT></TT></TD></TR>
  <TR>
    <TD align=3D"RIGHT"><INPUT name=3D"QUE" type=3D"checkbox" =
checked=3D"" value=3D"996.502288 from(499.258420,2+) =
intensity(28246354.0000) =
title(File%3a%20%22D%3a%5cLC%2dMS%20Data%5cRaw%20file%5c180509%5c180509_%=
28051%29_IN20%2eraw%22%3b%20SpectrumID%3a%20%22499%22%3b%20scans%3a%20%22=
961%22) rtinseconds(833) scans(961) index(498) query(337)"></TD>
    <TD align=3D"RIGHT"><TT><A onmouseover=3D"activateEl('Q337', event)" =

      onmouseout=3D"clearEl()" =
href=3D"http://admin-pc/mascot/cgi/peptide_view.pl?file=3D..%2Fdata%2F201=
80515%2FF003034.dat&amp;query=3D337&amp;hit=3D1&amp;index=3DGAV98631.1&am=
p;db_idx=3D1&amp;px=3D1&amp;section=3D5&amp;ave_thresh=3D44&amp;_ignoreio=
nsscorebelow=3D-1&amp;report=3D0&amp;_sigthreshold=3D0.05&amp;_msresflags=
=3D1025&amp;_msresflags2=3D258&amp;percolate=3D-1&amp;percolate_rt=3D0&am=
p;_minpeplen=3D7&amp;sessionID=3Dall_secdisabledsession"=20
      target=3D"_blank">337</A>&nbsp;&nbsp;</TT></TD>
    <TD align=3D"RIGHT"><TT><FONT color=3D"#ff0000"><B>  =20
      499.2584&nbsp;&nbsp;</B></FONT></TT></TD>
    <TD align=3D"RIGHT"><TT><FONT color=3D"#ff0000"><B>  =20
      996.5023&nbsp;&nbsp;</B></FONT></TT></TD>
    <TD align=3D"RIGHT"><TT><FONT color=3D"#ff0000"><B>  =20
      996.5063&nbsp;&nbsp;</B></FONT></TT></TD>
    <TD align=3D"RIGHT" nowrap=3D""><TT><FONT color=3D"#ff0000"><B>   =20
      -3.98&nbsp;</B></FONT></TT></TD>
    <TD align=3D"RIGHT"><TT><FONT=20
      color=3D"#ff0000"><B>0&nbsp;&nbsp;</B></FONT></TT></TD>
    <TD align=3D"RIGHT" nowrap=3D""><TT><FONT=20
      color=3D"#ff0000"><B>52&nbsp;&nbsp;</B></FONT></TT></TD>
    <TD align=3D"RIGHT" nowrap=3D""><TT><FONT=20
      color=3D"#ff0000"><B>0.016&nbsp;</B></FONT></TT></TD>
    <TD align=3D"RIGHT"><TT><FONT=20
      color=3D"#ff0000"><B>1&nbsp;&nbsp;</B></FONT></TT></TD>
    <TD align=3D"RIGHT"><TT><FONT=20
      color=3D"#ff0000"><B>&nbsp;&nbsp;&nbsp;&nbsp;</B></FONT></TT></TD>
    <TD nowrap=3D""><TT><FONT =
color=3D"#ff0000"><B>&nbsp;K.TIV<U>M</U>GASFR.N +=20
      Oxidation (M)</B></FONT></TT></TD></TR>
  <TR>
    <TD align=3D"RIGHT"><INPUT name=3D"QUE" type=3D"checkbox" =
checked=3D"" value=3D"1037.537448 from(519.776000,2+) =
intensity(8721396.0000) =
title(File%3a%20%22D%3a%5cLC%2dMS%20Data%5cRaw%20file%5c180509%5c180509_%=
28051%29_IN20%2eraw%22%3b%20SpectrumID%3a%20%22124%22%3b%20scans%3a%20%22=
523%22) rtinseconds(515) scans(523) index(123) query(450)"></TD>
    <TD align=3D"RIGHT"><TT><A onmouseover=3D"activateEl('Q450', event)" =

      onmouseout=3D"clearEl()" =
href=3D"http://admin-pc/mascot/cgi/peptide_view.pl?file=3D..%2Fdata%2F201=
80515%2FF003034.dat&amp;query=3D450&amp;hit=3D2&amp;index=3DGAV98631.1&am=
p;db_idx=3D1&amp;px=3D1&amp;section=3D5&amp;ave_thresh=3D44&amp;_ignoreio=
nsscorebelow=3D-1&amp;report=3D0&amp;_sigthreshold=3D0.05&amp;_msresflags=
=3D1025&amp;_msresflags2=3D258&amp;percolate=3D-1&amp;percolate_rt=3D0&am=
p;_minpeplen=3D7&amp;sessionID=3Dall_secdisabledsession"=20
      target=3D"_blank">450</A>&nbsp;&nbsp;</TT></TD>
    <TD align=3D"RIGHT"><TT><FONT color=3D"#ff0000"><B>  =20
      519.7760&nbsp;&nbsp;</B></FONT></TT></TD>
    <TD align=3D"RIGHT"><TT><FONT color=3D"#ff0000"><B> =20
      1037.5374&nbsp;&nbsp;</B></FONT></TT></TD>
    <TD align=3D"RIGHT"><TT><FONT color=3D"#ff0000"><B> =20
      1037.5393&nbsp;&nbsp;</B></FONT></TT></TD>
    <TD align=3D"RIGHT" nowrap=3D""><TT><FONT color=3D"#ff0000"><B>   =20
      -1.79&nbsp;</B></FONT></TT></TD>
    <TD align=3D"RIGHT"><TT><FONT=20
      color=3D"#ff0000"><B>1&nbsp;&nbsp;</B></FONT></TT></TD>
    <TD align=3D"RIGHT" nowrap=3D""><TT><FONT=20
      color=3D"#ff0000"><B>48&nbsp;&nbsp;</B></FONT></TT></TD>
    <TD align=3D"RIGHT" nowrap=3D""><TT><FONT=20
      color=3D"#ff0000"><B>0.026&nbsp;</B></FONT></TT></TD>
    <TD align=3D"RIGHT"><TT><FONT=20
      color=3D"#ff0000"><B>1&nbsp;&nbsp;</B></FONT></TT></TD>
    <TD align=3D"RIGHT"><TT><FONT=20
      color=3D"#ff0000"><B>&nbsp;&nbsp;&nbsp;&nbsp;</B></FONT></TT></TD>
    <TD nowrap=3D""><TT><FONT=20
      color=3D"#ff0000"><B>&nbsp;R.LSFDKEATK.A</B></FONT></TT></TD></TR>
  <TR>
    <TD align=3D"RIGHT"><INPUT name=3D"QUE" type=3D"checkbox" =
checked=3D"" value=3D"1078.648648 from(540.331600,2+) =
intensity(1333272.1250) =
title(File%3a%20%22D%3a%5cLC%2dMS%20Data%5cRaw%20file%5c180509%5c180509_%=
28051%29_IN20%2eraw%22%3b%20SpectrumID%3a%20%2289%22%3b%20scans%3a%20%224=
82%22) rtinseconds(486) scans(482) index(88) query(509)"></TD>
    <TD align=3D"RIGHT"><TT><A onmouseover=3D"activateEl('Q509', event)" =

      onmouseout=3D"clearEl()" =
href=3D"http://admin-pc/mascot/cgi/peptide_view.pl?file=3D..%2Fdata%2F201=
80515%2FF003034.dat&amp;query=3D509&amp;hit=3D1&amp;index=3DGAV98631.1&am=
p;db_idx=3D1&amp;px=3D1&amp;section=3D5&amp;ave_thresh=3D44&amp;_ignoreio=
nsscorebelow=3D-1&amp;report=3D0&amp;_sigthreshold=3D0.05&amp;_msresflags=
=3D1025&amp;_msresflags2=3D258&amp;percolate=3D-1&amp;percolate_rt=3D0&am=
p;_minpeplen=3D7&amp;sessionID=3Dall_secdisabledsession"=20
      target=3D"_blank">509</A>&nbsp;&nbsp;</TT></TD>
    <TD align=3D"RIGHT"><TT><FONT color=3D"#ff0000"><B>  =20
      540.3316&nbsp;&nbsp;</B></FONT></TT></TD>
    <TD align=3D"RIGHT"><TT><FONT color=3D"#ff0000"><B> =20
      1078.6486&nbsp;&nbsp;</B></FONT></TT></TD>
    <TD align=3D"RIGHT"><TT><FONT color=3D"#ff0000"><B> =20
      1078.6498&nbsp;&nbsp;</B></FONT></TT></TD>
    <TD align=3D"RIGHT" nowrap=3D""><TT><FONT color=3D"#ff0000"><B>   =20
      -1.11&nbsp;</B></FONT></TT></TD>
    <TD align=3D"RIGHT"><TT><FONT=20
      color=3D"#ff0000"><B>1&nbsp;&nbsp;</B></FONT></TT></TD>
    <TD align=3D"RIGHT" nowrap=3D""><TT><FONT=20
      color=3D"#ff0000"><B>50&nbsp;&nbsp;</B></FONT></TT></TD>
    <TD align=3D"RIGHT" nowrap=3D""><TT><FONT=20
      color=3D"#ff0000"><B>0.0032&nbsp;</B></FONT></TT></TD>
    <TD align=3D"RIGHT"><TT><FONT=20
      color=3D"#ff0000"><B>1&nbsp;&nbsp;</B></FONT></TT></TD>
    <TD align=3D"RIGHT"><TT><FONT=20
      color=3D"#ff0000"><B>U&nbsp;&nbsp;&nbsp;</B></FONT></TT></TD>
    <TD nowrap=3D""><TT><FONT=20
      =
color=3D"#ff0000"><B>&nbsp;R.LIDAAIKHAK.S</B></FONT></TT></TD></TR>
  <TR>
    <TD align=3D"RIGHT"><INPUT name=3D"QUE" type=3D"checkbox" =
checked=3D"" value=3D"1106.555268 from(554.284910,2+) =
intensity(1820882.8750) =
title(File%3a%20%22D%3a%5cLC%2dMS%20Data%5cRaw%20file%5c180509%5c180509_%=
28051%29_IN20%2eraw%22%3b%20SpectrumID%3a%20%22246%22%3b%20scans%3a%20%22=
665%22) rtinseconds(617) scans(665) index(245) query(535)"></TD>
    <TD align=3D"RIGHT"><TT><A onmouseover=3D"activateEl('Q535', event)" =

      onmouseout=3D"clearEl()" =
href=3D"http://admin-pc/mascot/cgi/peptide_view.pl?file=3D..%2Fdata%2F201=
80515%2FF003034.dat&amp;query=3D535&amp;hit=3D1&amp;index=3DGAV98631.1&am=
p;db_idx=3D1&amp;px=3D1&amp;section=3D5&amp;ave_thresh=3D44&amp;_ignoreio=
nsscorebelow=3D-1&amp;report=3D0&amp;_sigthreshold=3D0.05&amp;_msresflags=
=3D1025&amp;_msresflags2=3D258&amp;percolate=3D-1&amp;percolate_rt=3D0&am=
p;_minpeplen=3D7&amp;sessionID=3Dall_secdisabledsession"=20
      target=3D"_blank">535</A>&nbsp;&nbsp;</TT></TD>
    <TD align=3D"RIGHT"><TT><FONT color=3D"#ff0000"><B>  =20
      554.2849&nbsp;&nbsp;</B></FONT></TT></TD>
    <TD align=3D"RIGHT"><TT><FONT color=3D"#ff0000"><B> =20
      1106.5553&nbsp;&nbsp;</B></FONT></TT></TD>
    <TD align=3D"RIGHT"><TT><FONT color=3D"#ff0000"><B> =20
      1106.5608&nbsp;&nbsp;</B></FONT></TT></TD>
    <TD align=3D"RIGHT" nowrap=3D""><TT><FONT color=3D"#ff0000"><B>   =20
      -4.96&nbsp;</B></FONT></TT></TD>
    <TD align=3D"RIGHT"><TT><FONT=20
      color=3D"#ff0000"><B>1&nbsp;&nbsp;</B></FONT></TT></TD>
    <TD align=3D"RIGHT" nowrap=3D""><TT><FONT=20
      color=3D"#ff0000"><B>(56)&nbsp;</B></FONT></TT></TD>
    <TD align=3D"RIGHT" nowrap=3D""><TT><FONT=20
      color=3D"#ff0000"><B>0.0074&nbsp;</B></FONT></TT></TD>
    <TD align=3D"RIGHT"><TT><FONT=20
      color=3D"#ff0000"><B>1&nbsp;&nbsp;</B></FONT></TT></TD>
    <TD align=3D"RIGHT"><TT><FONT=20
      color=3D"#ff0000"><B>U&nbsp;&nbsp;&nbsp;</B></FONT></TT></TD>
    <TD nowrap=3D""><TT><FONT=20
      =
color=3D"#ff0000"><B>&nbsp;K.FAEDGEALKK.V</B></FONT></TT></TD></TR>
  <TR>
    <TD align=3D"RIGHT"><INPUT name=3D"QUE" type=3D"checkbox" =
checked=3D"" value=3D"1106.556488 from(554.285520,2+) =
intensity(315563.3125) =
title(File%3a%20%22D%3a%5cLC%2dMS%20Data%5cRaw%20file%5c180509%5c180509_%=
28051%29_IN20%2eraw%22%3b%20SpectrumID%3a%20%22431%22%3b%20scans%3a%20%22=
881%22) rtinseconds(775) scans(881) index(430) query(538)"></TD>
    <TD align=3D"RIGHT"><TT><A onmouseover=3D"activateEl('Q538', event)" =

      onmouseout=3D"clearEl()" =
href=3D"http://admin-pc/mascot/cgi/peptide_view.pl?file=3D..%2Fdata%2F201=
80515%2FF003034.dat&amp;query=3D538&amp;hit=3D1&amp;index=3DGAV98631.1&am=
p;db_idx=3D1&amp;px=3D1&amp;section=3D5&amp;ave_thresh=3D44&amp;_ignoreio=
nsscorebelow=3D-1&amp;report=3D0&amp;_sigthreshold=3D0.05&amp;_msresflags=
=3D1025&amp;_msresflags2=3D258&amp;percolate=3D-1&amp;percolate_rt=3D0&am=
p;_minpeplen=3D7&amp;sessionID=3Dall_secdisabledsession"=20
      target=3D"_blank">538</A>&nbsp;&nbsp;</TT></TD>
    <TD align=3D"RIGHT"><TT><FONT color=3D"#ff0000"><B>  =20
      554.2855&nbsp;&nbsp;</B></FONT></TT></TD>
    <TD align=3D"RIGHT"><TT><FONT color=3D"#ff0000"><B> =20
      1106.5565&nbsp;&nbsp;</B></FONT></TT></TD>
    <TD align=3D"RIGHT"><TT><FONT color=3D"#ff0000"><B> =20
      1106.5608&nbsp;&nbsp;</B></FONT></TT></TD>
    <TD align=3D"RIGHT" nowrap=3D""><TT><FONT color=3D"#ff0000"><B>   =20
      -3.86&nbsp;</B></FONT></TT></TD>
    <TD align=3D"RIGHT"><TT><FONT=20
      color=3D"#ff0000"><B>1&nbsp;&nbsp;</B></FONT></TT></TD>
    <TD align=3D"RIGHT" nowrap=3D""><TT><FONT=20
      color=3D"#ff0000"><B>(53)&nbsp;</B></FONT></TT></TD>
    <TD align=3D"RIGHT" nowrap=3D""><TT><FONT=20
      color=3D"#ff0000"><B>0.014&nbsp;</B></FONT></TT></TD>
    <TD align=3D"RIGHT"><TT><FONT=20
      color=3D"#ff0000"><B>1&nbsp;&nbsp;</B></FONT></TT></TD>
    <TD align=3D"RIGHT"><TT><FONT=20
      color=3D"#ff0000"><B>U&nbsp;&nbsp;&nbsp;</B></FONT></TT></TD>
    <TD nowrap=3D""><TT><FONT=20
      =
color=3D"#ff0000"><B>&nbsp;K.FAEDGEALKK.V</B></FONT></TT></TD></TR>
  <TR>
    <TD align=3D"RIGHT"><INPUT name=3D"QUE" type=3D"checkbox" =
checked=3D"" value=3D"1106.556608 from(554.285580,2+) =
intensity(795379.0625) =
title(File%3a%20%22D%3a%5cLC%2dMS%20Data%5cRaw%20file%5c180509%5c180509_%=
28051%29_IN20%2eraw%22%3b%20SpectrumID%3a%20%22319%22%3b%20scans%3a%20%22=
750%22) rtinseconds(679) scans(750) index(318) query(539)"></TD>
    <TD align=3D"RIGHT"><TT><A onmouseover=3D"activateEl('Q539', event)" =

      onmouseout=3D"clearEl()" =
href=3D"http://admin-pc/mascot/cgi/peptide_view.pl?file=3D..%2Fdata%2F201=
80515%2FF003034.dat&amp;query=3D539&amp;hit=3D1&amp;index=3DGAV98631.1&am=
p;db_idx=3D1&amp;px=3D1&amp;section=3D5&amp;ave_thresh=3D44&amp;_ignoreio=
nsscorebelow=3D-1&amp;report=3D0&amp;_sigthreshold=3D0.05&amp;_msresflags=
=3D1025&amp;_msresflags2=3D258&amp;percolate=3D-1&amp;percolate_rt=3D0&am=
p;_minpeplen=3D7&amp;sessionID=3Dall_secdisabledsession"=20
      target=3D"_blank">539</A>&nbsp;&nbsp;</TT></TD>
    <TD align=3D"RIGHT"><TT><FONT color=3D"#ff0000"><B>  =20
      554.2856&nbsp;&nbsp;</B></FONT></TT></TD>
    <TD align=3D"RIGHT"><TT><FONT color=3D"#ff0000"><B> =20
      1106.5566&nbsp;&nbsp;</B></FONT></TT></TD>
    <TD align=3D"RIGHT"><TT><FONT color=3D"#ff0000"><B> =20
      1106.5608&nbsp;&nbsp;</B></FONT></TT></TD>
    <TD align=3D"RIGHT" nowrap=3D""><TT><FONT color=3D"#ff0000"><B>   =20
      -3.75&nbsp;</B></FONT></TT></TD>
    <TD align=3D"RIGHT"><TT><FONT=20
      color=3D"#ff0000"><B>1&nbsp;&nbsp;</B></FONT></TT></TD>
    <TD align=3D"RIGHT" nowrap=3D""><TT><FONT=20
      color=3D"#ff0000"><B>(48)&nbsp;</B></FONT></TT></TD>
    <TD align=3D"RIGHT" nowrap=3D""><TT><FONT=20
      color=3D"#ff0000"><B>0.042&nbsp;</B></FONT></TT></TD>
    <TD align=3D"RIGHT"><TT><FONT=20
      color=3D"#ff0000"><B>1&nbsp;&nbsp;</B></FONT></TT></TD>
    <TD align=3D"RIGHT"><TT><FONT=20
      color=3D"#ff0000"><B>U&nbsp;&nbsp;&nbsp;</B></FONT></TT></TD>
    <TD nowrap=3D""><TT><FONT=20
      =
color=3D"#ff0000"><B>&nbsp;K.FAEDGEALKK.V</B></FONT></TT></TD></TR>
  <TR>
    <TD align=3D"RIGHT"><INPUT name=3D"QUE" type=3D"checkbox" =
checked=3D"" value=3D"1106.558808 from(554.286680,2+) =
intensity(4422395.0000) =
title(File%3a%20%22D%3a%5cLC%2dMS%20Data%5cRaw%20file%5c180509%5c180509_%=
28051%29_IN20%2eraw%22%3b%20SpectrumID%3a%20%22166%22%3b%20scans%3a%20%22=
572%22) rtinseconds(550) scans(572) index(165) query(549)"></TD>
    <TD align=3D"RIGHT"><TT><A onmouseover=3D"activateEl('Q549', event)" =

      onmouseout=3D"clearEl()" =
href=3D"http://admin-pc/mascot/cgi/peptide_view.pl?file=3D..%2Fdata%2F201=
80515%2FF003034.dat&amp;query=3D549&amp;hit=3D1&amp;index=3DGAV98631.1&am=
p;db_idx=3D1&amp;px=3D1&amp;section=3D5&amp;ave_thresh=3D44&amp;_ignoreio=
nsscorebelow=3D-1&amp;report=3D0&amp;_sigthreshold=3D0.05&amp;_msresflags=
=3D1025&amp;_msresflags2=3D258&amp;percolate=3D-1&amp;percolate_rt=3D0&am=
p;_minpeplen=3D7&amp;sessionID=3Dall_secdisabledsession"=20
      target=3D"_blank">549</A>&nbsp;&nbsp;</TT></TD>
    <TD align=3D"RIGHT"><TT><FONT color=3D"#ff0000"><B>  =20
      554.2867&nbsp;&nbsp;</B></FONT></TT></TD>
    <TD align=3D"RIGHT"><TT><FONT color=3D"#ff0000"><B> =20
      1106.5588&nbsp;&nbsp;</B></FONT></TT></TD>
    <TD align=3D"RIGHT"><TT><FONT color=3D"#ff0000"><B> =20
      1106.5608&nbsp;&nbsp;</B></FONT></TT></TD>
    <TD align=3D"RIGHT" nowrap=3D""><TT><FONT color=3D"#ff0000"><B>   =20
      -1.76&nbsp;</B></FONT></TT></TD>
    <TD align=3D"RIGHT"><TT><FONT=20
      color=3D"#ff0000"><B>1&nbsp;&nbsp;</B></FONT></TT></TD>
    <TD align=3D"RIGHT" nowrap=3D""><TT><FONT=20
      color=3D"#ff0000"><B>(51)&nbsp;</B></FONT></TT></TD>
    <TD align=3D"RIGHT" nowrap=3D""><TT><FONT=20
      color=3D"#ff0000"><B>0.019&nbsp;</B></FONT></TT></TD>
    <TD align=3D"RIGHT"><TT><FONT=20
      color=3D"#ff0000"><B>1&nbsp;&nbsp;</B></FONT></TT></TD>
    <TD align=3D"RIGHT"><TT><FONT=20
      color=3D"#ff0000"><B>U&nbsp;&nbsp;&nbsp;</B></FONT></TT></TD>
    <TD nowrap=3D""><TT><FONT=20
      =
color=3D"#ff0000"><B>&nbsp;K.FAEDGEALKK.V</B></FONT></TT></TD></TR>
  <TR>
    <TD align=3D"RIGHT"><INPUT name=3D"QUE" type=3D"checkbox" =
checked=3D"" value=3D"1106.559188 from(554.286870,2+) =
intensity(2212044.2500) =
title(File%3a%20%22D%3a%5cLC%2dMS%20Data%5cRaw%20file%5c180509%5c180509_%=
28051%29_IN20%2eraw%22%3b%20SpectrumID%3a%20%22205%22%3b%20scans%3a%20%22=
617%22) rtinseconds(582) scans(617) index(204) query(552)"></TD>
    <TD align=3D"RIGHT"><TT><A onmouseover=3D"activateEl('Q552', event)" =

      onmouseout=3D"clearEl()" =
href=3D"http://admin-pc/mascot/cgi/peptide_view.pl?file=3D..%2Fdata%2F201=
80515%2FF003034.dat&amp;query=3D552&amp;hit=3D1&amp;index=3DGAV98631.1&am=
p;db_idx=3D1&amp;px=3D1&amp;section=3D5&amp;ave_thresh=3D44&amp;_ignoreio=
nsscorebelow=3D-1&amp;report=3D0&amp;_sigthreshold=3D0.05&amp;_msresflags=
=3D1025&amp;_msresflags2=3D258&amp;percolate=3D-1&amp;percolate_rt=3D0&am=
p;_minpeplen=3D7&amp;sessionID=3Dall_secdisabledsession"=20
      target=3D"_blank">552</A>&nbsp;&nbsp;</TT></TD>
    <TD align=3D"RIGHT"><TT><FONT color=3D"#ff0000"><B>  =20
      554.2869&nbsp;&nbsp;</B></FONT></TT></TD>
    <TD align=3D"RIGHT"><TT><FONT color=3D"#ff0000"><B> =20
      1106.5592&nbsp;&nbsp;</B></FONT></TT></TD>
    <TD align=3D"RIGHT"><TT><FONT color=3D"#ff0000"><B> =20
      1106.5608&nbsp;&nbsp;</B></FONT></TT></TD>
    <TD align=3D"RIGHT" nowrap=3D""><TT><FONT color=3D"#ff0000"><B>   =20
      -1.42&nbsp;</B></FONT></TT></TD>
    <TD align=3D"RIGHT"><TT><FONT=20
      color=3D"#ff0000"><B>1&nbsp;&nbsp;</B></FONT></TT></TD>
    <TD align=3D"RIGHT" nowrap=3D""><TT><FONT=20
      color=3D"#ff0000"><B>(51)&nbsp;</B></FONT></TT></TD>
    <TD align=3D"RIGHT" nowrap=3D""><TT><FONT=20
      color=3D"#ff0000"><B>0.021&nbsp;</B></FONT></TT></TD>
    <TD align=3D"RIGHT"><TT><FONT=20
      color=3D"#ff0000"><B>1&nbsp;&nbsp;</B></FONT></TT></TD>
    <TD align=3D"RIGHT"><TT><FONT=20
      color=3D"#ff0000"><B>U&nbsp;&nbsp;&nbsp;</B></FONT></TT></TD>
    <TD nowrap=3D""><TT><FONT=20
      =
color=3D"#ff0000"><B>&nbsp;K.FAEDGEALKK.V</B></FONT></TT></TD></TR>
  <TR>
    <TD align=3D"RIGHT"><INPUT name=3D"QUE" type=3D"checkbox" =
checked=3D"" value=3D"1106.559222 from(369.860350,3+) =
intensity(2921972.5000) =
title(File%3a%20%22D%3a%5cLC%2dMS%20Data%5cRaw%20file%5c180509%5c180509_%=
28051%29_IN20%2eraw%22%3b%20SpectrumID%3a%20%22203%22%3b%20scans%3a%20%22=
615%22) rtinseconds(581) scans(615) index(202) query(553)"></TD>
    <TD align=3D"RIGHT"><TT><A onmouseover=3D"activateEl('Q553', event)" =

      onmouseout=3D"clearEl()" =
href=3D"http://admin-pc/mascot/cgi/peptide_view.pl?file=3D..%2Fdata%2F201=
80515%2FF003034.dat&amp;query=3D553&amp;hit=3D1&amp;index=3DGAV98631.1&am=
p;db_idx=3D1&amp;px=3D1&amp;section=3D5&amp;ave_thresh=3D44&amp;_ignoreio=
nsscorebelow=3D-1&amp;report=3D0&amp;_sigthreshold=3D0.05&amp;_msresflags=
=3D1025&amp;_msresflags2=3D258&amp;percolate=3D-1&amp;percolate_rt=3D0&am=
p;_minpeplen=3D7&amp;sessionID=3Dall_secdisabledsession"=20
      target=3D"_blank">553</A>&nbsp;&nbsp;</TT></TD>
    <TD align=3D"RIGHT"><TT><FONT color=3D"#ff0000"><B>  =20
      369.8603&nbsp;&nbsp;</B></FONT></TT></TD>
    <TD align=3D"RIGHT"><TT><FONT color=3D"#ff0000"><B> =20
      1106.5592&nbsp;&nbsp;</B></FONT></TT></TD>
    <TD align=3D"RIGHT"><TT><FONT color=3D"#ff0000"><B> =20
      1106.5608&nbsp;&nbsp;</B></FONT></TT></TD>
    <TD align=3D"RIGHT" nowrap=3D""><TT><FONT color=3D"#ff0000"><B>   =20
      -1.39&nbsp;</B></FONT></TT></TD>
    <TD align=3D"RIGHT"><TT><FONT=20
      color=3D"#ff0000"><B>1&nbsp;&nbsp;</B></FONT></TT></TD>
    <TD align=3D"RIGHT" nowrap=3D""><TT><FONT=20
      color=3D"#ff0000"><B>(49)&nbsp;</B></FONT></TT></TD>
    <TD align=3D"RIGHT" nowrap=3D""><TT><FONT=20
      color=3D"#ff0000"><B>0.032&nbsp;</B></FONT></TT></TD>
    <TD align=3D"RIGHT"><TT><FONT=20
      color=3D"#ff0000"><B>1&nbsp;&nbsp;</B></FONT></TT></TD>
    <TD align=3D"RIGHT"><TT><FONT=20
      color=3D"#ff0000"><B>U&nbsp;&nbsp;&nbsp;</B></FONT></TT></TD>
    <TD nowrap=3D""><TT><FONT=20
      =
color=3D"#ff0000"><B>&nbsp;K.FAEDGEALKK.V</B></FONT></TT></TD></TR>
  <TR>
    <TD align=3D"RIGHT"><INPUT name=3D"QUE" type=3D"checkbox" =
checked=3D"" value=3D"1106.559668 from(554.287110,2+) =
intensity(1191808.8750) =
title(File%3a%20%22D%3a%5cLC%2dMS%20Data%5cRaw%20file%5c180509%5c180509_%=
28051%29_IN20%2eraw%22%3b%20SpectrumID%3a%20%22281%22%3b%20scans%3a%20%22=
706%22) rtinseconds(647) scans(706) index(280) query(556)"></TD>
    <TD align=3D"RIGHT"><TT><A onmouseover=3D"activateEl('Q556', event)" =

      onmouseout=3D"clearEl()" =
href=3D"http://admin-pc/mascot/cgi/peptide_view.pl?file=3D..%2Fdata%2F201=
80515%2FF003034.dat&amp;query=3D556&amp;hit=3D1&amp;index=3DGAV98631.1&am=
p;db_idx=3D1&amp;px=3D1&amp;section=3D5&amp;ave_thresh=3D44&amp;_ignoreio=
nsscorebelow=3D-1&amp;report=3D0&amp;_sigthreshold=3D0.05&amp;_msresflags=
=3D1025&amp;_msresflags2=3D258&amp;percolate=3D-1&amp;percolate_rt=3D0&am=
p;_minpeplen=3D7&amp;sessionID=3Dall_secdisabledsession"=20
      target=3D"_blank">556</A>&nbsp;&nbsp;</TT></TD>
    <TD align=3D"RIGHT"><TT><FONT color=3D"#ff0000"><B>  =20
      554.2871&nbsp;&nbsp;</B></FONT></TT></TD>
    <TD align=3D"RIGHT"><TT><FONT color=3D"#ff0000"><B> =20
      1106.5597&nbsp;&nbsp;</B></FONT></TT></TD>
    <TD align=3D"RIGHT"><TT><FONT color=3D"#ff0000"><B> =20
      1106.5608&nbsp;&nbsp;</B></FONT></TT></TD>
    <TD align=3D"RIGHT" nowrap=3D""><TT><FONT color=3D"#ff0000"><B>   =20
      -0.99&nbsp;</B></FONT></TT></TD>
    <TD align=3D"RIGHT"><TT><FONT=20
      color=3D"#ff0000"><B>1&nbsp;&nbsp;</B></FONT></TT></TD>
    <TD align=3D"RIGHT" nowrap=3D""><TT><FONT=20
      color=3D"#ff0000"><B>56&nbsp;&nbsp;</B></FONT></TT></TD>
    <TD align=3D"RIGHT" nowrap=3D""><TT><FONT=20
      color=3D"#ff0000"><B>0.0061&nbsp;</B></FONT></TT></TD>
    <TD align=3D"RIGHT"><TT><FONT=20
      color=3D"#ff0000"><B>1&nbsp;&nbsp;</B></FONT></TT></TD>
    <TD align=3D"RIGHT"><TT><FONT=20
      color=3D"#ff0000"><B>U&nbsp;&nbsp;&nbsp;</B></FONT></TT></TD>
    <TD nowrap=3D""><TT><FONT=20
      =
color=3D"#ff0000"><B>&nbsp;K.FAEDGEALKK.V</B></FONT></TT></TD></TR>
  <TR>
    <TD align=3D"RIGHT"><INPUT name=3D"QUE" type=3D"checkbox" =
checked=3D"" value=3D"1106.560512 from(369.860780,3+) =
intensity(3004267.5000) =
title(File%3a%20%22D%3a%5cLC%2dMS%20Data%5cRaw%20file%5c180509%5c180509_%=
28051%29_IN20%2eraw%22%3b%20SpectrumID%3a%20%2275%22%3b%20scans%3a%20%224=
66%22) rtinseconds(474) scans(466) index(74) query(558)"></TD>
    <TD align=3D"RIGHT"><TT><A onmouseover=3D"activateEl('Q558', event)" =

      onmouseout=3D"clearEl()" =
href=3D"http://admin-pc/mascot/cgi/peptide_view.pl?file=3D..%2Fdata%2F201=
80515%2FF003034.dat&amp;query=3D558&amp;hit=3D1&amp;index=3DGAV98631.1&am=
p;db_idx=3D1&amp;px=3D1&amp;section=3D5&amp;ave_thresh=3D44&amp;_ignoreio=
nsscorebelow=3D-1&amp;report=3D0&amp;_sigthreshold=3D0.05&amp;_msresflags=
=3D1025&amp;_msresflags2=3D258&amp;percolate=3D-1&amp;percolate_rt=3D0&am=
p;_minpeplen=3D7&amp;sessionID=3Dall_secdisabledsession"=20
      target=3D"_blank">558</A>&nbsp;&nbsp;</TT></TD>
    <TD align=3D"RIGHT"><TT><FONT color=3D"#ff0000"><B>  =20
      369.8608&nbsp;&nbsp;</B></FONT></TT></TD>
    <TD align=3D"RIGHT"><TT><FONT color=3D"#ff0000"><B> =20
      1106.5605&nbsp;&nbsp;</B></FONT></TT></TD>
    <TD align=3D"RIGHT"><TT><FONT color=3D"#ff0000"><B> =20
      1106.5608&nbsp;&nbsp;</B></FONT></TT></TD>
    <TD align=3D"RIGHT" nowrap=3D""><TT><FONT color=3D"#ff0000"><B>   =20
      -0.22&nbsp;</B></FONT></TT></TD>
    <TD align=3D"RIGHT"><TT><FONT=20
      color=3D"#ff0000"><B>1&nbsp;&nbsp;</B></FONT></TT></TD>
    <TD align=3D"RIGHT" nowrap=3D""><TT><FONT=20
      color=3D"#ff0000"><B>(55)&nbsp;</B></FONT></TT></TD>
    <TD align=3D"RIGHT" nowrap=3D""><TT><FONT=20
      color=3D"#ff0000"><B>0.0082&nbsp;</B></FONT></TT></TD>
    <TD align=3D"RIGHT"><TT><FONT=20
      color=3D"#ff0000"><B>1&nbsp;&nbsp;</B></FONT></TT></TD>
    <TD align=3D"RIGHT"><TT><FONT=20
      color=3D"#ff0000"><B>U&nbsp;&nbsp;&nbsp;</B></FONT></TT></TD>
    <TD nowrap=3D""><TT><FONT=20
      =
color=3D"#ff0000"><B>&nbsp;K.FAEDGEALKK.V</B></FONT></TT></TD></TR>
  <TR>
    <TD align=3D"RIGHT"><INPUT name=3D"QUE" type=3D"checkbox" =
checked=3D"" value=3D"1194.500588 from(598.257570,2+) =
intensity(576674.5625) =
title(File%3a%20%22D%3a%5cLC%2dMS%20Data%5cRaw%20file%5c180509%5c180509_%=
28051%29_IN20%2eraw%22%3b%20SpectrumID%3a%20%2258%22%3b%20scans%3a%20%224=
46%22) rtinseconds(459) scans(446) index(57) query(641)"></TD>
    <TD align=3D"RIGHT"><TT><A onmouseover=3D"activateEl('Q641', event)" =

      onmouseout=3D"clearEl()" =
href=3D"http://admin-pc/mascot/cgi/peptide_view.pl?file=3D..%2Fdata%2F201=
80515%2FF003034.dat&amp;query=3D641&amp;hit=3D1&amp;index=3DGAV98631.1&am=
p;db_idx=3D1&amp;px=3D1&amp;section=3D5&amp;ave_thresh=3D44&amp;_ignoreio=
nsscorebelow=3D-1&amp;report=3D0&amp;_sigthreshold=3D0.05&amp;_msresflags=
=3D1025&amp;_msresflags2=3D258&amp;percolate=3D-1&amp;percolate_rt=3D0&am=
p;_minpeplen=3D7&amp;sessionID=3Dall_secdisabledsession"=20
      target=3D"_blank">641</A>&nbsp;&nbsp;</TT></TD>
    <TD align=3D"RIGHT"><TT><FONT color=3D"#ff0000"><B>  =20
      598.2576&nbsp;&nbsp;</B></FONT></TT></TD>
    <TD align=3D"RIGHT"><TT><FONT color=3D"#ff0000"><B> =20
      1194.5006&nbsp;&nbsp;</B></FONT></TT></TD>
    <TD align=3D"RIGHT"><TT><FONT color=3D"#ff0000"><B> =20
      1194.5041&nbsp;&nbsp;</B></FONT></TT></TD>
    <TD align=3D"RIGHT" nowrap=3D""><TT><FONT color=3D"#ff0000"><B>   =20
      -2.91&nbsp;</B></FONT></TT></TD>
    <TD align=3D"RIGHT"><TT><FONT=20
      color=3D"#ff0000"><B>0&nbsp;&nbsp;</B></FONT></TT></TD>
    <TD align=3D"RIGHT" nowrap=3D""><TT><FONT=20
      color=3D"#ff0000"><B>48&nbsp;&nbsp;</B></FONT></TT></TD>
    <TD align=3D"RIGHT" nowrap=3D""><TT><FONT=20
      color=3D"#ff0000"><B>0.015&nbsp;</B></FONT></TT></TD>
    <TD align=3D"RIGHT"><TT><FONT=20
      color=3D"#ff0000"><B>1&nbsp;&nbsp;</B></FONT></TT></TD>
    <TD align=3D"RIGHT"><TT><FONT=20
      color=3D"#ff0000"><B>U&nbsp;&nbsp;&nbsp;</B></FONT></TT></TD>
    <TD nowrap=3D""><TT><FONT=20
      =
color=3D"#ff0000"><B>&nbsp;K.SYEGDEDPGVK.S</B></FONT></TT></TD></TR>
  <TR>
    <TD align=3D"RIGHT"><INPUT name=3D"QUE" type=3D"checkbox" =
checked=3D"" value=3D"1333.746188 from(667.880370,2+) =
intensity(1435922.6250) =
title(File%3a%20%22D%3a%5cLC%2dMS%20Data%5cRaw%20file%5c180509%5c180509_%=
28051%29_IN20%2eraw%22%3b%20SpectrumID%3a%20%22937%22%3b%20scans%3a%20%22=
1472%22) rtinseconds(1201) scans(1472) index(936) query(793)"></TD>
    <TD align=3D"RIGHT"><TT><A onmouseover=3D"activateEl('Q793', event)" =

      onmouseout=3D"clearEl()" =
href=3D"http://admin-pc/mascot/cgi/peptide_view.pl?file=3D..%2Fdata%2F201=
80515%2FF003034.dat&amp;query=3D793&amp;hit=3D2&amp;index=3DGAV98631.1&am=
p;db_idx=3D1&amp;px=3D1&amp;section=3D5&amp;ave_thresh=3D44&amp;_ignoreio=
nsscorebelow=3D-1&amp;report=3D0&amp;_sigthreshold=3D0.05&amp;_msresflags=
=3D1025&amp;_msresflags2=3D258&amp;percolate=3D-1&amp;percolate_rt=3D0&am=
p;_minpeplen=3D7&amp;sessionID=3Dall_secdisabledsession"=20
      target=3D"_blank">793</A>&nbsp;&nbsp;</TT></TD>
    <TD align=3D"RIGHT"><TT><FONT color=3D"#ff0000"><B>  =20
      667.8804&nbsp;&nbsp;</B></FONT></TT></TD>
    <TD align=3D"RIGHT"><TT><FONT color=3D"#ff0000"><B> =20
      1333.7462&nbsp;&nbsp;</B></FONT></TT></TD>
    <TD align=3D"RIGHT"><TT><FONT color=3D"#ff0000"><B> =20
      1333.7493&nbsp;&nbsp;</B></FONT></TT></TD>
    <TD align=3D"RIGHT" nowrap=3D""><TT><FONT color=3D"#ff0000"><B>   =20
      -2.32&nbsp;</B></FONT></TT></TD>
    <TD align=3D"RIGHT"><TT><FONT=20
      color=3D"#ff0000"><B>0&nbsp;&nbsp;</B></FONT></TT></TD>
    <TD align=3D"RIGHT" nowrap=3D""><TT><FONT=20
      color=3D"#ff0000"><B>64&nbsp;&nbsp;</B></FONT></TT></TD>
    <TD align=3D"RIGHT" nowrap=3D""><TT><FONT=20
      color=3D"#ff0000"><B>0.00036&nbsp;</B></FONT></TT></TD>
    <TD align=3D"RIGHT"><TT><FONT=20
      color=3D"#ff0000"><B>1&nbsp;&nbsp;</B></FONT></TT></TD>
    <TD align=3D"RIGHT"><TT><FONT=20
      color=3D"#ff0000"><B>&nbsp;&nbsp;&nbsp;&nbsp;</B></FONT></TT></TD>
    <TD nowrap=3D""><TT><FONT=20
      =
color=3D"#ff0000"><B>&nbsp;K.ELIALYESVGIK.K</B></FONT></TT></TD></TR>
  <TR>
    <TD align=3D"RIGHT"><INPUT name=3D"QUE" type=3D"checkbox" =
checked=3D"" value=3D"1461.839448 from(731.927000,2+) =
intensity(1468412.5000) =
title(File%3a%20%22D%3a%5cLC%2dMS%20Data%5cRaw%20file%5c180509%5c180509_%=
28051%29_IN20%2eraw%22%3b%20SpectrumID%3a%20%22807%22%3b%20scans%3a%20%22=
1320%22) rtinseconds(1087) scans(1320) index(806) query(938)"></TD>
    <TD align=3D"RIGHT"><TT><A onmouseover=3D"activateEl('Q938', event)" =

      onmouseout=3D"clearEl()" =
href=3D"http://admin-pc/mascot/cgi/peptide_view.pl?file=3D..%2Fdata%2F201=
80515%2FF003034.dat&amp;query=3D938&amp;hit=3D2&amp;index=3DGAV98631.1&am=
p;db_idx=3D1&amp;px=3D1&amp;section=3D5&amp;ave_thresh=3D44&amp;_ignoreio=
nsscorebelow=3D-1&amp;report=3D0&amp;_sigthreshold=3D0.05&amp;_msresflags=
=3D1025&amp;_msresflags2=3D258&amp;percolate=3D-1&amp;percolate_rt=3D0&am=
p;_minpeplen=3D7&amp;sessionID=3Dall_secdisabledsession"=20
      target=3D"_blank">938</A>&nbsp;&nbsp;</TT></TD>
    <TD align=3D"RIGHT"><TT><FONT color=3D"#ff0000"><B>  =20
      731.9270&nbsp;&nbsp;</B></FONT></TT></TD>
    <TD align=3D"RIGHT"><TT><FONT color=3D"#ff0000"><B> =20
      1461.8394&nbsp;&nbsp;</B></FONT></TT></TD>
    <TD align=3D"RIGHT"><TT><FONT color=3D"#ff0000"><B> =20
      1461.8442&nbsp;&nbsp;</B></FONT></TT></TD>
    <TD align=3D"RIGHT" nowrap=3D""><TT><FONT color=3D"#ff0000"><B>   =20
      -3.28&nbsp;</B></FONT></TT></TD>
    <TD align=3D"RIGHT"><TT><FONT=20
      color=3D"#ff0000"><B>1&nbsp;&nbsp;</B></FONT></TT></TD>
    <TD align=3D"RIGHT" nowrap=3D""><TT><FONT=20
      color=3D"#ff0000"><B>(62)&nbsp;</B></FONT></TT></TD>
    <TD align=3D"RIGHT" nowrap=3D""><TT><FONT=20
      color=3D"#ff0000"><B>0.00031&nbsp;</B></FONT></TT></TD>
    <TD align=3D"RIGHT"><TT><FONT=20
      color=3D"#ff0000"><B>1&nbsp;&nbsp;</B></FONT></TT></TD>
    <TD align=3D"RIGHT"><TT><FONT=20
      color=3D"#ff0000"><B>&nbsp;&nbsp;&nbsp;&nbsp;</B></FONT></TT></TD>
    <TD nowrap=3D""><TT><FONT=20
      =
color=3D"#ff0000"><B>&nbsp;K.ELIALYESVGIKK.E</B></FONT></TT></TD></TR>
  <TR>
    <TD align=3D"RIGHT"><INPUT name=3D"QUE" type=3D"checkbox" =
checked=3D"" value=3D"1461.841288 from(731.927920,2+) =
intensity(1569481.6250) =
title(File%3a%20%22D%3a%5cLC%2dMS%20Data%5cRaw%20file%5c180509%5c180509_%=
28051%29_IN20%2eraw%22%3b%20SpectrumID%3a%20%22842%22%3b%20scans%3a%20%22=
1361%22) rtinseconds(1117) scans(1361) index(841) query(939)"></TD>
    <TD align=3D"RIGHT"><TT><A onmouseover=3D"activateEl('Q939', event)" =

      onmouseout=3D"clearEl()" =
href=3D"http://admin-pc/mascot/cgi/peptide_view.pl?file=3D..%2Fdata%2F201=
80515%2FF003034.dat&amp;query=3D939&amp;hit=3D2&amp;index=3DGAV98631.1&am=
p;db_idx=3D1&amp;px=3D1&amp;section=3D5&amp;ave_thresh=3D44&amp;_ignoreio=
nsscorebelow=3D-1&amp;report=3D0&amp;_sigthreshold=3D0.05&amp;_msresflags=
=3D1025&amp;_msresflags2=3D258&amp;percolate=3D-1&amp;percolate_rt=3D0&am=
p;_minpeplen=3D7&amp;sessionID=3Dall_secdisabledsession"=20
      target=3D"_blank">939</A>&nbsp;&nbsp;</TT></TD>
    <TD align=3D"RIGHT"><TT><FONT color=3D"#ff0000"><B>  =20
      731.9279&nbsp;&nbsp;</B></FONT></TT></TD>
    <TD align=3D"RIGHT"><TT><FONT color=3D"#ff0000"><B> =20
      1461.8413&nbsp;&nbsp;</B></FONT></TT></TD>
    <TD align=3D"RIGHT"><TT><FONT color=3D"#ff0000"><B> =20
      1461.8442&nbsp;&nbsp;</B></FONT></TT></TD>
    <TD align=3D"RIGHT" nowrap=3D""><TT><FONT color=3D"#ff0000"><B>   =20
      -2.02&nbsp;</B></FONT></TT></TD>
    <TD align=3D"RIGHT"><TT><FONT=20
      color=3D"#ff0000"><B>1&nbsp;&nbsp;</B></FONT></TT></TD>
    <TD align=3D"RIGHT" nowrap=3D""><TT><FONT=20
      color=3D"#ff0000"><B>63&nbsp;&nbsp;</B></FONT></TT></TD>
    <TD align=3D"RIGHT" nowrap=3D""><TT><FONT=20
      color=3D"#ff0000"><B>0.00026&nbsp;</B></FONT></TT></TD>
    <TD align=3D"RIGHT"><TT><FONT=20
      color=3D"#ff0000"><B>1&nbsp;&nbsp;</B></FONT></TT></TD>
    <TD align=3D"RIGHT"><TT><FONT=20
      color=3D"#ff0000"><B>&nbsp;&nbsp;&nbsp;&nbsp;</B></FONT></TT></TD>
    <TD nowrap=3D""><TT><FONT=20
      =
color=3D"#ff0000"><B>&nbsp;K.ELIALYESVGIKK.E</B></FONT></TT></TD></TR>
  <TR>
    <TD align=3D"RIGHT"><INPUT name=3D"QUE" type=3D"checkbox" =
checked=3D"" value=3D"1508.695408 from(755.354980,2+) =
intensity(327490.3438) =
title(File%3a%20%22D%3a%5cLC%2dMS%20Data%5cRaw%20file%5c180509%5c180509_%=
28051%29_IN20%2eraw%22%3b%20SpectrumID%3a%20%2272%22%3b%20scans%3a%20%224=
62%22) rtinseconds(471) scans(462) index(71) query(994)"></TD>
    <TD align=3D"RIGHT"><TT><A onmouseover=3D"activateEl('Q994', event)" =

      onmouseout=3D"clearEl()" =
href=3D"http://admin-pc/mascot/cgi/peptide_view.pl?file=3D..%2Fdata%2F201=
80515%2FF003034.dat&amp;query=3D994&amp;hit=3D1&amp;index=3DGAV98631.1&am=
p;db_idx=3D1&amp;px=3D1&amp;section=3D5&amp;ave_thresh=3D44&amp;_ignoreio=
nsscorebelow=3D-1&amp;report=3D0&amp;_sigthreshold=3D0.05&amp;_msresflags=
=3D1025&amp;_msresflags2=3D258&amp;percolate=3D-1&amp;percolate_rt=3D0&am=
p;_minpeplen=3D7&amp;sessionID=3Dall_secdisabledsession"=20
      target=3D"_blank">994</A>&nbsp;&nbsp;</TT></TD>
    <TD align=3D"RIGHT"><TT><FONT color=3D"#ff0000"><B>  =20
      755.3550&nbsp;&nbsp;</B></FONT></TT></TD>
    <TD align=3D"RIGHT"><TT><FONT color=3D"#ff0000"><B> =20
      1508.6954&nbsp;&nbsp;</B></FONT></TT></TD>
    <TD align=3D"RIGHT"><TT><FONT color=3D"#ff0000"><B> =20
      1508.6995&nbsp;&nbsp;</B></FONT></TT></TD>
    <TD align=3D"RIGHT" nowrap=3D""><TT><FONT color=3D"#ff0000"><B>   =20
      -2.69&nbsp;</B></FONT></TT></TD>
    <TD align=3D"RIGHT"><TT><FONT=20
      color=3D"#ff0000"><B>1&nbsp;&nbsp;</B></FONT></TT></TD>
    <TD align=3D"RIGHT" nowrap=3D""><TT><FONT=20
      color=3D"#ff0000"><B>64&nbsp;&nbsp;</B></FONT></TT></TD>
    <TD align=3D"RIGHT" nowrap=3D""><TT><FONT=20
      color=3D"#ff0000"><B>0.00075&nbsp;</B></FONT></TT></TD>
    <TD align=3D"RIGHT"><TT><FONT=20
      color=3D"#ff0000"><B>1&nbsp;&nbsp;</B></FONT></TT></TD>
    <TD align=3D"RIGHT"><TT><FONT=20
      color=3D"#ff0000"><B>U&nbsp;&nbsp;&nbsp;</B></FONT></TT></TD>
    <TD nowrap=3D""><TT><FONT=20
      =
color=3D"#ff0000"><B>&nbsp;K.SYEGDEDPGVKSVK.K</B></FONT></TT></TD></TR>
  <TR>
    <TD align=3D"RIGHT"><INPUT name=3D"QUE" type=3D"checkbox" =
checked=3D"" value=3D"1532.877822 from(511.966550,3+) =
intensity(474159.4063) =
title(File%3a%20%22D%3a%5cLC%2dMS%20Data%5cRaw%20file%5c180509%5c180509_%=
28051%29_IN20%2eraw%22%3b%20SpectrumID%3a%20%22876%22%3b%20scans%3a%20%22=
1400%22) rtinseconds(1146) scans(1400) index(875) query(1011)"></TD>
    <TD align=3D"RIGHT"><TT><A onmouseover=3D"activateEl('Q1011', =
event)"=20
      onmouseout=3D"clearEl()" =
href=3D"http://admin-pc/mascot/cgi/peptide_view.pl?file=3D..%2Fdata%2F201=
80515%2FF003034.dat&amp;query=3D1011&amp;hit=3D1&amp;index=3DGAV98631.1&a=
mp;db_idx=3D1&amp;px=3D1&amp;section=3D5&amp;ave_thresh=3D44&amp;_ignorei=
onsscorebelow=3D-1&amp;report=3D0&amp;_sigthreshold=3D0.05&amp;_msresflag=
s=3D1025&amp;_msresflags2=3D258&amp;percolate=3D-1&amp;percolate_rt=3D0&a=
mp;_minpeplen=3D7&amp;sessionID=3Dall_secdisabledsession"=20
      target=3D"_blank">1011</A>&nbsp;&nbsp;</TT></TD>
    <TD align=3D"RIGHT"><TT><FONT color=3D"#ff0000"><B>  =20
      511.9665&nbsp;&nbsp;</B></FONT></TT></TD>
    <TD align=3D"RIGHT"><TT><FONT color=3D"#ff0000"><B> =20
      1532.8778&nbsp;&nbsp;</B></FONT></TT></TD>
    <TD align=3D"RIGHT"><TT><FONT color=3D"#ff0000"><B> =20
      1532.8813&nbsp;&nbsp;</B></FONT></TT></TD>
    <TD align=3D"RIGHT" nowrap=3D""><TT><FONT color=3D"#ff0000"><B>   =20
      -2.30&nbsp;</B></FONT></TT></TD>
    <TD align=3D"RIGHT"><TT><FONT=20
      color=3D"#ff0000"><B>1&nbsp;&nbsp;</B></FONT></TT></TD>
    <TD align=3D"RIGHT" nowrap=3D""><TT><FONT=20
      color=3D"#ff0000"><B>56&nbsp;&nbsp;</B></FONT></TT></TD>
    <TD align=3D"RIGHT" nowrap=3D""><TT><FONT=20
      color=3D"#ff0000"><B>0.0012&nbsp;</B></FONT></TT></TD>
    <TD align=3D"RIGHT"><TT><FONT=20
      color=3D"#ff0000"><B>1&nbsp;&nbsp;</B></FONT></TT></TD>
    <TD align=3D"RIGHT"><TT><FONT=20
      color=3D"#ff0000"><B>&nbsp;&nbsp;&nbsp;&nbsp;</B></FONT></TT></TD>
    <TD nowrap=3D""><TT><FONT=20
      =
color=3D"#ff0000"><B>&nbsp;K.AKELIALYESVGIK.K</B></FONT></TT></TD></TR>
  <TR>
    <TD align=3D"RIGHT"><INPUT name=3D"QUE" type=3D"checkbox" =
checked=3D"" value=3D"1781.076372 from(594.699400,3+) =
intensity(1609363.1250) =
title(File%3a%20%22D%3a%5cLC%2dMS%20Data%5cRaw%20file%5c180509%5c180509_%=
28051%29_IN20%2eraw%22%3b%20SpectrumID%3a%20%221165%22%3b%20scans%3a%20%2=
21738%22) rtinseconds(1409) scans(1738) index(1160) query(1247)"></TD>
    <TD align=3D"RIGHT"><TT><A onmouseover=3D"activateEl('Q1247', =
event)"=20
      onmouseout=3D"clearEl()" =
href=3D"http://admin-pc/mascot/cgi/peptide_view.pl?file=3D..%2Fdata%2F201=
80515%2FF003034.dat&amp;query=3D1247&amp;hit=3D1&amp;index=3DGAV98631.1&a=
mp;db_idx=3D1&amp;px=3D1&amp;section=3D5&amp;ave_thresh=3D44&amp;_ignorei=
onsscorebelow=3D-1&amp;report=3D0&amp;_sigthreshold=3D0.05&amp;_msresflag=
s=3D1025&amp;_msresflags2=3D258&amp;percolate=3D-1&amp;percolate_rt=3D0&a=
mp;_minpeplen=3D7&amp;sessionID=3Dall_secdisabledsession"=20
      target=3D"_blank">1247</A>&nbsp;&nbsp;</TT></TD>
    <TD align=3D"RIGHT"><TT><FONT color=3D"#ff0000"><B>  =20
      594.6994&nbsp;&nbsp;</B></FONT></TT></TD>
    <TD align=3D"RIGHT"><TT><FONT color=3D"#ff0000"><B> =20
      1781.0764&nbsp;&nbsp;</B></FONT></TT></TD>
    <TD align=3D"RIGHT"><TT><FONT color=3D"#ff0000"><B> =20
      1781.0815&nbsp;&nbsp;</B></FONT></TT></TD>
    <TD align=3D"RIGHT" nowrap=3D""><TT><FONT color=3D"#ff0000"><B>   =20
      -2.85&nbsp;</B></FONT></TT></TD>
    <TD align=3D"RIGHT"><TT><FONT=20
      color=3D"#ff0000"><B>1&nbsp;&nbsp;</B></FONT></TT></TD>
    <TD align=3D"RIGHT" nowrap=3D""><TT><FONT=20
      color=3D"#ff0000"><B>(44)&nbsp;</B></FONT></TT></TD>
    <TD align=3D"RIGHT" nowrap=3D""><TT><FONT=20
      color=3D"#ff0000"><B>0.0027&nbsp;</B></FONT></TT></TD>
    <TD align=3D"RIGHT"><TT><FONT=20
      color=3D"#ff0000"><B>1&nbsp;&nbsp;</B></FONT></TT></TD>
    <TD align=3D"RIGHT"><TT><FONT=20
      color=3D"#ff0000"><B>&nbsp;&nbsp;&nbsp;&nbsp;</B></FONT></TT></TD>
    <TD nowrap=3D""><TT><FONT=20
      =
color=3D"#ff0000"><B>&nbsp;R.LLIEFGKEILAIIPGR.V</B></FONT></TT></TD></TR>=

  <TR>
    <TD align=3D"RIGHT"><INPUT name=3D"QUE" type=3D"checkbox" =
checked=3D"" value=3D"1781.077122 from(594.699650,3+) =
intensity(814948.6250) =
title(File%3a%20%22D%3a%5cLC%2dMS%20Data%5cRaw%20file%5c180509%5c180509_%=
28051%29_IN20%2eraw%22%3b%20SpectrumID%3a%20%221201%22%3b%20scans%3a%20%2=
21780%22) rtinseconds(1442) scans(1780) index(1196) query(1249)"></TD>
    <TD align=3D"RIGHT"><TT><A onmouseover=3D"activateEl('Q1249', =
event)"=20
      onmouseout=3D"clearEl()" =
href=3D"http://admin-pc/mascot/cgi/peptide_view.pl?file=3D..%2Fdata%2F201=
80515%2FF003034.dat&amp;query=3D1249&amp;hit=3D1&amp;index=3DGAV98631.1&a=
mp;db_idx=3D1&amp;px=3D1&amp;section=3D5&amp;ave_thresh=3D44&amp;_ignorei=
onsscorebelow=3D-1&amp;report=3D0&amp;_sigthreshold=3D0.05&amp;_msresflag=
s=3D1025&amp;_msresflags2=3D258&amp;percolate=3D-1&amp;percolate_rt=3D0&a=
mp;_minpeplen=3D7&amp;sessionID=3Dall_secdisabledsession"=20
      target=3D"_blank">1249</A>&nbsp;&nbsp;</TT></TD>
    <TD align=3D"RIGHT"><TT><FONT color=3D"#ff0000"><B>  =20
      594.6997&nbsp;&nbsp;</B></FONT></TT></TD>
    <TD align=3D"RIGHT"><TT><FONT color=3D"#ff0000"><B> =20
      1781.0771&nbsp;&nbsp;</B></FONT></TT></TD>
    <TD align=3D"RIGHT"><TT><FONT color=3D"#ff0000"><B> =20
      1781.0815&nbsp;&nbsp;</B></FONT></TT></TD>
    <TD align=3D"RIGHT" nowrap=3D""><TT><FONT color=3D"#ff0000"><B>   =20
      -2.43&nbsp;</B></FONT></TT></TD>
    <TD align=3D"RIGHT"><TT><FONT=20
      color=3D"#ff0000"><B>1&nbsp;&nbsp;</B></FONT></TT></TD>
    <TD align=3D"RIGHT" nowrap=3D""><TT><FONT=20
      color=3D"#ff0000"><B>(36)&nbsp;</B></FONT></TT></TD>
    <TD align=3D"RIGHT" nowrap=3D""><TT><FONT=20
      color=3D"#ff0000"><B>0.016&nbsp;</B></FONT></TT></TD>
    <TD align=3D"RIGHT"><TT><FONT=20
      color=3D"#ff0000"><B>1&nbsp;&nbsp;</B></FONT></TT></TD>
    <TD align=3D"RIGHT"><TT><FONT=20
      color=3D"#ff0000"><B>&nbsp;&nbsp;&nbsp;&nbsp;</B></FONT></TT></TD>
    <TD nowrap=3D""><TT><FONT=20
      =
color=3D"#ff0000"><B>&nbsp;R.LLIEFGKEILAIIPGR.V</B></FONT></TT></TD></TR>=

  <TR>
    <TD align=3D"RIGHT"><INPUT name=3D"QUE" type=3D"checkbox" =
checked=3D"" value=3D"1781.078108 from(891.546330,2+) =
intensity(258585.8750) =
title(File%3a%20%22D%3a%5cLC%2dMS%20Data%5cRaw%20file%5c180509%5c180509_%=
28051%29_IN20%2eraw%22%3b%20SpectrumID%3a%20%221202%22%3b%20scans%3a%20%2=
21781%22) rtinseconds(1442) scans(1781) index(1197) query(1250)"></TD>
    <TD align=3D"RIGHT"><TT><A onmouseover=3D"activateEl('Q1250', =
event)"=20
      onmouseout=3D"clearEl()" =
href=3D"http://admin-pc/mascot/cgi/peptide_view.pl?file=3D..%2Fdata%2F201=
80515%2FF003034.dat&amp;query=3D1250&amp;hit=3D1&amp;index=3DGAV98631.1&a=
mp;db_idx=3D1&amp;px=3D1&amp;section=3D5&amp;ave_thresh=3D44&amp;_ignorei=
onsscorebelow=3D-1&amp;report=3D0&amp;_sigthreshold=3D0.05&amp;_msresflag=
s=3D1025&amp;_msresflags2=3D258&amp;percolate=3D-1&amp;percolate_rt=3D0&a=
mp;_minpeplen=3D7&amp;sessionID=3Dall_secdisabledsession"=20
      target=3D"_blank">1250</A>&nbsp;&nbsp;</TT></TD>
    <TD align=3D"RIGHT"><TT><FONT color=3D"#ff0000"><B>  =20
      891.5463&nbsp;&nbsp;</B></FONT></TT></TD>
    <TD align=3D"RIGHT"><TT><FONT color=3D"#ff0000"><B> =20
      1781.0781&nbsp;&nbsp;</B></FONT></TT></TD>
    <TD align=3D"RIGHT"><TT><FONT color=3D"#ff0000"><B> =20
      1781.0815&nbsp;&nbsp;</B></FONT></TT></TD>
    <TD align=3D"RIGHT" nowrap=3D""><TT><FONT color=3D"#ff0000"><B>   =20
      -1.88&nbsp;</B></FONT></TT></TD>
    <TD align=3D"RIGHT"><TT><FONT=20
      color=3D"#ff0000"><B>1&nbsp;&nbsp;</B></FONT></TT></TD>
    <TD align=3D"RIGHT" nowrap=3D""><TT><FONT=20
      color=3D"#ff0000"><B>(68)&nbsp;</B></FONT></TT></TD>
    <TD align=3D"RIGHT" nowrap=3D""><TT><FONT=20
      color=3D"#ff0000"><B>1e-005&nbsp;</B></FONT></TT></TD>
    <TD align=3D"RIGHT"><TT><FONT=20
      color=3D"#ff0000"><B>1&nbsp;&nbsp;</B></FONT></TT></TD>
    <TD align=3D"RIGHT"><TT><FONT=20
      color=3D"#ff0000"><B>&nbsp;&nbsp;&nbsp;&nbsp;</B></FONT></TT></TD>
    <TD nowrap=3D""><TT><FONT=20
      =
color=3D"#ff0000"><B>&nbsp;R.LLIEFGKEILAIIPGR.V</B></FONT></TT></TD></TR>=

  <TR>
    <TD align=3D"RIGHT"><INPUT name=3D"QUE" type=3D"checkbox" =
checked=3D"" value=3D"1781.078108 from(891.546330,2+) =
intensity(641805.8125) =
title(File%3a%20%22D%3a%5cLC%2dMS%20Data%5cRaw%20file%5c180509%5c180509_%=
28051%29_IN20%2eraw%22%3b%20SpectrumID%3a%20%221166%22%3b%20scans%3a%20%2=
21739%22) rtinseconds(1409) scans(1739) index(1161) query(1251)"></TD>
    <TD align=3D"RIGHT"><TT><A onmouseover=3D"activateEl('Q1251', =
event)"=20
      onmouseout=3D"clearEl()" =
href=3D"http://admin-pc/mascot/cgi/peptide_view.pl?file=3D..%2Fdata%2F201=
80515%2FF003034.dat&amp;query=3D1251&amp;hit=3D1&amp;index=3DGAV98631.1&a=
mp;db_idx=3D1&amp;px=3D1&amp;section=3D5&amp;ave_thresh=3D44&amp;_ignorei=
onsscorebelow=3D-1&amp;report=3D0&amp;_sigthreshold=3D0.05&amp;_msresflag=
s=3D1025&amp;_msresflags2=3D258&amp;percolate=3D-1&amp;percolate_rt=3D0&a=
mp;_minpeplen=3D7&amp;sessionID=3Dall_secdisabledsession"=20
      target=3D"_blank">1251</A>&nbsp;&nbsp;</TT></TD>
    <TD align=3D"RIGHT"><TT><FONT color=3D"#ff0000"><B>  =20
      891.5463&nbsp;&nbsp;</B></FONT></TT></TD>
    <TD align=3D"RIGHT"><TT><FONT color=3D"#ff0000"><B> =20
      1781.0781&nbsp;&nbsp;</B></FONT></TT></TD>
    <TD align=3D"RIGHT"><TT><FONT color=3D"#ff0000"><B> =20
      1781.0815&nbsp;&nbsp;</B></FONT></TT></TD>
    <TD align=3D"RIGHT" nowrap=3D""><TT><FONT color=3D"#ff0000"><B>   =20
      -1.88&nbsp;</B></FONT></TT></TD>
    <TD align=3D"RIGHT"><TT><FONT=20
      color=3D"#ff0000"><B>1&nbsp;&nbsp;</B></FONT></TT></TD>
    <TD align=3D"RIGHT" nowrap=3D""><TT><FONT=20
      color=3D"#ff0000"><B>83&nbsp;&nbsp;</B></FONT></TT></TD>
    <TD align=3D"RIGHT" nowrap=3D""><TT><FONT=20
      color=3D"#ff0000"><B>3.1e-007&nbsp;</B></FONT></TT></TD>
    <TD align=3D"RIGHT"><TT><FONT=20
      color=3D"#ff0000"><B>1&nbsp;&nbsp;</B></FONT></TT></TD>
    <TD align=3D"RIGHT"><TT><FONT=20
      color=3D"#ff0000"><B>&nbsp;&nbsp;&nbsp;&nbsp;</B></FONT></TT></TD>
    <TD nowrap=3D""><TT><FONT=20
      =
color=3D"#ff0000"><B>&nbsp;R.LLIEFGKEILAIIPGR.V</B></FONT></TT></TD></TR>=

  <TR>
    <TD align=3D"RIGHT"><INPUT name=3D"QUE" type=3D"checkbox" =
checked=3D"" value=3D"1781.080908 from(891.547730,2+) =
intensity(50082.7500) =
title(File%3a%20%22D%3a%5cLC%2dMS%20Data%5cRaw%20file%5c180509%5c180509_%=
28051%29_IN20%2eraw%22%3b%20SpectrumID%3a%20%221239%22%3b%20scans%3a%20%2=
21824%22) rtinseconds(1477) scans(1824) index(1234) query(1257)"></TD>
    <TD align=3D"RIGHT"><TT><A onmouseover=3D"activateEl('Q1257', =
event)"=20
      onmouseout=3D"clearEl()" =
href=3D"http://admin-pc/mascot/cgi/peptide_view.pl?file=3D..%2Fdata%2F201=
80515%2FF003034.dat&amp;query=3D1257&amp;hit=3D1&amp;index=3DGAV98631.1&a=
mp;db_idx=3D1&amp;px=3D1&amp;section=3D5&amp;ave_thresh=3D44&amp;_ignorei=
onsscorebelow=3D-1&amp;report=3D0&amp;_sigthreshold=3D0.05&amp;_msresflag=
s=3D1025&amp;_msresflags2=3D258&amp;percolate=3D-1&amp;percolate_rt=3D0&a=
mp;_minpeplen=3D7&amp;sessionID=3Dall_secdisabledsession"=20
      target=3D"_blank">1257</A>&nbsp;&nbsp;</TT></TD>
    <TD align=3D"RIGHT"><TT><FONT color=3D"#ff0000"><B>  =20
      891.5477&nbsp;&nbsp;</B></FONT></TT></TD>
    <TD align=3D"RIGHT"><TT><FONT color=3D"#ff0000"><B> =20
      1781.0809&nbsp;&nbsp;</B></FONT></TT></TD>
    <TD align=3D"RIGHT"><TT><FONT color=3D"#ff0000"><B> =20
      1781.0815&nbsp;&nbsp;</B></FONT></TT></TD>
    <TD align=3D"RIGHT" nowrap=3D""><TT><FONT color=3D"#ff0000"><B>   =20
      -0.30&nbsp;</B></FONT></TT></TD>
    <TD align=3D"RIGHT"><TT><FONT=20
      color=3D"#ff0000"><B>1&nbsp;&nbsp;</B></FONT></TT></TD>
    <TD align=3D"RIGHT" nowrap=3D""><TT><FONT=20
      color=3D"#ff0000"><B>(70)&nbsp;</B></FONT></TT></TD>
    <TD align=3D"RIGHT" nowrap=3D""><TT><FONT=20
      color=3D"#ff0000"><B>6.7e-006&nbsp;</B></FONT></TT></TD>
    <TD align=3D"RIGHT"><TT><FONT=20
      color=3D"#ff0000"><B>1&nbsp;&nbsp;</B></FONT></TT></TD>
    <TD align=3D"RIGHT"><TT><FONT=20
      color=3D"#ff0000"><B>&nbsp;&nbsp;&nbsp;&nbsp;</B></FONT></TT></TD>
    <TD nowrap=3D""><TT><FONT=20
      =
color=3D"#ff0000"><B>&nbsp;R.LLIEFGKEILAIIPGR.V</B></FONT></TT></TD></TR>=

  <TR>
    <TD align=3D"RIGHT">&nbsp;</TD>
    <TD align=3D"RIGHT"><TT><A onmouseover=3D"activateEl('Q1309', =
event)"=20
      onmouseout=3D"clearEl()" =
href=3D"http://admin-pc/mascot/cgi/peptide_view.pl?file=3D..%2Fdata%2F201=
80515%2FF003034.dat&amp;query=3D1309&amp;hit=3D2&amp;index=3DGAV98631.1&a=
mp;db_idx=3D1&amp;px=3D1&amp;section=3D5&amp;ave_thresh=3D44&amp;_ignorei=
onsscorebelow=3D-1&amp;report=3D0&amp;_sigthreshold=3D0.05&amp;_msresflag=
s=3D1025&amp;_msresflags2=3D258&amp;percolate=3D-1&amp;percolate_rt=3D0&a=
mp;_minpeplen=3D7&amp;sessionID=3Dall_secdisabledsession"=20
      target=3D"_blank">1309</A>&nbsp;&nbsp;</TT></TD>
    <TD align=3D"RIGHT"><TT><B>  1008.5656&nbsp;&nbsp;</B></TT></TD>
    <TD align=3D"RIGHT"><TT><B>  2015.1167&nbsp;&nbsp;</B></TT></TD>
    <TD align=3D"RIGHT"><TT><B>  2015.1190&nbsp;&nbsp;</B></TT></TD>
    <TD align=3D"RIGHT" nowrap=3D""><TT><B>    -1.17&nbsp;</B></TT></TD>
    <TD align=3D"RIGHT"><TT><B>0&nbsp;&nbsp;</B></TT></TD>
    <TD align=3D"RIGHT" nowrap=3D""><TT><B>(69)&nbsp;</B></TT></TD>
    <TD align=3D"RIGHT" nowrap=3D""><TT><B>5.6e-005&nbsp;</B></TT></TD>
    <TD align=3D"RIGHT"><TT><B>2&nbsp;&nbsp;</B></TT></TD>
    <TD align=3D"RIGHT"><TT><B>&nbsp;&nbsp;&nbsp;&nbsp;</B></TT></TD>
    <TD =
nowrap=3D""><TT><B>&nbsp;K.ALAGVDFLTISPSLLEELK.K</B></TT></TD></TR>
  <TR>
    <TD align=3D"RIGHT">&nbsp;</TD>
    <TD align=3D"RIGHT"><TT><A onmouseover=3D"activateEl('Q1310', =
event)"=20
      onmouseout=3D"clearEl()" =
href=3D"http://admin-pc/mascot/cgi/peptide_view.pl?file=3D..%2Fdata%2F201=
80515%2FF003034.dat&amp;query=3D1310&amp;hit=3D2&amp;index=3DGAV98631.1&a=
mp;db_idx=3D1&amp;px=3D1&amp;section=3D5&amp;ave_thresh=3D44&amp;_ignorei=
onsscorebelow=3D-1&amp;report=3D0&amp;_sigthreshold=3D0.05&amp;_msresflag=
s=3D1025&amp;_msresflags2=3D258&amp;percolate=3D-1&amp;percolate_rt=3D0&a=
mp;_minpeplen=3D7&amp;sessionID=3Dall_secdisabledsession"=20
      target=3D"_blank">1310</A>&nbsp;&nbsp;</TT></TD>
    <TD align=3D"RIGHT"><TT><B>  1008.5659&nbsp;&nbsp;</B></TT></TD>
    <TD align=3D"RIGHT"><TT><B>  2015.1173&nbsp;&nbsp;</B></TT></TD>
    <TD align=3D"RIGHT"><TT><B>  2015.1190&nbsp;&nbsp;</B></TT></TD>
    <TD align=3D"RIGHT" nowrap=3D""><TT><B>    -0.87&nbsp;</B></TT></TD>
    <TD align=3D"RIGHT"><TT><B>0&nbsp;&nbsp;</B></TT></TD>
    <TD align=3D"RIGHT" nowrap=3D""><TT><B>(59)&nbsp;</B></TT></TD>
    <TD align=3D"RIGHT" nowrap=3D""><TT><B>0.00056&nbsp;</B></TT></TD>
    <TD align=3D"RIGHT"><TT><B>2&nbsp;&nbsp;</B></TT></TD>
    <TD align=3D"RIGHT"><TT><B>&nbsp;&nbsp;&nbsp;&nbsp;</B></TT></TD>
    <TD =
nowrap=3D""><TT><B>&nbsp;K.ALAGVDFLTISPSLLEELK.K</B></TT></TD></TR>
  <TR>
    <TD align=3D"RIGHT"><INPUT name=3D"QUE" type=3D"checkbox" =
checked=3D"" value=3D"2015.117408 from(1008.565980,2+) =
intensity(10294.8301) =
title(File%3a%20%22D%3a%5cLC%2dMS%20Data%5cRaw%20file%5c180509%5c180509_%=
28051%29_IN20%2eraw%22%3b%20SpectrumID%3a%20%221377%22%3b%20scans%3a%20%2=
21985%22) rtinseconds(1606) scans(1985) index(1372) query(1311)"></TD>
    <TD align=3D"RIGHT"><TT><A onmouseover=3D"activateEl('Q1311', =
event)"=20
      onmouseout=3D"clearEl()" =
href=3D"http://admin-pc/mascot/cgi/peptide_view.pl?file=3D..%2Fdata%2F201=
80515%2FF003034.dat&amp;query=3D1311&amp;hit=3D1&amp;index=3DGAV98631.1&a=
mp;db_idx=3D1&amp;px=3D1&amp;section=3D5&amp;ave_thresh=3D44&amp;_ignorei=
onsscorebelow=3D-1&amp;report=3D0&amp;_sigthreshold=3D0.05&amp;_msresflag=
s=3D1025&amp;_msresflags2=3D258&amp;percolate=3D-1&amp;percolate_rt=3D0&a=
mp;_minpeplen=3D7&amp;sessionID=3Dall_secdisabledsession"=20
      target=3D"_blank">1311</A>&nbsp;&nbsp;</TT></TD>
    <TD align=3D"RIGHT"><TT><FONT color=3D"#ff0000"><B> =20
      1008.5660&nbsp;&nbsp;</B></FONT></TT></TD>
    <TD align=3D"RIGHT"><TT><FONT color=3D"#ff0000"><B> =20
      2015.1174&nbsp;&nbsp;</B></FONT></TT></TD>
    <TD align=3D"RIGHT"><TT><FONT color=3D"#ff0000"><B> =20
      2015.1190&nbsp;&nbsp;</B></FONT></TT></TD>
    <TD align=3D"RIGHT" nowrap=3D""><TT><FONT color=3D"#ff0000"><B>   =20
      -0.81&nbsp;</B></FONT></TT></TD>
    <TD align=3D"RIGHT"><TT><FONT=20
      color=3D"#ff0000"><B>0&nbsp;&nbsp;</B></FONT></TT></TD>
    <TD align=3D"RIGHT" nowrap=3D""><TT><FONT=20
      color=3D"#ff0000"><B>(40)&nbsp;</B></FONT></TT></TD>
    <TD align=3D"RIGHT" nowrap=3D""><TT><FONT=20
      color=3D"#ff0000"><B>0.049&nbsp;</B></FONT></TT></TD>
    <TD align=3D"RIGHT"><TT><FONT=20
      color=3D"#ff0000"><B>1&nbsp;&nbsp;</B></FONT></TT></TD>
    <TD align=3D"RIGHT"><TT><FONT=20
      color=3D"#ff0000"><B>&nbsp;&nbsp;&nbsp;&nbsp;</B></FONT></TT></TD>
    <TD nowrap=3D""><TT><FONT=20
      =
color=3D"#ff0000"><B>&nbsp;K.ALAGVDFLTISPSLLEELK.K</B></FONT></TT></TD></=
TR>
  <TR>
    <TD align=3D"RIGHT"><INPUT name=3D"QUE" type=3D"checkbox" =
checked=3D"" value=3D"2015.119422 from(672.713750,3+) =
intensity(99998.1328) =
title(File%3a%20%22D%3a%5cLC%2dMS%20Data%5cRaw%20file%5c180509%5c180509_%=
28051%29_IN20%2eraw%22%3b%20SpectrumID%3a%20%221238%22%3b%20scans%3a%20%2=
21823%22) rtinseconds(1476) scans(1823) index(1233) query(1312)"></TD>
    <TD align=3D"RIGHT"><TT><A onmouseover=3D"activateEl('Q1312', =
event)"=20
      onmouseout=3D"clearEl()" =
href=3D"http://admin-pc/mascot/cgi/peptide_view.pl?file=3D..%2Fdata%2F201=
80515%2FF003034.dat&amp;query=3D1312&amp;hit=3D1&amp;index=3DGAV98631.1&a=
mp;db_idx=3D1&amp;px=3D1&amp;section=3D5&amp;ave_thresh=3D44&amp;_ignorei=
onsscorebelow=3D-1&amp;report=3D0&amp;_sigthreshold=3D0.05&amp;_msresflag=
s=3D1025&amp;_msresflags2=3D258&amp;percolate=3D-1&amp;percolate_rt=3D0&a=
mp;_minpeplen=3D7&amp;sessionID=3Dall_secdisabledsession"=20
      target=3D"_blank">1312</A>&nbsp;&nbsp;</TT></TD>
    <TD align=3D"RIGHT"><TT><FONT color=3D"#ff0000"><B>  =20
      672.7138&nbsp;&nbsp;</B></FONT></TT></TD>
    <TD align=3D"RIGHT"><TT><FONT color=3D"#ff0000"><B> =20
      2015.1194&nbsp;&nbsp;</B></FONT></TT></TD>
    <TD align=3D"RIGHT"><TT><FONT color=3D"#ff0000"><B> =20
      2015.1190&nbsp;&nbsp;</B></FONT></TT></TD>
    <TD align=3D"RIGHT" nowrap=3D""><TT><FONT color=3D"#ff0000"><B>    =20
      0.19&nbsp;</B></FONT></TT></TD>
    <TD align=3D"RIGHT"><TT><FONT=20
      color=3D"#ff0000"><B>0&nbsp;&nbsp;</B></FONT></TT></TD>
    <TD align=3D"RIGHT" nowrap=3D""><TT><FONT=20
      color=3D"#ff0000"><B>(55)&nbsp;</B></FONT></TT></TD>
    <TD align=3D"RIGHT" nowrap=3D""><TT><FONT=20
      color=3D"#ff0000"><B>0.0015&nbsp;</B></FONT></TT></TD>
    <TD align=3D"RIGHT"><TT><FONT=20
      color=3D"#ff0000"><B>1&nbsp;&nbsp;</B></FONT></TT></TD>
    <TD align=3D"RIGHT"><TT><FONT=20
      color=3D"#ff0000"><B>&nbsp;&nbsp;&nbsp;&nbsp;</B></FONT></TT></TD>
    <TD nowrap=3D""><TT><FONT=20
      =
color=3D"#ff0000"><B>&nbsp;K.ALAGVDFLTISPSLLEELK.K</B></FONT></TT></TD></=
TR>
  <TR>
    <TD align=3D"RIGHT"><INPUT name=3D"QUE" type=3D"checkbox" =
checked=3D"" value=3D"2015.119968 from(1008.567260,2+) =
intensity(80065.3047) =
title(File%3a%20%22D%3a%5cLC%2dMS%20Data%5cRaw%20file%5c180509%5c180509_%=
28051%29_IN20%2eraw%22%3b%20SpectrumID%3a%20%221342%22%3b%20scans%3a%20%2=
21944%22) rtinseconds(1573) scans(1944) index(1337) query(1313)"></TD>
    <TD align=3D"RIGHT"><TT><A onmouseover=3D"activateEl('Q1313', =
event)"=20
      onmouseout=3D"clearEl()" =
href=3D"http://admin-pc/mascot/cgi/peptide_view.pl?file=3D..%2Fdata%2F201=
80515%2FF003034.dat&amp;query=3D1313&amp;hit=3D1&amp;index=3DGAV98631.1&a=
mp;db_idx=3D1&amp;px=3D1&amp;section=3D5&amp;ave_thresh=3D44&amp;_ignorei=
onsscorebelow=3D-1&amp;report=3D0&amp;_sigthreshold=3D0.05&amp;_msresflag=
s=3D1025&amp;_msresflags2=3D258&amp;percolate=3D-1&amp;percolate_rt=3D0&a=
mp;_minpeplen=3D7&amp;sessionID=3Dall_secdisabledsession"=20
      target=3D"_blank">1313</A>&nbsp;&nbsp;</TT></TD>
    <TD align=3D"RIGHT"><TT><FONT color=3D"#ff0000"><B> =20
      1008.5673&nbsp;&nbsp;</B></FONT></TT></TD>
    <TD align=3D"RIGHT"><TT><FONT color=3D"#ff0000"><B> =20
      2015.1200&nbsp;&nbsp;</B></FONT></TT></TD>
    <TD align=3D"RIGHT"><TT><FONT color=3D"#ff0000"><B> =20
      2015.1190&nbsp;&nbsp;</B></FONT></TT></TD>
    <TD align=3D"RIGHT" nowrap=3D""><TT><FONT color=3D"#ff0000"><B>    =20
      0.46&nbsp;</B></FONT></TT></TD>
    <TD align=3D"RIGHT"><TT><FONT=20
      color=3D"#ff0000"><B>0&nbsp;&nbsp;</B></FONT></TT></TD>
    <TD align=3D"RIGHT" nowrap=3D""><TT><FONT=20
      color=3D"#ff0000"><B>(50)&nbsp;</B></FONT></TT></TD>
    <TD align=3D"RIGHT" nowrap=3D""><TT><FONT=20
      color=3D"#ff0000"><B>0.0049&nbsp;</B></FONT></TT></TD>
    <TD align=3D"RIGHT"><TT><FONT=20
      color=3D"#ff0000"><B>1&nbsp;&nbsp;</B></FONT></TT></TD>
    <TD align=3D"RIGHT"><TT><FONT=20
      color=3D"#ff0000"><B>&nbsp;&nbsp;&nbsp;&nbsp;</B></FONT></TT></TD>
    <TD nowrap=3D""><TT><FONT=20
      =
color=3D"#ff0000"><B>&nbsp;K.ALAGVDFLTISPSLLEELK.K</B></FONT></TT></TD></=
TR>
  <TR>
    <TD align=3D"RIGHT"><INPUT name=3D"QUE" type=3D"checkbox" =
checked=3D"" value=3D"2015.120948 from(1008.567750,2+) =
intensity(479636.4375) =
title(File%3a%20%22D%3a%5cLC%2dMS%20Data%5cRaw%20file%5c180509%5c180509_%=
28051%29_IN20%2eraw%22%3b%20SpectrumID%3a%20%221231%22%3b%20scans%3a%20%2=
21815%22) rtinseconds(1469) scans(1815) index(1226) query(1314)"></TD>
    <TD align=3D"RIGHT"><TT><A onmouseover=3D"activateEl('Q1314', =
event)"=20
      onmouseout=3D"clearEl()" =
href=3D"http://admin-pc/mascot/cgi/peptide_view.pl?file=3D..%2Fdata%2F201=
80515%2FF003034.dat&amp;query=3D1314&amp;hit=3D1&amp;index=3DGAV98631.1&a=
mp;db_idx=3D1&amp;px=3D1&amp;section=3D5&amp;ave_thresh=3D44&amp;_ignorei=
onsscorebelow=3D-1&amp;report=3D0&amp;_sigthreshold=3D0.05&amp;_msresflag=
s=3D1025&amp;_msresflags2=3D258&amp;percolate=3D-1&amp;percolate_rt=3D0&a=
mp;_minpeplen=3D7&amp;sessionID=3Dall_secdisabledsession"=20
      target=3D"_blank">1314</A>&nbsp;&nbsp;</TT></TD>
    <TD align=3D"RIGHT"><TT><FONT color=3D"#ff0000"><B> =20
      1008.5678&nbsp;&nbsp;</B></FONT></TT></TD>
    <TD align=3D"RIGHT"><TT><FONT color=3D"#ff0000"><B> =20
      2015.1209&nbsp;&nbsp;</B></FONT></TT></TD>
    <TD align=3D"RIGHT"><TT><FONT color=3D"#ff0000"><B> =20
      2015.1190&nbsp;&nbsp;</B></FONT></TT></TD>
    <TD align=3D"RIGHT" nowrap=3D""><TT><FONT color=3D"#ff0000"><B>    =20
      0.95&nbsp;</B></FONT></TT></TD>
    <TD align=3D"RIGHT"><TT><FONT=20
      color=3D"#ff0000"><B>0&nbsp;&nbsp;</B></FONT></TT></TD>
    <TD align=3D"RIGHT" nowrap=3D""><TT><FONT=20
      color=3D"#ff0000"><B>70&nbsp;&nbsp;</B></FONT></TT></TD>
    <TD align=3D"RIGHT" nowrap=3D""><TT><FONT=20
      color=3D"#ff0000"><B>4.3e-005&nbsp;</B></FONT></TT></TD>
    <TD align=3D"RIGHT"><TT><FONT=20
      color=3D"#ff0000"><B>1&nbsp;&nbsp;</B></FONT></TT></TD>
    <TD align=3D"RIGHT"><TT><FONT=20
      color=3D"#ff0000"><B>&nbsp;&nbsp;&nbsp;&nbsp;</B></FONT></TT></TD>
    <TD nowrap=3D""><TT><FONT=20
      =
color=3D"#ff0000"><B>&nbsp;K.ALAGVDFLTISPSLLEELK.K</B></FONT></TT></TD></=
TR>
  <TR>
    <TD align=3D"RIGHT"><INPUT name=3D"QUE" type=3D"checkbox" =
checked=3D"" value=3D"2143.206822 from(715.409550,3+) =
intensity(229729.7969) =
title(File%3a%20%22D%3a%5cLC%2dMS%20Data%5cRaw%20file%5c180509%5c180509_%=
28051%29_IN20%2eraw%22%3b%20SpectrumID%3a%20%221434%22%3b%20scans%3a%20%2=
22052%22) rtinseconds(1660) scans(2052) index(1429) query(1349)"></TD>
    <TD align=3D"RIGHT"><TT><A onmouseover=3D"activateEl('Q1349', =
event)"=20
      onmouseout=3D"clearEl()" =
href=3D"http://admin-pc/mascot/cgi/peptide_view.pl?file=3D..%2Fdata%2F201=
80515%2FF003034.dat&amp;query=3D1349&amp;hit=3D1&amp;index=3DGAV98631.1&a=
mp;db_idx=3D1&amp;px=3D1&amp;section=3D5&amp;ave_thresh=3D44&amp;_ignorei=
onsscorebelow=3D-1&amp;report=3D0&amp;_sigthreshold=3D0.05&amp;_msresflag=
s=3D1025&amp;_msresflags2=3D258&amp;percolate=3D-1&amp;percolate_rt=3D0&a=
mp;_minpeplen=3D7&amp;sessionID=3Dall_secdisabledsession"=20
      target=3D"_blank">1349</A>&nbsp;&nbsp;</TT></TD>
    <TD align=3D"RIGHT"><TT><FONT color=3D"#ff0000"><B>  =20
      715.4095&nbsp;&nbsp;</B></FONT></TT></TD>
    <TD align=3D"RIGHT"><TT><FONT color=3D"#ff0000"><B> =20
      2143.2068&nbsp;&nbsp;</B></FONT></TT></TD>
    <TD align=3D"RIGHT"><TT><FONT color=3D"#ff0000"><B> =20
      2143.2140&nbsp;&nbsp;</B></FONT></TT></TD>
    <TD align=3D"RIGHT" nowrap=3D""><TT><FONT color=3D"#ff0000"><B>   =20
      -3.34&nbsp;</B></FONT></TT></TD>
    <TD align=3D"RIGHT"><TT><FONT=20
      color=3D"#ff0000"><B>1&nbsp;&nbsp;</B></FONT></TT></TD>
    <TD align=3D"RIGHT" nowrap=3D""><TT><FONT=20
      color=3D"#ff0000"><B>(41)&nbsp;</B></FONT></TT></TD>
    <TD align=3D"RIGHT" nowrap=3D""><TT><FONT=20
      color=3D"#ff0000"><B>0.022&nbsp;</B></FONT></TT></TD>
    <TD align=3D"RIGHT"><TT><FONT=20
      color=3D"#ff0000"><B>1&nbsp;&nbsp;</B></FONT></TT></TD>
    <TD align=3D"RIGHT"><TT><FONT=20
      color=3D"#ff0000"><B>&nbsp;&nbsp;&nbsp;&nbsp;</B></FONT></TT></TD>
    <TD nowrap=3D""><TT><FONT=20
      =
color=3D"#ff0000"><B>&nbsp;K.ALAGVDFLTISPSLLEELKK.S</B></FONT></TT></TD><=
/TR>
  <TR>
    <TD align=3D"RIGHT"><INPUT name=3D"QUE" type=3D"checkbox" =
checked=3D"" value=3D"2143.206822 from(715.409550,3+) =
intensity(212364.6094) =
title(File%3a%20%22D%3a%5cLC%2dMS%20Data%5cRaw%20file%5c180509%5c180509_%=
28051%29_IN20%2eraw%22%3b%20SpectrumID%3a%20%221112%22%3b%20scans%3a%20%2=
21676%22) rtinseconds(1360) scans(1676) index(1107) query(1350)"></TD>
    <TD align=3D"RIGHT"><TT><A onmouseover=3D"activateEl('Q1350', =
event)"=20
      onmouseout=3D"clearEl()" =
href=3D"http://admin-pc/mascot/cgi/peptide_view.pl?file=3D..%2Fdata%2F201=
80515%2FF003034.dat&amp;query=3D1350&amp;hit=3D1&amp;index=3DGAV98631.1&a=
mp;db_idx=3D1&amp;px=3D1&amp;section=3D5&amp;ave_thresh=3D44&amp;_ignorei=
onsscorebelow=3D-1&amp;report=3D0&amp;_sigthreshold=3D0.05&amp;_msresflag=
s=3D1025&amp;_msresflags2=3D258&amp;percolate=3D-1&amp;percolate_rt=3D0&a=
mp;_minpeplen=3D7&amp;sessionID=3Dall_secdisabledsession"=20
      target=3D"_blank">1350</A>&nbsp;&nbsp;</TT></TD>
    <TD align=3D"RIGHT"><TT><FONT color=3D"#ff0000"><B>  =20
      715.4095&nbsp;&nbsp;</B></FONT></TT></TD>
    <TD align=3D"RIGHT"><TT><FONT color=3D"#ff0000"><B> =20
      2143.2068&nbsp;&nbsp;</B></FONT></TT></TD>
    <TD align=3D"RIGHT"><TT><FONT color=3D"#ff0000"><B> =20
      2143.2140&nbsp;&nbsp;</B></FONT></TT></TD>
    <TD align=3D"RIGHT" nowrap=3D""><TT><FONT color=3D"#ff0000"><B>   =20
      -3.34&nbsp;</B></FONT></TT></TD>
    <TD align=3D"RIGHT"><TT><FONT=20
      color=3D"#ff0000"><B>1&nbsp;&nbsp;</B></FONT></TT></TD>
    <TD align=3D"RIGHT" nowrap=3D""><TT><FONT=20
      color=3D"#ff0000"><B>(39)&nbsp;</B></FONT></TT></TD>
    <TD align=3D"RIGHT" nowrap=3D""><TT><FONT=20
      color=3D"#ff0000"><B>0.038&nbsp;</B></FONT></TT></TD>
    <TD align=3D"RIGHT"><TT><FONT=20
      color=3D"#ff0000"><B>1&nbsp;&nbsp;</B></FONT></TT></TD>
    <TD align=3D"RIGHT"><TT><FONT=20
      color=3D"#ff0000"><B>&nbsp;&nbsp;&nbsp;&nbsp;</B></FONT></TT></TD>
    <TD nowrap=3D""><TT><FONT=20
      =
color=3D"#ff0000"><B>&nbsp;K.ALAGVDFLTISPSLLEELKK.S</B></FONT></TT></TD><=
/TR>
  <TR>
    <TD align=3D"RIGHT"><INPUT name=3D"QUE" type=3D"checkbox" =
checked=3D"" value=3D"2143.208832 from(715.410220,3+) =
intensity(44933.0078) =
title(File%3a%20%22D%3a%5cLC%2dMS%20Data%5cRaw%20file%5c180509%5c180509_%=
28051%29_IN20%2eraw%22%3b%20SpectrumID%3a%20%221651%22%3b%20scans%3a%20%2=
22653%22) rtinseconds(2214) scans(2653) index(1646) query(1351)"></TD>
    <TD align=3D"RIGHT"><TT><A onmouseover=3D"activateEl('Q1351', =
event)"=20
      onmouseout=3D"clearEl()" =
href=3D"http://admin-pc/mascot/cgi/peptide_view.pl?file=3D..%2Fdata%2F201=
80515%2FF003034.dat&amp;query=3D1351&amp;hit=3D1&amp;index=3DGAV98631.1&a=
mp;db_idx=3D1&amp;px=3D1&amp;section=3D5&amp;ave_thresh=3D44&amp;_ignorei=
onsscorebelow=3D-1&amp;report=3D0&amp;_sigthreshold=3D0.05&amp;_msresflag=
s=3D1025&amp;_msresflags2=3D258&amp;percolate=3D-1&amp;percolate_rt=3D0&a=
mp;_minpeplen=3D7&amp;sessionID=3Dall_secdisabledsession"=20
      target=3D"_blank">1351</A>&nbsp;&nbsp;</TT></TD>
    <TD align=3D"RIGHT"><TT><FONT color=3D"#ff0000"><B>  =20
      715.4102&nbsp;&nbsp;</B></FONT></TT></TD>
    <TD align=3D"RIGHT"><TT><FONT color=3D"#ff0000"><B> =20
      2143.2088&nbsp;&nbsp;</B></FONT></TT></TD>
    <TD align=3D"RIGHT"><TT><FONT color=3D"#ff0000"><B> =20
      2143.2140&nbsp;&nbsp;</B></FONT></TT></TD>
    <TD align=3D"RIGHT" nowrap=3D""><TT><FONT color=3D"#ff0000"><B>   =20
      -2.41&nbsp;</B></FONT></TT></TD>
    <TD align=3D"RIGHT"><TT><FONT=20
      color=3D"#ff0000"><B>1&nbsp;&nbsp;</B></FONT></TT></TD>
    <TD align=3D"RIGHT" nowrap=3D""><TT><FONT=20
      color=3D"#ff0000"><B>(39)&nbsp;</B></FONT></TT></TD>
    <TD align=3D"RIGHT" nowrap=3D""><TT><FONT=20
      color=3D"#ff0000"><B>0.035&nbsp;</B></FONT></TT></TD>
    <TD align=3D"RIGHT"><TT><FONT=20
      color=3D"#ff0000"><B>1&nbsp;&nbsp;</B></FONT></TT></TD>
    <TD align=3D"RIGHT"><TT><FONT=20
      color=3D"#ff0000"><B>&nbsp;&nbsp;&nbsp;&nbsp;</B></FONT></TT></TD>
    <TD nowrap=3D""><TT><FONT=20
      =
color=3D"#ff0000"><B>&nbsp;K.ALAGVDFLTISPSLLEELKK.S</B></FONT></TT></TD><=
/TR>
  <TR>
    <TD align=3D"RIGHT"><INPUT name=3D"QUE" type=3D"checkbox" =
checked=3D"" value=3D"2143.209012 from(715.410280,3+) =
intensity(38799.1953) =
title(File%3a%20%22D%3a%5cLC%2dMS%20Data%5cRaw%20file%5c180509%5c180509_%=
28051%29_IN20%2eraw%22%3b%20SpectrumID%3a%20%221668%22%3b%20scans%3a%20%2=
22695%22) rtinseconds(2246) scans(2695) index(1662) query(1352)"></TD>
    <TD align=3D"RIGHT"><TT><A onmouseover=3D"activateEl('Q1352', =
event)"=20
      onmouseout=3D"clearEl()" =
href=3D"http://admin-pc/mascot/cgi/peptide_view.pl?file=3D..%2Fdata%2F201=
80515%2FF003034.dat&amp;query=3D1352&amp;hit=3D1&amp;index=3DGAV98631.1&a=
mp;db_idx=3D1&amp;px=3D1&amp;section=3D5&amp;ave_thresh=3D44&amp;_ignorei=
onsscorebelow=3D-1&amp;report=3D0&amp;_sigthreshold=3D0.05&amp;_msresflag=
s=3D1025&amp;_msresflags2=3D258&amp;percolate=3D-1&amp;percolate_rt=3D0&a=
mp;_minpeplen=3D7&amp;sessionID=3Dall_secdisabledsession"=20
      target=3D"_blank">1352</A>&nbsp;&nbsp;</TT></TD>
    <TD align=3D"RIGHT"><TT><FONT color=3D"#ff0000"><B>  =20
      715.4103&nbsp;&nbsp;</B></FONT></TT></TD>
    <TD align=3D"RIGHT"><TT><FONT color=3D"#ff0000"><B> =20
      2143.2090&nbsp;&nbsp;</B></FONT></TT></TD>
    <TD align=3D"RIGHT"><TT><FONT color=3D"#ff0000"><B> =20
      2143.2140&nbsp;&nbsp;</B></FONT></TT></TD>
    <TD align=3D"RIGHT" nowrap=3D""><TT><FONT color=3D"#ff0000"><B>   =20
      -2.32&nbsp;</B></FONT></TT></TD>
    <TD align=3D"RIGHT"><TT><FONT=20
      color=3D"#ff0000"><B>1&nbsp;&nbsp;</B></FONT></TT></TD>
    <TD align=3D"RIGHT" nowrap=3D""><TT><FONT=20
      color=3D"#ff0000"><B>(44)&nbsp;</B></FONT></TT></TD>
    <TD align=3D"RIGHT" nowrap=3D""><TT><FONT=20
      color=3D"#ff0000"><B>0.011&nbsp;</B></FONT></TT></TD>
    <TD align=3D"RIGHT"><TT><FONT=20
      color=3D"#ff0000"><B>1&nbsp;&nbsp;</B></FONT></TT></TD>
    <TD align=3D"RIGHT"><TT><FONT=20
      color=3D"#ff0000"><B>&nbsp;&nbsp;&nbsp;&nbsp;</B></FONT></TT></TD>
    <TD nowrap=3D""><TT><FONT=20
      =
color=3D"#ff0000"><B>&nbsp;K.ALAGVDFLTISPSLLEELKK.S</B></FONT></TT></TD><=
/TR>
  <TR>
    <TD align=3D"RIGHT"><INPUT name=3D"QUE" type=3D"checkbox" =
checked=3D"" value=3D"2143.209192 from(715.410340,3+) =
intensity(561580.6875) =
title(File%3a%20%22D%3a%5cLC%2dMS%20Data%5cRaw%20file%5c180509%5c180509_%=
28051%29_IN20%2eraw%22%3b%20SpectrumID%3a%20%221292%22%3b%20scans%3a%20%2=
21886%22) rtinseconds(1526) scans(1886) index(1287) query(1353)"></TD>
    <TD align=3D"RIGHT"><TT><A onmouseover=3D"activateEl('Q1353', =
event)"=20
      onmouseout=3D"clearEl()" =
href=3D"http://admin-pc/mascot/cgi/peptide_view.pl?file=3D..%2Fdata%2F201=
80515%2FF003034.dat&amp;query=3D1353&amp;hit=3D1&amp;index=3DGAV98631.1&a=
mp;db_idx=3D1&amp;px=3D1&amp;section=3D5&amp;ave_thresh=3D44&amp;_ignorei=
onsscorebelow=3D-1&amp;report=3D0&amp;_sigthreshold=3D0.05&amp;_msresflag=
s=3D1025&amp;_msresflags2=3D258&amp;percolate=3D-1&amp;percolate_rt=3D0&a=
mp;_minpeplen=3D7&amp;sessionID=3Dall_secdisabledsession"=20
      target=3D"_blank">1353</A>&nbsp;&nbsp;</TT></TD>
    <TD align=3D"RIGHT"><TT><FONT color=3D"#ff0000"><B>  =20
      715.4103&nbsp;&nbsp;</B></FONT></TT></TD>
    <TD align=3D"RIGHT"><TT><FONT color=3D"#ff0000"><B> =20
      2143.2092&nbsp;&nbsp;</B></FONT></TT></TD>
    <TD align=3D"RIGHT"><TT><FONT color=3D"#ff0000"><B> =20
      2143.2140&nbsp;&nbsp;</B></FONT></TT></TD>
    <TD align=3D"RIGHT" nowrap=3D""><TT><FONT color=3D"#ff0000"><B>   =20
      -2.24&nbsp;</B></FONT></TT></TD>
    <TD align=3D"RIGHT"><TT><FONT=20
      color=3D"#ff0000"><B>1&nbsp;&nbsp;</B></FONT></TT></TD>
    <TD align=3D"RIGHT" nowrap=3D""><TT><FONT=20
      color=3D"#ff0000"><B>(42)&nbsp;</B></FONT></TT></TD>
    <TD align=3D"RIGHT" nowrap=3D""><TT><FONT=20
      color=3D"#ff0000"><B>0.018&nbsp;</B></FONT></TT></TD>
    <TD align=3D"RIGHT"><TT><FONT=20
      color=3D"#ff0000"><B>1&nbsp;&nbsp;</B></FONT></TT></TD>
    <TD align=3D"RIGHT"><TT><FONT=20
      color=3D"#ff0000"><B>&nbsp;&nbsp;&nbsp;&nbsp;</B></FONT></TT></TD>
    <TD nowrap=3D""><TT><FONT=20
      =
color=3D"#ff0000"><B>&nbsp;K.ALAGVDFLTISPSLLEELKK.S</B></FONT></TT></TD><=
/TR>
  <TR>
    <TD align=3D"RIGHT"><INPUT name=3D"QUE" type=3D"checkbox" =
checked=3D"" value=3D"2143.210048 from(1072.612300,2+) =
intensity(1266115.8750) =
title(File%3a%20%22D%3a%5cLC%2dMS%20Data%5cRaw%20file%5c180509%5c180509_%=
28051%29_IN20%2eraw%22%3b%20SpectrumID%3a%20%221189%22%3b%20scans%3a%20%2=
21766%22) rtinseconds(1431) scans(1766) index(1184) query(1355)"></TD>
    <TD align=3D"RIGHT"><TT><A onmouseover=3D"activateEl('Q1355', =
event)"=20
      onmouseout=3D"clearEl()" =
href=3D"http://admin-pc/mascot/cgi/peptide_view.pl?file=3D..%2Fdata%2F201=
80515%2FF003034.dat&amp;query=3D1355&amp;hit=3D1&amp;index=3DGAV98631.1&a=
mp;db_idx=3D1&amp;px=3D1&amp;section=3D5&amp;ave_thresh=3D44&amp;_ignorei=
onsscorebelow=3D-1&amp;report=3D0&amp;_sigthreshold=3D0.05&amp;_msresflag=
s=3D1025&amp;_msresflags2=3D258&amp;percolate=3D-1&amp;percolate_rt=3D0&a=
mp;_minpeplen=3D7&amp;sessionID=3Dall_secdisabledsession"=20
      target=3D"_blank">1355</A>&nbsp;&nbsp;</TT></TD>
    <TD align=3D"RIGHT"><TT><FONT color=3D"#ff0000"><B> =20
      1072.6123&nbsp;&nbsp;</B></FONT></TT></TD>
    <TD align=3D"RIGHT"><TT><FONT color=3D"#ff0000"><B> =20
      2143.2100&nbsp;&nbsp;</B></FONT></TT></TD>
    <TD align=3D"RIGHT"><TT><FONT color=3D"#ff0000"><B> =20
      2143.2140&nbsp;&nbsp;</B></FONT></TT></TD>
    <TD align=3D"RIGHT" nowrap=3D""><TT><FONT color=3D"#ff0000"><B>   =20
      -1.84&nbsp;</B></FONT></TT></TD>
    <TD align=3D"RIGHT"><TT><FONT=20
      color=3D"#ff0000"><B>1&nbsp;&nbsp;</B></FONT></TT></TD>
    <TD align=3D"RIGHT" nowrap=3D""><TT><FONT=20
      color=3D"#ff0000"><B>(66)&nbsp;</B></FONT></TT></TD>
    <TD align=3D"RIGHT" nowrap=3D""><TT><FONT=20
      color=3D"#ff0000"><B>8.2e-005&nbsp;</B></FONT></TT></TD>
    <TD align=3D"RIGHT"><TT><FONT=20
      color=3D"#ff0000"><B>1&nbsp;&nbsp;</B></FONT></TT></TD>
    <TD align=3D"RIGHT"><TT><FONT=20
      color=3D"#ff0000"><B>&nbsp;&nbsp;&nbsp;&nbsp;</B></FONT></TT></TD>
    <TD nowrap=3D""><TT><FONT=20
      =
color=3D"#ff0000"><B>&nbsp;K.ALAGVDFLTISPSLLEELKK.S</B></FONT></TT></TD><=
/TR>
  <TR>
    <TD align=3D"RIGHT"><INPUT name=3D"QUE" type=3D"checkbox" =
checked=3D"" value=3D"2143.210482 from(715.410770,3+) =
intensity(16785.8848) =
title(File%3a%20%22D%3a%5cLC%2dMS%20Data%5cRaw%20file%5c180509%5c180509_%=
28051%29_IN20%2eraw%22%3b%20SpectrumID%3a%20%221674%22%3b%20scans%3a%20%2=
22703%22) rtinseconds(2251) scans(2703) index(1668) query(1356)"></TD>
    <TD align=3D"RIGHT"><TT><A onmouseover=3D"activateEl('Q1356', =
event)"=20
      onmouseout=3D"clearEl()" =
href=3D"http://admin-pc/mascot/cgi/peptide_view.pl?file=3D..%2Fdata%2F201=
80515%2FF003034.dat&amp;query=3D1356&amp;hit=3D1&amp;index=3DGAV98631.1&a=
mp;db_idx=3D1&amp;px=3D1&amp;section=3D5&amp;ave_thresh=3D44&amp;_ignorei=
onsscorebelow=3D-1&amp;report=3D0&amp;_sigthreshold=3D0.05&amp;_msresflag=
s=3D1025&amp;_msresflags2=3D258&amp;percolate=3D-1&amp;percolate_rt=3D0&a=
mp;_minpeplen=3D7&amp;sessionID=3Dall_secdisabledsession"=20
      target=3D"_blank">1356</A>&nbsp;&nbsp;</TT></TD>
    <TD align=3D"RIGHT"><TT><FONT color=3D"#ff0000"><B>  =20
      715.4108&nbsp;&nbsp;</B></FONT></TT></TD>
    <TD align=3D"RIGHT"><TT><FONT color=3D"#ff0000"><B> =20
      2143.2105&nbsp;&nbsp;</B></FONT></TT></TD>
    <TD align=3D"RIGHT"><TT><FONT color=3D"#ff0000"><B> =20
      2143.2140&nbsp;&nbsp;</B></FONT></TT></TD>
    <TD align=3D"RIGHT" nowrap=3D""><TT><FONT color=3D"#ff0000"><B>   =20
      -1.64&nbsp;</B></FONT></TT></TD>
    <TD align=3D"RIGHT"><TT><FONT=20
      color=3D"#ff0000"><B>1&nbsp;&nbsp;</B></FONT></TT></TD>
    <TD align=3D"RIGHT" nowrap=3D""><TT><FONT=20
      color=3D"#ff0000"><B>(42)&nbsp;</B></FONT></TT></TD>
    <TD align=3D"RIGHT" nowrap=3D""><TT><FONT=20
      color=3D"#ff0000"><B>0.017&nbsp;</B></FONT></TT></TD>
    <TD align=3D"RIGHT"><TT><FONT=20
      color=3D"#ff0000"><B>1&nbsp;&nbsp;</B></FONT></TT></TD>
    <TD align=3D"RIGHT"><TT><FONT=20
      color=3D"#ff0000"><B>&nbsp;&nbsp;&nbsp;&nbsp;</B></FONT></TT></TD>
    <TD nowrap=3D""><TT><FONT=20
      =
color=3D"#ff0000"><B>&nbsp;K.ALAGVDFLTISPSLLEELKK.S</B></FONT></TT></TD><=
/TR>
  <TR>
    <TD align=3D"RIGHT"><INPUT name=3D"QUE" type=3D"checkbox" =
checked=3D"" value=3D"2143.211562 from(715.411130,3+) =
intensity(368350.1250) =
title(File%3a%20%22D%3a%5cLC%2dMS%20Data%5cRaw%20file%5c180509%5c180509_%=
28051%29_IN20%2eraw%22%3b%20SpectrumID%3a%20%221327%22%3b%20scans%3a%20%2=
21927%22) rtinseconds(1559) scans(1927) index(1322) query(1359)"></TD>
    <TD align=3D"RIGHT"><TT><A onmouseover=3D"activateEl('Q1359', =
event)"=20
      onmouseout=3D"clearEl()" =
href=3D"http://admin-pc/mascot/cgi/peptide_view.pl?file=3D..%2Fdata%2F201=
80515%2FF003034.dat&amp;query=3D1359&amp;hit=3D1&amp;index=3DGAV98631.1&a=
mp;db_idx=3D1&amp;px=3D1&amp;section=3D5&amp;ave_thresh=3D44&amp;_ignorei=
onsscorebelow=3D-1&amp;report=3D0&amp;_sigthreshold=3D0.05&amp;_msresflag=
s=3D1025&amp;_msresflags2=3D258&amp;percolate=3D-1&amp;percolate_rt=3D0&a=
mp;_minpeplen=3D7&amp;sessionID=3Dall_secdisabledsession"=20
      target=3D"_blank">1359</A>&nbsp;&nbsp;</TT></TD>
    <TD align=3D"RIGHT"><TT><FONT color=3D"#ff0000"><B>  =20
      715.4111&nbsp;&nbsp;</B></FONT></TT></TD>
    <TD align=3D"RIGHT"><TT><FONT color=3D"#ff0000"><B> =20
      2143.2116&nbsp;&nbsp;</B></FONT></TT></TD>
    <TD align=3D"RIGHT"><TT><FONT color=3D"#ff0000"><B> =20
      2143.2140&nbsp;&nbsp;</B></FONT></TT></TD>
    <TD align=3D"RIGHT" nowrap=3D""><TT><FONT color=3D"#ff0000"><B>   =20
      -1.13&nbsp;</B></FONT></TT></TD>
    <TD align=3D"RIGHT"><TT><FONT=20
      color=3D"#ff0000"><B>1&nbsp;&nbsp;</B></FONT></TT></TD>
    <TD align=3D"RIGHT" nowrap=3D""><TT><FONT=20
      color=3D"#ff0000"><B>(38)&nbsp;</B></FONT></TT></TD>
    <TD align=3D"RIGHT" nowrap=3D""><TT><FONT=20
      color=3D"#ff0000"><B>0.044&nbsp;</B></FONT></TT></TD>
    <TD align=3D"RIGHT"><TT><FONT=20
      color=3D"#ff0000"><B>1&nbsp;&nbsp;</B></FONT></TT></TD>
    <TD align=3D"RIGHT"><TT><FONT=20
      color=3D"#ff0000"><B>&nbsp;&nbsp;&nbsp;&nbsp;</B></FONT></TT></TD>
    <TD nowrap=3D""><TT><FONT=20
      =
color=3D"#ff0000"><B>&nbsp;K.ALAGVDFLTISPSLLEELKK.S</B></FONT></TT></TD><=
/TR>
  <TR>
    <TD align=3D"RIGHT"><INPUT name=3D"QUE" type=3D"checkbox" =
checked=3D"" value=3D"2143.211922 from(715.411250,3+) =
intensity(83160.6484) =
title(File%3a%20%22D%3a%5cLC%2dMS%20Data%5cRaw%20file%5c180509%5c180509_%=
28051%29_IN20%2eraw%22%3b%20SpectrumID%3a%20%221481%22%3b%20scans%3a%20%2=
22161%22) rtinseconds(1755) scans(2161) index(1476) query(1360)"></TD>
    <TD align=3D"RIGHT"><TT><A onmouseover=3D"activateEl('Q1360', =
event)"=20
      onmouseout=3D"clearEl()" =
href=3D"http://admin-pc/mascot/cgi/peptide_view.pl?file=3D..%2Fdata%2F201=
80515%2FF003034.dat&amp;query=3D1360&amp;hit=3D1&amp;index=3DGAV98631.1&a=
mp;db_idx=3D1&amp;px=3D1&amp;section=3D5&amp;ave_thresh=3D44&amp;_ignorei=
onsscorebelow=3D-1&amp;report=3D0&amp;_sigthreshold=3D0.05&amp;_msresflag=
s=3D1025&amp;_msresflags2=3D258&amp;percolate=3D-1&amp;percolate_rt=3D0&a=
mp;_minpeplen=3D7&amp;sessionID=3Dall_secdisabledsession"=20
      target=3D"_blank">1360</A>&nbsp;&nbsp;</TT></TD>
    <TD align=3D"RIGHT"><TT><FONT color=3D"#ff0000"><B>  =20
      715.4113&nbsp;&nbsp;</B></FONT></TT></TD>
    <TD align=3D"RIGHT"><TT><FONT color=3D"#ff0000"><B> =20
      2143.2119&nbsp;&nbsp;</B></FONT></TT></TD>
    <TD align=3D"RIGHT"><TT><FONT color=3D"#ff0000"><B> =20
      2143.2140&nbsp;&nbsp;</B></FONT></TT></TD>
    <TD align=3D"RIGHT" nowrap=3D""><TT><FONT color=3D"#ff0000"><B>   =20
      -0.96&nbsp;</B></FONT></TT></TD>
    <TD align=3D"RIGHT"><TT><FONT=20
      color=3D"#ff0000"><B>1&nbsp;&nbsp;</B></FONT></TT></TD>
    <TD align=3D"RIGHT" nowrap=3D""><TT><FONT=20
      color=3D"#ff0000"><B>(44)&nbsp;</B></FONT></TT></TD>
    <TD align=3D"RIGHT" nowrap=3D""><TT><FONT=20
      color=3D"#ff0000"><B>0.01&nbsp;</B></FONT></TT></TD>
    <TD align=3D"RIGHT"><TT><FONT=20
      color=3D"#ff0000"><B>1&nbsp;&nbsp;</B></FONT></TT></TD>
    <TD align=3D"RIGHT"><TT><FONT=20
      color=3D"#ff0000"><B>&nbsp;&nbsp;&nbsp;&nbsp;</B></FONT></TT></TD>
    <TD nowrap=3D""><TT><FONT=20
      =
color=3D"#ff0000"><B>&nbsp;K.ALAGVDFLTISPSLLEELKK.S</B></FONT></TT></TD><=
/TR>
  <TR>
    <TD align=3D"RIGHT"><INPUT name=3D"QUE" type=3D"checkbox" =
checked=3D"" value=3D"2143.211922 from(715.411250,3+) =
intensity(96042.0313) =
title(File%3a%20%22D%3a%5cLC%2dMS%20Data%5cRaw%20file%5c180509%5c180509_%=
28051%29_IN20%2eraw%22%3b%20SpectrumID%3a%20%221484%22%3b%20scans%3a%20%2=
22175%22) rtinseconds(1767) scans(2175) index(1479) query(1361)"></TD>
    <TD align=3D"RIGHT"><TT><A onmouseover=3D"activateEl('Q1361', =
event)"=20
      onmouseout=3D"clearEl()" =
href=3D"http://admin-pc/mascot/cgi/peptide_view.pl?file=3D..%2Fdata%2F201=
80515%2FF003034.dat&amp;query=3D1361&amp;hit=3D1&amp;index=3DGAV98631.1&a=
mp;db_idx=3D1&amp;px=3D1&amp;section=3D5&amp;ave_thresh=3D44&amp;_ignorei=
onsscorebelow=3D-1&amp;report=3D0&amp;_sigthreshold=3D0.05&amp;_msresflag=
s=3D1025&amp;_msresflags2=3D258&amp;percolate=3D-1&amp;percolate_rt=3D0&a=
mp;_minpeplen=3D7&amp;sessionID=3Dall_secdisabledsession"=20
      target=3D"_blank">1361</A>&nbsp;&nbsp;</TT></TD>
    <TD align=3D"RIGHT"><TT><FONT color=3D"#ff0000"><B>  =20
      715.4113&nbsp;&nbsp;</B></FONT></TT></TD>
    <TD align=3D"RIGHT"><TT><FONT color=3D"#ff0000"><B> =20
      2143.2119&nbsp;&nbsp;</B></FONT></TT></TD>
    <TD align=3D"RIGHT"><TT><FONT color=3D"#ff0000"><B> =20
      2143.2140&nbsp;&nbsp;</B></FONT></TT></TD>
    <TD align=3D"RIGHT" nowrap=3D""><TT><FONT color=3D"#ff0000"><B>   =20
      -0.96&nbsp;</B></FONT></TT></TD>
    <TD align=3D"RIGHT"><TT><FONT=20
      color=3D"#ff0000"><B>1&nbsp;&nbsp;</B></FONT></TT></TD>
    <TD align=3D"RIGHT" nowrap=3D""><TT><FONT=20
      color=3D"#ff0000"><B>(49)&nbsp;</B></FONT></TT></TD>
    <TD align=3D"RIGHT" nowrap=3D""><TT><FONT=20
      color=3D"#ff0000"><B>0.0031&nbsp;</B></FONT></TT></TD>
    <TD align=3D"RIGHT"><TT><FONT=20
      color=3D"#ff0000"><B>1&nbsp;&nbsp;</B></FONT></TT></TD>
    <TD align=3D"RIGHT"><TT><FONT=20
      color=3D"#ff0000"><B>&nbsp;&nbsp;&nbsp;&nbsp;</B></FONT></TT></TD>
    <TD nowrap=3D""><TT><FONT=20
      =
color=3D"#ff0000"><B>&nbsp;K.ALAGVDFLTISPSLLEELKK.S</B></FONT></TT></TD><=
/TR>
  <TR>
    <TD align=3D"RIGHT"><INPUT name=3D"QUE" type=3D"checkbox" =
checked=3D"" value=3D"2143.212312 from(715.411380,3+) =
intensity(50466.1055) =
title(File%3a%20%22D%3a%5cLC%2dMS%20Data%5cRaw%20file%5c180509%5c180509_%=
28051%29_IN20%2eraw%22%3b%20SpectrumID%3a%20%221495%22%3b%20scans%3a%20%2=
22228%22) rtinseconds(1818) scans(2228) index(1490) query(1362)"></TD>
    <TD align=3D"RIGHT"><TT><A onmouseover=3D"activateEl('Q1362', =
event)"=20
      onmouseout=3D"clearEl()" =
href=3D"http://admin-pc/mascot/cgi/peptide_view.pl?file=3D..%2Fdata%2F201=
80515%2FF003034.dat&amp;query=3D1362&amp;hit=3D1&amp;index=3DGAV98631.1&a=
mp;db_idx=3D1&amp;px=3D1&amp;section=3D5&amp;ave_thresh=3D44&amp;_ignorei=
onsscorebelow=3D-1&amp;report=3D0&amp;_sigthreshold=3D0.05&amp;_msresflag=
s=3D1025&amp;_msresflags2=3D258&amp;percolate=3D-1&amp;percolate_rt=3D0&a=
mp;_minpeplen=3D7&amp;sessionID=3Dall_secdisabledsession"=20
      target=3D"_blank">1362</A>&nbsp;&nbsp;</TT></TD>
    <TD align=3D"RIGHT"><TT><FONT color=3D"#ff0000"><B>  =20
      715.4114&nbsp;&nbsp;</B></FONT></TT></TD>
    <TD align=3D"RIGHT"><TT><FONT color=3D"#ff0000"><B> =20
      2143.2123&nbsp;&nbsp;</B></FONT></TT></TD>
    <TD align=3D"RIGHT"><TT><FONT color=3D"#ff0000"><B> =20
      2143.2140&nbsp;&nbsp;</B></FONT></TT></TD>
    <TD align=3D"RIGHT" nowrap=3D""><TT><FONT color=3D"#ff0000"><B>   =20
      -0.78&nbsp;</B></FONT></TT></TD>
    <TD align=3D"RIGHT"><TT><FONT=20
      color=3D"#ff0000"><B>1&nbsp;&nbsp;</B></FONT></TT></TD>
    <TD align=3D"RIGHT" nowrap=3D""><TT><FONT=20
      color=3D"#ff0000"><B>(43)&nbsp;</B></FONT></TT></TD>
    <TD align=3D"RIGHT" nowrap=3D""><TT><FONT=20
      color=3D"#ff0000"><B>0.014&nbsp;</B></FONT></TT></TD>
    <TD align=3D"RIGHT"><TT><FONT=20
      color=3D"#ff0000"><B>1&nbsp;&nbsp;</B></FONT></TT></TD>
    <TD align=3D"RIGHT"><TT><FONT=20
      color=3D"#ff0000"><B>&nbsp;&nbsp;&nbsp;&nbsp;</B></FONT></TT></TD>
    <TD nowrap=3D""><TT><FONT=20
      =
color=3D"#ff0000"><B>&nbsp;K.ALAGVDFLTISPSLLEELKK.S</B></FONT></TT></TD><=
/TR>
  <TR>
    <TD align=3D"RIGHT"><INPUT name=3D"QUE" type=3D"checkbox" =
checked=3D"" value=3D"2143.212852 from(715.411560,3+) =
intensity(33889596.0000) =
title(File%3a%20%22D%3a%5cLC%2dMS%20Data%5cRaw%20file%5c180509%5c180509_%=
28051%29_IN20%2eraw%22%3b%20SpectrumID%3a%20%221147%22%3b%20scans%3a%20%2=
21717%22) rtinseconds(1392) scans(1717) index(1142) query(1365)"></TD>
    <TD align=3D"RIGHT"><TT><A onmouseover=3D"activateEl('Q1365', =
event)"=20
      onmouseout=3D"clearEl()" =
href=3D"http://admin-pc/mascot/cgi/peptide_view.pl?file=3D..%2Fdata%2F201=
80515%2FF003034.dat&amp;query=3D1365&amp;hit=3D1&amp;index=3DGAV98631.1&a=
mp;db_idx=3D1&amp;px=3D1&amp;section=3D5&amp;ave_thresh=3D44&amp;_ignorei=
onsscorebelow=3D-1&amp;report=3D0&amp;_sigthreshold=3D0.05&amp;_msresflag=
s=3D1025&amp;_msresflags2=3D258&amp;percolate=3D-1&amp;percolate_rt=3D0&a=
mp;_minpeplen=3D7&amp;sessionID=3Dall_secdisabledsession"=20
      target=3D"_blank">1365</A>&nbsp;&nbsp;</TT></TD>
    <TD align=3D"RIGHT"><TT><FONT color=3D"#ff0000"><B>  =20
      715.4116&nbsp;&nbsp;</B></FONT></TT></TD>
    <TD align=3D"RIGHT"><TT><FONT color=3D"#ff0000"><B> =20
      2143.2129&nbsp;&nbsp;</B></FONT></TT></TD>
    <TD align=3D"RIGHT"><TT><FONT color=3D"#ff0000"><B> =20
      2143.2140&nbsp;&nbsp;</B></FONT></TT></TD>
    <TD align=3D"RIGHT" nowrap=3D""><TT><FONT color=3D"#ff0000"><B>   =20
      -0.53&nbsp;</B></FONT></TT></TD>
    <TD align=3D"RIGHT"><TT><FONT=20
      color=3D"#ff0000"><B>1&nbsp;&nbsp;</B></FONT></TT></TD>
    <TD align=3D"RIGHT" nowrap=3D""><TT><FONT=20
      color=3D"#ff0000"><B>(38)&nbsp;</B></FONT></TT></TD>
    <TD align=3D"RIGHT" nowrap=3D""><TT><FONT=20
      color=3D"#ff0000"><B>0.048&nbsp;</B></FONT></TT></TD>
    <TD align=3D"RIGHT"><TT><FONT=20
      color=3D"#ff0000"><B>1&nbsp;&nbsp;</B></FONT></TT></TD>
    <TD align=3D"RIGHT"><TT><FONT=20
      color=3D"#ff0000"><B>&nbsp;&nbsp;&nbsp;&nbsp;</B></FONT></TT></TD>
    <TD nowrap=3D""><TT><FONT=20
      =
color=3D"#ff0000"><B>&nbsp;K.ALAGVDFLTISPSLLEELKK.S</B></FONT></TT></TD><=
/TR>
  <TR>
    <TD align=3D"RIGHT"><INPUT name=3D"QUE" type=3D"checkbox" =
checked=3D"" value=3D"2143.213032 from(715.411620,3+) =
intensity(42619.3203) =
title(File%3a%20%22D%3a%5cLC%2dMS%20Data%5cRaw%20file%5c180509%5c180509_%=
28051%29_IN20%2eraw%22%3b%20SpectrumID%3a%20%221709%22%3b%20scans%3a%20%2=
22777%22) rtinseconds(2309) scans(2777) index(1703) query(1366)"></TD>
    <TD align=3D"RIGHT"><TT><A onmouseover=3D"activateEl('Q1366', =
event)"=20
      onmouseout=3D"clearEl()" =
href=3D"http://admin-pc/mascot/cgi/peptide_view.pl?file=3D..%2Fdata%2F201=
80515%2FF003034.dat&amp;query=3D1366&amp;hit=3D1&amp;index=3DGAV98631.1&a=
mp;db_idx=3D1&amp;px=3D1&amp;section=3D5&amp;ave_thresh=3D44&amp;_ignorei=
onsscorebelow=3D-1&amp;report=3D0&amp;_sigthreshold=3D0.05&amp;_msresflag=
s=3D1025&amp;_msresflags2=3D258&amp;percolate=3D-1&amp;percolate_rt=3D0&a=
mp;_minpeplen=3D7&amp;sessionID=3Dall_secdisabledsession"=20
      target=3D"_blank">1366</A>&nbsp;&nbsp;</TT></TD>
    <TD align=3D"RIGHT"><TT><FONT color=3D"#ff0000"><B>  =20
      715.4116&nbsp;&nbsp;</B></FONT></TT></TD>
    <TD align=3D"RIGHT"><TT><FONT color=3D"#ff0000"><B> =20
      2143.2130&nbsp;&nbsp;</B></FONT></TT></TD>
    <TD align=3D"RIGHT"><TT><FONT color=3D"#ff0000"><B> =20
      2143.2140&nbsp;&nbsp;</B></FONT></TT></TD>
    <TD align=3D"RIGHT" nowrap=3D""><TT><FONT color=3D"#ff0000"><B>   =20
      -0.45&nbsp;</B></FONT></TT></TD>
    <TD align=3D"RIGHT"><TT><FONT=20
      color=3D"#ff0000"><B>1&nbsp;&nbsp;</B></FONT></TT></TD>
    <TD align=3D"RIGHT" nowrap=3D""><TT><FONT=20
      color=3D"#ff0000"><B>(50)&nbsp;</B></FONT></TT></TD>
    <TD align=3D"RIGHT" nowrap=3D""><TT><FONT=20
      color=3D"#ff0000"><B>0.0025&nbsp;</B></FONT></TT></TD>
    <TD align=3D"RIGHT"><TT><FONT=20
      color=3D"#ff0000"><B>1&nbsp;&nbsp;</B></FONT></TT></TD>
    <TD align=3D"RIGHT"><TT><FONT=20
      color=3D"#ff0000"><B>&nbsp;&nbsp;&nbsp;&nbsp;</B></FONT></TT></TD>
    <TD nowrap=3D""><TT><FONT=20
      =
color=3D"#ff0000"><B>&nbsp;K.ALAGVDFLTISPSLLEELKK.S</B></FONT></TT></TD><=
/TR>
  <TR>
    <TD align=3D"RIGHT"><INPUT name=3D"QUE" type=3D"checkbox" =
checked=3D"" value=3D"2143.213032 from(715.411620,3+) =
intensity(204715.3906) =
title(File%3a%20%22D%3a%5cLC%2dMS%20Data%5cRaw%20file%5c180509%5c180509_%=
28051%29_IN20%2eraw%22%3b%20SpectrumID%3a%20%221399%22%3b%20scans%3a%20%2=
22011%22) rtinseconds(1627) scans(2011) index(1394) query(1367)"></TD>
    <TD align=3D"RIGHT"><TT><A onmouseover=3D"activateEl('Q1367', =
event)"=20
      onmouseout=3D"clearEl()" =
href=3D"http://admin-pc/mascot/cgi/peptide_view.pl?file=3D..%2Fdata%2F201=
80515%2FF003034.dat&amp;query=3D1367&amp;hit=3D1&amp;index=3DGAV98631.1&a=
mp;db_idx=3D1&amp;px=3D1&amp;section=3D5&amp;ave_thresh=3D44&amp;_ignorei=
onsscorebelow=3D-1&amp;report=3D0&amp;_sigthreshold=3D0.05&amp;_msresflag=
s=3D1025&amp;_msresflags2=3D258&amp;percolate=3D-1&amp;percolate_rt=3D0&a=
mp;_minpeplen=3D7&amp;sessionID=3Dall_secdisabledsession"=20
      target=3D"_blank">1367</A>&nbsp;&nbsp;</TT></TD>
    <TD align=3D"RIGHT"><TT><FONT color=3D"#ff0000"><B>  =20
      715.4116&nbsp;&nbsp;</B></FONT></TT></TD>
    <TD align=3D"RIGHT"><TT><FONT color=3D"#ff0000"><B> =20
      2143.2130&nbsp;&nbsp;</B></FONT></TT></TD>
    <TD align=3D"RIGHT"><TT><FONT color=3D"#ff0000"><B> =20
      2143.2140&nbsp;&nbsp;</B></FONT></TT></TD>
    <TD align=3D"RIGHT" nowrap=3D""><TT><FONT color=3D"#ff0000"><B>   =20
      -0.45&nbsp;</B></FONT></TT></TD>
    <TD align=3D"RIGHT"><TT><FONT=20
      color=3D"#ff0000"><B>1&nbsp;&nbsp;</B></FONT></TT></TD>
    <TD align=3D"RIGHT" nowrap=3D""><TT><FONT=20
      color=3D"#ff0000"><B>(42)&nbsp;</B></FONT></TT></TD>
    <TD align=3D"RIGHT" nowrap=3D""><TT><FONT=20
      color=3D"#ff0000"><B>0.016&nbsp;</B></FONT></TT></TD>
    <TD align=3D"RIGHT"><TT><FONT=20
      color=3D"#ff0000"><B>1&nbsp;&nbsp;</B></FONT></TT></TD>
    <TD align=3D"RIGHT"><TT><FONT=20
      color=3D"#ff0000"><B>&nbsp;&nbsp;&nbsp;&nbsp;</B></FONT></TT></TD>
    <TD nowrap=3D""><TT><FONT=20
      =
color=3D"#ff0000"><B>&nbsp;K.ALAGVDFLTISPSLLEELKK.S</B></FONT></TT></TD><=
/TR>
  <TR>
    <TD align=3D"RIGHT"><INPUT name=3D"QUE" type=3D"checkbox" =
checked=3D"" value=3D"2143.213228 from(1072.613890,2+) =
intensity(263588.5625) =
title(File%3a%20%22D%3a%5cLC%2dMS%20Data%5cRaw%20file%5c180509%5c180509_%=
28051%29_IN20%2eraw%22%3b%20SpectrumID%3a%20%221117%22%3b%20scans%3a%20%2=
21682%22) rtinseconds(1365) scans(1682) index(1112) query(1368)"></TD>
    <TD align=3D"RIGHT"><TT><A onmouseover=3D"activateEl('Q1368', =
event)"=20
      onmouseout=3D"clearEl()" =
href=3D"http://admin-pc/mascot/cgi/peptide_view.pl?file=3D..%2Fdata%2F201=
80515%2FF003034.dat&amp;query=3D1368&amp;hit=3D1&amp;index=3DGAV98631.1&a=
mp;db_idx=3D1&amp;px=3D1&amp;section=3D5&amp;ave_thresh=3D44&amp;_ignorei=
onsscorebelow=3D-1&amp;report=3D0&amp;_sigthreshold=3D0.05&amp;_msresflag=
s=3D1025&amp;_msresflags2=3D258&amp;percolate=3D-1&amp;percolate_rt=3D0&a=
mp;_minpeplen=3D7&amp;sessionID=3Dall_secdisabledsession"=20
      target=3D"_blank">1368</A>&nbsp;&nbsp;</TT></TD>
    <TD align=3D"RIGHT"><TT><FONT color=3D"#ff0000"><B> =20
      1072.6139&nbsp;&nbsp;</B></FONT></TT></TD>
    <TD align=3D"RIGHT"><TT><FONT color=3D"#ff0000"><B> =20
      2143.2132&nbsp;&nbsp;</B></FONT></TT></TD>
    <TD align=3D"RIGHT"><TT><FONT color=3D"#ff0000"><B> =20
      2143.2140&nbsp;&nbsp;</B></FONT></TT></TD>
    <TD align=3D"RIGHT" nowrap=3D""><TT><FONT color=3D"#ff0000"><B>   =20
      -0.36&nbsp;</B></FONT></TT></TD>
    <TD align=3D"RIGHT"><TT><FONT=20
      color=3D"#ff0000"><B>1&nbsp;&nbsp;</B></FONT></TT></TD>
    <TD align=3D"RIGHT" nowrap=3D""><TT><FONT=20
      color=3D"#ff0000"><B>(62)&nbsp;</B></FONT></TT></TD>
    <TD align=3D"RIGHT" nowrap=3D""><TT><FONT=20
      color=3D"#ff0000"><B>0.00017&nbsp;</B></FONT></TT></TD>
    <TD align=3D"RIGHT"><TT><FONT=20
      color=3D"#ff0000"><B>1&nbsp;&nbsp;</B></FONT></TT></TD>
    <TD align=3D"RIGHT"><TT><FONT=20
      color=3D"#ff0000"><B>&nbsp;&nbsp;&nbsp;&nbsp;</B></FONT></TT></TD>
    <TD nowrap=3D""><TT><FONT=20
      =
color=3D"#ff0000"><B>&nbsp;K.ALAGVDFLTISPSLLEELKK.S</B></FONT></TT></TD><=
/TR>
  <TR>
    <TD align=3D"RIGHT"><INPUT name=3D"QUE" type=3D"checkbox" =
checked=3D"" value=3D"2143.213392 from(715.411740,3+) =
intensity(7443741.0000) =
title(File%3a%20%22D%3a%5cLC%2dMS%20Data%5cRaw%20file%5c180509%5c180509_%=
28051%29_IN20%2eraw%22%3b%20SpectrumID%3a%20%221184%22%3b%20scans%3a%20%2=
21760%22) rtinseconds(1426) scans(1760) index(1179) query(1369)"></TD>
    <TD align=3D"RIGHT"><TT><A onmouseover=3D"activateEl('Q1369', =
event)"=20
      onmouseout=3D"clearEl()" =
href=3D"http://admin-pc/mascot/cgi/peptide_view.pl?file=3D..%2Fdata%2F201=
80515%2FF003034.dat&amp;query=3D1369&amp;hit=3D1&amp;index=3DGAV98631.1&a=
mp;db_idx=3D1&amp;px=3D1&amp;section=3D5&amp;ave_thresh=3D44&amp;_ignorei=
onsscorebelow=3D-1&amp;report=3D0&amp;_sigthreshold=3D0.05&amp;_msresflag=
s=3D1025&amp;_msresflags2=3D258&amp;percolate=3D-1&amp;percolate_rt=3D0&a=
mp;_minpeplen=3D7&amp;sessionID=3Dall_secdisabledsession"=20
      target=3D"_blank">1369</A>&nbsp;&nbsp;</TT></TD>
    <TD align=3D"RIGHT"><TT><FONT color=3D"#ff0000"><B>  =20
      715.4117&nbsp;&nbsp;</B></FONT></TT></TD>
    <TD align=3D"RIGHT"><TT><FONT color=3D"#ff0000"><B> =20
      2143.2134&nbsp;&nbsp;</B></FONT></TT></TD>
    <TD align=3D"RIGHT"><TT><FONT color=3D"#ff0000"><B> =20
      2143.2140&nbsp;&nbsp;</B></FONT></TT></TD>
    <TD align=3D"RIGHT" nowrap=3D""><TT><FONT color=3D"#ff0000"><B>   =20
      -0.28&nbsp;</B></FONT></TT></TD>
    <TD align=3D"RIGHT"><TT><FONT=20
      color=3D"#ff0000"><B>1&nbsp;&nbsp;</B></FONT></TT></TD>
    <TD align=3D"RIGHT" nowrap=3D""><TT><FONT=20
      color=3D"#ff0000"><B>(43)&nbsp;</B></FONT></TT></TD>
    <TD align=3D"RIGHT" nowrap=3D""><TT><FONT=20
      color=3D"#ff0000"><B>0.012&nbsp;</B></FONT></TT></TD>
    <TD align=3D"RIGHT"><TT><FONT=20
      color=3D"#ff0000"><B>1&nbsp;&nbsp;</B></FONT></TT></TD>
    <TD align=3D"RIGHT"><TT><FONT=20
      color=3D"#ff0000"><B>&nbsp;&nbsp;&nbsp;&nbsp;</B></FONT></TT></TD>
    <TD nowrap=3D""><TT><FONT=20
      =
color=3D"#ff0000"><B>&nbsp;K.ALAGVDFLTISPSLLEELKK.S</B></FONT></TT></TD><=
/TR>
  <TR>
    <TD align=3D"RIGHT"><INPUT name=3D"QUE" type=3D"checkbox" =
checked=3D"" value=3D"2143.213468 from(1072.614010,2+) =
intensity(48356.7383) =
title(File%3a%20%22D%3a%5cLC%2dMS%20Data%5cRaw%20file%5c180509%5c180509_%=
28051%29_IN20%2eraw%22%3b%20SpectrumID%3a%20%221429%22%3b%20scans%3a%20%2=
22046%22) rtinseconds(1655) scans(2046) index(1424) query(1370)"></TD>
    <TD align=3D"RIGHT"><TT><A onmouseover=3D"activateEl('Q1370', =
event)"=20
      onmouseout=3D"clearEl()" =
href=3D"http://admin-pc/mascot/cgi/peptide_view.pl?file=3D..%2Fdata%2F201=
80515%2FF003034.dat&amp;query=3D1370&amp;hit=3D1&amp;index=3DGAV98631.1&a=
mp;db_idx=3D1&amp;px=3D1&amp;section=3D5&amp;ave_thresh=3D44&amp;_ignorei=
onsscorebelow=3D-1&amp;report=3D0&amp;_sigthreshold=3D0.05&amp;_msresflag=
s=3D1025&amp;_msresflags2=3D258&amp;percolate=3D-1&amp;percolate_rt=3D0&a=
mp;_minpeplen=3D7&amp;sessionID=3Dall_secdisabledsession"=20
      target=3D"_blank">1370</A>&nbsp;&nbsp;</TT></TD>
    <TD align=3D"RIGHT"><TT><FONT color=3D"#ff0000"><B> =20
      1072.6140&nbsp;&nbsp;</B></FONT></TT></TD>
    <TD align=3D"RIGHT"><TT><FONT color=3D"#ff0000"><B> =20
      2143.2135&nbsp;&nbsp;</B></FONT></TT></TD>
    <TD align=3D"RIGHT"><TT><FONT color=3D"#ff0000"><B> =20
      2143.2140&nbsp;&nbsp;</B></FONT></TT></TD>
    <TD align=3D"RIGHT" nowrap=3D""><TT><FONT color=3D"#ff0000"><B>   =20
      -0.24&nbsp;</B></FONT></TT></TD>
    <TD align=3D"RIGHT"><TT><FONT=20
      color=3D"#ff0000"><B>1&nbsp;&nbsp;</B></FONT></TT></TD>
    <TD align=3D"RIGHT" nowrap=3D""><TT><FONT=20
      color=3D"#ff0000"><B>(49)&nbsp;</B></FONT></TT></TD>
    <TD align=3D"RIGHT" nowrap=3D""><TT><FONT=20
      color=3D"#ff0000"><B>0.0035&nbsp;</B></FONT></TT></TD>
    <TD align=3D"RIGHT"><TT><FONT=20
      color=3D"#ff0000"><B>1&nbsp;&nbsp;</B></FONT></TT></TD>
    <TD align=3D"RIGHT"><TT><FONT=20
      color=3D"#ff0000"><B>&nbsp;&nbsp;&nbsp;&nbsp;</B></FONT></TT></TD>
    <TD nowrap=3D""><TT><FONT=20
      =
color=3D"#ff0000"><B>&nbsp;K.ALAGVDFLTISPSLLEELKK.S</B></FONT></TT></TD><=
/TR>
  <TR>
    <TD align=3D"RIGHT"><INPUT name=3D"QUE" type=3D"checkbox" =
checked=3D"" value=3D"2143.213782 from(715.411870,3+) =
intensity(268328.8750) =
title(File%3a%20%22D%3a%5cLC%2dMS%20Data%5cRaw%20file%5c180509%5c180509_%=
28051%29_IN20%2eraw%22%3b%20SpectrumID%3a%20%221363%22%3b%20scans%3a%20%2=
21969%22) rtinseconds(1593) scans(1969) index(1358) query(1371)"></TD>
    <TD align=3D"RIGHT"><TT><A onmouseover=3D"activateEl('Q1371', =
event)"=20
      onmouseout=3D"clearEl()" =
href=3D"http://admin-pc/mascot/cgi/peptide_view.pl?file=3D..%2Fdata%2F201=
80515%2FF003034.dat&amp;query=3D1371&amp;hit=3D1&amp;index=3DGAV98631.1&a=
mp;db_idx=3D1&amp;px=3D1&amp;section=3D5&amp;ave_thresh=3D44&amp;_ignorei=
onsscorebelow=3D-1&amp;report=3D0&amp;_sigthreshold=3D0.05&amp;_msresflag=
s=3D1025&amp;_msresflags2=3D258&amp;percolate=3D-1&amp;percolate_rt=3D0&a=
mp;_minpeplen=3D7&amp;sessionID=3Dall_secdisabledsession"=20
      target=3D"_blank">1371</A>&nbsp;&nbsp;</TT></TD>
    <TD align=3D"RIGHT"><TT><FONT color=3D"#ff0000"><B>  =20
      715.4119&nbsp;&nbsp;</B></FONT></TT></TD>
    <TD align=3D"RIGHT"><TT><FONT color=3D"#ff0000"><B> =20
      2143.2138&nbsp;&nbsp;</B></FONT></TT></TD>
    <TD align=3D"RIGHT"><TT><FONT color=3D"#ff0000"><B> =20
      2143.2140&nbsp;&nbsp;</B></FONT></TT></TD>
    <TD align=3D"RIGHT" nowrap=3D""><TT><FONT color=3D"#ff0000"><B>   =20
      -0.10&nbsp;</B></FONT></TT></TD>
    <TD align=3D"RIGHT"><TT><FONT=20
      color=3D"#ff0000"><B>1&nbsp;&nbsp;</B></FONT></TT></TD>
    <TD align=3D"RIGHT" nowrap=3D""><TT><FONT=20
      color=3D"#ff0000"><B>(39)&nbsp;</B></FONT></TT></TD>
    <TD align=3D"RIGHT" nowrap=3D""><TT><FONT=20
      color=3D"#ff0000"><B>0.036&nbsp;</B></FONT></TT></TD>
    <TD align=3D"RIGHT"><TT><FONT=20
      color=3D"#ff0000"><B>1&nbsp;&nbsp;</B></FONT></TT></TD>
    <TD align=3D"RIGHT"><TT><FONT=20
      color=3D"#ff0000"><B>&nbsp;&nbsp;&nbsp;&nbsp;</B></FONT></TT></TD>
    <TD nowrap=3D""><TT><FONT=20
      =
color=3D"#ff0000"><B>&nbsp;K.ALAGVDFLTISPSLLEELKK.S</B></FONT></TT></TD><=
/TR>
  <TR>
    <TD align=3D"RIGHT"><INPUT name=3D"QUE" type=3D"checkbox" =
checked=3D"" value=3D"2143.214948 from(1072.614750,2+) =
intensity(103443.9922) =
title(File%3a%20%22D%3a%5cLC%2dMS%20Data%5cRaw%20file%5c180509%5c180509_%=
28051%29_IN20%2eraw%22%3b%20SpectrumID%3a%20%221299%22%3b%20scans%3a%20%2=
21894%22) rtinseconds(1533) scans(1894) index(1294) query(1374)"></TD>
    <TD align=3D"RIGHT"><TT><A onmouseover=3D"activateEl('Q1374', =
event)"=20
      onmouseout=3D"clearEl()" =
href=3D"http://admin-pc/mascot/cgi/peptide_view.pl?file=3D..%2Fdata%2F201=
80515%2FF003034.dat&amp;query=3D1374&amp;hit=3D1&amp;index=3DGAV98631.1&a=
mp;db_idx=3D1&amp;px=3D1&amp;section=3D5&amp;ave_thresh=3D44&amp;_ignorei=
onsscorebelow=3D-1&amp;report=3D0&amp;_sigthreshold=3D0.05&amp;_msresflag=
s=3D1025&amp;_msresflags2=3D258&amp;percolate=3D-1&amp;percolate_rt=3D0&a=
mp;_minpeplen=3D7&amp;sessionID=3Dall_secdisabledsession"=20
      target=3D"_blank">1374</A>&nbsp;&nbsp;</TT></TD>
    <TD align=3D"RIGHT"><TT><FONT color=3D"#ff0000"><B> =20
      1072.6148&nbsp;&nbsp;</B></FONT></TT></TD>
    <TD align=3D"RIGHT"><TT><FONT color=3D"#ff0000"><B> =20
      2143.2149&nbsp;&nbsp;</B></FONT></TT></TD>
    <TD align=3D"RIGHT"><TT><FONT color=3D"#ff0000"><B> =20
      2143.2140&nbsp;&nbsp;</B></FONT></TT></TD>
    <TD align=3D"RIGHT" nowrap=3D""><TT><FONT color=3D"#ff0000"><B>    =20
      0.45&nbsp;</B></FONT></TT></TD>
    <TD align=3D"RIGHT"><TT><FONT=20
      color=3D"#ff0000"><B>1&nbsp;&nbsp;</B></FONT></TT></TD>
    <TD align=3D"RIGHT" nowrap=3D""><TT><FONT=20
      color=3D"#ff0000"><B>(50)&nbsp;</B></FONT></TT></TD>
    <TD align=3D"RIGHT" nowrap=3D""><TT><FONT=20
      color=3D"#ff0000"><B>0.0024&nbsp;</B></FONT></TT></TD>
    <TD align=3D"RIGHT"><TT><FONT=20
      color=3D"#ff0000"><B>1&nbsp;&nbsp;</B></FONT></TT></TD>
    <TD align=3D"RIGHT"><TT><FONT=20
      color=3D"#ff0000"><B>&nbsp;&nbsp;&nbsp;&nbsp;</B></FONT></TT></TD>
    <TD nowrap=3D""><TT><FONT=20
      =
color=3D"#ff0000"><B>&nbsp;K.ALAGVDFLTISPSLLEELKK.S</B></FONT></TT></TD><=
/TR>
  <TR>
    <TD align=3D"RIGHT"><INPUT name=3D"QUE" type=3D"checkbox" =
checked=3D"" value=3D"2143.215222 from(715.412350,3+) =
intensity(2734357.5000) =
title(File%3a%20%22D%3a%5cLC%2dMS%20Data%5cRaw%20file%5c180509%5c180509_%=
28051%29_IN20%2eraw%22%3b%20SpectrumID%3a%20%221219%22%3b%20scans%3a%20%2=
21801%22) rtinseconds(1458) scans(1801) index(1214) query(1376)"></TD>
    <TD align=3D"RIGHT"><TT><A onmouseover=3D"activateEl('Q1376', =
event)"=20
      onmouseout=3D"clearEl()" =
href=3D"http://admin-pc/mascot/cgi/peptide_view.pl?file=3D..%2Fdata%2F201=
80515%2FF003034.dat&amp;query=3D1376&amp;hit=3D1&amp;index=3DGAV98631.1&a=
mp;db_idx=3D1&amp;px=3D1&amp;section=3D5&amp;ave_thresh=3D44&amp;_ignorei=
onsscorebelow=3D-1&amp;report=3D0&amp;_sigthreshold=3D0.05&amp;_msresflag=
s=3D1025&amp;_msresflags2=3D258&amp;percolate=3D-1&amp;percolate_rt=3D0&a=
mp;_minpeplen=3D7&amp;sessionID=3Dall_secdisabledsession"=20
      target=3D"_blank">1376</A>&nbsp;&nbsp;</TT></TD>
    <TD align=3D"RIGHT"><TT><FONT color=3D"#ff0000"><B>  =20
      715.4123&nbsp;&nbsp;</B></FONT></TT></TD>
    <TD align=3D"RIGHT"><TT><FONT color=3D"#ff0000"><B> =20
      2143.2152&nbsp;&nbsp;</B></FONT></TT></TD>
    <TD align=3D"RIGHT"><TT><FONT color=3D"#ff0000"><B> =20
      2143.2140&nbsp;&nbsp;</B></FONT></TT></TD>
    <TD align=3D"RIGHT" nowrap=3D""><TT><FONT color=3D"#ff0000"><B>    =20
      0.58&nbsp;</B></FONT></TT></TD>
    <TD align=3D"RIGHT"><TT><FONT=20
      color=3D"#ff0000"><B>1&nbsp;&nbsp;</B></FONT></TT></TD>
    <TD align=3D"RIGHT" nowrap=3D""><TT><FONT=20
      color=3D"#ff0000"><B>(47)&nbsp;</B></FONT></TT></TD>
    <TD align=3D"RIGHT" nowrap=3D""><TT><FONT=20
      color=3D"#ff0000"><B>0.0052&nbsp;</B></FONT></TT></TD>
    <TD align=3D"RIGHT"><TT><FONT=20
      color=3D"#ff0000"><B>1&nbsp;&nbsp;</B></FONT></TT></TD>
    <TD align=3D"RIGHT"><TT><FONT=20
      color=3D"#ff0000"><B>&nbsp;&nbsp;&nbsp;&nbsp;</B></FONT></TT></TD>
    <TD nowrap=3D""><TT><FONT=20
      =
color=3D"#ff0000"><B>&nbsp;K.ALAGVDFLTISPSLLEELKK.S</B></FONT></TT></TD><=
/TR>
  <TR>
    <TD align=3D"RIGHT"><INPUT name=3D"QUE" type=3D"checkbox" =
checked=3D"" value=3D"2143.215222 from(715.412350,3+) =
intensity(1069897.3750) =
title(File%3a%20%22D%3a%5cLC%2dMS%20Data%5cRaw%20file%5c180509%5c180509_%=
28051%29_IN20%2eraw%22%3b%20SpectrumID%3a%20%221255%22%3b%20scans%3a%20%2=
21843%22) rtinseconds(1492) scans(1843) index(1250) query(1377)"></TD>
    <TD align=3D"RIGHT"><TT><A onmouseover=3D"activateEl('Q1377', =
event)"=20
      onmouseout=3D"clearEl()" =
href=3D"http://admin-pc/mascot/cgi/peptide_view.pl?file=3D..%2Fdata%2F201=
80515%2FF003034.dat&amp;query=3D1377&amp;hit=3D1&amp;index=3DGAV98631.1&a=
mp;db_idx=3D1&amp;px=3D1&amp;section=3D5&amp;ave_thresh=3D44&amp;_ignorei=
onsscorebelow=3D-1&amp;report=3D0&amp;_sigthreshold=3D0.05&amp;_msresflag=
s=3D1025&amp;_msresflags2=3D258&amp;percolate=3D-1&amp;percolate_rt=3D0&a=
mp;_minpeplen=3D7&amp;sessionID=3Dall_secdisabledsession"=20
      target=3D"_blank">1377</A>&nbsp;&nbsp;</TT></TD>
    <TD align=3D"RIGHT"><TT><FONT color=3D"#ff0000"><B>  =20
      715.4123&nbsp;&nbsp;</B></FONT></TT></TD>
    <TD align=3D"RIGHT"><TT><FONT color=3D"#ff0000"><B> =20
      2143.2152&nbsp;&nbsp;</B></FONT></TT></TD>
    <TD align=3D"RIGHT"><TT><FONT color=3D"#ff0000"><B> =20
      2143.2140&nbsp;&nbsp;</B></FONT></TT></TD>
    <TD align=3D"RIGHT" nowrap=3D""><TT><FONT color=3D"#ff0000"><B>    =20
      0.58&nbsp;</B></FONT></TT></TD>
    <TD align=3D"RIGHT"><TT><FONT=20
      color=3D"#ff0000"><B>1&nbsp;&nbsp;</B></FONT></TT></TD>
    <TD align=3D"RIGHT" nowrap=3D""><TT><FONT=20
      color=3D"#ff0000"><B>(41)&nbsp;</B></FONT></TT></TD>
    <TD align=3D"RIGHT" nowrap=3D""><TT><FONT=20
      color=3D"#ff0000"><B>0.02&nbsp;</B></FONT></TT></TD>
    <TD align=3D"RIGHT"><TT><FONT=20
      color=3D"#ff0000"><B>1&nbsp;&nbsp;</B></FONT></TT></TD>
    <TD align=3D"RIGHT"><TT><FONT=20
      color=3D"#ff0000"><B>&nbsp;&nbsp;&nbsp;&nbsp;</B></FONT></TT></TD>
    <TD nowrap=3D""><TT><FONT=20
      =
color=3D"#ff0000"><B>&nbsp;K.ALAGVDFLTISPSLLEELKK.S</B></FONT></TT></TD><=
/TR>
  <TR>
    <TD align=3D"RIGHT"><INPUT name=3D"QUE" type=3D"checkbox" =
checked=3D"" value=3D"2143.215668 from(1072.615110,2+) =
intensity(6034587.5000) =
title(File%3a%20%22D%3a%5cLC%2dMS%20Data%5cRaw%20file%5c180509%5c180509_%=
28051%29_IN20%2eraw%22%3b%20SpectrumID%3a%20%221153%22%3b%20scans%3a%20%2=
21724%22) rtinseconds(1398) scans(1724) index(1148) query(1378)"></TD>
    <TD align=3D"RIGHT"><TT><A onmouseover=3D"activateEl('Q1378', =
event)"=20
      onmouseout=3D"clearEl()" =
href=3D"http://admin-pc/mascot/cgi/peptide_view.pl?file=3D..%2Fdata%2F201=
80515%2FF003034.dat&amp;query=3D1378&amp;hit=3D1&amp;index=3DGAV98631.1&a=
mp;db_idx=3D1&amp;px=3D1&amp;section=3D5&amp;ave_thresh=3D44&amp;_ignorei=
onsscorebelow=3D-1&amp;report=3D0&amp;_sigthreshold=3D0.05&amp;_msresflag=
s=3D1025&amp;_msresflags2=3D258&amp;percolate=3D-1&amp;percolate_rt=3D0&a=
mp;_minpeplen=3D7&amp;sessionID=3Dall_secdisabledsession"=20
      target=3D"_blank">1378</A>&nbsp;&nbsp;</TT></TD>
    <TD align=3D"RIGHT"><TT><FONT color=3D"#ff0000"><B> =20
      1072.6151&nbsp;&nbsp;</B></FONT></TT></TD>
    <TD align=3D"RIGHT"><TT><FONT color=3D"#ff0000"><B> =20
      2143.2157&nbsp;&nbsp;</B></FONT></TT></TD>
    <TD align=3D"RIGHT"><TT><FONT color=3D"#ff0000"><B> =20
      2143.2140&nbsp;&nbsp;</B></FONT></TT></TD>
    <TD align=3D"RIGHT" nowrap=3D""><TT><FONT color=3D"#ff0000"><B>    =20
      0.78&nbsp;</B></FONT></TT></TD>
    <TD align=3D"RIGHT"><TT><FONT=20
      color=3D"#ff0000"><B>1&nbsp;&nbsp;</B></FONT></TT></TD>
    <TD align=3D"RIGHT" nowrap=3D""><TT><FONT=20
      color=3D"#ff0000"><B>78&nbsp;&nbsp;</B></FONT></TT></TD>
    <TD align=3D"RIGHT" nowrap=3D""><TT><FONT=20
      color=3D"#ff0000"><B>3.6e-006&nbsp;</B></FONT></TT></TD>
    <TD align=3D"RIGHT"><TT><FONT=20
      color=3D"#ff0000"><B>1&nbsp;&nbsp;</B></FONT></TT></TD>
    <TD align=3D"RIGHT"><TT><FONT=20
      color=3D"#ff0000"><B>&nbsp;&nbsp;&nbsp;&nbsp;</B></FONT></TT></TD>
    <TD nowrap=3D""><TT><FONT=20
      =
color=3D"#ff0000"><B>&nbsp;K.ALAGVDFLTISPSLLEELKK.S</B></FONT></TT></TD><=
/TR>
  <TR>
    <TD align=3D"RIGHT"><INPUT name=3D"QUE" type=3D"checkbox" =
checked=3D"" value=3D"2143.215908 from(1072.615230,2+) =
intensity(214641.2031) =
title(File%3a%20%22D%3a%5cLC%2dMS%20Data%5cRaw%20file%5c180509%5c180509_%=
28051%29_IN20%2eraw%22%3b%20SpectrumID%3a%20%221261%22%3b%20scans%3a%20%2=
21850%22) rtinseconds(1497) scans(1850) index(1256) query(1379)"></TD>
    <TD align=3D"RIGHT"><TT><A onmouseover=3D"activateEl('Q1379', =
event)"=20
      onmouseout=3D"clearEl()" =
href=3D"http://admin-pc/mascot/cgi/peptide_view.pl?file=3D..%2Fdata%2F201=
80515%2FF003034.dat&amp;query=3D1379&amp;hit=3D1&amp;index=3DGAV98631.1&a=
mp;db_idx=3D1&amp;px=3D1&amp;section=3D5&amp;ave_thresh=3D44&amp;_ignorei=
onsscorebelow=3D-1&amp;report=3D0&amp;_sigthreshold=3D0.05&amp;_msresflag=
s=3D1025&amp;_msresflags2=3D258&amp;percolate=3D-1&amp;percolate_rt=3D0&a=
mp;_minpeplen=3D7&amp;sessionID=3Dall_secdisabledsession"=20
      target=3D"_blank">1379</A>&nbsp;&nbsp;</TT></TD>
    <TD align=3D"RIGHT"><TT><FONT color=3D"#ff0000"><B> =20
      1072.6152&nbsp;&nbsp;</B></FONT></TT></TD>
    <TD align=3D"RIGHT"><TT><FONT color=3D"#ff0000"><B> =20
      2143.2159&nbsp;&nbsp;</B></FONT></TT></TD>
    <TD align=3D"RIGHT"><TT><FONT color=3D"#ff0000"><B> =20
      2143.2140&nbsp;&nbsp;</B></FONT></TT></TD>
    <TD align=3D"RIGHT" nowrap=3D""><TT><FONT color=3D"#ff0000"><B>    =20
      0.90&nbsp;</B></FONT></TT></TD>
    <TD align=3D"RIGHT"><TT><FONT=20
      color=3D"#ff0000"><B>1&nbsp;&nbsp;</B></FONT></TT></TD>
    <TD align=3D"RIGHT" nowrap=3D""><TT><FONT=20
      color=3D"#ff0000"><B>(62)&nbsp;</B></FONT></TT></TD>
    <TD align=3D"RIGHT" nowrap=3D""><TT><FONT=20
      color=3D"#ff0000"><B>0.00016&nbsp;</B></FONT></TT></TD>
    <TD align=3D"RIGHT"><TT><FONT=20
      color=3D"#ff0000"><B>1&nbsp;&nbsp;</B></FONT></TT></TD>
    <TD align=3D"RIGHT"><TT><FONT=20
      color=3D"#ff0000"><B>&nbsp;&nbsp;&nbsp;&nbsp;</B></FONT></TT></TD>
    <TD nowrap=3D""><TT><FONT=20
      =
color=3D"#ff0000"><B>&nbsp;K.ALAGVDFLTISPSLLEELKK.S</B></FONT></TT></TD><=
/TR>
  <TR>
    <TD align=3D"RIGHT"><INPUT name=3D"QUE" type=3D"checkbox" =
checked=3D"" value=3D"2143.216168 from(1072.615360,2+) =
intensity(414843.4063) =
title(File%3a%20%22D%3a%5cLC%2dMS%20Data%5cRaw%20file%5c180509%5c180509_%=
28051%29_IN20%2eraw%22%3b%20SpectrumID%3a%20%221226%22%3b%20scans%3a%20%2=
21809%22) rtinseconds(1465) scans(1809) index(1221) query(1380)"></TD>
    <TD align=3D"RIGHT"><TT><A onmouseover=3D"activateEl('Q1380', =
event)"=20
      onmouseout=3D"clearEl()" =
href=3D"http://admin-pc/mascot/cgi/peptide_view.pl?file=3D..%2Fdata%2F201=
80515%2FF003034.dat&amp;query=3D1380&amp;hit=3D1&amp;index=3DGAV98631.1&a=
mp;db_idx=3D1&amp;px=3D1&amp;section=3D5&amp;ave_thresh=3D44&amp;_ignorei=
onsscorebelow=3D-1&amp;report=3D0&amp;_sigthreshold=3D0.05&amp;_msresflag=
s=3D1025&amp;_msresflags2=3D258&amp;percolate=3D-1&amp;percolate_rt=3D0&a=
mp;_minpeplen=3D7&amp;sessionID=3Dall_secdisabledsession"=20
      target=3D"_blank">1380</A>&nbsp;&nbsp;</TT></TD>
    <TD align=3D"RIGHT"><TT><FONT color=3D"#ff0000"><B> =20
      1072.6154&nbsp;&nbsp;</B></FONT></TT></TD>
    <TD align=3D"RIGHT"><TT><FONT color=3D"#ff0000"><B> =20
      2143.2162&nbsp;&nbsp;</B></FONT></TT></TD>
    <TD align=3D"RIGHT"><TT><FONT color=3D"#ff0000"><B> =20
      2143.2140&nbsp;&nbsp;</B></FONT></TT></TD>
    <TD align=3D"RIGHT" nowrap=3D""><TT><FONT color=3D"#ff0000"><B>    =20
      1.02&nbsp;</B></FONT></TT></TD>
    <TD align=3D"RIGHT"><TT><FONT=20
      color=3D"#ff0000"><B>1&nbsp;&nbsp;</B></FONT></TT></TD>
    <TD align=3D"RIGHT" nowrap=3D""><TT><FONT=20
      color=3D"#ff0000"><B>(56)&nbsp;</B></FONT></TT></TD>
    <TD align=3D"RIGHT" nowrap=3D""><TT><FONT=20
      color=3D"#ff0000"><B>0.00068&nbsp;</B></FONT></TT></TD>
    <TD align=3D"RIGHT"><TT><FONT=20
      color=3D"#ff0000"><B>1&nbsp;&nbsp;</B></FONT></TT></TD>
    <TD align=3D"RIGHT"><TT><FONT=20
      color=3D"#ff0000"><B>&nbsp;&nbsp;&nbsp;&nbsp;</B></FONT></TT></TD>
    <TD nowrap=3D""><TT><FONT=20
      =
color=3D"#ff0000"><B>&nbsp;K.ALAGVDFLTISPSLLEELKK.S</B></FONT></TT></TD><=
/TR>
  <TR>
    <TD align=3D"RIGHT"><INPUT name=3D"QUE" type=3D"checkbox" =
checked=3D"" value=3D"2143.217128 from(1072.615840,2+) =
intensity(49513.3867) =
title(File%3a%20%22D%3a%5cLC%2dMS%20Data%5cRaw%20file%5c180509%5c180509_%=
28051%29_IN20%2eraw%22%3b%20SpectrumID%3a%20%221393%22%3b%20scans%3a%20%2=
22004%22) rtinseconds(1622) scans(2004) index(1388) query(1381)"></TD>
    <TD align=3D"RIGHT"><TT><A onmouseover=3D"activateEl('Q1381', =
event)"=20
      onmouseout=3D"clearEl()" =
href=3D"http://admin-pc/mascot/cgi/peptide_view.pl?file=3D..%2Fdata%2F201=
80515%2FF003034.dat&amp;query=3D1381&amp;hit=3D1&amp;index=3DGAV98631.1&a=
mp;db_idx=3D1&amp;px=3D1&amp;section=3D5&amp;ave_thresh=3D44&amp;_ignorei=
onsscorebelow=3D-1&amp;report=3D0&amp;_sigthreshold=3D0.05&amp;_msresflag=
s=3D1025&amp;_msresflags2=3D258&amp;percolate=3D-1&amp;percolate_rt=3D0&a=
mp;_minpeplen=3D7&amp;sessionID=3Dall_secdisabledsession"=20
      target=3D"_blank">1381</A>&nbsp;&nbsp;</TT></TD>
    <TD align=3D"RIGHT"><TT><FONT color=3D"#ff0000"><B> =20
      1072.6158&nbsp;&nbsp;</B></FONT></TT></TD>
    <TD align=3D"RIGHT"><TT><FONT color=3D"#ff0000"><B> =20
      2143.2171&nbsp;&nbsp;</B></FONT></TT></TD>
    <TD align=3D"RIGHT"><TT><FONT color=3D"#ff0000"><B> =20
      2143.2140&nbsp;&nbsp;</B></FONT></TT></TD>
    <TD align=3D"RIGHT" nowrap=3D""><TT><FONT color=3D"#ff0000"><B>    =20
      1.46&nbsp;</B></FONT></TT></TD>
    <TD align=3D"RIGHT"><TT><FONT=20
      color=3D"#ff0000"><B>1&nbsp;&nbsp;</B></FONT></TT></TD>
    <TD align=3D"RIGHT" nowrap=3D""><TT><FONT=20
      color=3D"#ff0000"><B>(41)&nbsp;</B></FONT></TT></TD>
    <TD align=3D"RIGHT" nowrap=3D""><TT><FONT=20
      color=3D"#ff0000"><B>0.022&nbsp;</B></FONT></TT></TD>
    <TD align=3D"RIGHT"><TT><FONT=20
      color=3D"#ff0000"><B>1&nbsp;&nbsp;</B></FONT></TT></TD>
    <TD align=3D"RIGHT"><TT><FONT=20
      color=3D"#ff0000"><B>&nbsp;&nbsp;&nbsp;&nbsp;</B></FONT></TT></TD>
    <TD nowrap=3D""><TT><FONT=20
      =
color=3D"#ff0000"><B>&nbsp;K.ALAGVDFLTISPSLLEELKK.S</B></FONT></TT></TD><=
/TR>
  <TR>
    <TD align=3D"RIGHT"><INPUT name=3D"QUE" type=3D"checkbox" =
checked=3D"" value=3D"2143.217232 from(715.413020,3+) =
intensity(88837.2031) =
title(File%3a%20%22D%3a%5cLC%2dMS%20Data%5cRaw%20file%5c180509%5c180509_%=
28051%29_IN20%2eraw%22%3b%20SpectrumID%3a%20%221488%22%3b%20scans%3a%20%2=
22195%22) rtinseconds(1786) scans(2195) index(1483) query(1382)"></TD>
    <TD align=3D"RIGHT"><TT><A onmouseover=3D"activateEl('Q1382', =
event)"=20
      onmouseout=3D"clearEl()" =
href=3D"http://admin-pc/mascot/cgi/peptide_view.pl?file=3D..%2Fdata%2F201=
80515%2FF003034.dat&amp;query=3D1382&amp;hit=3D1&amp;index=3DGAV98631.1&a=
mp;db_idx=3D1&amp;px=3D1&amp;section=3D5&amp;ave_thresh=3D44&amp;_ignorei=
onsscorebelow=3D-1&amp;report=3D0&amp;_sigthreshold=3D0.05&amp;_msresflag=
s=3D1025&amp;_msresflags2=3D258&amp;percolate=3D-1&amp;percolate_rt=3D0&a=
mp;_minpeplen=3D7&amp;sessionID=3Dall_secdisabledsession"=20
      target=3D"_blank">1382</A>&nbsp;&nbsp;</TT></TD>
    <TD align=3D"RIGHT"><TT><FONT color=3D"#ff0000"><B>  =20
      715.4130&nbsp;&nbsp;</B></FONT></TT></TD>
    <TD align=3D"RIGHT"><TT><FONT color=3D"#ff0000"><B> =20
      2143.2172&nbsp;&nbsp;</B></FONT></TT></TD>
    <TD align=3D"RIGHT"><TT><FONT color=3D"#ff0000"><B> =20
      2143.2140&nbsp;&nbsp;</B></FONT></TT></TD>
    <TD align=3D"RIGHT" nowrap=3D""><TT><FONT color=3D"#ff0000"><B>    =20
      1.51&nbsp;</B></FONT></TT></TD>
    <TD align=3D"RIGHT"><TT><FONT=20
      color=3D"#ff0000"><B>1&nbsp;&nbsp;</B></FONT></TT></TD>
    <TD align=3D"RIGHT" nowrap=3D""><TT><FONT=20
      color=3D"#ff0000"><B>(50)&nbsp;</B></FONT></TT></TD>
    <TD align=3D"RIGHT" nowrap=3D""><TT><FONT=20
      color=3D"#ff0000"><B>0.0022&nbsp;</B></FONT></TT></TD>
    <TD align=3D"RIGHT"><TT><FONT=20
      color=3D"#ff0000"><B>1&nbsp;&nbsp;</B></FONT></TT></TD>
    <TD align=3D"RIGHT"><TT><FONT=20
      color=3D"#ff0000"><B>&nbsp;&nbsp;&nbsp;&nbsp;</B></FONT></TT></TD>
    <TD nowrap=3D""><TT><FONT=20
      =
color=3D"#ff0000"><B>&nbsp;K.ALAGVDFLTISPSLLEELKK.S</B></FONT></TT></TD><=
/TR>
  <TR>
    <TD align=3D"RIGHT"><INPUT name=3D"QUE" type=3D"checkbox" =
checked=3D"" value=3D"2143.222268 from(1072.618410,2+) =
intensity(57603.3125) =
title(File%3a%20%22D%3a%5cLC%2dMS%20Data%5cRaw%20file%5c180509%5c180509_%=
28051%29_IN20%2eraw%22%3b%20SpectrumID%3a%20%221357%22%3b%20scans%3a%20%2=
21962%22) rtinseconds(1587) scans(1962) index(1352) query(1383)"></TD>
    <TD align=3D"RIGHT"><TT><A onmouseover=3D"activateEl('Q1383', =
event)"=20
      onmouseout=3D"clearEl()" =
href=3D"http://admin-pc/mascot/cgi/peptide_view.pl?file=3D..%2Fdata%2F201=
80515%2FF003034.dat&amp;query=3D1383&amp;hit=3D1&amp;index=3DGAV98631.1&a=
mp;db_idx=3D1&amp;px=3D1&amp;section=3D5&amp;ave_thresh=3D44&amp;_ignorei=
onsscorebelow=3D-1&amp;report=3D0&amp;_sigthreshold=3D0.05&amp;_msresflag=
s=3D1025&amp;_msresflags2=3D258&amp;percolate=3D-1&amp;percolate_rt=3D0&a=
mp;_minpeplen=3D7&amp;sessionID=3Dall_secdisabledsession"=20
      target=3D"_blank">1383</A>&nbsp;&nbsp;</TT></TD>
    <TD align=3D"RIGHT"><TT><FONT color=3D"#ff0000"><B> =20
      1072.6184&nbsp;&nbsp;</B></FONT></TT></TD>
    <TD align=3D"RIGHT"><TT><FONT color=3D"#ff0000"><B> =20
      2143.2223&nbsp;&nbsp;</B></FONT></TT></TD>
    <TD align=3D"RIGHT"><TT><FONT color=3D"#ff0000"><B> =20
      2143.2140&nbsp;&nbsp;</B></FONT></TT></TD>
    <TD align=3D"RIGHT" nowrap=3D""><TT><FONT color=3D"#ff0000"><B>    =20
      3.86&nbsp;</B></FONT></TT></TD>
    <TD align=3D"RIGHT"><TT><FONT=20
      color=3D"#ff0000"><B>1&nbsp;&nbsp;</B></FONT></TT></TD>
    <TD align=3D"RIGHT" nowrap=3D""><TT><FONT=20
      color=3D"#ff0000"><B>(49)&nbsp;</B></FONT></TT></TD>
    <TD align=3D"RIGHT" nowrap=3D""><TT><FONT=20
      color=3D"#ff0000"><B>0.0026&nbsp;</B></FONT></TT></TD>
    <TD align=3D"RIGHT"><TT><FONT=20
      color=3D"#ff0000"><B>1&nbsp;&nbsp;</B></FONT></TT></TD>
    <TD align=3D"RIGHT"><TT><FONT=20
      color=3D"#ff0000"><B>&nbsp;&nbsp;&nbsp;&nbsp;</B></FONT></TT></TD>
    <TD nowrap=3D""><TT><FONT=20
      =
color=3D"#ff0000"><B>&nbsp;K.ALAGVDFLTISPSLLEELKK.S</B></FONT></TT></TD><=
/TR></TBODY></TABLE><BR>
<HR>

<TABLE border=3D"0" cellspacing=3D"0">
  <TBODY>
  <TR>
    <TD><TT><B><A =
name=3D"Hit2">2.</A>&nbsp;&nbsp;&nbsp;&nbsp;</B></TT></TD>
    <TD nowrap=3D""><TT><A =
href=3D"http://admin-pc/mascot/cgi/protein_view.pl?file=3D..%2Fdata%2F201=
80515%2FF003034.dat&amp;hit=3DKIJ64581.1&amp;db_idx=3D1&amp;px=3D1&amp;av=
e_thresh=3D44&amp;_ignoreionsscorebelow=3D-1&amp;report=3D0&amp;_sigthres=
hold=3D0.05&amp;_msresflags=3D1025&amp;_msresflags2=3D258&amp;percolate=3D=
-1&amp;percolate_rt=3D0&amp;_minpeplen=3D7&amp;sessionID=3Dall_secdisable=
dsession"=20
      =
target=3D"_blank">KIJ64581.1</A>&nbsp;&nbsp;&nbsp;&nbsp;<B>Mass:</B>&nbsp=
;36484&nbsp;&nbsp;&nbsp;&nbsp;<B>Score:</B>&nbsp;552&nbsp;&nbsp;&nbsp;&nb=
sp;<B>Matches:</B>&nbsp;50(50)&nbsp;&nbsp;<B>Sequences:</B>&nbsp;9(9)&nbs=
p;&nbsp;<B>emPAI:</B>&nbsp;1.82</TT></TD></TR>
  <TR>
    <TD>&nbsp;</TD>
    <TD nowrap=3D""><TT>hypothetical protein HYDPIDRAFT_90197 =
[Hydnomerulius=20
      pinastri MD-312]</TT></TD></TR></TBODY></TABLE>
<TABLE border=3D"0" cellspacing=3D"0">
  <TBODY>
  <TR>
    <TD align=3D"RIGHT"><INPUT name=3D"INCLUDE" =
onclick=3D"SaveClicks(this,this.form)"=20
      type=3D"checkbox" value=3D"2"></TD>
    <TD nowrap=3D""><TT>Check to include this hit in error tolerant =
search or=20
      archive report</TT></TD></TR>
  <TR>
    <TD><TT>&nbsp;&nbsp;&nbsp;&nbsp;&nbsp;&nbsp;</TT></TD>
    <TD>&nbsp;</TD></TR></TBODY></TABLE>
<TABLE border=3D"0" cellspacing=3D"0" cellpadding=3D"0">
  <TBODY>
  <TR>
    <TD><TT>&nbsp;&nbsp;&nbsp;&nbsp;&nbsp;&nbsp;</TT></TD>
    <TD align=3D"RIGHT"><TT><B>Query&nbsp;&nbsp;</B></TT></TD>
    <TD align=3D"RIGHT"><TT><B>Observed&nbsp;&nbsp;</B></TT></TD>
    <TD align=3D"RIGHT" =
nowrap=3D""><TT><B>Mr(expt)&nbsp;&nbsp;</B></TT></TD>
    <TD align=3D"RIGHT" =
nowrap=3D""><TT><B>Mr(calc)&nbsp;&nbsp;</B></TT></TD>
    <TD align=3D"RIGHT"><TT><B>&nbsp;ppm&nbsp;&nbsp;</B></TT></TD>
    <TD align=3D"RIGHT"><TT><B>Miss&nbsp;</B></TT></TD>
    <TD align=3D"RIGHT"><TT><B>Score&nbsp;</B></TT></TD>
    <TD align=3D"RIGHT"><TT><B>Expect&nbsp;</B></TT></TD>
    <TD align=3D"RIGHT"><TT><B>Rank&nbsp;</B></TT></TD>
    <TD align=3D"RIGHT"><TT><B>Unique&nbsp;</B></TT></TD>
    <TD><TT><B>&nbsp;Peptide</B></TT></TD></TR>
  <TR>
    <TD align=3D"RIGHT">&nbsp;</TD>
    <TD align=3D"RIGHT"><TT><A onmouseover=3D"activateEl('Q271', event)" =

      onmouseout=3D"clearEl()" =
href=3D"http://admin-pc/mascot/cgi/peptide_view.pl?file=3D..%2Fdata%2F201=
80515%2FF003034.dat&amp;query=3D271&amp;hit=3D1&amp;index=3DKIJ64581.1&am=
p;db_idx=3D1&amp;px=3D1&amp;section=3D5&amp;ave_thresh=3D44&amp;_ignoreio=
nsscorebelow=3D-1&amp;report=3D0&amp;_sigthreshold=3D0.05&amp;_msresflags=
=3D1025&amp;_msresflags2=3D258&amp;percolate=3D-1&amp;percolate_rt=3D0&am=
p;_minpeplen=3D7&amp;sessionID=3Dall_secdisabledsession"=20
      target=3D"_blank">271</A>&nbsp;&nbsp;</TT></TD>
    <TD align=3D"RIGHT"><TT><FONT color=3D"#ff0000">  =20
      491.2614&nbsp;&nbsp;</FONT></TT></TD>
    <TD align=3D"RIGHT"><TT><FONT color=3D"#ff0000">  =20
      980.5083&nbsp;&nbsp;</FONT></TT></TD>
    <TD align=3D"RIGHT"><TT><FONT color=3D"#ff0000">  =20
      980.5113&nbsp;&nbsp;</FONT></TT></TD>
    <TD align=3D"RIGHT" nowrap=3D""><TT><FONT color=3D"#ff0000">   =20
      -3.07&nbsp;</FONT></TT></TD>
    <TD align=3D"RIGHT"><TT><FONT =
color=3D"#ff0000">0&nbsp;&nbsp;</FONT></TT></TD>
    <TD align=3D"RIGHT" nowrap=3D""><TT><FONT=20
      color=3D"#ff0000">(50)&nbsp;</FONT></TT></TD>
    <TD align=3D"RIGHT" nowrap=3D""><TT><FONT=20
      color=3D"#ff0000">0.029&nbsp;</FONT></TT></TD>
    <TD align=3D"RIGHT"><TT><FONT =
color=3D"#ff0000">1&nbsp;&nbsp;</FONT></TT></TD>
    <TD align=3D"RIGHT"><TT><FONT=20
      color=3D"#ff0000">&nbsp;&nbsp;&nbsp;&nbsp;</FONT></TT></TD>
    <TD nowrap=3D""><TT><FONT=20
  color=3D"#ff0000">&nbsp;K.TIVMGASFR.N</FONT></TT></TD></TR>
  <TR>
    <TD align=3D"RIGHT">&nbsp;</TD>
    <TD align=3D"RIGHT"><TT><A onmouseover=3D"activateEl('Q274', event)" =

      onmouseout=3D"clearEl()" =
href=3D"http://admin-pc/mascot/cgi/peptide_view.pl?file=3D..%2Fdata%2F201=
80515%2FF003034.dat&amp;query=3D274&amp;hit=3D1&amp;index=3DKIJ64581.1&am=
p;db_idx=3D1&amp;px=3D1&amp;section=3D5&amp;ave_thresh=3D44&amp;_ignoreio=
nsscorebelow=3D-1&amp;report=3D0&amp;_sigthreshold=3D0.05&amp;_msresflags=
=3D1025&amp;_msresflags2=3D258&amp;percolate=3D-1&amp;percolate_rt=3D0&am=
p;_minpeplen=3D7&amp;sessionID=3Dall_secdisabledsession"=20
      target=3D"_blank">274</A>&nbsp;&nbsp;</TT></TD>
    <TD align=3D"RIGHT"><TT><FONT color=3D"#ff0000">  =20
      491.2625&nbsp;&nbsp;</FONT></TT></TD>
    <TD align=3D"RIGHT"><TT><FONT color=3D"#ff0000">  =20
      980.5104&nbsp;&nbsp;</FONT></TT></TD>
    <TD align=3D"RIGHT"><TT><FONT color=3D"#ff0000">  =20
      980.5113&nbsp;&nbsp;</FONT></TT></TD>
    <TD align=3D"RIGHT" nowrap=3D""><TT><FONT color=3D"#ff0000">   =20
      -0.95&nbsp;</FONT></TT></TD>
    <TD align=3D"RIGHT"><TT><FONT =
color=3D"#ff0000">0&nbsp;&nbsp;</FONT></TT></TD>
    <TD align=3D"RIGHT" nowrap=3D""><TT><FONT=20
      color=3D"#ff0000">(49)&nbsp;</FONT></TT></TD>
    <TD align=3D"RIGHT" nowrap=3D""><TT><FONT=20
      color=3D"#ff0000">0.031&nbsp;</FONT></TT></TD>
    <TD align=3D"RIGHT"><TT><FONT =
color=3D"#ff0000">1&nbsp;&nbsp;</FONT></TT></TD>
    <TD align=3D"RIGHT"><TT><FONT=20
      color=3D"#ff0000">&nbsp;&nbsp;&nbsp;&nbsp;</FONT></TT></TD>
    <TD nowrap=3D""><TT><FONT=20
  color=3D"#ff0000">&nbsp;K.TIVMGASFR.N</FONT></TT></TD></TR>
  <TR>
    <TD align=3D"RIGHT">&nbsp;</TD>
    <TD align=3D"RIGHT"><TT><A onmouseover=3D"activateEl('Q291', event)" =

      onmouseout=3D"clearEl()" =
href=3D"http://admin-pc/mascot/cgi/peptide_view.pl?file=3D..%2Fdata%2F201=
80515%2FF003034.dat&amp;query=3D291&amp;hit=3D1&amp;index=3DKIJ64581.1&am=
p;db_idx=3D1&amp;px=3D1&amp;section=3D5&amp;ave_thresh=3D44&amp;_ignoreio=
nsscorebelow=3D-1&amp;report=3D0&amp;_sigthreshold=3D0.05&amp;_msresflags=
=3D1025&amp;_msresflags2=3D258&amp;percolate=3D-1&amp;percolate_rt=3D0&am=
p;_minpeplen=3D7&amp;sessionID=3Dall_secdisabledsession"=20
      target=3D"_blank">291</A>&nbsp;&nbsp;</TT></TD>
    <TD align=3D"RIGHT"><TT><FONT color=3D"#ff0000">  =20
      491.3067&nbsp;&nbsp;</FONT></TT></TD>
    <TD align=3D"RIGHT"><TT><FONT color=3D"#ff0000">  =20
      980.5989&nbsp;&nbsp;</FONT></TT></TD>
    <TD align=3D"RIGHT"><TT><FONT color=3D"#ff0000">  =20
      980.6018&nbsp;&nbsp;</FONT></TT></TD>
    <TD align=3D"RIGHT" nowrap=3D""><TT><FONT color=3D"#ff0000">   =20
      -2.99&nbsp;</FONT></TT></TD>
    <TD align=3D"RIGHT"><TT><FONT =
color=3D"#ff0000">0&nbsp;&nbsp;</FONT></TT></TD>
    <TD align=3D"RIGHT" nowrap=3D""><TT><FONT=20
      color=3D"#ff0000">(44)&nbsp;</FONT></TT></TD>
    <TD align=3D"RIGHT" nowrap=3D""><TT><FONT=20
      color=3D"#ff0000">0.012&nbsp;</FONT></TT></TD>
    <TD align=3D"RIGHT"><TT><FONT =
color=3D"#ff0000">1&nbsp;&nbsp;</FONT></TT></TD>
    <TD align=3D"RIGHT"><TT><FONT=20
      color=3D"#ff0000">&nbsp;&nbsp;&nbsp;&nbsp;</FONT></TT></TD>
    <TD nowrap=3D""><TT><FONT=20
  color=3D"#ff0000">&nbsp;K.EILAIIPGR.V</FONT></TT></TD></TR>
  <TR>
    <TD align=3D"RIGHT">&nbsp;</TD>
    <TD align=3D"RIGHT"><TT><A onmouseover=3D"activateEl('Q294', event)" =

      onmouseout=3D"clearEl()" =
href=3D"http://admin-pc/mascot/cgi/peptide_view.pl?file=3D..%2Fdata%2F201=
80515%2FF003034.dat&amp;query=3D294&amp;hit=3D1&amp;index=3DKIJ64581.1&am=
p;db_idx=3D1&amp;px=3D1&amp;section=3D5&amp;ave_thresh=3D44&amp;_ignoreio=
nsscorebelow=3D-1&amp;report=3D0&amp;_sigthreshold=3D0.05&amp;_msresflags=
=3D1025&amp;_msresflags2=3D258&amp;percolate=3D-1&amp;percolate_rt=3D0&am=
p;_minpeplen=3D7&amp;sessionID=3Dall_secdisabledsession"=20
      target=3D"_blank">294</A>&nbsp;&nbsp;</TT></TD>
    <TD align=3D"RIGHT"><TT><FONT color=3D"#ff0000">  =20
      491.3069&nbsp;&nbsp;</FONT></TT></TD>
    <TD align=3D"RIGHT"><TT><FONT color=3D"#ff0000">  =20
      980.5991&nbsp;&nbsp;</FONT></TT></TD>
    <TD align=3D"RIGHT"><TT><FONT color=3D"#ff0000">  =20
      980.6018&nbsp;&nbsp;</FONT></TT></TD>
    <TD align=3D"RIGHT" nowrap=3D""><TT><FONT color=3D"#ff0000">   =20
      -2.74&nbsp;</FONT></TT></TD>
    <TD align=3D"RIGHT"><TT><FONT =
color=3D"#ff0000">0&nbsp;&nbsp;</FONT></TT></TD>
    <TD align=3D"RIGHT" nowrap=3D""><TT><FONT=20
      color=3D"#ff0000">52&nbsp;&nbsp;</FONT></TT></TD>
    <TD align=3D"RIGHT" nowrap=3D""><TT><FONT=20
      color=3D"#ff0000">0.0019&nbsp;</FONT></TT></TD>
    <TD align=3D"RIGHT"><TT><FONT =
color=3D"#ff0000">1&nbsp;&nbsp;</FONT></TT></TD>
    <TD align=3D"RIGHT"><TT><FONT=20
      color=3D"#ff0000">&nbsp;&nbsp;&nbsp;&nbsp;</FONT></TT></TD>
    <TD nowrap=3D""><TT><FONT=20
  color=3D"#ff0000">&nbsp;K.EILAIIPGR.V</FONT></TT></TD></TR>
  <TR>
    <TD align=3D"RIGHT">&nbsp;</TD>
    <TD align=3D"RIGHT"><TT><A onmouseover=3D"activateEl('Q295', event)" =

      onmouseout=3D"clearEl()" =
href=3D"http://admin-pc/mascot/cgi/peptide_view.pl?file=3D..%2Fdata%2F201=
80515%2FF003034.dat&amp;query=3D295&amp;hit=3D1&amp;index=3DKIJ64581.1&am=
p;db_idx=3D1&amp;px=3D1&amp;section=3D5&amp;ave_thresh=3D44&amp;_ignoreio=
nsscorebelow=3D-1&amp;report=3D0&amp;_sigthreshold=3D0.05&amp;_msresflags=
=3D1025&amp;_msresflags2=3D258&amp;percolate=3D-1&amp;percolate_rt=3D0&am=
p;_minpeplen=3D7&amp;sessionID=3Dall_secdisabledsession"=20
      target=3D"_blank">295</A>&nbsp;&nbsp;</TT></TD>
    <TD align=3D"RIGHT"><TT><FONT color=3D"#ff0000">  =20
      491.3069&nbsp;&nbsp;</FONT></TT></TD>
    <TD align=3D"RIGHT"><TT><FONT color=3D"#ff0000">  =20
      980.5991&nbsp;&nbsp;</FONT></TT></TD>
    <TD align=3D"RIGHT"><TT><FONT color=3D"#ff0000">  =20
      980.6018&nbsp;&nbsp;</FONT></TT></TD>
    <TD align=3D"RIGHT" nowrap=3D""><TT><FONT color=3D"#ff0000">   =20
      -2.74&nbsp;</FONT></TT></TD>
    <TD align=3D"RIGHT"><TT><FONT =
color=3D"#ff0000">0&nbsp;&nbsp;</FONT></TT></TD>
    <TD align=3D"RIGHT" nowrap=3D""><TT><FONT=20
      color=3D"#ff0000">(47)&nbsp;</FONT></TT></TD>
    <TD align=3D"RIGHT" nowrap=3D""><TT><FONT=20
      color=3D"#ff0000">0.0061&nbsp;</FONT></TT></TD>
    <TD align=3D"RIGHT"><TT><FONT =
color=3D"#ff0000">1&nbsp;&nbsp;</FONT></TT></TD>
    <TD align=3D"RIGHT"><TT><FONT=20
      color=3D"#ff0000">&nbsp;&nbsp;&nbsp;&nbsp;</FONT></TT></TD>
    <TD nowrap=3D""><TT><FONT=20
  color=3D"#ff0000">&nbsp;K.EILAIIPGR.V</FONT></TT></TD></TR>
  <TR>
    <TD align=3D"RIGHT">&nbsp;</TD>
    <TD align=3D"RIGHT"><TT><A onmouseover=3D"activateEl('Q298', event)" =

      onmouseout=3D"clearEl()" =
href=3D"http://admin-pc/mascot/cgi/peptide_view.pl?file=3D..%2Fdata%2F201=
80515%2FF003034.dat&amp;query=3D298&amp;hit=3D1&amp;index=3DKIJ64581.1&am=
p;db_idx=3D1&amp;px=3D1&amp;section=3D5&amp;ave_thresh=3D44&amp;_ignoreio=
nsscorebelow=3D-1&amp;report=3D0&amp;_sigthreshold=3D0.05&amp;_msresflags=
=3D1025&amp;_msresflags2=3D258&amp;percolate=3D-1&amp;percolate_rt=3D0&am=
p;_minpeplen=3D7&amp;sessionID=3Dall_secdisabledsession"=20
      target=3D"_blank">298</A>&nbsp;&nbsp;</TT></TD>
    <TD align=3D"RIGHT"><TT><FONT color=3D"#ff0000">  =20
      491.3070&nbsp;&nbsp;</FONT></TT></TD>
    <TD align=3D"RIGHT"><TT><FONT color=3D"#ff0000">  =20
      980.5995&nbsp;&nbsp;</FONT></TT></TD>
    <TD align=3D"RIGHT"><TT><FONT color=3D"#ff0000">  =20
      980.6018&nbsp;&nbsp;</FONT></TT></TD>
    <TD align=3D"RIGHT" nowrap=3D""><TT><FONT color=3D"#ff0000">   =20
      -2.42&nbsp;</FONT></TT></TD>
    <TD align=3D"RIGHT"><TT><FONT =
color=3D"#ff0000">0&nbsp;&nbsp;</FONT></TT></TD>
    <TD align=3D"RIGHT" nowrap=3D""><TT><FONT=20
      color=3D"#ff0000">(42)&nbsp;</FONT></TT></TD>
    <TD align=3D"RIGHT" nowrap=3D""><TT><FONT=20
      color=3D"#ff0000">0.019&nbsp;</FONT></TT></TD>
    <TD align=3D"RIGHT"><TT><FONT =
color=3D"#ff0000">1&nbsp;&nbsp;</FONT></TT></TD>
    <TD align=3D"RIGHT"><TT><FONT=20
      color=3D"#ff0000">&nbsp;&nbsp;&nbsp;&nbsp;</FONT></TT></TD>
    <TD nowrap=3D""><TT><FONT=20
  color=3D"#ff0000">&nbsp;K.EILAIIPGR.V</FONT></TT></TD></TR>
  <TR>
    <TD align=3D"RIGHT">&nbsp;</TD>
    <TD align=3D"RIGHT"><TT><A onmouseover=3D"activateEl('Q300', event)" =

      onmouseout=3D"clearEl()" =
href=3D"http://admin-pc/mascot/cgi/peptide_view.pl?file=3D..%2Fdata%2F201=
80515%2FF003034.dat&amp;query=3D300&amp;hit=3D1&amp;index=3DKIJ64581.1&am=
p;db_idx=3D1&amp;px=3D1&amp;section=3D5&amp;ave_thresh=3D44&amp;_ignoreio=
nsscorebelow=3D-1&amp;report=3D0&amp;_sigthreshold=3D0.05&amp;_msresflags=
=3D1025&amp;_msresflags2=3D258&amp;percolate=3D-1&amp;percolate_rt=3D0&am=
p;_minpeplen=3D7&amp;sessionID=3Dall_secdisabledsession"=20
      target=3D"_blank">300</A>&nbsp;&nbsp;</TT></TD>
    <TD align=3D"RIGHT"><TT><FONT color=3D"#ff0000">  =20
      491.3072&nbsp;&nbsp;</FONT></TT></TD>
    <TD align=3D"RIGHT"><TT><FONT color=3D"#ff0000">  =20
      980.5999&nbsp;&nbsp;</FONT></TT></TD>
    <TD align=3D"RIGHT"><TT><FONT color=3D"#ff0000">  =20
      980.6018&nbsp;&nbsp;</FONT></TT></TD>
    <TD align=3D"RIGHT" nowrap=3D""><TT><FONT color=3D"#ff0000">   =20
      -1.99&nbsp;</FONT></TT></TD>
    <TD align=3D"RIGHT"><TT><FONT =
color=3D"#ff0000">0&nbsp;&nbsp;</FONT></TT></TD>
    <TD align=3D"RIGHT" nowrap=3D""><TT><FONT=20
      color=3D"#ff0000">(48)&nbsp;</FONT></TT></TD>
    <TD align=3D"RIGHT" nowrap=3D""><TT><FONT=20
      color=3D"#ff0000">0.0051&nbsp;</FONT></TT></TD>
    <TD align=3D"RIGHT"><TT><FONT =
color=3D"#ff0000">1&nbsp;&nbsp;</FONT></TT></TD>
    <TD align=3D"RIGHT"><TT><FONT=20
      color=3D"#ff0000">&nbsp;&nbsp;&nbsp;&nbsp;</FONT></TT></TD>
    <TD nowrap=3D""><TT><FONT=20
  color=3D"#ff0000">&nbsp;K.EILAIIPGR.V</FONT></TT></TD></TR>
  <TR>
    <TD align=3D"RIGHT">&nbsp;</TD>
    <TD align=3D"RIGHT"><TT><A onmouseover=3D"activateEl('Q306', event)" =

      onmouseout=3D"clearEl()" =
href=3D"http://admin-pc/mascot/cgi/peptide_view.pl?file=3D..%2Fdata%2F201=
80515%2FF003034.dat&amp;query=3D306&amp;hit=3D1&amp;index=3DKIJ64581.1&am=
p;db_idx=3D1&amp;px=3D1&amp;section=3D5&amp;ave_thresh=3D44&amp;_ignoreio=
nsscorebelow=3D-1&amp;report=3D0&amp;_sigthreshold=3D0.05&amp;_msresflags=
=3D1025&amp;_msresflags2=3D258&amp;percolate=3D-1&amp;percolate_rt=3D0&am=
p;_minpeplen=3D7&amp;sessionID=3Dall_secdisabledsession"=20
      target=3D"_blank">306</A>&nbsp;&nbsp;</TT></TD>
    <TD align=3D"RIGHT"><TT><FONT color=3D"#ff0000">  =20
      491.3075&nbsp;&nbsp;</FONT></TT></TD>
    <TD align=3D"RIGHT"><TT><FONT color=3D"#ff0000">  =20
      980.6004&nbsp;&nbsp;</FONT></TT></TD>
    <TD align=3D"RIGHT"><TT><FONT color=3D"#ff0000">  =20
      980.6018&nbsp;&nbsp;</FONT></TT></TD>
    <TD align=3D"RIGHT" nowrap=3D""><TT><FONT color=3D"#ff0000">   =20
      -1.42&nbsp;</FONT></TT></TD>
    <TD align=3D"RIGHT"><TT><FONT =
color=3D"#ff0000">0&nbsp;&nbsp;</FONT></TT></TD>
    <TD align=3D"RIGHT" nowrap=3D""><TT><FONT=20
      color=3D"#ff0000">(39)&nbsp;</FONT></TT></TD>
    <TD align=3D"RIGHT" nowrap=3D""><TT><FONT=20
      color=3D"#ff0000">0.031&nbsp;</FONT></TT></TD>
    <TD align=3D"RIGHT"><TT><FONT =
color=3D"#ff0000">1&nbsp;&nbsp;</FONT></TT></TD>
    <TD align=3D"RIGHT"><TT><FONT=20
      color=3D"#ff0000">&nbsp;&nbsp;&nbsp;&nbsp;</FONT></TT></TD>
    <TD nowrap=3D""><TT><FONT=20
  color=3D"#ff0000">&nbsp;K.EILAIIPGR.V</FONT></TT></TD></TR>
  <TR>
    <TD align=3D"RIGHT">&nbsp;</TD>
    <TD align=3D"RIGHT"><TT><A onmouseover=3D"activateEl('Q310', event)" =

      onmouseout=3D"clearEl()" =
href=3D"http://admin-pc/mascot/cgi/peptide_view.pl?file=3D..%2Fdata%2F201=
80515%2FF003034.dat&amp;query=3D310&amp;hit=3D1&amp;index=3DKIJ64581.1&am=
p;db_idx=3D1&amp;px=3D1&amp;section=3D5&amp;ave_thresh=3D44&amp;_ignoreio=
nsscorebelow=3D-1&amp;report=3D0&amp;_sigthreshold=3D0.05&amp;_msresflags=
=3D1025&amp;_msresflags2=3D258&amp;percolate=3D-1&amp;percolate_rt=3D0&am=
p;_minpeplen=3D7&amp;sessionID=3Dall_secdisabledsession"=20
      target=3D"_blank">310</A>&nbsp;&nbsp;</TT></TD>
    <TD align=3D"RIGHT"><TT><FONT color=3D"#ff0000">  =20
      491.3076&nbsp;&nbsp;</FONT></TT></TD>
    <TD align=3D"RIGHT"><TT><FONT color=3D"#ff0000">  =20
      980.6006&nbsp;&nbsp;</FONT></TT></TD>
    <TD align=3D"RIGHT"><TT><FONT color=3D"#ff0000">  =20
      980.6018&nbsp;&nbsp;</FONT></TT></TD>
    <TD align=3D"RIGHT" nowrap=3D""><TT><FONT color=3D"#ff0000">   =20
      -1.23&nbsp;</FONT></TT></TD>
    <TD align=3D"RIGHT"><TT><FONT =
color=3D"#ff0000">0&nbsp;&nbsp;</FONT></TT></TD>
    <TD align=3D"RIGHT" nowrap=3D""><TT><FONT=20
      color=3D"#ff0000">(40)&nbsp;</FONT></TT></TD>
    <TD align=3D"RIGHT" nowrap=3D""><TT><FONT=20
      color=3D"#ff0000">0.026&nbsp;</FONT></TT></TD>
    <TD align=3D"RIGHT"><TT><FONT =
color=3D"#ff0000">1&nbsp;&nbsp;</FONT></TT></TD>
    <TD align=3D"RIGHT"><TT><FONT=20
      color=3D"#ff0000">&nbsp;&nbsp;&nbsp;&nbsp;</FONT></TT></TD>
    <TD nowrap=3D""><TT><FONT=20
  color=3D"#ff0000">&nbsp;K.EILAIIPGR.V</FONT></TT></TD></TR>
  <TR>
    <TD align=3D"RIGHT">&nbsp;</TD>
    <TD align=3D"RIGHT"><TT><A onmouseover=3D"activateEl('Q337', event)" =

      onmouseout=3D"clearEl()" =
href=3D"http://admin-pc/mascot/cgi/peptide_view.pl?file=3D..%2Fdata%2F201=
80515%2FF003034.dat&amp;query=3D337&amp;hit=3D1&amp;index=3DKIJ64581.1&am=
p;db_idx=3D1&amp;px=3D1&amp;section=3D5&amp;ave_thresh=3D44&amp;_ignoreio=
nsscorebelow=3D-1&amp;report=3D0&amp;_sigthreshold=3D0.05&amp;_msresflags=
=3D1025&amp;_msresflags2=3D258&amp;percolate=3D-1&amp;percolate_rt=3D0&am=
p;_minpeplen=3D7&amp;sessionID=3Dall_secdisabledsession"=20
      target=3D"_blank">337</A>&nbsp;&nbsp;</TT></TD>
    <TD align=3D"RIGHT"><TT><FONT color=3D"#ff0000">  =20
      499.2584&nbsp;&nbsp;</FONT></TT></TD>
    <TD align=3D"RIGHT"><TT><FONT color=3D"#ff0000">  =20
      996.5023&nbsp;&nbsp;</FONT></TT></TD>
    <TD align=3D"RIGHT"><TT><FONT color=3D"#ff0000">  =20
      996.5063&nbsp;&nbsp;</FONT></TT></TD>
    <TD align=3D"RIGHT" nowrap=3D""><TT><FONT color=3D"#ff0000">   =20
      -3.98&nbsp;</FONT></TT></TD>
    <TD align=3D"RIGHT"><TT><FONT =
color=3D"#ff0000">0&nbsp;&nbsp;</FONT></TT></TD>
    <TD align=3D"RIGHT" nowrap=3D""><TT><FONT=20
      color=3D"#ff0000">52&nbsp;&nbsp;</FONT></TT></TD>
    <TD align=3D"RIGHT" nowrap=3D""><TT><FONT=20
      color=3D"#ff0000">0.016&nbsp;</FONT></TT></TD>
    <TD align=3D"RIGHT"><TT><FONT =
color=3D"#ff0000">1&nbsp;&nbsp;</FONT></TT></TD>
    <TD align=3D"RIGHT"><TT><FONT=20
      color=3D"#ff0000">&nbsp;&nbsp;&nbsp;&nbsp;</FONT></TT></TD>
    <TD nowrap=3D""><TT><FONT =
color=3D"#ff0000">&nbsp;K.TIV<U>M</U>GASFR.N +=20
      Oxidation (M)</FONT></TT></TD></TR>
  <TR>
    <TD align=3D"RIGHT"><INPUT name=3D"QUE" type=3D"checkbox" =
checked=3D"" value=3D"1222.495208 from(612.254880,2+) =
intensity(749622.9375) =
title(File%3a%20%22D%3a%5cLC%2dMS%20Data%5cRaw%20file%5c180509%5c180509_%=
28051%29_IN20%2eraw%22%3b%20SpectrumID%3a%20%22183%22%3b%20scans%3a%20%22=
592%22) rtinseconds(564) scans(592) index(182) query(655)"></TD>
    <TD align=3D"RIGHT"><TT><A onmouseover=3D"activateEl('Q655', event)" =

      onmouseout=3D"clearEl()" =
href=3D"http://admin-pc/mascot/cgi/peptide_view.pl?file=3D..%2Fdata%2F201=
80515%2FF003034.dat&amp;query=3D655&amp;hit=3D1&amp;index=3DKIJ64581.1&am=
p;db_idx=3D1&amp;px=3D1&amp;section=3D5&amp;ave_thresh=3D44&amp;_ignoreio=
nsscorebelow=3D-1&amp;report=3D0&amp;_sigthreshold=3D0.05&amp;_msresflags=
=3D1025&amp;_msresflags2=3D258&amp;percolate=3D-1&amp;percolate_rt=3D0&am=
p;_minpeplen=3D7&amp;sessionID=3Dall_secdisabledsession"=20
      target=3D"_blank">655</A>&nbsp;&nbsp;</TT></TD>
    <TD align=3D"RIGHT"><TT><FONT color=3D"#ff0000"><B>  =20
      612.2549&nbsp;&nbsp;</B></FONT></TT></TD>
    <TD align=3D"RIGHT"><TT><FONT color=3D"#ff0000"><B> =20
      1222.4952&nbsp;&nbsp;</B></FONT></TT></TD>
    <TD align=3D"RIGHT"><TT><FONT color=3D"#ff0000"><B> =20
      1222.4990&nbsp;&nbsp;</B></FONT></TT></TD>
    <TD align=3D"RIGHT" nowrap=3D""><TT><FONT color=3D"#ff0000"><B>   =20
      -3.08&nbsp;</B></FONT></TT></TD>
    <TD align=3D"RIGHT"><TT><FONT=20
      color=3D"#ff0000"><B>0&nbsp;&nbsp;</B></FONT></TT></TD>
    <TD align=3D"RIGHT" nowrap=3D""><TT><FONT=20
      color=3D"#ff0000"><B>(46)&nbsp;</B></FONT></TT></TD>
    <TD align=3D"RIGHT" nowrap=3D""><TT><FONT=20
      color=3D"#ff0000"><B>0.014&nbsp;</B></FONT></TT></TD>
    <TD align=3D"RIGHT"><TT><FONT=20
      color=3D"#ff0000"><B>1&nbsp;&nbsp;</B></FONT></TT></TD>
    <TD align=3D"RIGHT"><TT><FONT=20
      color=3D"#ff0000"><B>&nbsp;&nbsp;&nbsp;&nbsp;</B></FONT></TT></TD>
    <TD nowrap=3D""><TT><FONT=20
      =
color=3D"#ff0000"><B>&nbsp;K.NYEGDEDPGVK.S</B></FONT></TT></TD></TR>
  <TR>
    <TD align=3D"RIGHT"><INPUT name=3D"QUE" type=3D"checkbox" =
checked=3D"" value=3D"1222.495448 from(612.255000,2+) =
intensity(2955742.7500) =
title(File%3a%20%22D%3a%5cLC%2dMS%20Data%5cRaw%20file%5c180509%5c180509_%=
28051%29_IN20%2eraw%22%3b%20SpectrumID%3a%20%22221%22%3b%20scans%3a%20%22=
636%22) rtinseconds(596) scans(636) index(220) query(656)"></TD>
    <TD align=3D"RIGHT"><TT><A onmouseover=3D"activateEl('Q656', event)" =

      onmouseout=3D"clearEl()" =
href=3D"http://admin-pc/mascot/cgi/peptide_view.pl?file=3D..%2Fdata%2F201=
80515%2FF003034.dat&amp;query=3D656&amp;hit=3D1&amp;index=3DKIJ64581.1&am=
p;db_idx=3D1&amp;px=3D1&amp;section=3D5&amp;ave_thresh=3D44&amp;_ignoreio=
nsscorebelow=3D-1&amp;report=3D0&amp;_sigthreshold=3D0.05&amp;_msresflags=
=3D1025&amp;_msresflags2=3D258&amp;percolate=3D-1&amp;percolate_rt=3D0&am=
p;_minpeplen=3D7&amp;sessionID=3Dall_secdisabledsession"=20
      target=3D"_blank">656</A>&nbsp;&nbsp;</TT></TD>
    <TD align=3D"RIGHT"><TT><FONT color=3D"#ff0000"><B>  =20
      612.2550&nbsp;&nbsp;</B></FONT></TT></TD>
    <TD align=3D"RIGHT"><TT><FONT color=3D"#ff0000"><B> =20
      1222.4954&nbsp;&nbsp;</B></FONT></TT></TD>
    <TD align=3D"RIGHT"><TT><FONT color=3D"#ff0000"><B> =20
      1222.4990&nbsp;&nbsp;</B></FONT></TT></TD>
    <TD align=3D"RIGHT" nowrap=3D""><TT><FONT color=3D"#ff0000"><B>   =20
      -2.89&nbsp;</B></FONT></TT></TD>
    <TD align=3D"RIGHT"><TT><FONT=20
      color=3D"#ff0000"><B>0&nbsp;&nbsp;</B></FONT></TT></TD>
    <TD align=3D"RIGHT" nowrap=3D""><TT><FONT=20
      color=3D"#ff0000"><B>56&nbsp;&nbsp;</B></FONT></TT></TD>
    <TD align=3D"RIGHT" nowrap=3D""><TT><FONT=20
      color=3D"#ff0000"><B>0.0015&nbsp;</B></FONT></TT></TD>
    <TD align=3D"RIGHT"><TT><FONT=20
      color=3D"#ff0000"><B>1&nbsp;&nbsp;</B></FONT></TT></TD>
    <TD align=3D"RIGHT"><TT><FONT=20
      color=3D"#ff0000"><B>&nbsp;&nbsp;&nbsp;&nbsp;</B></FONT></TT></TD>
    <TD nowrap=3D""><TT><FONT=20
      =
color=3D"#ff0000"><B>&nbsp;K.NYEGDEDPGVK.S</B></FONT></TT></TD></TR>
  <TR>
    <TD align=3D"RIGHT">&nbsp;</TD>
    <TD align=3D"RIGHT"><TT><A onmouseover=3D"activateEl('Q793', event)" =

      onmouseout=3D"clearEl()" =
href=3D"http://admin-pc/mascot/cgi/peptide_view.pl?file=3D..%2Fdata%2F201=
80515%2FF003034.dat&amp;query=3D793&amp;hit=3D2&amp;index=3DKIJ64581.1&am=
p;db_idx=3D1&amp;px=3D1&amp;section=3D5&amp;ave_thresh=3D44&amp;_ignoreio=
nsscorebelow=3D-1&amp;report=3D0&amp;_sigthreshold=3D0.05&amp;_msresflags=
=3D1025&amp;_msresflags2=3D258&amp;percolate=3D-1&amp;percolate_rt=3D0&am=
p;_minpeplen=3D7&amp;sessionID=3Dall_secdisabledsession"=20
      target=3D"_blank">793</A>&nbsp;&nbsp;</TT></TD>
    <TD align=3D"RIGHT"><TT><FONT color=3D"#ff0000">  =20
      667.8804&nbsp;&nbsp;</FONT></TT></TD>
    <TD align=3D"RIGHT"><TT><FONT color=3D"#ff0000"> =20
      1333.7462&nbsp;&nbsp;</FONT></TT></TD>
    <TD align=3D"RIGHT"><TT><FONT color=3D"#ff0000"> =20
      1333.7493&nbsp;&nbsp;</FONT></TT></TD>
    <TD align=3D"RIGHT" nowrap=3D""><TT><FONT color=3D"#ff0000">   =20
      -2.32&nbsp;</FONT></TT></TD>
    <TD align=3D"RIGHT"><TT><FONT =
color=3D"#ff0000">0&nbsp;&nbsp;</FONT></TT></TD>
    <TD align=3D"RIGHT" nowrap=3D""><TT><FONT=20
      color=3D"#ff0000">64&nbsp;&nbsp;</FONT></TT></TD>
    <TD align=3D"RIGHT" nowrap=3D""><TT><FONT=20
      color=3D"#ff0000">0.00036&nbsp;</FONT></TT></TD>
    <TD align=3D"RIGHT"><TT><FONT =
color=3D"#ff0000">1&nbsp;&nbsp;</FONT></TT></TD>
    <TD align=3D"RIGHT"><TT><FONT=20
      color=3D"#ff0000">&nbsp;&nbsp;&nbsp;&nbsp;</FONT></TT></TD>
    <TD nowrap=3D""><TT><FONT=20
    color=3D"#ff0000">&nbsp;K.ELIALYESVGIK.K</FONT></TT></TD></TR>
  <TR>
    <TD align=3D"RIGHT">&nbsp;</TD>
    <TD align=3D"RIGHT"><TT><A onmouseover=3D"activateEl('Q938', event)" =

      onmouseout=3D"clearEl()" =
href=3D"http://admin-pc/mascot/cgi/peptide_view.pl?file=3D..%2Fdata%2F201=
80515%2FF003034.dat&amp;query=3D938&amp;hit=3D2&amp;index=3DKIJ64581.1&am=
p;db_idx=3D1&amp;px=3D1&amp;section=3D5&amp;ave_thresh=3D44&amp;_ignoreio=
nsscorebelow=3D-1&amp;report=3D0&amp;_sigthreshold=3D0.05&amp;_msresflags=
=3D1025&amp;_msresflags2=3D258&amp;percolate=3D-1&amp;percolate_rt=3D0&am=
p;_minpeplen=3D7&amp;sessionID=3Dall_secdisabledsession"=20
      target=3D"_blank">938</A>&nbsp;&nbsp;</TT></TD>
    <TD align=3D"RIGHT"><TT><FONT color=3D"#ff0000">  =20
      731.9270&nbsp;&nbsp;</FONT></TT></TD>
    <TD align=3D"RIGHT"><TT><FONT color=3D"#ff0000"> =20
      1461.8394&nbsp;&nbsp;</FONT></TT></TD>
    <TD align=3D"RIGHT"><TT><FONT color=3D"#ff0000"> =20
      1461.8442&nbsp;&nbsp;</FONT></TT></TD>
    <TD align=3D"RIGHT" nowrap=3D""><TT><FONT color=3D"#ff0000">   =20
      -3.28&nbsp;</FONT></TT></TD>
    <TD align=3D"RIGHT"><TT><FONT =
color=3D"#ff0000">1&nbsp;&nbsp;</FONT></TT></TD>
    <TD align=3D"RIGHT" nowrap=3D""><TT><FONT=20
      color=3D"#ff0000">(62)&nbsp;</FONT></TT></TD>
    <TD align=3D"RIGHT" nowrap=3D""><TT><FONT=20
      color=3D"#ff0000">0.00031&nbsp;</FONT></TT></TD>
    <TD align=3D"RIGHT"><TT><FONT =
color=3D"#ff0000">1&nbsp;&nbsp;</FONT></TT></TD>
    <TD align=3D"RIGHT"><TT><FONT=20
      color=3D"#ff0000">&nbsp;&nbsp;&nbsp;&nbsp;</FONT></TT></TD>
    <TD nowrap=3D""><TT><FONT=20
    color=3D"#ff0000">&nbsp;K.ELIALYESVGIKK.E</FONT></TT></TD></TR>
  <TR>
    <TD align=3D"RIGHT">&nbsp;</TD>
    <TD align=3D"RIGHT"><TT><A onmouseover=3D"activateEl('Q939', event)" =

      onmouseout=3D"clearEl()" =
href=3D"http://admin-pc/mascot/cgi/peptide_view.pl?file=3D..%2Fdata%2F201=
80515%2FF003034.dat&amp;query=3D939&amp;hit=3D2&amp;index=3DKIJ64581.1&am=
p;db_idx=3D1&amp;px=3D1&amp;section=3D5&amp;ave_thresh=3D44&amp;_ignoreio=
nsscorebelow=3D-1&amp;report=3D0&amp;_sigthreshold=3D0.05&amp;_msresflags=
=3D1025&amp;_msresflags2=3D258&amp;percolate=3D-1&amp;percolate_rt=3D0&am=
p;_minpeplen=3D7&amp;sessionID=3Dall_secdisabledsession"=20
      target=3D"_blank">939</A>&nbsp;&nbsp;</TT></TD>
    <TD align=3D"RIGHT"><TT><FONT color=3D"#ff0000">  =20
      731.9279&nbsp;&nbsp;</FONT></TT></TD>
    <TD align=3D"RIGHT"><TT><FONT color=3D"#ff0000"> =20
      1461.8413&nbsp;&nbsp;</FONT></TT></TD>
    <TD align=3D"RIGHT"><TT><FONT color=3D"#ff0000"> =20
      1461.8442&nbsp;&nbsp;</FONT></TT></TD>
    <TD align=3D"RIGHT" nowrap=3D""><TT><FONT color=3D"#ff0000">   =20
      -2.02&nbsp;</FONT></TT></TD>
    <TD align=3D"RIGHT"><TT><FONT =
color=3D"#ff0000">1&nbsp;&nbsp;</FONT></TT></TD>
    <TD align=3D"RIGHT" nowrap=3D""><TT><FONT=20
      color=3D"#ff0000">63&nbsp;&nbsp;</FONT></TT></TD>
    <TD align=3D"RIGHT" nowrap=3D""><TT><FONT=20
      color=3D"#ff0000">0.00026&nbsp;</FONT></TT></TD>
    <TD align=3D"RIGHT"><TT><FONT =
color=3D"#ff0000">1&nbsp;&nbsp;</FONT></TT></TD>
    <TD align=3D"RIGHT"><TT><FONT=20
      color=3D"#ff0000">&nbsp;&nbsp;&nbsp;&nbsp;</FONT></TT></TD>
    <TD nowrap=3D""><TT><FONT=20
    color=3D"#ff0000">&nbsp;K.ELIALYESVGIKK.E</FONT></TT></TD></TR>
  <TR>
    <TD align=3D"RIGHT">&nbsp;</TD>
    <TD align=3D"RIGHT"><TT><A onmouseover=3D"activateEl('Q1011', =
event)"=20
      onmouseout=3D"clearEl()" =
href=3D"http://admin-pc/mascot/cgi/peptide_view.pl?file=3D..%2Fdata%2F201=
80515%2FF003034.dat&amp;query=3D1011&amp;hit=3D1&amp;index=3DKIJ64581.1&a=
mp;db_idx=3D1&amp;px=3D1&amp;section=3D5&amp;ave_thresh=3D44&amp;_ignorei=
onsscorebelow=3D-1&amp;report=3D0&amp;_sigthreshold=3D0.05&amp;_msresflag=
s=3D1025&amp;_msresflags2=3D258&amp;percolate=3D-1&amp;percolate_rt=3D0&a=
mp;_minpeplen=3D7&amp;sessionID=3Dall_secdisabledsession"=20
      target=3D"_blank">1011</A>&nbsp;&nbsp;</TT></TD>
    <TD align=3D"RIGHT"><TT><FONT color=3D"#ff0000">  =20
      511.9665&nbsp;&nbsp;</FONT></TT></TD>
    <TD align=3D"RIGHT"><TT><FONT color=3D"#ff0000"> =20
      1532.8778&nbsp;&nbsp;</FONT></TT></TD>
    <TD align=3D"RIGHT"><TT><FONT color=3D"#ff0000"> =20
      1532.8813&nbsp;&nbsp;</FONT></TT></TD>
    <TD align=3D"RIGHT" nowrap=3D""><TT><FONT color=3D"#ff0000">   =20
      -2.30&nbsp;</FONT></TT></TD>
    <TD align=3D"RIGHT"><TT><FONT =
color=3D"#ff0000">1&nbsp;&nbsp;</FONT></TT></TD>
    <TD align=3D"RIGHT" nowrap=3D""><TT><FONT=20
      color=3D"#ff0000">56&nbsp;&nbsp;</FONT></TT></TD>
    <TD align=3D"RIGHT" nowrap=3D""><TT><FONT=20
      color=3D"#ff0000">0.0012&nbsp;</FONT></TT></TD>
    <TD align=3D"RIGHT"><TT><FONT =
color=3D"#ff0000">1&nbsp;&nbsp;</FONT></TT></TD>
    <TD align=3D"RIGHT"><TT><FONT=20
      color=3D"#ff0000">&nbsp;&nbsp;&nbsp;&nbsp;</FONT></TT></TD>
    <TD nowrap=3D""><TT><FONT=20
      color=3D"#ff0000">&nbsp;K.AKELIALYESVGIK.K</FONT></TT></TD></TR>
  <TR>
    <TD align=3D"RIGHT"><INPUT name=3D"QUE" type=3D"checkbox" =
checked=3D"" value=3D"1536.690528 from(769.352540,2+) =
intensity(392669.5938) =
title(File%3a%20%22D%3a%5cLC%2dMS%20Data%5cRaw%20file%5c180509%5c180509_%=
28051%29_IN20%2eraw%22%3b%20SpectrumID%3a%20%22187%22%3b%20scans%3a%20%22=
596%22) rtinseconds(567) scans(596) index(186) query(1029)"></TD>
    <TD align=3D"RIGHT"><TT><A onmouseover=3D"activateEl('Q1029', =
event)"=20
      onmouseout=3D"clearEl()" =
href=3D"http://admin-pc/mascot/cgi/peptide_view.pl?file=3D..%2Fdata%2F201=
80515%2FF003034.dat&amp;query=3D1029&amp;hit=3D1&amp;index=3DKIJ64581.1&a=
mp;db_idx=3D1&amp;px=3D1&amp;section=3D5&amp;ave_thresh=3D44&amp;_ignorei=
onsscorebelow=3D-1&amp;report=3D0&amp;_sigthreshold=3D0.05&amp;_msresflag=
s=3D1025&amp;_msresflags2=3D258&amp;percolate=3D-1&amp;percolate_rt=3D0&a=
mp;_minpeplen=3D7&amp;sessionID=3Dall_secdisabledsession"=20
      target=3D"_blank">1029</A>&nbsp;&nbsp;</TT></TD>
    <TD align=3D"RIGHT"><TT><FONT color=3D"#ff0000"><B>  =20
      769.3525&nbsp;&nbsp;</B></FONT></TT></TD>
    <TD align=3D"RIGHT"><TT><FONT color=3D"#ff0000"><B> =20
      1536.6905&nbsp;&nbsp;</B></FONT></TT></TD>
    <TD align=3D"RIGHT"><TT><FONT color=3D"#ff0000"><B> =20
      1536.6944&nbsp;&nbsp;</B></FONT></TT></TD>
    <TD align=3D"RIGHT" nowrap=3D""><TT><FONT color=3D"#ff0000"><B>   =20
      -2.51&nbsp;</B></FONT></TT></TD>
    <TD align=3D"RIGHT"><TT><FONT=20
      color=3D"#ff0000"><B>1&nbsp;&nbsp;</B></FONT></TT></TD>
    <TD align=3D"RIGHT" nowrap=3D""><TT><FONT=20
      color=3D"#ff0000"><B>61&nbsp;&nbsp;</B></FONT></TT></TD>
    <TD align=3D"RIGHT" nowrap=3D""><TT><FONT=20
      color=3D"#ff0000"><B>0.0012&nbsp;</B></FONT></TT></TD>
    <TD align=3D"RIGHT"><TT><FONT=20
      color=3D"#ff0000"><B>1&nbsp;&nbsp;</B></FONT></TT></TD>
    <TD align=3D"RIGHT"><TT><FONT=20
      color=3D"#ff0000"><B>&nbsp;&nbsp;&nbsp;&nbsp;</B></FONT></TT></TD>
    <TD nowrap=3D""><TT><FONT=20
      =
color=3D"#ff0000"><B>&nbsp;K.NYEGDEDPGVKSVK.K</B></FONT></TT></TD></TR>
  <TR>
    <TD align=3D"RIGHT">&nbsp;</TD>
    <TD align=3D"RIGHT"><TT><A onmouseover=3D"activateEl('Q1309', =
event)"=20
      onmouseout=3D"clearEl()" =
href=3D"http://admin-pc/mascot/cgi/peptide_view.pl?file=3D..%2Fdata%2F201=
80515%2FF003034.dat&amp;query=3D1309&amp;hit=3D2&amp;index=3DKIJ64581.1&a=
mp;db_idx=3D1&amp;px=3D1&amp;section=3D5&amp;ave_thresh=3D44&amp;_ignorei=
onsscorebelow=3D-1&amp;report=3D0&amp;_sigthreshold=3D0.05&amp;_msresflag=
s=3D1025&amp;_msresflags2=3D258&amp;percolate=3D-1&amp;percolate_rt=3D0&a=
mp;_minpeplen=3D7&amp;sessionID=3Dall_secdisabledsession"=20
      target=3D"_blank">1309</A>&nbsp;&nbsp;</TT></TD>
    <TD align=3D"RIGHT"><TT>  1008.5656&nbsp;&nbsp;</TT></TD>
    <TD align=3D"RIGHT"><TT>  2015.1167&nbsp;&nbsp;</TT></TD>
    <TD align=3D"RIGHT"><TT>  2015.1190&nbsp;&nbsp;</TT></TD>
    <TD align=3D"RIGHT" nowrap=3D""><TT>    -1.17&nbsp;</TT></TD>
    <TD align=3D"RIGHT"><TT>0&nbsp;&nbsp;</TT></TD>
    <TD align=3D"RIGHT" nowrap=3D""><TT>(69)&nbsp;</TT></TD>
    <TD align=3D"RIGHT" nowrap=3D""><TT>5.6e-005&nbsp;</TT></TD>
    <TD align=3D"RIGHT"><TT>2&nbsp;&nbsp;</TT></TD>
    <TD align=3D"RIGHT"><TT>&nbsp;&nbsp;&nbsp;&nbsp;</TT></TD>
    <TD nowrap=3D""><TT>&nbsp;K.ALAGVDFLTISPSLLEELK.K</TT></TD></TR>
  <TR>
    <TD align=3D"RIGHT">&nbsp;</TD>
    <TD align=3D"RIGHT"><TT><A onmouseover=3D"activateEl('Q1310', =
event)"=20
      onmouseout=3D"clearEl()" =
href=3D"http://admin-pc/mascot/cgi/peptide_view.pl?file=3D..%2Fdata%2F201=
80515%2FF003034.dat&amp;query=3D1310&amp;hit=3D2&amp;index=3DKIJ64581.1&a=
mp;db_idx=3D1&amp;px=3D1&amp;section=3D5&amp;ave_thresh=3D44&amp;_ignorei=
onsscorebelow=3D-1&amp;report=3D0&amp;_sigthreshold=3D0.05&amp;_msresflag=
s=3D1025&amp;_msresflags2=3D258&amp;percolate=3D-1&amp;percolate_rt=3D0&a=
mp;_minpeplen=3D7&amp;sessionID=3Dall_secdisabledsession"=20
      target=3D"_blank">1310</A>&nbsp;&nbsp;</TT></TD>
    <TD align=3D"RIGHT"><TT>  1008.5659&nbsp;&nbsp;</TT></TD>
    <TD align=3D"RIGHT"><TT>  2015.1173&nbsp;&nbsp;</TT></TD>
    <TD align=3D"RIGHT"><TT>  2015.1190&nbsp;&nbsp;</TT></TD>
    <TD align=3D"RIGHT" nowrap=3D""><TT>    -0.87&nbsp;</TT></TD>
    <TD align=3D"RIGHT"><TT>0&nbsp;&nbsp;</TT></TD>
    <TD align=3D"RIGHT" nowrap=3D""><TT>(59)&nbsp;</TT></TD>
    <TD align=3D"RIGHT" nowrap=3D""><TT>0.00056&nbsp;</TT></TD>
    <TD align=3D"RIGHT"><TT>2&nbsp;&nbsp;</TT></TD>
    <TD align=3D"RIGHT"><TT>&nbsp;&nbsp;&nbsp;&nbsp;</TT></TD>
    <TD nowrap=3D""><TT>&nbsp;K.ALAGVDFLTISPSLLEELK.K</TT></TD></TR>
  <TR>
    <TD align=3D"RIGHT">&nbsp;</TD>
    <TD align=3D"RIGHT"><TT><A onmouseover=3D"activateEl('Q1311', =
event)"=20
      onmouseout=3D"clearEl()" =
href=3D"http://admin-pc/mascot/cgi/peptide_view.pl?file=3D..%2Fdata%2F201=
80515%2FF003034.dat&amp;query=3D1311&amp;hit=3D1&amp;index=3DKIJ64581.1&a=
mp;db_idx=3D1&amp;px=3D1&amp;section=3D5&amp;ave_thresh=3D44&amp;_ignorei=
onsscorebelow=3D-1&amp;report=3D0&amp;_sigthreshold=3D0.05&amp;_msresflag=
s=3D1025&amp;_msresflags2=3D258&amp;percolate=3D-1&amp;percolate_rt=3D0&a=
mp;_minpeplen=3D7&amp;sessionID=3Dall_secdisabledsession"=20
      target=3D"_blank">1311</A>&nbsp;&nbsp;</TT></TD>
    <TD align=3D"RIGHT"><TT><FONT color=3D"#ff0000"> =20
      1008.5660&nbsp;&nbsp;</FONT></TT></TD>
    <TD align=3D"RIGHT"><TT><FONT color=3D"#ff0000"> =20
      2015.1174&nbsp;&nbsp;</FONT></TT></TD>
    <TD align=3D"RIGHT"><TT><FONT color=3D"#ff0000"> =20
      2015.1190&nbsp;&nbsp;</FONT></TT></TD>
    <TD align=3D"RIGHT" nowrap=3D""><TT><FONT color=3D"#ff0000">   =20
      -0.81&nbsp;</FONT></TT></TD>
    <TD align=3D"RIGHT"><TT><FONT =
color=3D"#ff0000">0&nbsp;&nbsp;</FONT></TT></TD>
    <TD align=3D"RIGHT" nowrap=3D""><TT><FONT=20
      color=3D"#ff0000">(40)&nbsp;</FONT></TT></TD>
    <TD align=3D"RIGHT" nowrap=3D""><TT><FONT=20
      color=3D"#ff0000">0.049&nbsp;</FONT></TT></TD>
    <TD align=3D"RIGHT"><TT><FONT =
color=3D"#ff0000">1&nbsp;&nbsp;</FONT></TT></TD>
    <TD align=3D"RIGHT"><TT><FONT=20
      color=3D"#ff0000">&nbsp;&nbsp;&nbsp;&nbsp;</FONT></TT></TD>
    <TD nowrap=3D""><TT><FONT=20
      =
color=3D"#ff0000">&nbsp;K.ALAGVDFLTISPSLLEELK.K</FONT></TT></TD></TR>
  <TR>
    <TD align=3D"RIGHT">&nbsp;</TD>
    <TD align=3D"RIGHT"><TT><A onmouseover=3D"activateEl('Q1312', =
event)"=20
      onmouseout=3D"clearEl()" =
href=3D"http://admin-pc/mascot/cgi/peptide_view.pl?file=3D..%2Fdata%2F201=
80515%2FF003034.dat&amp;query=3D1312&amp;hit=3D1&amp;index=3DKIJ64581.1&a=
mp;db_idx=3D1&amp;px=3D1&amp;section=3D5&amp;ave_thresh=3D44&amp;_ignorei=
onsscorebelow=3D-1&amp;report=3D0&amp;_sigthreshold=3D0.05&amp;_msresflag=
s=3D1025&amp;_msresflags2=3D258&amp;percolate=3D-1&amp;percolate_rt=3D0&a=
mp;_minpeplen=3D7&amp;sessionID=3Dall_secdisabledsession"=20
      target=3D"_blank">1312</A>&nbsp;&nbsp;</TT></TD>
    <TD align=3D"RIGHT"><TT><FONT color=3D"#ff0000">  =20
      672.7138&nbsp;&nbsp;</FONT></TT></TD>
    <TD align=3D"RIGHT"><TT><FONT color=3D"#ff0000"> =20
      2015.1194&nbsp;&nbsp;</FONT></TT></TD>
    <TD align=3D"RIGHT"><TT><FONT color=3D"#ff0000"> =20
      2015.1190&nbsp;&nbsp;</FONT></TT></TD>
    <TD align=3D"RIGHT" nowrap=3D""><TT><FONT color=3D"#ff0000">    =20
      0.19&nbsp;</FONT></TT></TD>
    <TD align=3D"RIGHT"><TT><FONT =
color=3D"#ff0000">0&nbsp;&nbsp;</FONT></TT></TD>
    <TD align=3D"RIGHT" nowrap=3D""><TT><FONT=20
      color=3D"#ff0000">(55)&nbsp;</FONT></TT></TD>
    <TD align=3D"RIGHT" nowrap=3D""><TT><FONT=20
      color=3D"#ff0000">0.0015&nbsp;</FONT></TT></TD>
    <TD align=3D"RIGHT"><TT><FONT =
color=3D"#ff0000">1&nbsp;&nbsp;</FONT></TT></TD>
    <TD align=3D"RIGHT"><TT><FONT=20
      color=3D"#ff0000">&nbsp;&nbsp;&nbsp;&nbsp;</FONT></TT></TD>
    <TD nowrap=3D""><TT><FONT=20
      =
color=3D"#ff0000">&nbsp;K.ALAGVDFLTISPSLLEELK.K</FONT></TT></TD></TR>
  <TR>
    <TD align=3D"RIGHT">&nbsp;</TD>
    <TD align=3D"RIGHT"><TT><A onmouseover=3D"activateEl('Q1313', =
event)"=20
      onmouseout=3D"clearEl()" =
href=3D"http://admin-pc/mascot/cgi/peptide_view.pl?file=3D..%2Fdata%2F201=
80515%2FF003034.dat&amp;query=3D1313&amp;hit=3D1&amp;index=3DKIJ64581.1&a=
mp;db_idx=3D1&amp;px=3D1&amp;section=3D5&amp;ave_thresh=3D44&amp;_ignorei=
onsscorebelow=3D-1&amp;report=3D0&amp;_sigthreshold=3D0.05&amp;_msresflag=
s=3D1025&amp;_msresflags2=3D258&amp;percolate=3D-1&amp;percolate_rt=3D0&a=
mp;_minpeplen=3D7&amp;sessionID=3Dall_secdisabledsession"=20
      target=3D"_blank">1313</A>&nbsp;&nbsp;</TT></TD>
    <TD align=3D"RIGHT"><TT><FONT color=3D"#ff0000"> =20
      1008.5673&nbsp;&nbsp;</FONT></TT></TD>
    <TD align=3D"RIGHT"><TT><FONT color=3D"#ff0000"> =20
      2015.1200&nbsp;&nbsp;</FONT></TT></TD>
    <TD align=3D"RIGHT"><TT><FONT color=3D"#ff0000"> =20
      2015.1190&nbsp;&nbsp;</FONT></TT></TD>
    <TD align=3D"RIGHT" nowrap=3D""><TT><FONT color=3D"#ff0000">    =20
      0.46&nbsp;</FONT></TT></TD>
    <TD align=3D"RIGHT"><TT><FONT =
color=3D"#ff0000">0&nbsp;&nbsp;</FONT></TT></TD>
    <TD align=3D"RIGHT" nowrap=3D""><TT><FONT=20
      color=3D"#ff0000">(50)&nbsp;</FONT></TT></TD>
    <TD align=3D"RIGHT" nowrap=3D""><TT><FONT=20
      color=3D"#ff0000">0.0049&nbsp;</FONT></TT></TD>
    <TD align=3D"RIGHT"><TT><FONT =
color=3D"#ff0000">1&nbsp;&nbsp;</FONT></TT></TD>
    <TD align=3D"RIGHT"><TT><FONT=20
      color=3D"#ff0000">&nbsp;&nbsp;&nbsp;&nbsp;</FONT></TT></TD>
    <TD nowrap=3D""><TT><FONT=20
      =
color=3D"#ff0000">&nbsp;K.ALAGVDFLTISPSLLEELK.K</FONT></TT></TD></TR>
  <TR>
    <TD align=3D"RIGHT">&nbsp;</TD>
    <TD align=3D"RIGHT"><TT><A onmouseover=3D"activateEl('Q1314', =
event)"=20
      onmouseout=3D"clearEl()" =
href=3D"http://admin-pc/mascot/cgi/peptide_view.pl?file=3D..%2Fdata%2F201=
80515%2FF003034.dat&amp;query=3D1314&amp;hit=3D1&amp;index=3DKIJ64581.1&a=
mp;db_idx=3D1&amp;px=3D1&amp;section=3D5&amp;ave_thresh=3D44&amp;_ignorei=
onsscorebelow=3D-1&amp;report=3D0&amp;_sigthreshold=3D0.05&amp;_msresflag=
s=3D1025&amp;_msresflags2=3D258&amp;percolate=3D-1&amp;percolate_rt=3D0&a=
mp;_minpeplen=3D7&amp;sessionID=3Dall_secdisabledsession"=20
      target=3D"_blank">1314</A>&nbsp;&nbsp;</TT></TD>
    <TD align=3D"RIGHT"><TT><FONT color=3D"#ff0000"> =20
      1008.5678&nbsp;&nbsp;</FONT></TT></TD>
    <TD align=3D"RIGHT"><TT><FONT color=3D"#ff0000"> =20
      2015.1209&nbsp;&nbsp;</FONT></TT></TD>
    <TD align=3D"RIGHT"><TT><FONT color=3D"#ff0000"> =20
      2015.1190&nbsp;&nbsp;</FONT></TT></TD>
    <TD align=3D"RIGHT" nowrap=3D""><TT><FONT color=3D"#ff0000">    =20
      0.95&nbsp;</FONT></TT></TD>
    <TD align=3D"RIGHT"><TT><FONT =
color=3D"#ff0000">0&nbsp;&nbsp;</FONT></TT></TD>
    <TD align=3D"RIGHT" nowrap=3D""><TT><FONT=20
      color=3D"#ff0000">70&nbsp;&nbsp;</FONT></TT></TD>
    <TD align=3D"RIGHT" nowrap=3D""><TT><FONT=20
      color=3D"#ff0000">4.3e-005&nbsp;</FONT></TT></TD>
    <TD align=3D"RIGHT"><TT><FONT =
color=3D"#ff0000">1&nbsp;&nbsp;</FONT></TT></TD>
    <TD align=3D"RIGHT"><TT><FONT=20
      color=3D"#ff0000">&nbsp;&nbsp;&nbsp;&nbsp;</FONT></TT></TD>
    <TD nowrap=3D""><TT><FONT=20
      =
color=3D"#ff0000">&nbsp;K.ALAGVDFLTISPSLLEELK.K</FONT></TT></TD></TR>
  <TR>
    <TD align=3D"RIGHT">&nbsp;</TD>
    <TD align=3D"RIGHT"><TT><A onmouseover=3D"activateEl('Q1349', =
event)"=20
      onmouseout=3D"clearEl()" =
href=3D"http://admin-pc/mascot/cgi/peptide_view.pl?file=3D..%2Fdata%2F201=
80515%2FF003034.dat&amp;query=3D1349&amp;hit=3D1&amp;index=3DKIJ64581.1&a=
mp;db_idx=3D1&amp;px=3D1&amp;section=3D5&amp;ave_thresh=3D44&amp;_ignorei=
onsscorebelow=3D-1&amp;report=3D0&amp;_sigthreshold=3D0.05&amp;_msresflag=
s=3D1025&amp;_msresflags2=3D258&amp;percolate=3D-1&amp;percolate_rt=3D0&a=
mp;_minpeplen=3D7&amp;sessionID=3Dall_secdisabledsession"=20
      target=3D"_blank">1349</A>&nbsp;&nbsp;</TT></TD>
    <TD align=3D"RIGHT"><TT><FONT color=3D"#ff0000">  =20
      715.4095&nbsp;&nbsp;</FONT></TT></TD>
    <TD align=3D"RIGHT"><TT><FONT color=3D"#ff0000"> =20
      2143.2068&nbsp;&nbsp;</FONT></TT></TD>
    <TD align=3D"RIGHT"><TT><FONT color=3D"#ff0000"> =20
      2143.2140&nbsp;&nbsp;</FONT></TT></TD>
    <TD align=3D"RIGHT" nowrap=3D""><TT><FONT color=3D"#ff0000">   =20
      -3.34&nbsp;</FONT></TT></TD>
    <TD align=3D"RIGHT"><TT><FONT =
color=3D"#ff0000">1&nbsp;&nbsp;</FONT></TT></TD>
    <TD align=3D"RIGHT" nowrap=3D""><TT><FONT=20
      color=3D"#ff0000">(41)&nbsp;</FONT></TT></TD>
    <TD align=3D"RIGHT" nowrap=3D""><TT><FONT=20
      color=3D"#ff0000">0.022&nbsp;</FONT></TT></TD>
    <TD align=3D"RIGHT"><TT><FONT =
color=3D"#ff0000">1&nbsp;&nbsp;</FONT></TT></TD>
    <TD align=3D"RIGHT"><TT><FONT=20
      color=3D"#ff0000">&nbsp;&nbsp;&nbsp;&nbsp;</FONT></TT></TD>
    <TD nowrap=3D""><TT><FONT=20
      =
color=3D"#ff0000">&nbsp;K.ALAGVDFLTISPSLLEELKK.S</FONT></TT></TD></TR>
  <TR>
    <TD align=3D"RIGHT">&nbsp;</TD>
    <TD align=3D"RIGHT"><TT><A onmouseover=3D"activateEl('Q1350', =
event)"=20
      onmouseout=3D"clearEl()" =
href=3D"http://admin-pc/mascot/cgi/peptide_view.pl?file=3D..%2Fdata%2F201=
80515%2FF003034.dat&amp;query=3D1350&amp;hit=3D1&amp;index=3DKIJ64581.1&a=
mp;db_idx=3D1&amp;px=3D1&amp;section=3D5&amp;ave_thresh=3D44&amp;_ignorei=
onsscorebelow=3D-1&amp;report=3D0&amp;_sigthreshold=3D0.05&amp;_msresflag=
s=3D1025&amp;_msresflags2=3D258&amp;percolate=3D-1&amp;percolate_rt=3D0&a=
mp;_minpeplen=3D7&amp;sessionID=3Dall_secdisabledsession"=20
      target=3D"_blank">1350</A>&nbsp;&nbsp;</TT></TD>
    <TD align=3D"RIGHT"><TT><FONT color=3D"#ff0000">  =20
      715.4095&nbsp;&nbsp;</FONT></TT></TD>
    <TD align=3D"RIGHT"><TT><FONT color=3D"#ff0000"> =20
      2143.2068&nbsp;&nbsp;</FONT></TT></TD>
    <TD align=3D"RIGHT"><TT><FONT color=3D"#ff0000"> =20
      2143.2140&nbsp;&nbsp;</FONT></TT></TD>
    <TD align=3D"RIGHT" nowrap=3D""><TT><FONT color=3D"#ff0000">   =20
      -3.34&nbsp;</FONT></TT></TD>
    <TD align=3D"RIGHT"><TT><FONT =
color=3D"#ff0000">1&nbsp;&nbsp;</FONT></TT></TD>
    <TD align=3D"RIGHT" nowrap=3D""><TT><FONT=20
      color=3D"#ff0000">(39)&nbsp;</FONT></TT></TD>
    <TD align=3D"RIGHT" nowrap=3D""><TT><FONT=20
      color=3D"#ff0000">0.038&nbsp;</FONT></TT></TD>
    <TD align=3D"RIGHT"><TT><FONT =
color=3D"#ff0000">1&nbsp;&nbsp;</FONT></TT></TD>
    <TD align=3D"RIGHT"><TT><FONT=20
      color=3D"#ff0000">&nbsp;&nbsp;&nbsp;&nbsp;</FONT></TT></TD>
    <TD nowrap=3D""><TT><FONT=20
      =
color=3D"#ff0000">&nbsp;K.ALAGVDFLTISPSLLEELKK.S</FONT></TT></TD></TR>
  <TR>
    <TD align=3D"RIGHT">&nbsp;</TD>
    <TD align=3D"RIGHT"><TT><A onmouseover=3D"activateEl('Q1351', =
event)"=20
      onmouseout=3D"clearEl()" =
href=3D"http://admin-pc/mascot/cgi/peptide_view.pl?file=3D..%2Fdata%2F201=
80515%2FF003034.dat&amp;query=3D1351&amp;hit=3D1&amp;index=3DKIJ64581.1&a=
mp;db_idx=3D1&amp;px=3D1&amp;section=3D5&amp;ave_thresh=3D44&amp;_ignorei=
onsscorebelow=3D-1&amp;report=3D0&amp;_sigthreshold=3D0.05&amp;_msresflag=
s=3D1025&amp;_msresflags2=3D258&amp;percolate=3D-1&amp;percolate_rt=3D0&a=
mp;_minpeplen=3D7&amp;sessionID=3Dall_secdisabledsession"=20
      target=3D"_blank">1351</A>&nbsp;&nbsp;</TT></TD>
    <TD align=3D"RIGHT"><TT><FONT color=3D"#ff0000">  =20
      715.4102&nbsp;&nbsp;</FONT></TT></TD>
    <TD align=3D"RIGHT"><TT><FONT color=3D"#ff0000"> =20
      2143.2088&nbsp;&nbsp;</FONT></TT></TD>
    <TD align=3D"RIGHT"><TT><FONT color=3D"#ff0000"> =20
      2143.2140&nbsp;&nbsp;</FONT></TT></TD>
    <TD align=3D"RIGHT" nowrap=3D""><TT><FONT color=3D"#ff0000">   =20
      -2.41&nbsp;</FONT></TT></TD>
    <TD align=3D"RIGHT"><TT><FONT =
color=3D"#ff0000">1&nbsp;&nbsp;</FONT></TT></TD>
    <TD align=3D"RIGHT" nowrap=3D""><TT><FONT=20
      color=3D"#ff0000">(39)&nbsp;</FONT></TT></TD>
    <TD align=3D"RIGHT" nowrap=3D""><TT><FONT=20
      color=3D"#ff0000">0.035&nbsp;</FONT></TT></TD>
    <TD align=3D"RIGHT"><TT><FONT =
color=3D"#ff0000">1&nbsp;&nbsp;</FONT></TT></TD>
    <TD align=3D"RIGHT"><TT><FONT=20
      color=3D"#ff0000">&nbsp;&nbsp;&nbsp;&nbsp;</FONT></TT></TD>
    <TD nowrap=3D""><TT><FONT=20
      =
color=3D"#ff0000">&nbsp;K.ALAGVDFLTISPSLLEELKK.S</FONT></TT></TD></TR>
  <TR>
    <TD align=3D"RIGHT">&nbsp;</TD>
    <TD align=3D"RIGHT"><TT><A onmouseover=3D"activateEl('Q1352', =
event)"=20
      onmouseout=3D"clearEl()" =
href=3D"http://admin-pc/mascot/cgi/peptide_view.pl?file=3D..%2Fdata%2F201=
80515%2FF003034.dat&amp;query=3D1352&amp;hit=3D1&amp;index=3DKIJ64581.1&a=
mp;db_idx=3D1&amp;px=3D1&amp;section=3D5&amp;ave_thresh=3D44&amp;_ignorei=
onsscorebelow=3D-1&amp;report=3D0&amp;_sigthreshold=3D0.05&amp;_msresflag=
s=3D1025&amp;_msresflags2=3D258&amp;percolate=3D-1&amp;percolate_rt=3D0&a=
mp;_minpeplen=3D7&amp;sessionID=3Dall_secdisabledsession"=20
      target=3D"_blank">1352</A>&nbsp;&nbsp;</TT></TD>
    <TD align=3D"RIGHT"><TT><FONT color=3D"#ff0000">  =20
      715.4103&nbsp;&nbsp;</FONT></TT></TD>
    <TD align=3D"RIGHT"><TT><FONT color=3D"#ff0000"> =20
      2143.2090&nbsp;&nbsp;</FONT></TT></TD>
    <TD align=3D"RIGHT"><TT><FONT color=3D"#ff0000"> =20
      2143.2140&nbsp;&nbsp;</FONT></TT></TD>
    <TD align=3D"RIGHT" nowrap=3D""><TT><FONT color=3D"#ff0000">   =20
      -2.32&nbsp;</FONT></TT></TD>
    <TD align=3D"RIGHT"><TT><FONT =
color=3D"#ff0000">1&nbsp;&nbsp;</FONT></TT></TD>
    <TD align=3D"RIGHT" nowrap=3D""><TT><FONT=20
      color=3D"#ff0000">(44)&nbsp;</FONT></TT></TD>
    <TD align=3D"RIGHT" nowrap=3D""><TT><FONT=20
      color=3D"#ff0000">0.011&nbsp;</FONT></TT></TD>
    <TD align=3D"RIGHT"><TT><FONT =
color=3D"#ff0000">1&nbsp;&nbsp;</FONT></TT></TD>
    <TD align=3D"RIGHT"><TT><FONT=20
      color=3D"#ff0000">&nbsp;&nbsp;&nbsp;&nbsp;</FONT></TT></TD>
    <TD nowrap=3D""><TT><FONT=20
      =
color=3D"#ff0000">&nbsp;K.ALAGVDFLTISPSLLEELKK.S</FONT></TT></TD></TR>
  <TR>
    <TD align=3D"RIGHT">&nbsp;</TD>
    <TD align=3D"RIGHT"><TT><A onmouseover=3D"activateEl('Q1353', =
event)"=20
      onmouseout=3D"clearEl()" =
href=3D"http://admin-pc/mascot/cgi/peptide_view.pl?file=3D..%2Fdata%2F201=
80515%2FF003034.dat&amp;query=3D1353&amp;hit=3D1&amp;index=3DKIJ64581.1&a=
mp;db_idx=3D1&amp;px=3D1&amp;section=3D5&amp;ave_thresh=3D44&amp;_ignorei=
onsscorebelow=3D-1&amp;report=3D0&amp;_sigthreshold=3D0.05&amp;_msresflag=
s=3D1025&amp;_msresflags2=3D258&amp;percolate=3D-1&amp;percolate_rt=3D0&a=
mp;_minpeplen=3D7&amp;sessionID=3Dall_secdisabledsession"=20
      target=3D"_blank">1353</A>&nbsp;&nbsp;</TT></TD>
    <TD align=3D"RIGHT"><TT><FONT color=3D"#ff0000">  =20
      715.4103&nbsp;&nbsp;</FONT></TT></TD>
    <TD align=3D"RIGHT"><TT><FONT color=3D"#ff0000"> =20
      2143.2092&nbsp;&nbsp;</FONT></TT></TD>
    <TD align=3D"RIGHT"><TT><FONT color=3D"#ff0000"> =20
      2143.2140&nbsp;&nbsp;</FONT></TT></TD>
    <TD align=3D"RIGHT" nowrap=3D""><TT><FONT color=3D"#ff0000">   =20
      -2.24&nbsp;</FONT></TT></TD>
    <TD align=3D"RIGHT"><TT><FONT =
color=3D"#ff0000">1&nbsp;&nbsp;</FONT></TT></TD>
    <TD align=3D"RIGHT" nowrap=3D""><TT><FONT=20
      color=3D"#ff0000">(42)&nbsp;</FONT></TT></TD>
    <TD align=3D"RIGHT" nowrap=3D""><TT><FONT=20
      color=3D"#ff0000">0.018&nbsp;</FONT></TT></TD>
    <TD align=3D"RIGHT"><TT><FONT =
color=3D"#ff0000">1&nbsp;&nbsp;</FONT></TT></TD>
    <TD align=3D"RIGHT"><TT><FONT=20
      color=3D"#ff0000">&nbsp;&nbsp;&nbsp;&nbsp;</FONT></TT></TD>
    <TD nowrap=3D""><TT><FONT=20
      =
color=3D"#ff0000">&nbsp;K.ALAGVDFLTISPSLLEELKK.S</FONT></TT></TD></TR>
  <TR>
    <TD align=3D"RIGHT">&nbsp;</TD>
    <TD align=3D"RIGHT"><TT><A onmouseover=3D"activateEl('Q1355', =
event)"=20
      onmouseout=3D"clearEl()" =
href=3D"http://admin-pc/mascot/cgi/peptide_view.pl?file=3D..%2Fdata%2F201=
80515%2FF003034.dat&amp;query=3D1355&amp;hit=3D1&amp;index=3DKIJ64581.1&a=
mp;db_idx=3D1&amp;px=3D1&amp;section=3D5&amp;ave_thresh=3D44&amp;_ignorei=
onsscorebelow=3D-1&amp;report=3D0&amp;_sigthreshold=3D0.05&amp;_msresflag=
s=3D1025&amp;_msresflags2=3D258&amp;percolate=3D-1&amp;percolate_rt=3D0&a=
mp;_minpeplen=3D7&amp;sessionID=3Dall_secdisabledsession"=20
      target=3D"_blank">1355</A>&nbsp;&nbsp;</TT></TD>
    <TD align=3D"RIGHT"><TT><FONT color=3D"#ff0000"> =20
      1072.6123&nbsp;&nbsp;</FONT></TT></TD>
    <TD align=3D"RIGHT"><TT><FONT color=3D"#ff0000"> =20
      2143.2100&nbsp;&nbsp;</FONT></TT></TD>
    <TD align=3D"RIGHT"><TT><FONT color=3D"#ff0000"> =20
      2143.2140&nbsp;&nbsp;</FONT></TT></TD>
    <TD align=3D"RIGHT" nowrap=3D""><TT><FONT color=3D"#ff0000">   =20
      -1.84&nbsp;</FONT></TT></TD>
    <TD align=3D"RIGHT"><TT><FONT =
color=3D"#ff0000">1&nbsp;&nbsp;</FONT></TT></TD>
    <TD align=3D"RIGHT" nowrap=3D""><TT><FONT=20
      color=3D"#ff0000">(66)&nbsp;</FONT></TT></TD>
    <TD align=3D"RIGHT" nowrap=3D""><TT><FONT=20
      color=3D"#ff0000">8.2e-005&nbsp;</FONT></TT></TD>
    <TD align=3D"RIGHT"><TT><FONT =
color=3D"#ff0000">1&nbsp;&nbsp;</FONT></TT></TD>
    <TD align=3D"RIGHT"><TT><FONT=20
      color=3D"#ff0000">&nbsp;&nbsp;&nbsp;&nbsp;</FONT></TT></TD>
    <TD nowrap=3D""><TT><FONT=20
      =
color=3D"#ff0000">&nbsp;K.ALAGVDFLTISPSLLEELKK.S</FONT></TT></TD></TR>
  <TR>
    <TD align=3D"RIGHT">&nbsp;</TD>
    <TD align=3D"RIGHT"><TT><A onmouseover=3D"activateEl('Q1356', =
event)"=20
      onmouseout=3D"clearEl()" =
href=3D"http://admin-pc/mascot/cgi/peptide_view.pl?file=3D..%2Fdata%2F201=
80515%2FF003034.dat&amp;query=3D1356&amp;hit=3D1&amp;index=3DKIJ64581.1&a=
mp;db_idx=3D1&amp;px=3D1&amp;section=3D5&amp;ave_thresh=3D44&amp;_ignorei=
onsscorebelow=3D-1&amp;report=3D0&amp;_sigthreshold=3D0.05&amp;_msresflag=
s=3D1025&amp;_msresflags2=3D258&amp;percolate=3D-1&amp;percolate_rt=3D0&a=
mp;_minpeplen=3D7&amp;sessionID=3Dall_secdisabledsession"=20
      target=3D"_blank">1356</A>&nbsp;&nbsp;</TT></TD>
    <TD align=3D"RIGHT"><TT><FONT color=3D"#ff0000">  =20
      715.4108&nbsp;&nbsp;</FONT></TT></TD>
    <TD align=3D"RIGHT"><TT><FONT color=3D"#ff0000"> =20
      2143.2105&nbsp;&nbsp;</FONT></TT></TD>
    <TD align=3D"RIGHT"><TT><FONT color=3D"#ff0000"> =20
      2143.2140&nbsp;&nbsp;</FONT></TT></TD>
    <TD align=3D"RIGHT" nowrap=3D""><TT><FONT color=3D"#ff0000">   =20
      -1.64&nbsp;</FONT></TT></TD>
    <TD align=3D"RIGHT"><TT><FONT =
color=3D"#ff0000">1&nbsp;&nbsp;</FONT></TT></TD>
    <TD align=3D"RIGHT" nowrap=3D""><TT><FONT=20
      color=3D"#ff0000">(42)&nbsp;</FONT></TT></TD>
    <TD align=3D"RIGHT" nowrap=3D""><TT><FONT=20
      color=3D"#ff0000">0.017&nbsp;</FONT></TT></TD>
    <TD align=3D"RIGHT"><TT><FONT =
color=3D"#ff0000">1&nbsp;&nbsp;</FONT></TT></TD>
    <TD align=3D"RIGHT"><TT><FONT=20
      color=3D"#ff0000">&nbsp;&nbsp;&nbsp;&nbsp;</FONT></TT></TD>
    <TD nowrap=3D""><TT><FONT=20
      =
color=3D"#ff0000">&nbsp;K.ALAGVDFLTISPSLLEELKK.S</FONT></TT></TD></TR>
  <TR>
    <TD align=3D"RIGHT">&nbsp;</TD>
    <TD align=3D"RIGHT"><TT><A onmouseover=3D"activateEl('Q1359', =
event)"=20
      onmouseout=3D"clearEl()" =
href=3D"http://admin-pc/mascot/cgi/peptide_view.pl?file=3D..%2Fdata%2F201=
80515%2FF003034.dat&amp;query=3D1359&amp;hit=3D1&amp;index=3DKIJ64581.1&a=
mp;db_idx=3D1&amp;px=3D1&amp;section=3D5&amp;ave_thresh=3D44&amp;_ignorei=
onsscorebelow=3D-1&amp;report=3D0&amp;_sigthreshold=3D0.05&amp;_msresflag=
s=3D1025&amp;_msresflags2=3D258&amp;percolate=3D-1&amp;percolate_rt=3D0&a=
mp;_minpeplen=3D7&amp;sessionID=3Dall_secdisabledsession"=20
      target=3D"_blank">1359</A>&nbsp;&nbsp;</TT></TD>
    <TD align=3D"RIGHT"><TT><FONT color=3D"#ff0000">  =20
      715.4111&nbsp;&nbsp;</FONT></TT></TD>
    <TD align=3D"RIGHT"><TT><FONT color=3D"#ff0000"> =20
      2143.2116&nbsp;&nbsp;</FONT></TT></TD>
    <TD align=3D"RIGHT"><TT><FONT color=3D"#ff0000"> =20
      2143.2140&nbsp;&nbsp;</FONT></TT></TD>
    <TD align=3D"RIGHT" nowrap=3D""><TT><FONT color=3D"#ff0000">   =20
      -1.13&nbsp;</FONT></TT></TD>
    <TD align=3D"RIGHT"><TT><FONT =
color=3D"#ff0000">1&nbsp;&nbsp;</FONT></TT></TD>
    <TD align=3D"RIGHT" nowrap=3D""><TT><FONT=20
      color=3D"#ff0000">(38)&nbsp;</FONT></TT></TD>
    <TD align=3D"RIGHT" nowrap=3D""><TT><FONT=20
      color=3D"#ff0000">0.044&nbsp;</FONT></TT></TD>
    <TD align=3D"RIGHT"><TT><FONT =
color=3D"#ff0000">1&nbsp;&nbsp;</FONT></TT></TD>
    <TD align=3D"RIGHT"><TT><FONT=20
      color=3D"#ff0000">&nbsp;&nbsp;&nbsp;&nbsp;</FONT></TT></TD>
    <TD nowrap=3D""><TT><FONT=20
      =
color=3D"#ff0000">&nbsp;K.ALAGVDFLTISPSLLEELKK.S</FONT></TT></TD></TR>
  <TR>
    <TD align=3D"RIGHT">&nbsp;</TD>
    <TD align=3D"RIGHT"><TT><A onmouseover=3D"activateEl('Q1360', =
event)"=20
      onmouseout=3D"clearEl()" =
href=3D"http://admin-pc/mascot/cgi/peptide_view.pl?file=3D..%2Fdata%2F201=
80515%2FF003034.dat&amp;query=3D1360&amp;hit=3D1&amp;index=3DKIJ64581.1&a=
mp;db_idx=3D1&amp;px=3D1&amp;section=3D5&amp;ave_thresh=3D44&amp;_ignorei=
onsscorebelow=3D-1&amp;report=3D0&amp;_sigthreshold=3D0.05&amp;_msresflag=
s=3D1025&amp;_msresflags2=3D258&amp;percolate=3D-1&amp;percolate_rt=3D0&a=
mp;_minpeplen=3D7&amp;sessionID=3Dall_secdisabledsession"=20
      target=3D"_blank">1360</A>&nbsp;&nbsp;</TT></TD>
    <TD align=3D"RIGHT"><TT><FONT color=3D"#ff0000">  =20
      715.4113&nbsp;&nbsp;</FONT></TT></TD>
    <TD align=3D"RIGHT"><TT><FONT color=3D"#ff0000"> =20
      2143.2119&nbsp;&nbsp;</FONT></TT></TD>
    <TD align=3D"RIGHT"><TT><FONT color=3D"#ff0000"> =20
      2143.2140&nbsp;&nbsp;</FONT></TT></TD>
    <TD align=3D"RIGHT" nowrap=3D""><TT><FONT color=3D"#ff0000">   =20
      -0.96&nbsp;</FONT></TT></TD>
    <TD align=3D"RIGHT"><TT><FONT =
color=3D"#ff0000">1&nbsp;&nbsp;</FONT></TT></TD>
    <TD align=3D"RIGHT" nowrap=3D""><TT><FONT=20
      color=3D"#ff0000">(44)&nbsp;</FONT></TT></TD>
    <TD align=3D"RIGHT" nowrap=3D""><TT><FONT=20
      color=3D"#ff0000">0.01&nbsp;</FONT></TT></TD>
    <TD align=3D"RIGHT"><TT><FONT =
color=3D"#ff0000">1&nbsp;&nbsp;</FONT></TT></TD>
    <TD align=3D"RIGHT"><TT><FONT=20
      color=3D"#ff0000">&nbsp;&nbsp;&nbsp;&nbsp;</FONT></TT></TD>
    <TD nowrap=3D""><TT><FONT=20
      =
color=3D"#ff0000">&nbsp;K.ALAGVDFLTISPSLLEELKK.S</FONT></TT></TD></TR>
  <TR>
    <TD align=3D"RIGHT">&nbsp;</TD>
    <TD align=3D"RIGHT"><TT><A onmouseover=3D"activateEl('Q1361', =
event)"=20
      onmouseout=3D"clearEl()" =
href=3D"http://admin-pc/mascot/cgi/peptide_view.pl?file=3D..%2Fdata%2F201=
80515%2FF003034.dat&amp;query=3D1361&amp;hit=3D1&amp;index=3DKIJ64581.1&a=
mp;db_idx=3D1&amp;px=3D1&amp;section=3D5&amp;ave_thresh=3D44&amp;_ignorei=
onsscorebelow=3D-1&amp;report=3D0&amp;_sigthreshold=3D0.05&amp;_msresflag=
s=3D1025&amp;_msresflags2=3D258&amp;percolate=3D-1&amp;percolate_rt=3D0&a=
mp;_minpeplen=3D7&amp;sessionID=3Dall_secdisabledsession"=20
      target=3D"_blank">1361</A>&nbsp;&nbsp;</TT></TD>
    <TD align=3D"RIGHT"><TT><FONT color=3D"#ff0000">  =20
      715.4113&nbsp;&nbsp;</FONT></TT></TD>
    <TD align=3D"RIGHT"><TT><FONT color=3D"#ff0000"> =20
      2143.2119&nbsp;&nbsp;</FONT></TT></TD>
    <TD align=3D"RIGHT"><TT><FONT color=3D"#ff0000"> =20
      2143.2140&nbsp;&nbsp;</FONT></TT></TD>
    <TD align=3D"RIGHT" nowrap=3D""><TT><FONT color=3D"#ff0000">   =20
      -0.96&nbsp;</FONT></TT></TD>
    <TD align=3D"RIGHT"><TT><FONT =
color=3D"#ff0000">1&nbsp;&nbsp;</FONT></TT></TD>
    <TD align=3D"RIGHT" nowrap=3D""><TT><FONT=20
      color=3D"#ff0000">(49)&nbsp;</FONT></TT></TD>
    <TD align=3D"RIGHT" nowrap=3D""><TT><FONT=20
      color=3D"#ff0000">0.0031&nbsp;</FONT></TT></TD>
    <TD align=3D"RIGHT"><TT><FONT =
color=3D"#ff0000">1&nbsp;&nbsp;</FONT></TT></TD>
    <TD align=3D"RIGHT"><TT><FONT=20
      color=3D"#ff0000">&nbsp;&nbsp;&nbsp;&nbsp;</FONT></TT></TD>
    <TD nowrap=3D""><TT><FONT=20
      =
color=3D"#ff0000">&nbsp;K.ALAGVDFLTISPSLLEELKK.S</FONT></TT></TD></TR>
  <TR>
    <TD align=3D"RIGHT">&nbsp;</TD>
    <TD align=3D"RIGHT"><TT><A onmouseover=3D"activateEl('Q1362', =
event)"=20
      onmouseout=3D"clearEl()" =
href=3D"http://admin-pc/mascot/cgi/peptide_view.pl?file=3D..%2Fdata%2F201=
80515%2FF003034.dat&amp;query=3D1362&amp;hit=3D1&amp;index=3DKIJ64581.1&a=
mp;db_idx=3D1&amp;px=3D1&amp;section=3D5&amp;ave_thresh=3D44&amp;_ignorei=
onsscorebelow=3D-1&amp;report=3D0&amp;_sigthreshold=3D0.05&amp;_msresflag=
s=3D1025&amp;_msresflags2=3D258&amp;percolate=3D-1&amp;percolate_rt=3D0&a=
mp;_minpeplen=3D7&amp;sessionID=3Dall_secdisabledsession"=20
      target=3D"_blank">1362</A>&nbsp;&nbsp;</TT></TD>
    <TD align=3D"RIGHT"><TT><FONT color=3D"#ff0000">  =20
      715.4114&nbsp;&nbsp;</FONT></TT></TD>
    <TD align=3D"RIGHT"><TT><FONT color=3D"#ff0000"> =20
      2143.2123&nbsp;&nbsp;</FONT></TT></TD>
    <TD align=3D"RIGHT"><TT><FONT color=3D"#ff0000"> =20
      2143.2140&nbsp;&nbsp;</FONT></TT></TD>
    <TD align=3D"RIGHT" nowrap=3D""><TT><FONT color=3D"#ff0000">   =20
      -0.78&nbsp;</FONT></TT></TD>
    <TD align=3D"RIGHT"><TT><FONT =
color=3D"#ff0000">1&nbsp;&nbsp;</FONT></TT></TD>
    <TD align=3D"RIGHT" nowrap=3D""><TT><FONT=20
      color=3D"#ff0000">(43)&nbsp;</FONT></TT></TD>
    <TD align=3D"RIGHT" nowrap=3D""><TT><FONT=20
      color=3D"#ff0000">0.014&nbsp;</FONT></TT></TD>
    <TD align=3D"RIGHT"><TT><FONT =
color=3D"#ff0000">1&nbsp;&nbsp;</FONT></TT></TD>
    <TD align=3D"RIGHT"><TT><FONT=20
      color=3D"#ff0000">&nbsp;&nbsp;&nbsp;&nbsp;</FONT></TT></TD>
    <TD nowrap=3D""><TT><FONT=20
      =
color=3D"#ff0000">&nbsp;K.ALAGVDFLTISPSLLEELKK.S</FONT></TT></TD></TR>
  <TR>
    <TD align=3D"RIGHT">&nbsp;</TD>
    <TD align=3D"RIGHT"><TT><A onmouseover=3D"activateEl('Q1365', =
event)"=20
      onmouseout=3D"clearEl()" =
href=3D"http://admin-pc/mascot/cgi/peptide_view.pl?file=3D..%2Fdata%2F201=
80515%2FF003034.dat&amp;query=3D1365&amp;hit=3D1&amp;index=3DKIJ64581.1&a=
mp;db_idx=3D1&amp;px=3D1&amp;section=3D5&amp;ave_thresh=3D44&amp;_ignorei=
onsscorebelow=3D-1&amp;report=3D0&amp;_sigthreshold=3D0.05&amp;_msresflag=
s=3D1025&amp;_msresflags2=3D258&amp;percolate=3D-1&amp;percolate_rt=3D0&a=
mp;_minpeplen=3D7&amp;sessionID=3Dall_secdisabledsession"=20
      target=3D"_blank">1365</A>&nbsp;&nbsp;</TT></TD>
    <TD align=3D"RIGHT"><TT><FONT color=3D"#ff0000">  =20
      715.4116&nbsp;&nbsp;</FONT></TT></TD>
    <TD align=3D"RIGHT"><TT><FONT color=3D"#ff0000"> =20
      2143.2129&nbsp;&nbsp;</FONT></TT></TD>
    <TD align=3D"RIGHT"><TT><FONT color=3D"#ff0000"> =20
      2143.2140&nbsp;&nbsp;</FONT></TT></TD>
    <TD align=3D"RIGHT" nowrap=3D""><TT><FONT color=3D"#ff0000">   =20
      -0.53&nbsp;</FONT></TT></TD>
    <TD align=3D"RIGHT"><TT><FONT =
color=3D"#ff0000">1&nbsp;&nbsp;</FONT></TT></TD>
    <TD align=3D"RIGHT" nowrap=3D""><TT><FONT=20
      color=3D"#ff0000">(38)&nbsp;</FONT></TT></TD>
    <TD align=3D"RIGHT" nowrap=3D""><TT><FONT=20
      color=3D"#ff0000">0.048&nbsp;</FONT></TT></TD>
    <TD align=3D"RIGHT"><TT><FONT =
color=3D"#ff0000">1&nbsp;&nbsp;</FONT></TT></TD>
    <TD align=3D"RIGHT"><TT><FONT=20
      color=3D"#ff0000">&nbsp;&nbsp;&nbsp;&nbsp;</FONT></TT></TD>
    <TD nowrap=3D""><TT><FONT=20
      =
color=3D"#ff0000">&nbsp;K.ALAGVDFLTISPSLLEELKK.S</FONT></TT></TD></TR>
  <TR>
    <TD align=3D"RIGHT">&nbsp;</TD>
    <TD align=3D"RIGHT"><TT><A onmouseover=3D"activateEl('Q1366', =
event)"=20
      onmouseout=3D"clearEl()" =
href=3D"http://admin-pc/mascot/cgi/peptide_view.pl?file=3D..%2Fdata%2F201=
80515%2FF003034.dat&amp;query=3D1366&amp;hit=3D1&amp;index=3DKIJ64581.1&a=
mp;db_idx=3D1&amp;px=3D1&amp;section=3D5&amp;ave_thresh=3D44&amp;_ignorei=
onsscorebelow=3D-1&amp;report=3D0&amp;_sigthreshold=3D0.05&amp;_msresflag=
s=3D1025&amp;_msresflags2=3D258&amp;percolate=3D-1&amp;percolate_rt=3D0&a=
mp;_minpeplen=3D7&amp;sessionID=3Dall_secdisabledsession"=20
      target=3D"_blank">1366</A>&nbsp;&nbsp;</TT></TD>
    <TD align=3D"RIGHT"><TT><FONT color=3D"#ff0000">  =20
      715.4116&nbsp;&nbsp;</FONT></TT></TD>
    <TD align=3D"RIGHT"><TT><FONT color=3D"#ff0000"> =20
      2143.2130&nbsp;&nbsp;</FONT></TT></TD>
    <TD align=3D"RIGHT"><TT><FONT color=3D"#ff0000"> =20
      2143.2140&nbsp;&nbsp;</FONT></TT></TD>
    <TD align=3D"RIGHT" nowrap=3D""><TT><FONT color=3D"#ff0000">   =20
      -0.45&nbsp;</FONT></TT></TD>
    <TD align=3D"RIGHT"><TT><FONT =
color=3D"#ff0000">1&nbsp;&nbsp;</FONT></TT></TD>
    <TD align=3D"RIGHT" nowrap=3D""><TT><FONT=20
      color=3D"#ff0000">(50)&nbsp;</FONT></TT></TD>
    <TD align=3D"RIGHT" nowrap=3D""><TT><FONT=20
      color=3D"#ff0000">0.0025&nbsp;</FONT></TT></TD>
    <TD align=3D"RIGHT"><TT><FONT =
color=3D"#ff0000">1&nbsp;&nbsp;</FONT></TT></TD>
    <TD align=3D"RIGHT"><TT><FONT=20
      color=3D"#ff0000">&nbsp;&nbsp;&nbsp;&nbsp;</FONT></TT></TD>
    <TD nowrap=3D""><TT><FONT=20
      =
color=3D"#ff0000">&nbsp;K.ALAGVDFLTISPSLLEELKK.S</FONT></TT></TD></TR>
  <TR>
    <TD align=3D"RIGHT">&nbsp;</TD>
    <TD align=3D"RIGHT"><TT><A onmouseover=3D"activateEl('Q1367', =
event)"=20
      onmouseout=3D"clearEl()" =
href=3D"http://admin-pc/mascot/cgi/peptide_view.pl?file=3D..%2Fdata%2F201=
80515%2FF003034.dat&amp;query=3D1367&amp;hit=3D1&amp;index=3DKIJ64581.1&a=
mp;db_idx=3D1&amp;px=3D1&amp;section=3D5&amp;ave_thresh=3D44&amp;_ignorei=
onsscorebelow=3D-1&amp;report=3D0&amp;_sigthreshold=3D0.05&amp;_msresflag=
s=3D1025&amp;_msresflags2=3D258&amp;percolate=3D-1&amp;percolate_rt=3D0&a=
mp;_minpeplen=3D7&amp;sessionID=3Dall_secdisabledsession"=20
      target=3D"_blank">1367</A>&nbsp;&nbsp;</TT></TD>
    <TD align=3D"RIGHT"><TT><FONT color=3D"#ff0000">  =20
      715.4116&nbsp;&nbsp;</FONT></TT></TD>
    <TD align=3D"RIGHT"><TT><FONT color=3D"#ff0000"> =20
      2143.2130&nbsp;&nbsp;</FONT></TT></TD>
    <TD align=3D"RIGHT"><TT><FONT color=3D"#ff0000"> =20
      2143.2140&nbsp;&nbsp;</FONT></TT></TD>
    <TD align=3D"RIGHT" nowrap=3D""><TT><FONT color=3D"#ff0000">   =20
      -0.45&nbsp;</FONT></TT></TD>
    <TD align=3D"RIGHT"><TT><FONT =
color=3D"#ff0000">1&nbsp;&nbsp;</FONT></TT></TD>
    <TD align=3D"RIGHT" nowrap=3D""><TT><FONT=20
      color=3D"#ff0000">(42)&nbsp;</FONT></TT></TD>
    <TD align=3D"RIGHT" nowrap=3D""><TT><FONT=20
      color=3D"#ff0000">0.016&nbsp;</FONT></TT></TD>
    <TD align=3D"RIGHT"><TT><FONT =
color=3D"#ff0000">1&nbsp;&nbsp;</FONT></TT></TD>
    <TD align=3D"RIGHT"><TT><FONT=20
      color=3D"#ff0000">&nbsp;&nbsp;&nbsp;&nbsp;</FONT></TT></TD>
    <TD nowrap=3D""><TT><FONT=20
      =
color=3D"#ff0000">&nbsp;K.ALAGVDFLTISPSLLEELKK.S</FONT></TT></TD></TR>
  <TR>
    <TD align=3D"RIGHT">&nbsp;</TD>
    <TD align=3D"RIGHT"><TT><A onmouseover=3D"activateEl('Q1368', =
event)"=20
      onmouseout=3D"clearEl()" =
href=3D"http://admin-pc/mascot/cgi/peptide_view.pl?file=3D..%2Fdata%2F201=
80515%2FF003034.dat&amp;query=3D1368&amp;hit=3D1&amp;index=3DKIJ64581.1&a=
mp;db_idx=3D1&amp;px=3D1&amp;section=3D5&amp;ave_thresh=3D44&amp;_ignorei=
onsscorebelow=3D-1&amp;report=3D0&amp;_sigthreshold=3D0.05&amp;_msresflag=
s=3D1025&amp;_msresflags2=3D258&amp;percolate=3D-1&amp;percolate_rt=3D0&a=
mp;_minpeplen=3D7&amp;sessionID=3Dall_secdisabledsession"=20
      target=3D"_blank">1368</A>&nbsp;&nbsp;</TT></TD>
    <TD align=3D"RIGHT"><TT><FONT color=3D"#ff0000"> =20
      1072.6139&nbsp;&nbsp;</FONT></TT></TD>
    <TD align=3D"RIGHT"><TT><FONT color=3D"#ff0000"> =20
      2143.2132&nbsp;&nbsp;</FONT></TT></TD>
    <TD align=3D"RIGHT"><TT><FONT color=3D"#ff0000"> =20
      2143.2140&nbsp;&nbsp;</FONT></TT></TD>
    <TD align=3D"RIGHT" nowrap=3D""><TT><FONT color=3D"#ff0000">   =20
      -0.36&nbsp;</FONT></TT></TD>
    <TD align=3D"RIGHT"><TT><FONT =
color=3D"#ff0000">1&nbsp;&nbsp;</FONT></TT></TD>
    <TD align=3D"RIGHT" nowrap=3D""><TT><FONT=20
      color=3D"#ff0000">(62)&nbsp;</FONT></TT></TD>
    <TD align=3D"RIGHT" nowrap=3D""><TT><FONT=20
      color=3D"#ff0000">0.00017&nbsp;</FONT></TT></TD>
    <TD align=3D"RIGHT"><TT><FONT =
color=3D"#ff0000">1&nbsp;&nbsp;</FONT></TT></TD>
    <TD align=3D"RIGHT"><TT><FONT=20
      color=3D"#ff0000">&nbsp;&nbsp;&nbsp;&nbsp;</FONT></TT></TD>
    <TD nowrap=3D""><TT><FONT=20
      =
color=3D"#ff0000">&nbsp;K.ALAGVDFLTISPSLLEELKK.S</FONT></TT></TD></TR>
  <TR>
    <TD align=3D"RIGHT">&nbsp;</TD>
    <TD align=3D"RIGHT"><TT><A onmouseover=3D"activateEl('Q1369', =
event)"=20
      onmouseout=3D"clearEl()" =
href=3D"http://admin-pc/mascot/cgi/peptide_view.pl?file=3D..%2Fdata%2F201=
80515%2FF003034.dat&amp;query=3D1369&amp;hit=3D1&amp;index=3DKIJ64581.1&a=
mp;db_idx=3D1&amp;px=3D1&amp;section=3D5&amp;ave_thresh=3D44&amp;_ignorei=
onsscorebelow=3D-1&amp;report=3D0&amp;_sigthreshold=3D0.05&amp;_msresflag=
s=3D1025&amp;_msresflags2=3D258&amp;percolate=3D-1&amp;percolate_rt=3D0&a=
mp;_minpeplen=3D7&amp;sessionID=3Dall_secdisabledsession"=20
      target=3D"_blank">1369</A>&nbsp;&nbsp;</TT></TD>
    <TD align=3D"RIGHT"><TT><FONT color=3D"#ff0000">  =20
      715.4117&nbsp;&nbsp;</FONT></TT></TD>
    <TD align=3D"RIGHT"><TT><FONT color=3D"#ff0000"> =20
      2143.2134&nbsp;&nbsp;</FONT></TT></TD>
    <TD align=3D"RIGHT"><TT><FONT color=3D"#ff0000"> =20
      2143.2140&nbsp;&nbsp;</FONT></TT></TD>
    <TD align=3D"RIGHT" nowrap=3D""><TT><FONT color=3D"#ff0000">   =20
      -0.28&nbsp;</FONT></TT></TD>
    <TD align=3D"RIGHT"><TT><FONT =
color=3D"#ff0000">1&nbsp;&nbsp;</FONT></TT></TD>
    <TD align=3D"RIGHT" nowrap=3D""><TT><FONT=20
      color=3D"#ff0000">(43)&nbsp;</FONT></TT></TD>
    <TD align=3D"RIGHT" nowrap=3D""><TT><FONT=20
      color=3D"#ff0000">0.012&nbsp;</FONT></TT></TD>
    <TD align=3D"RIGHT"><TT><FONT =
color=3D"#ff0000">1&nbsp;&nbsp;</FONT></TT></TD>
    <TD align=3D"RIGHT"><TT><FONT=20
      color=3D"#ff0000">&nbsp;&nbsp;&nbsp;&nbsp;</FONT></TT></TD>
    <TD nowrap=3D""><TT><FONT=20
      =
color=3D"#ff0000">&nbsp;K.ALAGVDFLTISPSLLEELKK.S</FONT></TT></TD></TR>
  <TR>
    <TD align=3D"RIGHT">&nbsp;</TD>
    <TD align=3D"RIGHT"><TT><A onmouseover=3D"activateEl('Q1370', =
event)"=20
      onmouseout=3D"clearEl()" =
href=3D"http://admin-pc/mascot/cgi/peptide_view.pl?file=3D..%2Fdata%2F201=
80515%2FF003034.dat&amp;query=3D1370&amp;hit=3D1&amp;index=3DKIJ64581.1&a=
mp;db_idx=3D1&amp;px=3D1&amp;section=3D5&amp;ave_thresh=3D44&amp;_ignorei=
onsscorebelow=3D-1&amp;report=3D0&amp;_sigthreshold=3D0.05&amp;_msresflag=
s=3D1025&amp;_msresflags2=3D258&amp;percolate=3D-1&amp;percolate_rt=3D0&a=
mp;_minpeplen=3D7&amp;sessionID=3Dall_secdisabledsession"=20
      target=3D"_blank">1370</A>&nbsp;&nbsp;</TT></TD>
    <TD align=3D"RIGHT"><TT><FONT color=3D"#ff0000"> =20
      1072.6140&nbsp;&nbsp;</FONT></TT></TD>
    <TD align=3D"RIGHT"><TT><FONT color=3D"#ff0000"> =20
      2143.2135&nbsp;&nbsp;</FONT></TT></TD>
    <TD align=3D"RIGHT"><TT><FONT color=3D"#ff0000"> =20
      2143.2140&nbsp;&nbsp;</FONT></TT></TD>
    <TD align=3D"RIGHT" nowrap=3D""><TT><FONT color=3D"#ff0000">   =20
      -0.24&nbsp;</FONT></TT></TD>
    <TD align=3D"RIGHT"><TT><FONT =
color=3D"#ff0000">1&nbsp;&nbsp;</FONT></TT></TD>
    <TD align=3D"RIGHT" nowrap=3D""><TT><FONT=20
      color=3D"#ff0000">(49)&nbsp;</FONT></TT></TD>
    <TD align=3D"RIGHT" nowrap=3D""><TT><FONT=20
      color=3D"#ff0000">0.0035&nbsp;</FONT></TT></TD>
    <TD align=3D"RIGHT"><TT><FONT =
color=3D"#ff0000">1&nbsp;&nbsp;</FONT></TT></TD>
    <TD align=3D"RIGHT"><TT><FONT=20
      color=3D"#ff0000">&nbsp;&nbsp;&nbsp;&nbsp;</FONT></TT></TD>
    <TD nowrap=3D""><TT><FONT=20
      =
color=3D"#ff0000">&nbsp;K.ALAGVDFLTISPSLLEELKK.S</FONT></TT></TD></TR>
  <TR>
    <TD align=3D"RIGHT">&nbsp;</TD>
    <TD align=3D"RIGHT"><TT><A onmouseover=3D"activateEl('Q1371', =
event)"=20
      onmouseout=3D"clearEl()" =
href=3D"http://admin-pc/mascot/cgi/peptide_view.pl?file=3D..%2Fdata%2F201=
80515%2FF003034.dat&amp;query=3D1371&amp;hit=3D1&amp;index=3DKIJ64581.1&a=
mp;db_idx=3D1&amp;px=3D1&amp;section=3D5&amp;ave_thresh=3D44&amp;_ignorei=
onsscorebelow=3D-1&amp;report=3D0&amp;_sigthreshold=3D0.05&amp;_msresflag=
s=3D1025&amp;_msresflags2=3D258&amp;percolate=3D-1&amp;percolate_rt=3D0&a=
mp;_minpeplen=3D7&amp;sessionID=3Dall_secdisabledsession"=20
      target=3D"_blank">1371</A>&nbsp;&nbsp;</TT></TD>
    <TD align=3D"RIGHT"><TT><FONT color=3D"#ff0000">  =20
      715.4119&nbsp;&nbsp;</FONT></TT></TD>
    <TD align=3D"RIGHT"><TT><FONT color=3D"#ff0000"> =20
      2143.2138&nbsp;&nbsp;</FONT></TT></TD>
    <TD align=3D"RIGHT"><TT><FONT color=3D"#ff0000"> =20
      2143.2140&nbsp;&nbsp;</FONT></TT></TD>
    <TD align=3D"RIGHT" nowrap=3D""><TT><FONT color=3D"#ff0000">   =20
      -0.10&nbsp;</FONT></TT></TD>
    <TD align=3D"RIGHT"><TT><FONT =
color=3D"#ff0000">1&nbsp;&nbsp;</FONT></TT></TD>
    <TD align=3D"RIGHT" nowrap=3D""><TT><FONT=20
      color=3D"#ff0000">(39)&nbsp;</FONT></TT></TD>
    <TD align=3D"RIGHT" nowrap=3D""><TT><FONT=20
      color=3D"#ff0000">0.036&nbsp;</FONT></TT></TD>
    <TD align=3D"RIGHT"><TT><FONT =
color=3D"#ff0000">1&nbsp;&nbsp;</FONT></TT></TD>
    <TD align=3D"RIGHT"><TT><FONT=20
      color=3D"#ff0000">&nbsp;&nbsp;&nbsp;&nbsp;</FONT></TT></TD>
    <TD nowrap=3D""><TT><FONT=20
      =
color=3D"#ff0000">&nbsp;K.ALAGVDFLTISPSLLEELKK.S</FONT></TT></TD></TR>
  <TR>
    <TD align=3D"RIGHT">&nbsp;</TD>
    <TD align=3D"RIGHT"><TT><A onmouseover=3D"activateEl('Q1374', =
event)"=20
      onmouseout=3D"clearEl()" =
href=3D"http://admin-pc/mascot/cgi/peptide_view.pl?file=3D..%2Fdata%2F201=
80515%2FF003034.dat&amp;query=3D1374&amp;hit=3D1&amp;index=3DKIJ64581.1&a=
mp;db_idx=3D1&amp;px=3D1&amp;section=3D5&amp;ave_thresh=3D44&amp;_ignorei=
onsscorebelow=3D-1&amp;report=3D0&amp;_sigthreshold=3D0.05&amp;_msresflag=
s=3D1025&amp;_msresflags2=3D258&amp;percolate=3D-1&amp;percolate_rt=3D0&a=
mp;_minpeplen=3D7&amp;sessionID=3Dall_secdisabledsession"=20
      target=3D"_blank">1374</A>&nbsp;&nbsp;</TT></TD>
    <TD align=3D"RIGHT"><TT><FONT color=3D"#ff0000"> =20
      1072.6148&nbsp;&nbsp;</FONT></TT></TD>
    <TD align=3D"RIGHT"><TT><FONT color=3D"#ff0000"> =20
      2143.2149&nbsp;&nbsp;</FONT></TT></TD>
    <TD align=3D"RIGHT"><TT><FONT color=3D"#ff0000"> =20
      2143.2140&nbsp;&nbsp;</FONT></TT></TD>
    <TD align=3D"RIGHT" nowrap=3D""><TT><FONT color=3D"#ff0000">    =20
      0.45&nbsp;</FONT></TT></TD>
    <TD align=3D"RIGHT"><TT><FONT =
color=3D"#ff0000">1&nbsp;&nbsp;</FONT></TT></TD>
    <TD align=3D"RIGHT" nowrap=3D""><TT><FONT=20
      color=3D"#ff0000">(50)&nbsp;</FONT></TT></TD>
    <TD align=3D"RIGHT" nowrap=3D""><TT><FONT=20
      color=3D"#ff0000">0.0024&nbsp;</FONT></TT></TD>
    <TD align=3D"RIGHT"><TT><FONT =
color=3D"#ff0000">1&nbsp;&nbsp;</FONT></TT></TD>
    <TD align=3D"RIGHT"><TT><FONT=20
      color=3D"#ff0000">&nbsp;&nbsp;&nbsp;&nbsp;</FONT></TT></TD>
    <TD nowrap=3D""><TT><FONT=20
      =
color=3D"#ff0000">&nbsp;K.ALAGVDFLTISPSLLEELKK.S</FONT></TT></TD></TR>
  <TR>
    <TD align=3D"RIGHT">&nbsp;</TD>
    <TD align=3D"RIGHT"><TT><A onmouseover=3D"activateEl('Q1376', =
event)"=20
      onmouseout=3D"clearEl()" =
href=3D"http://admin-pc/mascot/cgi/peptide_view.pl?file=3D..%2Fdata%2F201=
80515%2FF003034.dat&amp;query=3D1376&amp;hit=3D1&amp;index=3DKIJ64581.1&a=
mp;db_idx=3D1&amp;px=3D1&amp;section=3D5&amp;ave_thresh=3D44&amp;_ignorei=
onsscorebelow=3D-1&amp;report=3D0&amp;_sigthreshold=3D0.05&amp;_msresflag=
s=3D1025&amp;_msresflags2=3D258&amp;percolate=3D-1&amp;percolate_rt=3D0&a=
mp;_minpeplen=3D7&amp;sessionID=3Dall_secdisabledsession"=20
      target=3D"_blank">1376</A>&nbsp;&nbsp;</TT></TD>
    <TD align=3D"RIGHT"><TT><FONT color=3D"#ff0000">  =20
      715.4123&nbsp;&nbsp;</FONT></TT></TD>
    <TD align=3D"RIGHT"><TT><FONT color=3D"#ff0000"> =20
      2143.2152&nbsp;&nbsp;</FONT></TT></TD>
    <TD align=3D"RIGHT"><TT><FONT color=3D"#ff0000"> =20
      2143.2140&nbsp;&nbsp;</FONT></TT></TD>
    <TD align=3D"RIGHT" nowrap=3D""><TT><FONT color=3D"#ff0000">    =20
      0.58&nbsp;</FONT></TT></TD>
    <TD align=3D"RIGHT"><TT><FONT =
color=3D"#ff0000">1&nbsp;&nbsp;</FONT></TT></TD>
    <TD align=3D"RIGHT" nowrap=3D""><TT><FONT=20
      color=3D"#ff0000">(47)&nbsp;</FONT></TT></TD>
    <TD align=3D"RIGHT" nowrap=3D""><TT><FONT=20
      color=3D"#ff0000">0.0052&nbsp;</FONT></TT></TD>
    <TD align=3D"RIGHT"><TT><FONT =
color=3D"#ff0000">1&nbsp;&nbsp;</FONT></TT></TD>
    <TD align=3D"RIGHT"><TT><FONT=20
      color=3D"#ff0000">&nbsp;&nbsp;&nbsp;&nbsp;</FONT></TT></TD>
    <TD nowrap=3D""><TT><FONT=20
      =
color=3D"#ff0000">&nbsp;K.ALAGVDFLTISPSLLEELKK.S</FONT></TT></TD></TR>
  <TR>
    <TD align=3D"RIGHT">&nbsp;</TD>
    <TD align=3D"RIGHT"><TT><A onmouseover=3D"activateEl('Q1377', =
event)"=20
      onmouseout=3D"clearEl()" =
href=3D"http://admin-pc/mascot/cgi/peptide_view.pl?file=3D..%2Fdata%2F201=
80515%2FF003034.dat&amp;query=3D1377&amp;hit=3D1&amp;index=3DKIJ64581.1&a=
mp;db_idx=3D1&amp;px=3D1&amp;section=3D5&amp;ave_thresh=3D44&amp;_ignorei=
onsscorebelow=3D-1&amp;report=3D0&amp;_sigthreshold=3D0.05&amp;_msresflag=
s=3D1025&amp;_msresflags2=3D258&amp;percolate=3D-1&amp;percolate_rt=3D0&a=
mp;_minpeplen=3D7&amp;sessionID=3Dall_secdisabledsession"=20
      target=3D"_blank">1377</A>&nbsp;&nbsp;</TT></TD>
    <TD align=3D"RIGHT"><TT><FONT color=3D"#ff0000">  =20
      715.4123&nbsp;&nbsp;</FONT></TT></TD>
    <TD align=3D"RIGHT"><TT><FONT color=3D"#ff0000"> =20
      2143.2152&nbsp;&nbsp;</FONT></TT></TD>
    <TD align=3D"RIGHT"><TT><FONT color=3D"#ff0000"> =20
      2143.2140&nbsp;&nbsp;</FONT></TT></TD>
    <TD align=3D"RIGHT" nowrap=3D""><TT><FONT color=3D"#ff0000">    =20
      0.58&nbsp;</FONT></TT></TD>
    <TD align=3D"RIGHT"><TT><FONT =
color=3D"#ff0000">1&nbsp;&nbsp;</FONT></TT></TD>
    <TD align=3D"RIGHT" nowrap=3D""><TT><FONT=20
      color=3D"#ff0000">(41)&nbsp;</FONT></TT></TD>
    <TD align=3D"RIGHT" nowrap=3D""><TT><FONT=20
      color=3D"#ff0000">0.02&nbsp;</FONT></TT></TD>
    <TD align=3D"RIGHT"><TT><FONT =
color=3D"#ff0000">1&nbsp;&nbsp;</FONT></TT></TD>
    <TD align=3D"RIGHT"><TT><FONT=20
      color=3D"#ff0000">&nbsp;&nbsp;&nbsp;&nbsp;</FONT></TT></TD>
    <TD nowrap=3D""><TT><FONT=20
      =
color=3D"#ff0000">&nbsp;K.ALAGVDFLTISPSLLEELKK.S</FONT></TT></TD></TR>
  <TR>
    <TD align=3D"RIGHT">&nbsp;</TD>
    <TD align=3D"RIGHT"><TT><A onmouseover=3D"activateEl('Q1378', =
event)"=20
      onmouseout=3D"clearEl()" =
href=3D"http://admin-pc/mascot/cgi/peptide_view.pl?file=3D..%2Fdata%2F201=
80515%2FF003034.dat&amp;query=3D1378&amp;hit=3D1&amp;index=3DKIJ64581.1&a=
mp;db_idx=3D1&amp;px=3D1&amp;section=3D5&amp;ave_thresh=3D44&amp;_ignorei=
onsscorebelow=3D-1&amp;report=3D0&amp;_sigthreshold=3D0.05&amp;_msresflag=
s=3D1025&amp;_msresflags2=3D258&amp;percolate=3D-1&amp;percolate_rt=3D0&a=
mp;_minpeplen=3D7&amp;sessionID=3Dall_secdisabledsession"=20
      target=3D"_blank">1378</A>&nbsp;&nbsp;</TT></TD>
    <TD align=3D"RIGHT"><TT><FONT color=3D"#ff0000"> =20
      1072.6151&nbsp;&nbsp;</FONT></TT></TD>
    <TD align=3D"RIGHT"><TT><FONT color=3D"#ff0000"> =20
      2143.2157&nbsp;&nbsp;</FONT></TT></TD>
    <TD align=3D"RIGHT"><TT><FONT color=3D"#ff0000"> =20
      2143.2140&nbsp;&nbsp;</FONT></TT></TD>
    <TD align=3D"RIGHT" nowrap=3D""><TT><FONT color=3D"#ff0000">    =20
      0.78&nbsp;</FONT></TT></TD>
    <TD align=3D"RIGHT"><TT><FONT =
color=3D"#ff0000">1&nbsp;&nbsp;</FONT></TT></TD>
    <TD align=3D"RIGHT" nowrap=3D""><TT><FONT=20
      color=3D"#ff0000">78&nbsp;&nbsp;</FONT></TT></TD>
    <TD align=3D"RIGHT" nowrap=3D""><TT><FONT=20
      color=3D"#ff0000">3.6e-006&nbsp;</FONT></TT></TD>
    <TD align=3D"RIGHT"><TT><FONT =
color=3D"#ff0000">1&nbsp;&nbsp;</FONT></TT></TD>
    <TD align=3D"RIGHT"><TT><FONT=20
      color=3D"#ff0000">&nbsp;&nbsp;&nbsp;&nbsp;</FONT></TT></TD>
    <TD nowrap=3D""><TT><FONT=20
      =
color=3D"#ff0000">&nbsp;K.ALAGVDFLTISPSLLEELKK.S</FONT></TT></TD></TR>
  <TR>
    <TD align=3D"RIGHT">&nbsp;</TD>
    <TD align=3D"RIGHT"><TT><A onmouseover=3D"activateEl('Q1379', =
event)"=20
      onmouseout=3D"clearEl()" =
href=3D"http://admin-pc/mascot/cgi/peptide_view.pl?file=3D..%2Fdata%2F201=
80515%2FF003034.dat&amp;query=3D1379&amp;hit=3D1&amp;index=3DKIJ64581.1&a=
mp;db_idx=3D1&amp;px=3D1&amp;section=3D5&amp;ave_thresh=3D44&amp;_ignorei=
onsscorebelow=3D-1&amp;report=3D0&amp;_sigthreshold=3D0.05&amp;_msresflag=
s=3D1025&amp;_msresflags2=3D258&amp;percolate=3D-1&amp;percolate_rt=3D0&a=
mp;_minpeplen=3D7&amp;sessionID=3Dall_secdisabledsession"=20
      target=3D"_blank">1379</A>&nbsp;&nbsp;</TT></TD>
    <TD align=3D"RIGHT"><TT><FONT color=3D"#ff0000"> =20
      1072.6152&nbsp;&nbsp;</FONT></TT></TD>
    <TD align=3D"RIGHT"><TT><FONT color=3D"#ff0000"> =20
      2143.2159&nbsp;&nbsp;</FONT></TT></TD>
    <TD align=3D"RIGHT"><TT><FONT color=3D"#ff0000"> =20
      2143.2140&nbsp;&nbsp;</FONT></TT></TD>
    <TD align=3D"RIGHT" nowrap=3D""><TT><FONT color=3D"#ff0000">    =20
      0.90&nbsp;</FONT></TT></TD>
    <TD align=3D"RIGHT"><TT><FONT =
color=3D"#ff0000">1&nbsp;&nbsp;</FONT></TT></TD>
    <TD align=3D"RIGHT" nowrap=3D""><TT><FONT=20
      color=3D"#ff0000">(62)&nbsp;</FONT></TT></TD>
    <TD align=3D"RIGHT" nowrap=3D""><TT><FONT=20
      color=3D"#ff0000">0.00016&nbsp;</FONT></TT></TD>
    <TD align=3D"RIGHT"><TT><FONT =
color=3D"#ff0000">1&nbsp;&nbsp;</FONT></TT></TD>
    <TD align=3D"RIGHT"><TT><FONT=20
      color=3D"#ff0000">&nbsp;&nbsp;&nbsp;&nbsp;</FONT></TT></TD>
    <TD nowrap=3D""><TT><FONT=20
      =
color=3D"#ff0000">&nbsp;K.ALAGVDFLTISPSLLEELKK.S</FONT></TT></TD></TR>
  <TR>
    <TD align=3D"RIGHT">&nbsp;</TD>
    <TD align=3D"RIGHT"><TT><A onmouseover=3D"activateEl('Q1380', =
event)"=20
      onmouseout=3D"clearEl()" =
href=3D"http://admin-pc/mascot/cgi/peptide_view.pl?file=3D..%2Fdata%2F201=
80515%2FF003034.dat&amp;query=3D1380&amp;hit=3D1&amp;index=3DKIJ64581.1&a=
mp;db_idx=3D1&amp;px=3D1&amp;section=3D5&amp;ave_thresh=3D44&amp;_ignorei=
onsscorebelow=3D-1&amp;report=3D0&amp;_sigthreshold=3D0.05&amp;_msresflag=
s=3D1025&amp;_msresflags2=3D258&amp;percolate=3D-1&amp;percolate_rt=3D0&a=
mp;_minpeplen=3D7&amp;sessionID=3Dall_secdisabledsession"=20
      target=3D"_blank">1380</A>&nbsp;&nbsp;</TT></TD>
    <TD align=3D"RIGHT"><TT><FONT color=3D"#ff0000"> =20
      1072.6154&nbsp;&nbsp;</FONT></TT></TD>
    <TD align=3D"RIGHT"><TT><FONT color=3D"#ff0000"> =20
      2143.2162&nbsp;&nbsp;</FONT></TT></TD>
    <TD align=3D"RIGHT"><TT><FONT color=3D"#ff0000"> =20
      2143.2140&nbsp;&nbsp;</FONT></TT></TD>
    <TD align=3D"RIGHT" nowrap=3D""><TT><FONT color=3D"#ff0000">    =20
      1.02&nbsp;</FONT></TT></TD>
    <TD align=3D"RIGHT"><TT><FONT =
color=3D"#ff0000">1&nbsp;&nbsp;</FONT></TT></TD>
    <TD align=3D"RIGHT" nowrap=3D""><TT><FONT=20
      color=3D"#ff0000">(56)&nbsp;</FONT></TT></TD>
    <TD align=3D"RIGHT" nowrap=3D""><TT><FONT=20
      color=3D"#ff0000">0.00068&nbsp;</FONT></TT></TD>
    <TD align=3D"RIGHT"><TT><FONT =
color=3D"#ff0000">1&nbsp;&nbsp;</FONT></TT></TD>
    <TD align=3D"RIGHT"><TT><FONT=20
      color=3D"#ff0000">&nbsp;&nbsp;&nbsp;&nbsp;</FONT></TT></TD>
    <TD nowrap=3D""><TT><FONT=20
      =
color=3D"#ff0000">&nbsp;K.ALAGVDFLTISPSLLEELKK.S</FONT></TT></TD></TR>
  <TR>
    <TD align=3D"RIGHT">&nbsp;</TD>
    <TD align=3D"RIGHT"><TT><A onmouseover=3D"activateEl('Q1381', =
event)"=20
      onmouseout=3D"clearEl()" =
href=3D"http://admin-pc/mascot/cgi/peptide_view.pl?file=3D..%2Fdata%2F201=
80515%2FF003034.dat&amp;query=3D1381&amp;hit=3D1&amp;index=3DKIJ64581.1&a=
mp;db_idx=3D1&amp;px=3D1&amp;section=3D5&amp;ave_thresh=3D44&amp;_ignorei=
onsscorebelow=3D-1&amp;report=3D0&amp;_sigthreshold=3D0.05&amp;_msresflag=
s=3D1025&amp;_msresflags2=3D258&amp;percolate=3D-1&amp;percolate_rt=3D0&a=
mp;_minpeplen=3D7&amp;sessionID=3Dall_secdisabledsession"=20
      target=3D"_blank">1381</A>&nbsp;&nbsp;</TT></TD>
    <TD align=3D"RIGHT"><TT><FONT color=3D"#ff0000"> =20
      1072.6158&nbsp;&nbsp;</FONT></TT></TD>
    <TD align=3D"RIGHT"><TT><FONT color=3D"#ff0000"> =20
      2143.2171&nbsp;&nbsp;</FONT></TT></TD>
    <TD align=3D"RIGHT"><TT><FONT color=3D"#ff0000"> =20
      2143.2140&nbsp;&nbsp;</FONT></TT></TD>
    <TD align=3D"RIGHT" nowrap=3D""><TT><FONT color=3D"#ff0000">    =20
      1.46&nbsp;</FONT></TT></TD>
    <TD align=3D"RIGHT"><TT><FONT =
color=3D"#ff0000">1&nbsp;&nbsp;</FONT></TT></TD>
    <TD align=3D"RIGHT" nowrap=3D""><TT><FONT=20
      color=3D"#ff0000">(41)&nbsp;</FONT></TT></TD>
    <TD align=3D"RIGHT" nowrap=3D""><TT><FONT=20
      color=3D"#ff0000">0.022&nbsp;</FONT></TT></TD>
    <TD align=3D"RIGHT"><TT><FONT =
color=3D"#ff0000">1&nbsp;&nbsp;</FONT></TT></TD>
    <TD align=3D"RIGHT"><TT><FONT=20
      color=3D"#ff0000">&nbsp;&nbsp;&nbsp;&nbsp;</FONT></TT></TD>
    <TD nowrap=3D""><TT><FONT=20
      =
color=3D"#ff0000">&nbsp;K.ALAGVDFLTISPSLLEELKK.S</FONT></TT></TD></TR>
  <TR>
    <TD align=3D"RIGHT">&nbsp;</TD>
    <TD align=3D"RIGHT"><TT><A onmouseover=3D"activateEl('Q1382', =
event)"=20
      onmouseout=3D"clearEl()" =
href=3D"http://admin-pc/mascot/cgi/peptide_view.pl?file=3D..%2Fdata%2F201=
80515%2FF003034.dat&amp;query=3D1382&amp;hit=3D1&amp;index=3DKIJ64581.1&a=
mp;db_idx=3D1&amp;px=3D1&amp;section=3D5&amp;ave_thresh=3D44&amp;_ignorei=
onsscorebelow=3D-1&amp;report=3D0&amp;_sigthreshold=3D0.05&amp;_msresflag=
s=3D1025&amp;_msresflags2=3D258&amp;percolate=3D-1&amp;percolate_rt=3D0&a=
mp;_minpeplen=3D7&amp;sessionID=3Dall_secdisabledsession"=20
      target=3D"_blank">1382</A>&nbsp;&nbsp;</TT></TD>
    <TD align=3D"RIGHT"><TT><FONT color=3D"#ff0000">  =20
      715.4130&nbsp;&nbsp;</FONT></TT></TD>
    <TD align=3D"RIGHT"><TT><FONT color=3D"#ff0000"> =20
      2143.2172&nbsp;&nbsp;</FONT></TT></TD>
    <TD align=3D"RIGHT"><TT><FONT color=3D"#ff0000"> =20
      2143.2140&nbsp;&nbsp;</FONT></TT></TD>
    <TD align=3D"RIGHT" nowrap=3D""><TT><FONT color=3D"#ff0000">    =20
      1.51&nbsp;</FONT></TT></TD>
    <TD align=3D"RIGHT"><TT><FONT =
color=3D"#ff0000">1&nbsp;&nbsp;</FONT></TT></TD>
    <TD align=3D"RIGHT" nowrap=3D""><TT><FONT=20
      color=3D"#ff0000">(50)&nbsp;</FONT></TT></TD>
    <TD align=3D"RIGHT" nowrap=3D""><TT><FONT=20
      color=3D"#ff0000">0.0022&nbsp;</FONT></TT></TD>
    <TD align=3D"RIGHT"><TT><FONT =
color=3D"#ff0000">1&nbsp;&nbsp;</FONT></TT></TD>
    <TD align=3D"RIGHT"><TT><FONT=20
      color=3D"#ff0000">&nbsp;&nbsp;&nbsp;&nbsp;</FONT></TT></TD>
    <TD nowrap=3D""><TT><FONT=20
      =
color=3D"#ff0000">&nbsp;K.ALAGVDFLTISPSLLEELKK.S</FONT></TT></TD></TR>
  <TR>
    <TD align=3D"RIGHT">&nbsp;</TD>
    <TD align=3D"RIGHT"><TT><A onmouseover=3D"activateEl('Q1383', =
event)"=20
      onmouseout=3D"clearEl()" =
href=3D"http://admin-pc/mascot/cgi/peptide_view.pl?file=3D..%2Fdata%2F201=
80515%2FF003034.dat&amp;query=3D1383&amp;hit=3D1&amp;index=3DKIJ64581.1&a=
mp;db_idx=3D1&amp;px=3D1&amp;section=3D5&amp;ave_thresh=3D44&amp;_ignorei=
onsscorebelow=3D-1&amp;report=3D0&amp;_sigthreshold=3D0.05&amp;_msresflag=
s=3D1025&amp;_msresflags2=3D258&amp;percolate=3D-1&amp;percolate_rt=3D0&a=
mp;_minpeplen=3D7&amp;sessionID=3Dall_secdisabledsession"=20
      target=3D"_blank">1383</A>&nbsp;&nbsp;</TT></TD>
    <TD align=3D"RIGHT"><TT><FONT color=3D"#ff0000"> =20
      1072.6184&nbsp;&nbsp;</FONT></TT></TD>
    <TD align=3D"RIGHT"><TT><FONT color=3D"#ff0000"> =20
      2143.2223&nbsp;&nbsp;</FONT></TT></TD>
    <TD align=3D"RIGHT"><TT><FONT color=3D"#ff0000"> =20
      2143.2140&nbsp;&nbsp;</FONT></TT></TD>
    <TD align=3D"RIGHT" nowrap=3D""><TT><FONT color=3D"#ff0000">    =20
      3.86&nbsp;</FONT></TT></TD>
    <TD align=3D"RIGHT"><TT><FONT =
color=3D"#ff0000">1&nbsp;&nbsp;</FONT></TT></TD>
    <TD align=3D"RIGHT" nowrap=3D""><TT><FONT=20
      color=3D"#ff0000">(49)&nbsp;</FONT></TT></TD>
    <TD align=3D"RIGHT" nowrap=3D""><TT><FONT=20
      color=3D"#ff0000">0.0026&nbsp;</FONT></TT></TD>
    <TD align=3D"RIGHT"><TT><FONT =
color=3D"#ff0000">1&nbsp;&nbsp;</FONT></TT></TD>
    <TD align=3D"RIGHT"><TT><FONT=20
      color=3D"#ff0000">&nbsp;&nbsp;&nbsp;&nbsp;</FONT></TT></TD>
    <TD nowrap=3D""><TT><FONT=20
      =
color=3D"#ff0000">&nbsp;K.ALAGVDFLTISPSLLEELKK.S</FONT></TT></TD></TR></T=
BODY></TABLE><BR>
<HR>

<TABLE border=3D"0" cellspacing=3D"0">
  <TBODY>
  <TR>
    <TD><TT><B><A =
name=3D"Hit3">3.</A>&nbsp;&nbsp;&nbsp;&nbsp;</B></TT></TD>
    <TD nowrap=3D""><TT><A =
href=3D"http://admin-pc/mascot/cgi/protein_view.pl?file=3D..%2Fdata%2F201=
80515%2FF003034.dat&amp;hit=3DKIK67253.1&amp;db_idx=3D1&amp;px=3D1&amp;av=
e_thresh=3D44&amp;_ignoreionsscorebelow=3D-1&amp;report=3D0&amp;_sigthres=
hold=3D0.05&amp;_msresflags=3D1025&amp;_msresflags2=3D258&amp;percolate=3D=
-1&amp;percolate_rt=3D0&amp;_minpeplen=3D7&amp;sessionID=3Dall_secdisable=
dsession"=20
      =
target=3D"_blank">KIK67253.1</A>&nbsp;&nbsp;&nbsp;&nbsp;<B>Mass:</B>&nbsp=
;37648&nbsp;&nbsp;&nbsp;&nbsp;<B>Score:</B>&nbsp;526&nbsp;&nbsp;&nbsp;&nb=
sp;<B>Matches:</B>&nbsp;23(23)&nbsp;&nbsp;<B>Sequences:</B>&nbsp;9(9)&nbs=
p;&nbsp;<B>emPAI:</B>&nbsp;1.74</TT></TD></TR>
  <TR>
    <TD>&nbsp;</TD>
    <TD nowrap=3D""><TT>hypothetical protein GYMLUDRAFT_156493 [Gymnopus =

      luxurians FD-317 M1]</TT></TD></TR></TBODY></TABLE>
<TABLE border=3D"0" cellspacing=3D"0">
  <TBODY>
  <TR>
    <TD align=3D"RIGHT"><INPUT name=3D"INCLUDE" =
onclick=3D"SaveClicks(this,this.form)"=20
      type=3D"checkbox" value=3D"3"></TD>
    <TD nowrap=3D""><TT>Check to include this hit in error tolerant =
search or=20
      archive report</TT></TD></TR>
  <TR>
    <TD><TT>&nbsp;&nbsp;&nbsp;&nbsp;&nbsp;&nbsp;</TT></TD>
    <TD>&nbsp;</TD></TR></TBODY></TABLE>
<TABLE border=3D"0" cellspacing=3D"0" cellpadding=3D"0">
  <TBODY>
  <TR>
    <TD><TT>&nbsp;&nbsp;&nbsp;&nbsp;&nbsp;&nbsp;</TT></TD>
    <TD align=3D"RIGHT"><TT><B>Query&nbsp;&nbsp;</B></TT></TD>
    <TD align=3D"RIGHT"><TT><B>Observed&nbsp;&nbsp;</B></TT></TD>
    <TD align=3D"RIGHT" =
nowrap=3D""><TT><B>Mr(expt)&nbsp;&nbsp;</B></TT></TD>
    <TD align=3D"RIGHT" =
nowrap=3D""><TT><B>Mr(calc)&nbsp;&nbsp;</B></TT></TD>
    <TD align=3D"RIGHT"><TT><B>&nbsp;ppm&nbsp;&nbsp;</B></TT></TD>
    <TD align=3D"RIGHT"><TT><B>Miss&nbsp;</B></TT></TD>
    <TD align=3D"RIGHT"><TT><B>Score&nbsp;</B></TT></TD>
    <TD align=3D"RIGHT"><TT><B>Expect&nbsp;</B></TT></TD>
    <TD align=3D"RIGHT"><TT><B>Rank&nbsp;</B></TT></TD>
    <TD align=3D"RIGHT"><TT><B>Unique&nbsp;</B></TT></TD>
    <TD><TT><B>&nbsp;Peptide</B></TT></TD></TR>
  <TR>
    <TD align=3D"RIGHT">&nbsp;</TD>
    <TD align=3D"RIGHT"><TT><A onmouseover=3D"activateEl('Q271', event)" =

      onmouseout=3D"clearEl()" =
href=3D"http://admin-pc/mascot/cgi/peptide_view.pl?file=3D..%2Fdata%2F201=
80515%2FF003034.dat&amp;query=3D271&amp;hit=3D1&amp;index=3DKIK67253.1&am=
p;db_idx=3D1&amp;px=3D1&amp;section=3D5&amp;ave_thresh=3D44&amp;_ignoreio=
nsscorebelow=3D-1&amp;report=3D0&amp;_sigthreshold=3D0.05&amp;_msresflags=
=3D1025&amp;_msresflags2=3D258&amp;percolate=3D-1&amp;percolate_rt=3D0&am=
p;_minpeplen=3D7&amp;sessionID=3Dall_secdisabledsession"=20
      target=3D"_blank">271</A>&nbsp;&nbsp;</TT></TD>
    <TD align=3D"RIGHT"><TT><FONT color=3D"#ff0000">  =20
      491.2614&nbsp;&nbsp;</FONT></TT></TD>
    <TD align=3D"RIGHT"><TT><FONT color=3D"#ff0000">  =20
      980.5083&nbsp;&nbsp;</FONT></TT></TD>
    <TD align=3D"RIGHT"><TT><FONT color=3D"#ff0000">  =20
      980.5113&nbsp;&nbsp;</FONT></TT></TD>
    <TD align=3D"RIGHT" nowrap=3D""><TT><FONT color=3D"#ff0000">   =20
      -3.07&nbsp;</FONT></TT></TD>
    <TD align=3D"RIGHT"><TT><FONT =
color=3D"#ff0000">0&nbsp;&nbsp;</FONT></TT></TD>
    <TD align=3D"RIGHT" nowrap=3D""><TT><FONT=20
      color=3D"#ff0000">(50)&nbsp;</FONT></TT></TD>
    <TD align=3D"RIGHT" nowrap=3D""><TT><FONT=20
      color=3D"#ff0000">0.029&nbsp;</FONT></TT></TD>
    <TD align=3D"RIGHT"><TT><FONT =
color=3D"#ff0000">1&nbsp;&nbsp;</FONT></TT></TD>
    <TD align=3D"RIGHT"><TT><FONT=20
      color=3D"#ff0000">&nbsp;&nbsp;&nbsp;&nbsp;</FONT></TT></TD>
    <TD nowrap=3D""><TT><FONT=20
  color=3D"#ff0000">&nbsp;K.TIVMGASFR.N</FONT></TT></TD></TR>
  <TR>
    <TD align=3D"RIGHT">&nbsp;</TD>
    <TD align=3D"RIGHT"><TT><A onmouseover=3D"activateEl('Q274', event)" =

      onmouseout=3D"clearEl()" =
href=3D"http://admin-pc/mascot/cgi/peptide_view.pl?file=3D..%2Fdata%2F201=
80515%2FF003034.dat&amp;query=3D274&amp;hit=3D1&amp;index=3DKIK67253.1&am=
p;db_idx=3D1&amp;px=3D1&amp;section=3D5&amp;ave_thresh=3D44&amp;_ignoreio=
nsscorebelow=3D-1&amp;report=3D0&amp;_sigthreshold=3D0.05&amp;_msresflags=
=3D1025&amp;_msresflags2=3D258&amp;percolate=3D-1&amp;percolate_rt=3D0&am=
p;_minpeplen=3D7&amp;sessionID=3Dall_secdisabledsession"=20
      target=3D"_blank">274</A>&nbsp;&nbsp;</TT></TD>
    <TD align=3D"RIGHT"><TT><FONT color=3D"#ff0000">  =20
      491.2625&nbsp;&nbsp;</FONT></TT></TD>
    <TD align=3D"RIGHT"><TT><FONT color=3D"#ff0000">  =20
      980.5104&nbsp;&nbsp;</FONT></TT></TD>
    <TD align=3D"RIGHT"><TT><FONT color=3D"#ff0000">  =20
      980.5113&nbsp;&nbsp;</FONT></TT></TD>
    <TD align=3D"RIGHT" nowrap=3D""><TT><FONT color=3D"#ff0000">   =20
      -0.95&nbsp;</FONT></TT></TD>
    <TD align=3D"RIGHT"><TT><FONT =
color=3D"#ff0000">0&nbsp;&nbsp;</FONT></TT></TD>
    <TD align=3D"RIGHT" nowrap=3D""><TT><FONT=20
      color=3D"#ff0000">(49)&nbsp;</FONT></TT></TD>
    <TD align=3D"RIGHT" nowrap=3D""><TT><FONT=20
      color=3D"#ff0000">0.031&nbsp;</FONT></TT></TD>
    <TD align=3D"RIGHT"><TT><FONT =
color=3D"#ff0000">1&nbsp;&nbsp;</FONT></TT></TD>
    <TD align=3D"RIGHT"><TT><FONT=20
      color=3D"#ff0000">&nbsp;&nbsp;&nbsp;&nbsp;</FONT></TT></TD>
    <TD nowrap=3D""><TT><FONT=20
  color=3D"#ff0000">&nbsp;K.TIVMGASFR.N</FONT></TT></TD></TR>
  <TR>
    <TD align=3D"RIGHT">&nbsp;</TD>
    <TD align=3D"RIGHT"><TT><A onmouseover=3D"activateEl('Q291', event)" =

      onmouseout=3D"clearEl()" =
href=3D"http://admin-pc/mascot/cgi/peptide_view.pl?file=3D..%2Fdata%2F201=
80515%2FF003034.dat&amp;query=3D291&amp;hit=3D1&amp;index=3DKIK67253.1&am=
p;db_idx=3D1&amp;px=3D1&amp;section=3D5&amp;ave_thresh=3D44&amp;_ignoreio=
nsscorebelow=3D-1&amp;report=3D0&amp;_sigthreshold=3D0.05&amp;_msresflags=
=3D1025&amp;_msresflags2=3D258&amp;percolate=3D-1&amp;percolate_rt=3D0&am=
p;_minpeplen=3D7&amp;sessionID=3Dall_secdisabledsession"=20
      target=3D"_blank">291</A>&nbsp;&nbsp;</TT></TD>
    <TD align=3D"RIGHT"><TT><FONT color=3D"#ff0000">  =20
      491.3067&nbsp;&nbsp;</FONT></TT></TD>
    <TD align=3D"RIGHT"><TT><FONT color=3D"#ff0000">  =20
      980.5989&nbsp;&nbsp;</FONT></TT></TD>
    <TD align=3D"RIGHT"><TT><FONT color=3D"#ff0000">  =20
      980.6018&nbsp;&nbsp;</FONT></TT></TD>
    <TD align=3D"RIGHT" nowrap=3D""><TT><FONT color=3D"#ff0000">   =20
      -2.99&nbsp;</FONT></TT></TD>
    <TD align=3D"RIGHT"><TT><FONT =
color=3D"#ff0000">0&nbsp;&nbsp;</FONT></TT></TD>
    <TD align=3D"RIGHT" nowrap=3D""><TT><FONT=20
      color=3D"#ff0000">(44)&nbsp;</FONT></TT></TD>
    <TD align=3D"RIGHT" nowrap=3D""><TT><FONT=20
      color=3D"#ff0000">0.012&nbsp;</FONT></TT></TD>
    <TD align=3D"RIGHT"><TT><FONT =
color=3D"#ff0000">1&nbsp;&nbsp;</FONT></TT></TD>
    <TD align=3D"RIGHT"><TT><FONT=20
      color=3D"#ff0000">&nbsp;&nbsp;&nbsp;&nbsp;</FONT></TT></TD>
    <TD nowrap=3D""><TT><FONT=20
  color=3D"#ff0000">&nbsp;K.EILAIIPGR.V</FONT></TT></TD></TR>
  <TR>
    <TD align=3D"RIGHT">&nbsp;</TD>
    <TD align=3D"RIGHT"><TT><A onmouseover=3D"activateEl('Q294', event)" =

      onmouseout=3D"clearEl()" =
href=3D"http://admin-pc/mascot/cgi/peptide_view.pl?file=3D..%2Fdata%2F201=
80515%2FF003034.dat&amp;query=3D294&amp;hit=3D1&amp;index=3DKIK67253.1&am=
p;db_idx=3D1&amp;px=3D1&amp;section=3D5&amp;ave_thresh=3D44&amp;_ignoreio=
nsscorebelow=3D-1&amp;report=3D0&amp;_sigthreshold=3D0.05&amp;_msresflags=
=3D1025&amp;_msresflags2=3D258&amp;percolate=3D-1&amp;percolate_rt=3D0&am=
p;_minpeplen=3D7&amp;sessionID=3Dall_secdisabledsession"=20
      target=3D"_blank">294</A>&nbsp;&nbsp;</TT></TD>
    <TD align=3D"RIGHT"><TT><FONT color=3D"#ff0000">  =20
      491.3069&nbsp;&nbsp;</FONT></TT></TD>
    <TD align=3D"RIGHT"><TT><FONT color=3D"#ff0000">  =20
      980.5991&nbsp;&nbsp;</FONT></TT></TD>
    <TD align=3D"RIGHT"><TT><FONT color=3D"#ff0000">  =20
      980.6018&nbsp;&nbsp;</FONT></TT></TD>
    <TD align=3D"RIGHT" nowrap=3D""><TT><FONT color=3D"#ff0000">   =20
      -2.74&nbsp;</FONT></TT></TD>
    <TD align=3D"RIGHT"><TT><FONT =
color=3D"#ff0000">0&nbsp;&nbsp;</FONT></TT></TD>
    <TD align=3D"RIGHT" nowrap=3D""><TT><FONT=20
      color=3D"#ff0000">52&nbsp;&nbsp;</FONT></TT></TD>
    <TD align=3D"RIGHT" nowrap=3D""><TT><FONT=20
      color=3D"#ff0000">0.0019&nbsp;</FONT></TT></TD>
    <TD align=3D"RIGHT"><TT><FONT =
color=3D"#ff0000">1&nbsp;&nbsp;</FONT></TT></TD>
    <TD align=3D"RIGHT"><TT><FONT=20
      color=3D"#ff0000">&nbsp;&nbsp;&nbsp;&nbsp;</FONT></TT></TD>
    <TD nowrap=3D""><TT><FONT=20
  color=3D"#ff0000">&nbsp;K.EILAIIPGR.V</FONT></TT></TD></TR>
  <TR>
    <TD align=3D"RIGHT">&nbsp;</TD>
    <TD align=3D"RIGHT"><TT><A onmouseover=3D"activateEl('Q295', event)" =

      onmouseout=3D"clearEl()" =
href=3D"http://admin-pc/mascot/cgi/peptide_view.pl?file=3D..%2Fdata%2F201=
80515%2FF003034.dat&amp;query=3D295&amp;hit=3D1&amp;index=3DKIK67253.1&am=
p;db_idx=3D1&amp;px=3D1&amp;section=3D5&amp;ave_thresh=3D44&amp;_ignoreio=
nsscorebelow=3D-1&amp;report=3D0&amp;_sigthreshold=3D0.05&amp;_msresflags=
=3D1025&amp;_msresflags2=3D258&amp;percolate=3D-1&amp;percolate_rt=3D0&am=
p;_minpeplen=3D7&amp;sessionID=3Dall_secdisabledsession"=20
      target=3D"_blank">295</A>&nbsp;&nbsp;</TT></TD>
    <TD align=3D"RIGHT"><TT><FONT color=3D"#ff0000">  =20
      491.3069&nbsp;&nbsp;</FONT></TT></TD>
    <TD align=3D"RIGHT"><TT><FONT color=3D"#ff0000">  =20
      980.5991&nbsp;&nbsp;</FONT></TT></TD>
    <TD align=3D"RIGHT"><TT><FONT color=3D"#ff0000">  =20
      980.6018&nbsp;&nbsp;</FONT></TT></TD>
    <TD align=3D"RIGHT" nowrap=3D""><TT><FONT color=3D"#ff0000">   =20
      -2.74&nbsp;</FONT></TT></TD>
    <TD align=3D"RIGHT"><TT><FONT =
color=3D"#ff0000">0&nbsp;&nbsp;</FONT></TT></TD>
    <TD align=3D"RIGHT" nowrap=3D""><TT><FONT=20
      color=3D"#ff0000">(47)&nbsp;</FONT></TT></TD>
    <TD align=3D"RIGHT" nowrap=3D""><TT><FONT=20
      color=3D"#ff0000">0.0061&nbsp;</FONT></TT></TD>
    <TD align=3D"RIGHT"><TT><FONT =
color=3D"#ff0000">1&nbsp;&nbsp;</FONT></TT></TD>
    <TD align=3D"RIGHT"><TT><FONT=20
      color=3D"#ff0000">&nbsp;&nbsp;&nbsp;&nbsp;</FONT></TT></TD>
    <TD nowrap=3D""><TT><FONT=20
  color=3D"#ff0000">&nbsp;K.EILAIIPGR.V</FONT></TT></TD></TR>
  <TR>
    <TD align=3D"RIGHT">&nbsp;</TD>
    <TD align=3D"RIGHT"><TT><A onmouseover=3D"activateEl('Q298', event)" =

      onmouseout=3D"clearEl()" =
href=3D"http://admin-pc/mascot/cgi/peptide_view.pl?file=3D..%2Fdata%2F201=
80515%2FF003034.dat&amp;query=3D298&amp;hit=3D1&amp;index=3DKIK67253.1&am=
p;db_idx=3D1&amp;px=3D1&amp;section=3D5&amp;ave_thresh=3D44&amp;_ignoreio=
nsscorebelow=3D-1&amp;report=3D0&amp;_sigthreshold=3D0.05&amp;_msresflags=
=3D1025&amp;_msresflags2=3D258&amp;percolate=3D-1&amp;percolate_rt=3D0&am=
p;_minpeplen=3D7&amp;sessionID=3Dall_secdisabledsession"=20
      target=3D"_blank">298</A>&nbsp;&nbsp;</TT></TD>
    <TD align=3D"RIGHT"><TT><FONT color=3D"#ff0000">  =20
      491.3070&nbsp;&nbsp;</FONT></TT></TD>
    <TD align=3D"RIGHT"><TT><FONT color=3D"#ff0000">  =20
      980.5995&nbsp;&nbsp;</FONT></TT></TD>
    <TD align=3D"RIGHT"><TT><FONT color=3D"#ff0000">  =20
      980.6018&nbsp;&nbsp;</FONT></TT></TD>
    <TD align=3D"RIGHT" nowrap=3D""><TT><FONT color=3D"#ff0000">   =20
      -2.42&nbsp;</FONT></TT></TD>
    <TD align=3D"RIGHT"><TT><FONT =
color=3D"#ff0000">0&nbsp;&nbsp;</FONT></TT></TD>
    <TD align=3D"RIGHT" nowrap=3D""><TT><FONT=20
      color=3D"#ff0000">(42)&nbsp;</FONT></TT></TD>
    <TD align=3D"RIGHT" nowrap=3D""><TT><FONT=20
      color=3D"#ff0000">0.019&nbsp;</FONT></TT></TD>
    <TD align=3D"RIGHT"><TT><FONT =
color=3D"#ff0000">1&nbsp;&nbsp;</FONT></TT></TD>
    <TD align=3D"RIGHT"><TT><FONT=20
      color=3D"#ff0000">&nbsp;&nbsp;&nbsp;&nbsp;</FONT></TT></TD>
    <TD nowrap=3D""><TT><FONT=20
  color=3D"#ff0000">&nbsp;K.EILAIIPGR.V</FONT></TT></TD></TR>
  <TR>
    <TD align=3D"RIGHT">&nbsp;</TD>
    <TD align=3D"RIGHT"><TT><A onmouseover=3D"activateEl('Q300', event)" =

      onmouseout=3D"clearEl()" =
href=3D"http://admin-pc/mascot/cgi/peptide_view.pl?file=3D..%2Fdata%2F201=
80515%2FF003034.dat&amp;query=3D300&amp;hit=3D1&amp;index=3DKIK67253.1&am=
p;db_idx=3D1&amp;px=3D1&amp;section=3D5&amp;ave_thresh=3D44&amp;_ignoreio=
nsscorebelow=3D-1&amp;report=3D0&amp;_sigthreshold=3D0.05&amp;_msresflags=
=3D1025&amp;_msresflags2=3D258&amp;percolate=3D-1&amp;percolate_rt=3D0&am=
p;_minpeplen=3D7&amp;sessionID=3Dall_secdisabledsession"=20
      target=3D"_blank">300</A>&nbsp;&nbsp;</TT></TD>
    <TD align=3D"RIGHT"><TT><FONT color=3D"#ff0000">  =20
      491.3072&nbsp;&nbsp;</FONT></TT></TD>
    <TD align=3D"RIGHT"><TT><FONT color=3D"#ff0000">  =20
      980.5999&nbsp;&nbsp;</FONT></TT></TD>
    <TD align=3D"RIGHT"><TT><FONT color=3D"#ff0000">  =20
      980.6018&nbsp;&nbsp;</FONT></TT></TD>
    <TD align=3D"RIGHT" nowrap=3D""><TT><FONT color=3D"#ff0000">   =20
      -1.99&nbsp;</FONT></TT></TD>
    <TD align=3D"RIGHT"><TT><FONT =
color=3D"#ff0000">0&nbsp;&nbsp;</FONT></TT></TD>
    <TD align=3D"RIGHT" nowrap=3D""><TT><FONT=20
      color=3D"#ff0000">(48)&nbsp;</FONT></TT></TD>
    <TD align=3D"RIGHT" nowrap=3D""><TT><FONT=20
      color=3D"#ff0000">0.0051&nbsp;</FONT></TT></TD>
    <TD align=3D"RIGHT"><TT><FONT =
color=3D"#ff0000">1&nbsp;&nbsp;</FONT></TT></TD>
    <TD align=3D"RIGHT"><TT><FONT=20
      color=3D"#ff0000">&nbsp;&nbsp;&nbsp;&nbsp;</FONT></TT></TD>
    <TD nowrap=3D""><TT><FONT=20
  color=3D"#ff0000">&nbsp;K.EILAIIPGR.V</FONT></TT></TD></TR>
  <TR>
    <TD align=3D"RIGHT">&nbsp;</TD>
    <TD align=3D"RIGHT"><TT><A onmouseover=3D"activateEl('Q306', event)" =

      onmouseout=3D"clearEl()" =
href=3D"http://admin-pc/mascot/cgi/peptide_view.pl?file=3D..%2Fdata%2F201=
80515%2FF003034.dat&amp;query=3D306&amp;hit=3D1&amp;index=3DKIK67253.1&am=
p;db_idx=3D1&amp;px=3D1&amp;section=3D5&amp;ave_thresh=3D44&amp;_ignoreio=
nsscorebelow=3D-1&amp;report=3D0&amp;_sigthreshold=3D0.05&amp;_msresflags=
=3D1025&amp;_msresflags2=3D258&amp;percolate=3D-1&amp;percolate_rt=3D0&am=
p;_minpeplen=3D7&amp;sessionID=3Dall_secdisabledsession"=20
      target=3D"_blank">306</A>&nbsp;&nbsp;</TT></TD>
    <TD align=3D"RIGHT"><TT><FONT color=3D"#ff0000">  =20
      491.3075&nbsp;&nbsp;</FONT></TT></TD>
    <TD align=3D"RIGHT"><TT><FONT color=3D"#ff0000">  =20
      980.6004&nbsp;&nbsp;</FONT></TT></TD>
    <TD align=3D"RIGHT"><TT><FONT color=3D"#ff0000">  =20
      980.6018&nbsp;&nbsp;</FONT></TT></TD>
    <TD align=3D"RIGHT" nowrap=3D""><TT><FONT color=3D"#ff0000">   =20
      -1.42&nbsp;</FONT></TT></TD>
    <TD align=3D"RIGHT"><TT><FONT =
color=3D"#ff0000">0&nbsp;&nbsp;</FONT></TT></TD>
    <TD align=3D"RIGHT" nowrap=3D""><TT><FONT=20
      color=3D"#ff0000">(39)&nbsp;</FONT></TT></TD>
    <TD align=3D"RIGHT" nowrap=3D""><TT><FONT=20
      color=3D"#ff0000">0.031&nbsp;</FONT></TT></TD>
    <TD align=3D"RIGHT"><TT><FONT =
color=3D"#ff0000">1&nbsp;&nbsp;</FONT></TT></TD>
    <TD align=3D"RIGHT"><TT><FONT=20
      color=3D"#ff0000">&nbsp;&nbsp;&nbsp;&nbsp;</FONT></TT></TD>
    <TD nowrap=3D""><TT><FONT=20
  color=3D"#ff0000">&nbsp;K.EILAIIPGR.V</FONT></TT></TD></TR>
  <TR>
    <TD align=3D"RIGHT">&nbsp;</TD>
    <TD align=3D"RIGHT"><TT><A onmouseover=3D"activateEl('Q310', event)" =

      onmouseout=3D"clearEl()" =
href=3D"http://admin-pc/mascot/cgi/peptide_view.pl?file=3D..%2Fdata%2F201=
80515%2FF003034.dat&amp;query=3D310&amp;hit=3D1&amp;index=3DKIK67253.1&am=
p;db_idx=3D1&amp;px=3D1&amp;section=3D5&amp;ave_thresh=3D44&amp;_ignoreio=
nsscorebelow=3D-1&amp;report=3D0&amp;_sigthreshold=3D0.05&amp;_msresflags=
=3D1025&amp;_msresflags2=3D258&amp;percolate=3D-1&amp;percolate_rt=3D0&am=
p;_minpeplen=3D7&amp;sessionID=3Dall_secdisabledsession"=20
      target=3D"_blank">310</A>&nbsp;&nbsp;</TT></TD>
    <TD align=3D"RIGHT"><TT><FONT color=3D"#ff0000">  =20
      491.3076&nbsp;&nbsp;</FONT></TT></TD>
    <TD align=3D"RIGHT"><TT><FONT color=3D"#ff0000">  =20
      980.6006&nbsp;&nbsp;</FONT></TT></TD>
    <TD align=3D"RIGHT"><TT><FONT color=3D"#ff0000">  =20
      980.6018&nbsp;&nbsp;</FONT></TT></TD>
    <TD align=3D"RIGHT" nowrap=3D""><TT><FONT color=3D"#ff0000">   =20
      -1.23&nbsp;</FONT></TT></TD>
    <TD align=3D"RIGHT"><TT><FONT =
color=3D"#ff0000">0&nbsp;&nbsp;</FONT></TT></TD>
    <TD align=3D"RIGHT" nowrap=3D""><TT><FONT=20
      color=3D"#ff0000">(40)&nbsp;</FONT></TT></TD>
    <TD align=3D"RIGHT" nowrap=3D""><TT><FONT=20
      color=3D"#ff0000">0.026&nbsp;</FONT></TT></TD>
    <TD align=3D"RIGHT"><TT><FONT =
color=3D"#ff0000">1&nbsp;&nbsp;</FONT></TT></TD>
    <TD align=3D"RIGHT"><TT><FONT=20
      color=3D"#ff0000">&nbsp;&nbsp;&nbsp;&nbsp;</FONT></TT></TD>
    <TD nowrap=3D""><TT><FONT=20
  color=3D"#ff0000">&nbsp;K.EILAIIPGR.V</FONT></TT></TD></TR>
  <TR>
    <TD align=3D"RIGHT">&nbsp;</TD>
    <TD align=3D"RIGHT"><TT><A onmouseover=3D"activateEl('Q337', event)" =

      onmouseout=3D"clearEl()" =
href=3D"http://admin-pc/mascot/cgi/peptide_view.pl?file=3D..%2Fdata%2F201=
80515%2FF003034.dat&amp;query=3D337&amp;hit=3D1&amp;index=3DKIK67253.1&am=
p;db_idx=3D1&amp;px=3D1&amp;section=3D5&amp;ave_thresh=3D44&amp;_ignoreio=
nsscorebelow=3D-1&amp;report=3D0&amp;_sigthreshold=3D0.05&amp;_msresflags=
=3D1025&amp;_msresflags2=3D258&amp;percolate=3D-1&amp;percolate_rt=3D0&am=
p;_minpeplen=3D7&amp;sessionID=3Dall_secdisabledsession"=20
      target=3D"_blank">337</A>&nbsp;&nbsp;</TT></TD>
    <TD align=3D"RIGHT"><TT><FONT color=3D"#ff0000">  =20
      499.2584&nbsp;&nbsp;</FONT></TT></TD>
    <TD align=3D"RIGHT"><TT><FONT color=3D"#ff0000">  =20
      996.5023&nbsp;&nbsp;</FONT></TT></TD>
    <TD align=3D"RIGHT"><TT><FONT color=3D"#ff0000">  =20
      996.5063&nbsp;&nbsp;</FONT></TT></TD>
    <TD align=3D"RIGHT" nowrap=3D""><TT><FONT color=3D"#ff0000">   =20
      -3.98&nbsp;</FONT></TT></TD>
    <TD align=3D"RIGHT"><TT><FONT =
color=3D"#ff0000">0&nbsp;&nbsp;</FONT></TT></TD>
    <TD align=3D"RIGHT" nowrap=3D""><TT><FONT=20
      color=3D"#ff0000">52&nbsp;&nbsp;</FONT></TT></TD>
    <TD align=3D"RIGHT" nowrap=3D""><TT><FONT=20
      color=3D"#ff0000">0.016&nbsp;</FONT></TT></TD>
    <TD align=3D"RIGHT"><TT><FONT =
color=3D"#ff0000">1&nbsp;&nbsp;</FONT></TT></TD>
    <TD align=3D"RIGHT"><TT><FONT=20
      color=3D"#ff0000">&nbsp;&nbsp;&nbsp;&nbsp;</FONT></TT></TD>
    <TD nowrap=3D""><TT><FONT =
color=3D"#ff0000">&nbsp;K.TIV<U>M</U>GASFR.N +=20
      Oxidation (M)</FONT></TT></TD></TR>
  <TR>
    <TD align=3D"RIGHT">&nbsp;</TD>
    <TD align=3D"RIGHT"><TT><A onmouseover=3D"activateEl('Q450', event)" =

      onmouseout=3D"clearEl()" =
href=3D"http://admin-pc/mascot/cgi/peptide_view.pl?file=3D..%2Fdata%2F201=
80515%2FF003034.dat&amp;query=3D450&amp;hit=3D2&amp;index=3DKIK67253.1&am=
p;db_idx=3D1&amp;px=3D1&amp;section=3D5&amp;ave_thresh=3D44&amp;_ignoreio=
nsscorebelow=3D-1&amp;report=3D0&amp;_sigthreshold=3D0.05&amp;_msresflags=
=3D1025&amp;_msresflags2=3D258&amp;percolate=3D-1&amp;percolate_rt=3D0&am=
p;_minpeplen=3D7&amp;sessionID=3Dall_secdisabledsession"=20
      target=3D"_blank">450</A>&nbsp;&nbsp;</TT></TD>
    <TD align=3D"RIGHT"><TT><FONT color=3D"#ff0000">  =20
      519.7760&nbsp;&nbsp;</FONT></TT></TD>
    <TD align=3D"RIGHT"><TT><FONT color=3D"#ff0000"> =20
      1037.5374&nbsp;&nbsp;</FONT></TT></TD>
    <TD align=3D"RIGHT"><TT><FONT color=3D"#ff0000"> =20
      1037.5393&nbsp;&nbsp;</FONT></TT></TD>
    <TD align=3D"RIGHT" nowrap=3D""><TT><FONT color=3D"#ff0000">   =20
      -1.79&nbsp;</FONT></TT></TD>
    <TD align=3D"RIGHT"><TT><FONT =
color=3D"#ff0000">1&nbsp;&nbsp;</FONT></TT></TD>
    <TD align=3D"RIGHT" nowrap=3D""><TT><FONT=20
      color=3D"#ff0000">48&nbsp;&nbsp;</FONT></TT></TD>
    <TD align=3D"RIGHT" nowrap=3D""><TT><FONT=20
      color=3D"#ff0000">0.026&nbsp;</FONT></TT></TD>
    <TD align=3D"RIGHT"><TT><FONT =
color=3D"#ff0000">1&nbsp;&nbsp;</FONT></TT></TD>
    <TD align=3D"RIGHT"><TT><FONT=20
      color=3D"#ff0000">&nbsp;&nbsp;&nbsp;&nbsp;</FONT></TT></TD>
    <TD nowrap=3D""><TT><FONT=20
  color=3D"#ff0000">&nbsp;R.LSFDKEATK.A</FONT></TT></TD></TR>
  <TR>
    <TD align=3D"RIGHT">&nbsp;</TD>
    <TD align=3D"RIGHT"><TT><A onmouseover=3D"activateEl('Q655', event)" =

      onmouseout=3D"clearEl()" =
href=3D"http://admin-pc/mascot/cgi/peptide_view.pl?file=3D..%2Fdata%2F201=
80515%2FF003034.dat&amp;query=3D655&amp;hit=3D1&amp;index=3DKIK67253.1&am=
p;db_idx=3D1&amp;px=3D1&amp;section=3D5&amp;ave_thresh=3D44&amp;_ignoreio=
nsscorebelow=3D-1&amp;report=3D0&amp;_sigthreshold=3D0.05&amp;_msresflags=
=3D1025&amp;_msresflags2=3D258&amp;percolate=3D-1&amp;percolate_rt=3D0&am=
p;_minpeplen=3D7&amp;sessionID=3Dall_secdisabledsession"=20
      target=3D"_blank">655</A>&nbsp;&nbsp;</TT></TD>
    <TD align=3D"RIGHT"><TT><FONT color=3D"#ff0000">  =20
      612.2549&nbsp;&nbsp;</FONT></TT></TD>
    <TD align=3D"RIGHT"><TT><FONT color=3D"#ff0000"> =20
      1222.4952&nbsp;&nbsp;</FONT></TT></TD>
    <TD align=3D"RIGHT"><TT><FONT color=3D"#ff0000"> =20
      1222.4990&nbsp;&nbsp;</FONT></TT></TD>
    <TD align=3D"RIGHT" nowrap=3D""><TT><FONT color=3D"#ff0000">   =20
      -3.08&nbsp;</FONT></TT></TD>
    <TD align=3D"RIGHT"><TT><FONT =
color=3D"#ff0000">0&nbsp;&nbsp;</FONT></TT></TD>
    <TD align=3D"RIGHT" nowrap=3D""><TT><FONT=20
      color=3D"#ff0000">(46)&nbsp;</FONT></TT></TD>
    <TD align=3D"RIGHT" nowrap=3D""><TT><FONT=20
      color=3D"#ff0000">0.014&nbsp;</FONT></TT></TD>
    <TD align=3D"RIGHT"><TT><FONT =
color=3D"#ff0000">1&nbsp;&nbsp;</FONT></TT></TD>
    <TD align=3D"RIGHT"><TT><FONT=20
      color=3D"#ff0000">&nbsp;&nbsp;&nbsp;&nbsp;</FONT></TT></TD>
    <TD nowrap=3D""><TT><FONT=20
    color=3D"#ff0000">&nbsp;K.NYEGDEDPGVK.S</FONT></TT></TD></TR>
  <TR>
    <TD align=3D"RIGHT">&nbsp;</TD>
    <TD align=3D"RIGHT"><TT><A onmouseover=3D"activateEl('Q656', event)" =

      onmouseout=3D"clearEl()" =
href=3D"http://admin-pc/mascot/cgi/peptide_view.pl?file=3D..%2Fdata%2F201=
80515%2FF003034.dat&amp;query=3D656&amp;hit=3D1&amp;index=3DKIK67253.1&am=
p;db_idx=3D1&amp;px=3D1&amp;section=3D5&amp;ave_thresh=3D44&amp;_ignoreio=
nsscorebelow=3D-1&amp;report=3D0&amp;_sigthreshold=3D0.05&amp;_msresflags=
=3D1025&amp;_msresflags2=3D258&amp;percolate=3D-1&amp;percolate_rt=3D0&am=
p;_minpeplen=3D7&amp;sessionID=3Dall_secdisabledsession"=20
      target=3D"_blank">656</A>&nbsp;&nbsp;</TT></TD>
    <TD align=3D"RIGHT"><TT><FONT color=3D"#ff0000">  =20
      612.2550&nbsp;&nbsp;</FONT></TT></TD>
    <TD align=3D"RIGHT"><TT><FONT color=3D"#ff0000"> =20
      1222.4954&nbsp;&nbsp;</FONT></TT></TD>
    <TD align=3D"RIGHT"><TT><FONT color=3D"#ff0000"> =20
      1222.4990&nbsp;&nbsp;</FONT></TT></TD>
    <TD align=3D"RIGHT" nowrap=3D""><TT><FONT color=3D"#ff0000">   =20
      -2.89&nbsp;</FONT></TT></TD>
    <TD align=3D"RIGHT"><TT><FONT =
color=3D"#ff0000">0&nbsp;&nbsp;</FONT></TT></TD>
    <TD align=3D"RIGHT" nowrap=3D""><TT><FONT=20
      color=3D"#ff0000">56&nbsp;&nbsp;</FONT></TT></TD>
    <TD align=3D"RIGHT" nowrap=3D""><TT><FONT=20
      color=3D"#ff0000">0.0015&nbsp;</FONT></TT></TD>
    <TD align=3D"RIGHT"><TT><FONT =
color=3D"#ff0000">1&nbsp;&nbsp;</FONT></TT></TD>
    <TD align=3D"RIGHT"><TT><FONT=20
      color=3D"#ff0000">&nbsp;&nbsp;&nbsp;&nbsp;</FONT></TT></TD>
    <TD nowrap=3D""><TT><FONT=20
    color=3D"#ff0000">&nbsp;K.NYEGDEDPGVK.S</FONT></TT></TD></TR>
  <TR>
    <TD align=3D"RIGHT">&nbsp;</TD>
    <TD align=3D"RIGHT"><TT><A onmouseover=3D"activateEl('Q793', event)" =

      onmouseout=3D"clearEl()" =
href=3D"http://admin-pc/mascot/cgi/peptide_view.pl?file=3D..%2Fdata%2F201=
80515%2FF003034.dat&amp;query=3D793&amp;hit=3D3&amp;index=3DKIK67253.1&am=
p;db_idx=3D1&amp;px=3D1&amp;section=3D5&amp;ave_thresh=3D44&amp;_ignoreio=
nsscorebelow=3D-1&amp;report=3D0&amp;_sigthreshold=3D0.05&amp;_msresflags=
=3D1025&amp;_msresflags2=3D258&amp;percolate=3D-1&amp;percolate_rt=3D0&am=
p;_minpeplen=3D7&amp;sessionID=3Dall_secdisabledsession"=20
      target=3D"_blank">793</A>&nbsp;&nbsp;</TT></TD>
    <TD align=3D"RIGHT"><TT>   667.8804&nbsp;&nbsp;</TT></TD>
    <TD align=3D"RIGHT"><TT>  1333.7462&nbsp;&nbsp;</TT></TD>
    <TD align=3D"RIGHT"><TT>  1333.7493&nbsp;&nbsp;</TT></TD>
    <TD align=3D"RIGHT" nowrap=3D""><TT>    -2.32&nbsp;</TT></TD>
    <TD align=3D"RIGHT"><TT>0&nbsp;&nbsp;</TT></TD>
    <TD align=3D"RIGHT" nowrap=3D""><TT>58&nbsp;&nbsp;</TT></TD>
    <TD align=3D"RIGHT" nowrap=3D""><TT>0.0017&nbsp;</TT></TD>
    <TD align=3D"RIGHT"><TT>3&nbsp;&nbsp;</TT></TD>
    <TD align=3D"RIGHT"><TT>U&nbsp;&nbsp;&nbsp;</TT></TD>
    <TD nowrap=3D""><TT>&nbsp;K.QLIALYESVGIK.K</TT></TD></TR>
  <TR>
    <TD align=3D"RIGHT">&nbsp;</TD>
    <TD align=3D"RIGHT"><TT><A onmouseover=3D"activateEl('Q938', event)" =

      onmouseout=3D"clearEl()" =
href=3D"http://admin-pc/mascot/cgi/peptide_view.pl?file=3D..%2Fdata%2F201=
80515%2FF003034.dat&amp;query=3D938&amp;hit=3D3&amp;index=3DKIK67253.1&am=
p;db_idx=3D1&amp;px=3D1&amp;section=3D5&amp;ave_thresh=3D44&amp;_ignoreio=
nsscorebelow=3D-1&amp;report=3D0&amp;_sigthreshold=3D0.05&amp;_msresflags=
=3D1025&amp;_msresflags2=3D258&amp;percolate=3D-1&amp;percolate_rt=3D0&am=
p;_minpeplen=3D7&amp;sessionID=3Dall_secdisabledsession"=20
      target=3D"_blank">938</A>&nbsp;&nbsp;</TT></TD>
    <TD align=3D"RIGHT"><TT>   731.9270&nbsp;&nbsp;</TT></TD>
    <TD align=3D"RIGHT"><TT>  1461.8394&nbsp;&nbsp;</TT></TD>
    <TD align=3D"RIGHT"><TT>  1461.8442&nbsp;&nbsp;</TT></TD>
    <TD align=3D"RIGHT" nowrap=3D""><TT>    -3.28&nbsp;</TT></TD>
    <TD align=3D"RIGHT"><TT>1&nbsp;&nbsp;</TT></TD>
    <TD align=3D"RIGHT" nowrap=3D""><TT>(59)&nbsp;</TT></TD>
    <TD align=3D"RIGHT" nowrap=3D""><TT>0.00058&nbsp;</TT></TD>
    <TD align=3D"RIGHT"><TT>3&nbsp;&nbsp;</TT></TD>
    <TD align=3D"RIGHT"><TT>U&nbsp;&nbsp;&nbsp;</TT></TD>
    <TD nowrap=3D""><TT>&nbsp;K.QLIALYESVGIKK.E</TT></TD></TR>
  <TR>
    <TD align=3D"RIGHT">&nbsp;</TD>
    <TD align=3D"RIGHT"><TT><A onmouseover=3D"activateEl('Q939', event)" =

      onmouseout=3D"clearEl()" =
href=3D"http://admin-pc/mascot/cgi/peptide_view.pl?file=3D..%2Fdata%2F201=
80515%2FF003034.dat&amp;query=3D939&amp;hit=3D3&amp;index=3DKIK67253.1&am=
p;db_idx=3D1&amp;px=3D1&amp;section=3D5&amp;ave_thresh=3D44&amp;_ignoreio=
nsscorebelow=3D-1&amp;report=3D0&amp;_sigthreshold=3D0.05&amp;_msresflags=
=3D1025&amp;_msresflags2=3D258&amp;percolate=3D-1&amp;percolate_rt=3D0&am=
p;_minpeplen=3D7&amp;sessionID=3Dall_secdisabledsession"=20
      target=3D"_blank">939</A>&nbsp;&nbsp;</TT></TD>
    <TD align=3D"RIGHT"><TT>   731.9279&nbsp;&nbsp;</TT></TD>
    <TD align=3D"RIGHT"><TT>  1461.8413&nbsp;&nbsp;</TT></TD>
    <TD align=3D"RIGHT"><TT>  1461.8442&nbsp;&nbsp;</TT></TD>
    <TD align=3D"RIGHT" nowrap=3D""><TT>    -2.02&nbsp;</TT></TD>
    <TD align=3D"RIGHT"><TT>1&nbsp;&nbsp;</TT></TD>
    <TD align=3D"RIGHT" nowrap=3D""><TT>60&nbsp;&nbsp;</TT></TD>
    <TD align=3D"RIGHT" nowrap=3D""><TT>0.00052&nbsp;</TT></TD>
    <TD align=3D"RIGHT"><TT>3&nbsp;&nbsp;</TT></TD>
    <TD align=3D"RIGHT"><TT>U&nbsp;&nbsp;&nbsp;</TT></TD>
    <TD nowrap=3D""><TT>&nbsp;K.QLIALYESVGIKK.E</TT></TD></TR>
  <TR>
    <TD align=3D"RIGHT">&nbsp;</TD>
    <TD align=3D"RIGHT"><TT><A onmouseover=3D"activateEl('Q1011', =
event)"=20
      onmouseout=3D"clearEl()" =
href=3D"http://admin-pc/mascot/cgi/peptide_view.pl?file=3D..%2Fdata%2F201=
80515%2FF003034.dat&amp;query=3D1011&amp;hit=3D2&amp;index=3DKIK67253.1&a=
mp;db_idx=3D1&amp;px=3D1&amp;section=3D5&amp;ave_thresh=3D44&amp;_ignorei=
onsscorebelow=3D-1&amp;report=3D0&amp;_sigthreshold=3D0.05&amp;_msresflag=
s=3D1025&amp;_msresflags2=3D258&amp;percolate=3D-1&amp;percolate_rt=3D0&a=
mp;_minpeplen=3D7&amp;sessionID=3Dall_secdisabledsession"=20
      target=3D"_blank">1011</A>&nbsp;&nbsp;</TT></TD>
    <TD align=3D"RIGHT"><TT><FONT color=3D"#ff0000">  =20
      511.9665&nbsp;&nbsp;</FONT></TT></TD>
    <TD align=3D"RIGHT"><TT><FONT color=3D"#ff0000"> =20
      1532.8778&nbsp;&nbsp;</FONT></TT></TD>
    <TD align=3D"RIGHT"><TT><FONT color=3D"#ff0000"> =20
      1532.8813&nbsp;&nbsp;</FONT></TT></TD>
    <TD align=3D"RIGHT" nowrap=3D""><TT><FONT color=3D"#ff0000">   =20
      -2.30&nbsp;</FONT></TT></TD>
    <TD align=3D"RIGHT"><TT><FONT =
color=3D"#ff0000">1&nbsp;&nbsp;</FONT></TT></TD>
    <TD align=3D"RIGHT" nowrap=3D""><TT><FONT=20
      color=3D"#ff0000">56&nbsp;&nbsp;</FONT></TT></TD>
    <TD align=3D"RIGHT" nowrap=3D""><TT><FONT=20
      color=3D"#ff0000">0.0012&nbsp;</FONT></TT></TD>
    <TD align=3D"RIGHT"><TT><FONT =
color=3D"#ff0000">1&nbsp;&nbsp;</FONT></TT></TD>
    <TD align=3D"RIGHT"><TT><FONT=20
    color=3D"#ff0000">U&nbsp;&nbsp;&nbsp;</FONT></TT></TD>
    <TD nowrap=3D""><TT><FONT=20
      color=3D"#ff0000">&nbsp;K.AKQLIALYESVGIK.K</FONT></TT></TD></TR>
  <TR>
    <TD align=3D"RIGHT">&nbsp;</TD>
    <TD align=3D"RIGHT"><TT><A onmouseover=3D"activateEl('Q1029', =
event)"=20
      onmouseout=3D"clearEl()" =
href=3D"http://admin-pc/mascot/cgi/peptide_view.pl?file=3D..%2Fdata%2F201=
80515%2FF003034.dat&amp;query=3D1029&amp;hit=3D1&amp;index=3DKIK67253.1&a=
mp;db_idx=3D1&amp;px=3D1&amp;section=3D5&amp;ave_thresh=3D44&amp;_ignorei=
onsscorebelow=3D-1&amp;report=3D0&amp;_sigthreshold=3D0.05&amp;_msresflag=
s=3D1025&amp;_msresflags2=3D258&amp;percolate=3D-1&amp;percolate_rt=3D0&a=
mp;_minpeplen=3D7&amp;sessionID=3Dall_secdisabledsession"=20
      target=3D"_blank">1029</A>&nbsp;&nbsp;</TT></TD>
    <TD align=3D"RIGHT"><TT><FONT color=3D"#ff0000">  =20
      769.3525&nbsp;&nbsp;</FONT></TT></TD>
    <TD align=3D"RIGHT"><TT><FONT color=3D"#ff0000"> =20
      1536.6905&nbsp;&nbsp;</FONT></TT></TD>
    <TD align=3D"RIGHT"><TT><FONT color=3D"#ff0000"> =20
      1536.6944&nbsp;&nbsp;</FONT></TT></TD>
    <TD align=3D"RIGHT" nowrap=3D""><TT><FONT color=3D"#ff0000">   =20
      -2.51&nbsp;</FONT></TT></TD>
    <TD align=3D"RIGHT"><TT><FONT =
color=3D"#ff0000">1&nbsp;&nbsp;</FONT></TT></TD>
    <TD align=3D"RIGHT" nowrap=3D""><TT><FONT=20
      color=3D"#ff0000">61&nbsp;&nbsp;</FONT></TT></TD>
    <TD align=3D"RIGHT" nowrap=3D""><TT><FONT=20
      color=3D"#ff0000">0.0012&nbsp;</FONT></TT></TD>
    <TD align=3D"RIGHT"><TT><FONT =
color=3D"#ff0000">1&nbsp;&nbsp;</FONT></TT></TD>
    <TD align=3D"RIGHT"><TT><FONT=20
      color=3D"#ff0000">&nbsp;&nbsp;&nbsp;&nbsp;</FONT></TT></TD>
    <TD nowrap=3D""><TT><FONT=20
      color=3D"#ff0000">&nbsp;K.NYEGDEDPGVKSVK.K</FONT></TT></TD></TR>
  <TR>
    <TD align=3D"RIGHT">&nbsp;</TD>
    <TD align=3D"RIGHT"><TT><A onmouseover=3D"activateEl('Q1247', =
event)"=20
      onmouseout=3D"clearEl()" =
href=3D"http://admin-pc/mascot/cgi/peptide_view.pl?file=3D..%2Fdata%2F201=
80515%2FF003034.dat&amp;query=3D1247&amp;hit=3D1&amp;index=3DKIK67253.1&a=
mp;db_idx=3D1&amp;px=3D1&amp;section=3D5&amp;ave_thresh=3D44&amp;_ignorei=
onsscorebelow=3D-1&amp;report=3D0&amp;_sigthreshold=3D0.05&amp;_msresflag=
s=3D1025&amp;_msresflags2=3D258&amp;percolate=3D-1&amp;percolate_rt=3D0&a=
mp;_minpeplen=3D7&amp;sessionID=3Dall_secdisabledsession"=20
      target=3D"_blank">1247</A>&nbsp;&nbsp;</TT></TD>
    <TD align=3D"RIGHT"><TT><FONT color=3D"#ff0000">  =20
      594.6994&nbsp;&nbsp;</FONT></TT></TD>
    <TD align=3D"RIGHT"><TT><FONT color=3D"#ff0000"> =20
      1781.0764&nbsp;&nbsp;</FONT></TT></TD>
    <TD align=3D"RIGHT"><TT><FONT color=3D"#ff0000"> =20
      1781.0815&nbsp;&nbsp;</FONT></TT></TD>
    <TD align=3D"RIGHT" nowrap=3D""><TT><FONT color=3D"#ff0000">   =20
      -2.85&nbsp;</FONT></TT></TD>
    <TD align=3D"RIGHT"><TT><FONT =
color=3D"#ff0000">1&nbsp;&nbsp;</FONT></TT></TD>
    <TD align=3D"RIGHT" nowrap=3D""><TT><FONT=20
      color=3D"#ff0000">(44)&nbsp;</FONT></TT></TD>
    <TD align=3D"RIGHT" nowrap=3D""><TT><FONT=20
      color=3D"#ff0000">0.0027&nbsp;</FONT></TT></TD>
    <TD align=3D"RIGHT"><TT><FONT =
color=3D"#ff0000">1&nbsp;&nbsp;</FONT></TT></TD>
    <TD align=3D"RIGHT"><TT><FONT=20
      color=3D"#ff0000">&nbsp;&nbsp;&nbsp;&nbsp;</FONT></TT></TD>
    <TD nowrap=3D""><TT><FONT=20
      color=3D"#ff0000">&nbsp;R.LLIEFGKEILAIIPGR.V</FONT></TT></TD></TR>
  <TR>
    <TD align=3D"RIGHT">&nbsp;</TD>
    <TD align=3D"RIGHT"><TT><A onmouseover=3D"activateEl('Q1249', =
event)"=20
      onmouseout=3D"clearEl()" =
href=3D"http://admin-pc/mascot/cgi/peptide_view.pl?file=3D..%2Fdata%2F201=
80515%2FF003034.dat&amp;query=3D1249&amp;hit=3D1&amp;index=3DKIK67253.1&a=
mp;db_idx=3D1&amp;px=3D1&amp;section=3D5&amp;ave_thresh=3D44&amp;_ignorei=
onsscorebelow=3D-1&amp;report=3D0&amp;_sigthreshold=3D0.05&amp;_msresflag=
s=3D1025&amp;_msresflags2=3D258&amp;percolate=3D-1&amp;percolate_rt=3D0&a=
mp;_minpeplen=3D7&amp;sessionID=3Dall_secdisabledsession"=20
      target=3D"_blank">1249</A>&nbsp;&nbsp;</TT></TD>
    <TD align=3D"RIGHT"><TT><FONT color=3D"#ff0000">  =20
      594.6997&nbsp;&nbsp;</FONT></TT></TD>
    <TD align=3D"RIGHT"><TT><FONT color=3D"#ff0000"> =20
      1781.0771&nbsp;&nbsp;</FONT></TT></TD>
    <TD align=3D"RIGHT"><TT><FONT color=3D"#ff0000"> =20
      1781.0815&nbsp;&nbsp;</FONT></TT></TD>
    <TD align=3D"RIGHT" nowrap=3D""><TT><FONT color=3D"#ff0000">   =20
      -2.43&nbsp;</FONT></TT></TD>
    <TD align=3D"RIGHT"><TT><FONT =
color=3D"#ff0000">1&nbsp;&nbsp;</FONT></TT></TD>
    <TD align=3D"RIGHT" nowrap=3D""><TT><FONT=20
      color=3D"#ff0000">(36)&nbsp;</FONT></TT></TD>
    <TD align=3D"RIGHT" nowrap=3D""><TT><FONT=20
      color=3D"#ff0000">0.016&nbsp;</FONT></TT></TD>
    <TD align=3D"RIGHT"><TT><FONT =
color=3D"#ff0000">1&nbsp;&nbsp;</FONT></TT></TD>
    <TD align=3D"RIGHT"><TT><FONT=20
      color=3D"#ff0000">&nbsp;&nbsp;&nbsp;&nbsp;</FONT></TT></TD>
    <TD nowrap=3D""><TT><FONT=20
      color=3D"#ff0000">&nbsp;R.LLIEFGKEILAIIPGR.V</FONT></TT></TD></TR>
  <TR>
    <TD align=3D"RIGHT">&nbsp;</TD>
    <TD align=3D"RIGHT"><TT><A onmouseover=3D"activateEl('Q1250', =
event)"=20
      onmouseout=3D"clearEl()" =
href=3D"http://admin-pc/mascot/cgi/peptide_view.pl?file=3D..%2Fdata%2F201=
80515%2FF003034.dat&amp;query=3D1250&amp;hit=3D1&amp;index=3DKIK67253.1&a=
mp;db_idx=3D1&amp;px=3D1&amp;section=3D5&amp;ave_thresh=3D44&amp;_ignorei=
onsscorebelow=3D-1&amp;report=3D0&amp;_sigthreshold=3D0.05&amp;_msresflag=
s=3D1025&amp;_msresflags2=3D258&amp;percolate=3D-1&amp;percolate_rt=3D0&a=
mp;_minpeplen=3D7&amp;sessionID=3Dall_secdisabledsession"=20
      target=3D"_blank">1250</A>&nbsp;&nbsp;</TT></TD>
    <TD align=3D"RIGHT"><TT><FONT color=3D"#ff0000">  =20
      891.5463&nbsp;&nbsp;</FONT></TT></TD>
    <TD align=3D"RIGHT"><TT><FONT color=3D"#ff0000"> =20
      1781.0781&nbsp;&nbsp;</FONT></TT></TD>
    <TD align=3D"RIGHT"><TT><FONT color=3D"#ff0000"> =20
      1781.0815&nbsp;&nbsp;</FONT></TT></TD>
    <TD align=3D"RIGHT" nowrap=3D""><TT><FONT color=3D"#ff0000">   =20
      -1.88&nbsp;</FONT></TT></TD>
    <TD align=3D"RIGHT"><TT><FONT =
color=3D"#ff0000">1&nbsp;&nbsp;</FONT></TT></TD>
    <TD align=3D"RIGHT" nowrap=3D""><TT><FONT=20
      color=3D"#ff0000">(68)&nbsp;</FONT></TT></TD>
    <TD align=3D"RIGHT" nowrap=3D""><TT><FONT=20
      color=3D"#ff0000">1e-005&nbsp;</FONT></TT></TD>
    <TD align=3D"RIGHT"><TT><FONT =
color=3D"#ff0000">1&nbsp;&nbsp;</FONT></TT></TD>
    <TD align=3D"RIGHT"><TT><FONT=20
      color=3D"#ff0000">&nbsp;&nbsp;&nbsp;&nbsp;</FONT></TT></TD>
    <TD nowrap=3D""><TT><FONT=20
      color=3D"#ff0000">&nbsp;R.LLIEFGKEILAIIPGR.V</FONT></TT></TD></TR>
  <TR>
    <TD align=3D"RIGHT">&nbsp;</TD>
    <TD align=3D"RIGHT"><TT><A onmouseover=3D"activateEl('Q1251', =
event)"=20
      onmouseout=3D"clearEl()" =
href=3D"http://admin-pc/mascot/cgi/peptide_view.pl?file=3D..%2Fdata%2F201=
80515%2FF003034.dat&amp;query=3D1251&amp;hit=3D1&amp;index=3DKIK67253.1&a=
mp;db_idx=3D1&amp;px=3D1&amp;section=3D5&amp;ave_thresh=3D44&amp;_ignorei=
onsscorebelow=3D-1&amp;report=3D0&amp;_sigthreshold=3D0.05&amp;_msresflag=
s=3D1025&amp;_msresflags2=3D258&amp;percolate=3D-1&amp;percolate_rt=3D0&a=
mp;_minpeplen=3D7&amp;sessionID=3Dall_secdisabledsession"=20
      target=3D"_blank">1251</A>&nbsp;&nbsp;</TT></TD>
    <TD align=3D"RIGHT"><TT><FONT color=3D"#ff0000">  =20
      891.5463&nbsp;&nbsp;</FONT></TT></TD>
    <TD align=3D"RIGHT"><TT><FONT color=3D"#ff0000"> =20
      1781.0781&nbsp;&nbsp;</FONT></TT></TD>
    <TD align=3D"RIGHT"><TT><FONT color=3D"#ff0000"> =20
      1781.0815&nbsp;&nbsp;</FONT></TT></TD>
    <TD align=3D"RIGHT" nowrap=3D""><TT><FONT color=3D"#ff0000">   =20
      -1.88&nbsp;</FONT></TT></TD>
    <TD align=3D"RIGHT"><TT><FONT =
color=3D"#ff0000">1&nbsp;&nbsp;</FONT></TT></TD>
    <TD align=3D"RIGHT" nowrap=3D""><TT><FONT=20
      color=3D"#ff0000">83&nbsp;&nbsp;</FONT></TT></TD>
    <TD align=3D"RIGHT" nowrap=3D""><TT><FONT=20
      color=3D"#ff0000">3.1e-007&nbsp;</FONT></TT></TD>
    <TD align=3D"RIGHT"><TT><FONT =
color=3D"#ff0000">1&nbsp;&nbsp;</FONT></TT></TD>
    <TD align=3D"RIGHT"><TT><FONT=20
      color=3D"#ff0000">&nbsp;&nbsp;&nbsp;&nbsp;</FONT></TT></TD>
    <TD nowrap=3D""><TT><FONT=20
      color=3D"#ff0000">&nbsp;R.LLIEFGKEILAIIPGR.V</FONT></TT></TD></TR>
  <TR>
    <TD align=3D"RIGHT">&nbsp;</TD>
    <TD align=3D"RIGHT"><TT><A onmouseover=3D"activateEl('Q1257', =
event)"=20
      onmouseout=3D"clearEl()" =
href=3D"http://admin-pc/mascot/cgi/peptide_view.pl?file=3D..%2Fdata%2F201=
80515%2FF003034.dat&amp;query=3D1257&amp;hit=3D1&amp;index=3DKIK67253.1&a=
mp;db_idx=3D1&amp;px=3D1&amp;section=3D5&amp;ave_thresh=3D44&amp;_ignorei=
onsscorebelow=3D-1&amp;report=3D0&amp;_sigthreshold=3D0.05&amp;_msresflag=
s=3D1025&amp;_msresflags2=3D258&amp;percolate=3D-1&amp;percolate_rt=3D0&a=
mp;_minpeplen=3D7&amp;sessionID=3Dall_secdisabledsession"=20
      target=3D"_blank">1257</A>&nbsp;&nbsp;</TT></TD>
    <TD align=3D"RIGHT"><TT><FONT color=3D"#ff0000">  =20
      891.5477&nbsp;&nbsp;</FONT></TT></TD>
    <TD align=3D"RIGHT"><TT><FONT color=3D"#ff0000"> =20
      1781.0809&nbsp;&nbsp;</FONT></TT></TD>
    <TD align=3D"RIGHT"><TT><FONT color=3D"#ff0000"> =20
      1781.0815&nbsp;&nbsp;</FONT></TT></TD>
    <TD align=3D"RIGHT" nowrap=3D""><TT><FONT color=3D"#ff0000">   =20
      -0.30&nbsp;</FONT></TT></TD>
    <TD align=3D"RIGHT"><TT><FONT =
color=3D"#ff0000">1&nbsp;&nbsp;</FONT></TT></TD>
    <TD align=3D"RIGHT" nowrap=3D""><TT><FONT=20
      color=3D"#ff0000">(70)&nbsp;</FONT></TT></TD>
    <TD align=3D"RIGHT" nowrap=3D""><TT><FONT=20
      color=3D"#ff0000">6.7e-006&nbsp;</FONT></TT></TD>
    <TD align=3D"RIGHT"><TT><FONT =
color=3D"#ff0000">1&nbsp;&nbsp;</FONT></TT></TD>
    <TD align=3D"RIGHT"><TT><FONT=20
      color=3D"#ff0000">&nbsp;&nbsp;&nbsp;&nbsp;</FONT></TT></TD>
    <TD nowrap=3D""><TT><FONT=20
      =
color=3D"#ff0000">&nbsp;R.LLIEFGKEILAIIPGR.V</FONT></TT></TD></TR></TBODY=
></TABLE><BR>
<HR>

<TABLE border=3D"0" cellspacing=3D"0">
  <TBODY>
  <TR>
    <TD><TT><B><A =
name=3D"Hit4">4.</A>&nbsp;&nbsp;&nbsp;&nbsp;</B></TT></TD>
    <TD nowrap=3D""><TT><A =
href=3D"http://admin-pc/mascot/cgi/protein_view.pl?file=3D..%2Fdata%2F201=
80515%2FF003034.dat&amp;hit=3DKJA22579.1&amp;db_idx=3D1&amp;px=3D1&amp;av=
e_thresh=3D44&amp;_ignoreionsscorebelow=3D-1&amp;report=3D0&amp;_sigthres=
hold=3D0.05&amp;_msresflags=3D1025&amp;_msresflags2=3D258&amp;percolate=3D=
-1&amp;percolate_rt=3D0&amp;_minpeplen=3D7&amp;sessionID=3Dall_secdisable=
dsession"=20
      =
target=3D"_blank">KJA22579.1</A>&nbsp;&nbsp;&nbsp;&nbsp;<B>Mass:</B>&nbsp=
;36038&nbsp;&nbsp;&nbsp;&nbsp;<B>Score:</B>&nbsp;470&nbsp;&nbsp;&nbsp;&nb=
sp;<B>Matches:</B>&nbsp;23(23)&nbsp;&nbsp;<B>Sequences:</B>&nbsp;8(8)&nbs=
p;&nbsp;<B>emPAI:</B>&nbsp;1.57</TT></TD></TR>
  <TR>
    <TD>&nbsp;</TD>
    <TD nowrap=3D""><TT>hypothetical protein HYPSUDRAFT_54888 [Hypholoma =

      sublateritium FD-334 SS-4]</TT></TD></TR></TBODY></TABLE>
<TABLE border=3D"0" cellspacing=3D"0">
  <TBODY>
  <TR>
    <TD align=3D"RIGHT"><INPUT name=3D"INCLUDE" =
onclick=3D"SaveClicks(this,this.form)"=20
      type=3D"checkbox" value=3D"4"></TD>
    <TD nowrap=3D""><TT>Check to include this hit in error tolerant =
search or=20
      archive report</TT></TD></TR>
  <TR>
    <TD><TT>&nbsp;&nbsp;&nbsp;&nbsp;&nbsp;&nbsp;</TT></TD>
    <TD>&nbsp;</TD></TR></TBODY></TABLE>
<TABLE border=3D"0" cellspacing=3D"0" cellpadding=3D"0">
  <TBODY>
  <TR>
    <TD><TT>&nbsp;&nbsp;&nbsp;&nbsp;&nbsp;&nbsp;</TT></TD>
    <TD align=3D"RIGHT"><TT><B>Query&nbsp;&nbsp;</B></TT></TD>
    <TD align=3D"RIGHT"><TT><B>Observed&nbsp;&nbsp;</B></TT></TD>
    <TD align=3D"RIGHT" =
nowrap=3D""><TT><B>Mr(expt)&nbsp;&nbsp;</B></TT></TD>
    <TD align=3D"RIGHT" =
nowrap=3D""><TT><B>Mr(calc)&nbsp;&nbsp;</B></TT></TD>
    <TD align=3D"RIGHT"><TT><B>&nbsp;ppm&nbsp;&nbsp;</B></TT></TD>
    <TD align=3D"RIGHT"><TT><B>Miss&nbsp;</B></TT></TD>
    <TD align=3D"RIGHT"><TT><B>Score&nbsp;</B></TT></TD>
    <TD align=3D"RIGHT"><TT><B>Expect&nbsp;</B></TT></TD>
    <TD align=3D"RIGHT"><TT><B>Rank&nbsp;</B></TT></TD>
    <TD align=3D"RIGHT"><TT><B>Unique&nbsp;</B></TT></TD>
    <TD><TT><B>&nbsp;Peptide</B></TT></TD></TR>
  <TR>
    <TD align=3D"RIGHT">&nbsp;</TD>
    <TD align=3D"RIGHT"><TT><A onmouseover=3D"activateEl('Q271', event)" =

      onmouseout=3D"clearEl()" =
href=3D"http://admin-pc/mascot/cgi/peptide_view.pl?file=3D..%2Fdata%2F201=
80515%2FF003034.dat&amp;query=3D271&amp;hit=3D1&amp;index=3DKJA22579.1&am=
p;db_idx=3D1&amp;px=3D1&amp;section=3D5&amp;ave_thresh=3D44&amp;_ignoreio=
nsscorebelow=3D-1&amp;report=3D0&amp;_sigthreshold=3D0.05&amp;_msresflags=
=3D1025&amp;_msresflags2=3D258&amp;percolate=3D-1&amp;percolate_rt=3D0&am=
p;_minpeplen=3D7&amp;sessionID=3Dall_secdisabledsession"=20
      target=3D"_blank">271</A>&nbsp;&nbsp;</TT></TD>
    <TD align=3D"RIGHT"><TT><FONT color=3D"#ff0000">  =20
      491.2614&nbsp;&nbsp;</FONT></TT></TD>
    <TD align=3D"RIGHT"><TT><FONT color=3D"#ff0000">  =20
      980.5083&nbsp;&nbsp;</FONT></TT></TD>
    <TD align=3D"RIGHT"><TT><FONT color=3D"#ff0000">  =20
      980.5113&nbsp;&nbsp;</FONT></TT></TD>
    <TD align=3D"RIGHT" nowrap=3D""><TT><FONT color=3D"#ff0000">   =20
      -3.07&nbsp;</FONT></TT></TD>
    <TD align=3D"RIGHT"><TT><FONT =
color=3D"#ff0000">0&nbsp;&nbsp;</FONT></TT></TD>
    <TD align=3D"RIGHT" nowrap=3D""><TT><FONT=20
      color=3D"#ff0000">(50)&nbsp;</FONT></TT></TD>
    <TD align=3D"RIGHT" nowrap=3D""><TT><FONT=20
      color=3D"#ff0000">0.029&nbsp;</FONT></TT></TD>
    <TD align=3D"RIGHT"><TT><FONT =
color=3D"#ff0000">1&nbsp;&nbsp;</FONT></TT></TD>
    <TD align=3D"RIGHT"><TT><FONT=20
      color=3D"#ff0000">&nbsp;&nbsp;&nbsp;&nbsp;</FONT></TT></TD>
    <TD nowrap=3D""><TT><FONT=20
  color=3D"#ff0000">&nbsp;K.TIVMGASFR.N</FONT></TT></TD></TR>
  <TR>
    <TD align=3D"RIGHT">&nbsp;</TD>
    <TD align=3D"RIGHT"><TT><A onmouseover=3D"activateEl('Q274', event)" =

      onmouseout=3D"clearEl()" =
href=3D"http://admin-pc/mascot/cgi/peptide_view.pl?file=3D..%2Fdata%2F201=
80515%2FF003034.dat&amp;query=3D274&amp;hit=3D1&amp;index=3DKJA22579.1&am=
p;db_idx=3D1&amp;px=3D1&amp;section=3D5&amp;ave_thresh=3D44&amp;_ignoreio=
nsscorebelow=3D-1&amp;report=3D0&amp;_sigthreshold=3D0.05&amp;_msresflags=
=3D1025&amp;_msresflags2=3D258&amp;percolate=3D-1&amp;percolate_rt=3D0&am=
p;_minpeplen=3D7&amp;sessionID=3Dall_secdisabledsession"=20
      target=3D"_blank">274</A>&nbsp;&nbsp;</TT></TD>
    <TD align=3D"RIGHT"><TT><FONT color=3D"#ff0000">  =20
      491.2625&nbsp;&nbsp;</FONT></TT></TD>
    <TD align=3D"RIGHT"><TT><FONT color=3D"#ff0000">  =20
      980.5104&nbsp;&nbsp;</FONT></TT></TD>
    <TD align=3D"RIGHT"><TT><FONT color=3D"#ff0000">  =20
      980.5113&nbsp;&nbsp;</FONT></TT></TD>
    <TD align=3D"RIGHT" nowrap=3D""><TT><FONT color=3D"#ff0000">   =20
      -0.95&nbsp;</FONT></TT></TD>
    <TD align=3D"RIGHT"><TT><FONT =
color=3D"#ff0000">0&nbsp;&nbsp;</FONT></TT></TD>
    <TD align=3D"RIGHT" nowrap=3D""><TT><FONT=20
      color=3D"#ff0000">(49)&nbsp;</FONT></TT></TD>
    <TD align=3D"RIGHT" nowrap=3D""><TT><FONT=20
      color=3D"#ff0000">0.031&nbsp;</FONT></TT></TD>
    <TD align=3D"RIGHT"><TT><FONT =
color=3D"#ff0000">1&nbsp;&nbsp;</FONT></TT></TD>
    <TD align=3D"RIGHT"><TT><FONT=20
      color=3D"#ff0000">&nbsp;&nbsp;&nbsp;&nbsp;</FONT></TT></TD>
    <TD nowrap=3D""><TT><FONT=20
  color=3D"#ff0000">&nbsp;K.TIVMGASFR.N</FONT></TT></TD></TR>
  <TR>
    <TD align=3D"RIGHT">&nbsp;</TD>
    <TD align=3D"RIGHT"><TT><A onmouseover=3D"activateEl('Q291', event)" =

      onmouseout=3D"clearEl()" =
href=3D"http://admin-pc/mascot/cgi/peptide_view.pl?file=3D..%2Fdata%2F201=
80515%2FF003034.dat&amp;query=3D291&amp;hit=3D1&amp;index=3DKJA22579.1&am=
p;db_idx=3D1&amp;px=3D1&amp;section=3D5&amp;ave_thresh=3D44&amp;_ignoreio=
nsscorebelow=3D-1&amp;report=3D0&amp;_sigthreshold=3D0.05&amp;_msresflags=
=3D1025&amp;_msresflags2=3D258&amp;percolate=3D-1&amp;percolate_rt=3D0&am=
p;_minpeplen=3D7&amp;sessionID=3Dall_secdisabledsession"=20
      target=3D"_blank">291</A>&nbsp;&nbsp;</TT></TD>
    <TD align=3D"RIGHT"><TT><FONT color=3D"#ff0000">  =20
      491.3067&nbsp;&nbsp;</FONT></TT></TD>
    <TD align=3D"RIGHT"><TT><FONT color=3D"#ff0000">  =20
      980.5989&nbsp;&nbsp;</FONT></TT></TD>
    <TD align=3D"RIGHT"><TT><FONT color=3D"#ff0000">  =20
      980.6018&nbsp;&nbsp;</FONT></TT></TD>
    <TD align=3D"RIGHT" nowrap=3D""><TT><FONT color=3D"#ff0000">   =20
      -2.99&nbsp;</FONT></TT></TD>
    <TD align=3D"RIGHT"><TT><FONT =
color=3D"#ff0000">0&nbsp;&nbsp;</FONT></TT></TD>
    <TD align=3D"RIGHT" nowrap=3D""><TT><FONT=20
      color=3D"#ff0000">(44)&nbsp;</FONT></TT></TD>
    <TD align=3D"RIGHT" nowrap=3D""><TT><FONT=20
      color=3D"#ff0000">0.012&nbsp;</FONT></TT></TD>
    <TD align=3D"RIGHT"><TT><FONT =
color=3D"#ff0000">1&nbsp;&nbsp;</FONT></TT></TD>
    <TD align=3D"RIGHT"><TT><FONT=20
      color=3D"#ff0000">&nbsp;&nbsp;&nbsp;&nbsp;</FONT></TT></TD>
    <TD nowrap=3D""><TT><FONT=20
  color=3D"#ff0000">&nbsp;K.EILAIIPGR.V</FONT></TT></TD></TR>
  <TR>
    <TD align=3D"RIGHT">&nbsp;</TD>
    <TD align=3D"RIGHT"><TT><A onmouseover=3D"activateEl('Q294', event)" =

      onmouseout=3D"clearEl()" =
href=3D"http://admin-pc/mascot/cgi/peptide_view.pl?file=3D..%2Fdata%2F201=
80515%2FF003034.dat&amp;query=3D294&amp;hit=3D1&amp;index=3DKJA22579.1&am=
p;db_idx=3D1&amp;px=3D1&amp;section=3D5&amp;ave_thresh=3D44&amp;_ignoreio=
nsscorebelow=3D-1&amp;report=3D0&amp;_sigthreshold=3D0.05&amp;_msresflags=
=3D1025&amp;_msresflags2=3D258&amp;percolate=3D-1&amp;percolate_rt=3D0&am=
p;_minpeplen=3D7&amp;sessionID=3Dall_secdisabledsession"=20
      target=3D"_blank">294</A>&nbsp;&nbsp;</TT></TD>
    <TD align=3D"RIGHT"><TT><FONT color=3D"#ff0000">  =20
      491.3069&nbsp;&nbsp;</FONT></TT></TD>
    <TD align=3D"RIGHT"><TT><FONT color=3D"#ff0000">  =20
      980.5991&nbsp;&nbsp;</FONT></TT></TD>
    <TD align=3D"RIGHT"><TT><FONT color=3D"#ff0000">  =20
      980.6018&nbsp;&nbsp;</FONT></TT></TD>
    <TD align=3D"RIGHT" nowrap=3D""><TT><FONT color=3D"#ff0000">   =20
      -2.74&nbsp;</FONT></TT></TD>
    <TD align=3D"RIGHT"><TT><FONT =
color=3D"#ff0000">0&nbsp;&nbsp;</FONT></TT></TD>
    <TD align=3D"RIGHT" nowrap=3D""><TT><FONT=20
      color=3D"#ff0000">52&nbsp;&nbsp;</FONT></TT></TD>
    <TD align=3D"RIGHT" nowrap=3D""><TT><FONT=20
      color=3D"#ff0000">0.0019&nbsp;</FONT></TT></TD>
    <TD align=3D"RIGHT"><TT><FONT =
color=3D"#ff0000">1&nbsp;&nbsp;</FONT></TT></TD>
    <TD align=3D"RIGHT"><TT><FONT=20
      color=3D"#ff0000">&nbsp;&nbsp;&nbsp;&nbsp;</FONT></TT></TD>
    <TD nowrap=3D""><TT><FONT=20
  color=3D"#ff0000">&nbsp;K.EILAIIPGR.V</FONT></TT></TD></TR>
  <TR>
    <TD align=3D"RIGHT">&nbsp;</TD>
    <TD align=3D"RIGHT"><TT><A onmouseover=3D"activateEl('Q295', event)" =

      onmouseout=3D"clearEl()" =
href=3D"http://admin-pc/mascot/cgi/peptide_view.pl?file=3D..%2Fdata%2F201=
80515%2FF003034.dat&amp;query=3D295&amp;hit=3D1&amp;index=3DKJA22579.1&am=
p;db_idx=3D1&amp;px=3D1&amp;section=3D5&amp;ave_thresh=3D44&amp;_ignoreio=
nsscorebelow=3D-1&amp;report=3D0&amp;_sigthreshold=3D0.05&amp;_msresflags=
=3D1025&amp;_msresflags2=3D258&amp;percolate=3D-1&amp;percolate_rt=3D0&am=
p;_minpeplen=3D7&amp;sessionID=3Dall_secdisabledsession"=20
      target=3D"_blank">295</A>&nbsp;&nbsp;</TT></TD>
    <TD align=3D"RIGHT"><TT><FONT color=3D"#ff0000">  =20
      491.3069&nbsp;&nbsp;</FONT></TT></TD>
    <TD align=3D"RIGHT"><TT><FONT color=3D"#ff0000">  =20
      980.5991&nbsp;&nbsp;</FONT></TT></TD>
    <TD align=3D"RIGHT"><TT><FONT color=3D"#ff0000">  =20
      980.6018&nbsp;&nbsp;</FONT></TT></TD>
    <TD align=3D"RIGHT" nowrap=3D""><TT><FONT color=3D"#ff0000">   =20
      -2.74&nbsp;</FONT></TT></TD>
    <TD align=3D"RIGHT"><TT><FONT =
color=3D"#ff0000">0&nbsp;&nbsp;</FONT></TT></TD>
    <TD align=3D"RIGHT" nowrap=3D""><TT><FONT=20
      color=3D"#ff0000">(47)&nbsp;</FONT></TT></TD>
    <TD align=3D"RIGHT" nowrap=3D""><TT><FONT=20
      color=3D"#ff0000">0.0061&nbsp;</FONT></TT></TD>
    <TD align=3D"RIGHT"><TT><FONT =
color=3D"#ff0000">1&nbsp;&nbsp;</FONT></TT></TD>
    <TD align=3D"RIGHT"><TT><FONT=20
      color=3D"#ff0000">&nbsp;&nbsp;&nbsp;&nbsp;</FONT></TT></TD>
    <TD nowrap=3D""><TT><FONT=20
  color=3D"#ff0000">&nbsp;K.EILAIIPGR.V</FONT></TT></TD></TR>
  <TR>
    <TD align=3D"RIGHT">&nbsp;</TD>
    <TD align=3D"RIGHT"><TT><A onmouseover=3D"activateEl('Q298', event)" =

      onmouseout=3D"clearEl()" =
href=3D"http://admin-pc/mascot/cgi/peptide_view.pl?file=3D..%2Fdata%2F201=
80515%2FF003034.dat&amp;query=3D298&amp;hit=3D1&amp;index=3DKJA22579.1&am=
p;db_idx=3D1&amp;px=3D1&amp;section=3D5&amp;ave_thresh=3D44&amp;_ignoreio=
nsscorebelow=3D-1&amp;report=3D0&amp;_sigthreshold=3D0.05&amp;_msresflags=
=3D1025&amp;_msresflags2=3D258&amp;percolate=3D-1&amp;percolate_rt=3D0&am=
p;_minpeplen=3D7&amp;sessionID=3Dall_secdisabledsession"=20
      target=3D"_blank">298</A>&nbsp;&nbsp;</TT></TD>
    <TD align=3D"RIGHT"><TT><FONT color=3D"#ff0000">  =20
      491.3070&nbsp;&nbsp;</FONT></TT></TD>
    <TD align=3D"RIGHT"><TT><FONT color=3D"#ff0000">  =20
      980.5995&nbsp;&nbsp;</FONT></TT></TD>
    <TD align=3D"RIGHT"><TT><FONT color=3D"#ff0000">  =20
      980.6018&nbsp;&nbsp;</FONT></TT></TD>
    <TD align=3D"RIGHT" nowrap=3D""><TT><FONT color=3D"#ff0000">   =20
      -2.42&nbsp;</FONT></TT></TD>
    <TD align=3D"RIGHT"><TT><FONT =
color=3D"#ff0000">0&nbsp;&nbsp;</FONT></TT></TD>
    <TD align=3D"RIGHT" nowrap=3D""><TT><FONT=20
      color=3D"#ff0000">(42)&nbsp;</FONT></TT></TD>
    <TD align=3D"RIGHT" nowrap=3D""><TT><FONT=20
      color=3D"#ff0000">0.019&nbsp;</FONT></TT></TD>
    <TD align=3D"RIGHT"><TT><FONT =
color=3D"#ff0000">1&nbsp;&nbsp;</FONT></TT></TD>
    <TD align=3D"RIGHT"><TT><FONT=20
      color=3D"#ff0000">&nbsp;&nbsp;&nbsp;&nbsp;</FONT></TT></TD>
    <TD nowrap=3D""><TT><FONT=20
  color=3D"#ff0000">&nbsp;K.EILAIIPGR.V</FONT></TT></TD></TR>
  <TR>
    <TD align=3D"RIGHT">&nbsp;</TD>
    <TD align=3D"RIGHT"><TT><A onmouseover=3D"activateEl('Q300', event)" =

      onmouseout=3D"clearEl()" =
href=3D"http://admin-pc/mascot/cgi/peptide_view.pl?file=3D..%2Fdata%2F201=
80515%2FF003034.dat&amp;query=3D300&amp;hit=3D1&amp;index=3DKJA22579.1&am=
p;db_idx=3D1&amp;px=3D1&amp;section=3D5&amp;ave_thresh=3D44&amp;_ignoreio=
nsscorebelow=3D-1&amp;report=3D0&amp;_sigthreshold=3D0.05&amp;_msresflags=
=3D1025&amp;_msresflags2=3D258&amp;percolate=3D-1&amp;percolate_rt=3D0&am=
p;_minpeplen=3D7&amp;sessionID=3Dall_secdisabledsession"=20
      target=3D"_blank">300</A>&nbsp;&nbsp;</TT></TD>
    <TD align=3D"RIGHT"><TT><FONT color=3D"#ff0000">  =20
      491.3072&nbsp;&nbsp;</FONT></TT></TD>
    <TD align=3D"RIGHT"><TT><FONT color=3D"#ff0000">  =20
      980.5999&nbsp;&nbsp;</FONT></TT></TD>
    <TD align=3D"RIGHT"><TT><FONT color=3D"#ff0000">  =20
      980.6018&nbsp;&nbsp;</FONT></TT></TD>
    <TD align=3D"RIGHT" nowrap=3D""><TT><FONT color=3D"#ff0000">   =20
      -1.99&nbsp;</FONT></TT></TD>
    <TD align=3D"RIGHT"><TT><FONT =
color=3D"#ff0000">0&nbsp;&nbsp;</FONT></TT></TD>
    <TD align=3D"RIGHT" nowrap=3D""><TT><FONT=20
      color=3D"#ff0000">(48)&nbsp;</FONT></TT></TD>
    <TD align=3D"RIGHT" nowrap=3D""><TT><FONT=20
      color=3D"#ff0000">0.0051&nbsp;</FONT></TT></TD>
    <TD align=3D"RIGHT"><TT><FONT =
color=3D"#ff0000">1&nbsp;&nbsp;</FONT></TT></TD>
    <TD align=3D"RIGHT"><TT><FONT=20
      color=3D"#ff0000">&nbsp;&nbsp;&nbsp;&nbsp;</FONT></TT></TD>
    <TD nowrap=3D""><TT><FONT=20
  color=3D"#ff0000">&nbsp;K.EILAIIPGR.V</FONT></TT></TD></TR>
  <TR>
    <TD align=3D"RIGHT">&nbsp;</TD>
    <TD align=3D"RIGHT"><TT><A onmouseover=3D"activateEl('Q306', event)" =

      onmouseout=3D"clearEl()" =
href=3D"http://admin-pc/mascot/cgi/peptide_view.pl?file=3D..%2Fdata%2F201=
80515%2FF003034.dat&amp;query=3D306&amp;hit=3D1&amp;index=3DKJA22579.1&am=
p;db_idx=3D1&amp;px=3D1&amp;section=3D5&amp;ave_thresh=3D44&amp;_ignoreio=
nsscorebelow=3D-1&amp;report=3D0&amp;_sigthreshold=3D0.05&amp;_msresflags=
=3D1025&amp;_msresflags2=3D258&amp;percolate=3D-1&amp;percolate_rt=3D0&am=
p;_minpeplen=3D7&amp;sessionID=3Dall_secdisabledsession"=20
      target=3D"_blank">306</A>&nbsp;&nbsp;</TT></TD>
    <TD align=3D"RIGHT"><TT><FONT color=3D"#ff0000">  =20
      491.3075&nbsp;&nbsp;</FONT></TT></TD>
    <TD align=3D"RIGHT"><TT><FONT color=3D"#ff0000">  =20
      980.6004&nbsp;&nbsp;</FONT></TT></TD>
    <TD align=3D"RIGHT"><TT><FONT color=3D"#ff0000">  =20
      980.6018&nbsp;&nbsp;</FONT></TT></TD>
    <TD align=3D"RIGHT" nowrap=3D""><TT><FONT color=3D"#ff0000">   =20
      -1.42&nbsp;</FONT></TT></TD>
    <TD align=3D"RIGHT"><TT><FONT =
color=3D"#ff0000">0&nbsp;&nbsp;</FONT></TT></TD>
    <TD align=3D"RIGHT" nowrap=3D""><TT><FONT=20
      color=3D"#ff0000">(39)&nbsp;</FONT></TT></TD>
    <TD align=3D"RIGHT" nowrap=3D""><TT><FONT=20
      color=3D"#ff0000">0.031&nbsp;</FONT></TT></TD>
    <TD align=3D"RIGHT"><TT><FONT =
color=3D"#ff0000">1&nbsp;&nbsp;</FONT></TT></TD>
    <TD align=3D"RIGHT"><TT><FONT=20
      color=3D"#ff0000">&nbsp;&nbsp;&nbsp;&nbsp;</FONT></TT></TD>
    <TD nowrap=3D""><TT><FONT=20
  color=3D"#ff0000">&nbsp;K.EILAIIPGR.V</FONT></TT></TD></TR>
  <TR>
    <TD align=3D"RIGHT">&nbsp;</TD>
    <TD align=3D"RIGHT"><TT><A onmouseover=3D"activateEl('Q310', event)" =

      onmouseout=3D"clearEl()" =
href=3D"http://admin-pc/mascot/cgi/peptide_view.pl?file=3D..%2Fdata%2F201=
80515%2FF003034.dat&amp;query=3D310&amp;hit=3D1&amp;index=3DKJA22579.1&am=
p;db_idx=3D1&amp;px=3D1&amp;section=3D5&amp;ave_thresh=3D44&amp;_ignoreio=
nsscorebelow=3D-1&amp;report=3D0&amp;_sigthreshold=3D0.05&amp;_msresflags=
=3D1025&amp;_msresflags2=3D258&amp;percolate=3D-1&amp;percolate_rt=3D0&am=
p;_minpeplen=3D7&amp;sessionID=3Dall_secdisabledsession"=20
      target=3D"_blank">310</A>&nbsp;&nbsp;</TT></TD>
    <TD align=3D"RIGHT"><TT><FONT color=3D"#ff0000">  =20
      491.3076&nbsp;&nbsp;</FONT></TT></TD>
    <TD align=3D"RIGHT"><TT><FONT color=3D"#ff0000">  =20
      980.6006&nbsp;&nbsp;</FONT></TT></TD>
    <TD align=3D"RIGHT"><TT><FONT color=3D"#ff0000">  =20
      980.6018&nbsp;&nbsp;</FONT></TT></TD>
    <TD align=3D"RIGHT" nowrap=3D""><TT><FONT color=3D"#ff0000">   =20
      -1.23&nbsp;</FONT></TT></TD>
    <TD align=3D"RIGHT"><TT><FONT =
color=3D"#ff0000">0&nbsp;&nbsp;</FONT></TT></TD>
    <TD align=3D"RIGHT" nowrap=3D""><TT><FONT=20
      color=3D"#ff0000">(40)&nbsp;</FONT></TT></TD>
    <TD align=3D"RIGHT" nowrap=3D""><TT><FONT=20
      color=3D"#ff0000">0.026&nbsp;</FONT></TT></TD>
    <TD align=3D"RIGHT"><TT><FONT =
color=3D"#ff0000">1&nbsp;&nbsp;</FONT></TT></TD>
    <TD align=3D"RIGHT"><TT><FONT=20
      color=3D"#ff0000">&nbsp;&nbsp;&nbsp;&nbsp;</FONT></TT></TD>
    <TD nowrap=3D""><TT><FONT=20
  color=3D"#ff0000">&nbsp;K.EILAIIPGR.V</FONT></TT></TD></TR>
  <TR>
    <TD align=3D"RIGHT">&nbsp;</TD>
    <TD align=3D"RIGHT"><TT><A onmouseover=3D"activateEl('Q337', event)" =

      onmouseout=3D"clearEl()" =
href=3D"http://admin-pc/mascot/cgi/peptide_view.pl?file=3D..%2Fdata%2F201=
80515%2FF003034.dat&amp;query=3D337&amp;hit=3D1&amp;index=3DKJA22579.1&am=
p;db_idx=3D1&amp;px=3D1&amp;section=3D5&amp;ave_thresh=3D44&amp;_ignoreio=
nsscorebelow=3D-1&amp;report=3D0&amp;_sigthreshold=3D0.05&amp;_msresflags=
=3D1025&amp;_msresflags2=3D258&amp;percolate=3D-1&amp;percolate_rt=3D0&am=
p;_minpeplen=3D7&amp;sessionID=3Dall_secdisabledsession"=20
      target=3D"_blank">337</A>&nbsp;&nbsp;</TT></TD>
    <TD align=3D"RIGHT"><TT><FONT color=3D"#ff0000">  =20
      499.2584&nbsp;&nbsp;</FONT></TT></TD>
    <TD align=3D"RIGHT"><TT><FONT color=3D"#ff0000">  =20
      996.5023&nbsp;&nbsp;</FONT></TT></TD>
    <TD align=3D"RIGHT"><TT><FONT color=3D"#ff0000">  =20
      996.5063&nbsp;&nbsp;</FONT></TT></TD>
    <TD align=3D"RIGHT" nowrap=3D""><TT><FONT color=3D"#ff0000">   =20
      -3.98&nbsp;</FONT></TT></TD>
    <TD align=3D"RIGHT"><TT><FONT =
color=3D"#ff0000">0&nbsp;&nbsp;</FONT></TT></TD>
    <TD align=3D"RIGHT" nowrap=3D""><TT><FONT=20
      color=3D"#ff0000">52&nbsp;&nbsp;</FONT></TT></TD>
    <TD align=3D"RIGHT" nowrap=3D""><TT><FONT=20
      color=3D"#ff0000">0.016&nbsp;</FONT></TT></TD>
    <TD align=3D"RIGHT"><TT><FONT =
color=3D"#ff0000">1&nbsp;&nbsp;</FONT></TT></TD>
    <TD align=3D"RIGHT"><TT><FONT=20
      color=3D"#ff0000">&nbsp;&nbsp;&nbsp;&nbsp;</FONT></TT></TD>
    <TD nowrap=3D""><TT><FONT =
color=3D"#ff0000">&nbsp;K.TIV<U>M</U>GASFR.N +=20
      Oxidation (M)</FONT></TT></TD></TR>
  <TR>
    <TD align=3D"RIGHT">&nbsp;</TD>
    <TD align=3D"RIGHT"><TT><A onmouseover=3D"activateEl('Q450', event)" =

      onmouseout=3D"clearEl()" =
href=3D"http://admin-pc/mascot/cgi/peptide_view.pl?file=3D..%2Fdata%2F201=
80515%2FF003034.dat&amp;query=3D450&amp;hit=3D2&amp;index=3DKJA22579.1&am=
p;db_idx=3D1&amp;px=3D1&amp;section=3D5&amp;ave_thresh=3D44&amp;_ignoreio=
nsscorebelow=3D-1&amp;report=3D0&amp;_sigthreshold=3D0.05&amp;_msresflags=
=3D1025&amp;_msresflags2=3D258&amp;percolate=3D-1&amp;percolate_rt=3D0&am=
p;_minpeplen=3D7&amp;sessionID=3Dall_secdisabledsession"=20
      target=3D"_blank">450</A>&nbsp;&nbsp;</TT></TD>
    <TD align=3D"RIGHT"><TT><FONT color=3D"#ff0000">  =20
      519.7760&nbsp;&nbsp;</FONT></TT></TD>
    <TD align=3D"RIGHT"><TT><FONT color=3D"#ff0000"> =20
      1037.5374&nbsp;&nbsp;</FONT></TT></TD>
    <TD align=3D"RIGHT"><TT><FONT color=3D"#ff0000"> =20
      1037.5393&nbsp;&nbsp;</FONT></TT></TD>
    <TD align=3D"RIGHT" nowrap=3D""><TT><FONT color=3D"#ff0000">   =20
      -1.79&nbsp;</FONT></TT></TD>
    <TD align=3D"RIGHT"><TT><FONT =
color=3D"#ff0000">1&nbsp;&nbsp;</FONT></TT></TD>
    <TD align=3D"RIGHT" nowrap=3D""><TT><FONT=20
      color=3D"#ff0000">48&nbsp;&nbsp;</FONT></TT></TD>
    <TD align=3D"RIGHT" nowrap=3D""><TT><FONT=20
      color=3D"#ff0000">0.026&nbsp;</FONT></TT></TD>
    <TD align=3D"RIGHT"><TT><FONT =
color=3D"#ff0000">1&nbsp;&nbsp;</FONT></TT></TD>
    <TD align=3D"RIGHT"><TT><FONT=20
      color=3D"#ff0000">&nbsp;&nbsp;&nbsp;&nbsp;</FONT></TT></TD>
    <TD nowrap=3D""><TT><FONT=20
  color=3D"#ff0000">&nbsp;R.LSFDKEATK.A</FONT></TT></TD></TR>
  <TR>
    <TD align=3D"RIGHT">&nbsp;</TD>
    <TD align=3D"RIGHT"><TT><A onmouseover=3D"activateEl('Q793', event)" =

      onmouseout=3D"clearEl()" =
href=3D"http://admin-pc/mascot/cgi/peptide_view.pl?file=3D..%2Fdata%2F201=
80515%2FF003034.dat&amp;query=3D793&amp;hit=3D2&amp;index=3DKJA22579.1&am=
p;db_idx=3D1&amp;px=3D1&amp;section=3D5&amp;ave_thresh=3D44&amp;_ignoreio=
nsscorebelow=3D-1&amp;report=3D0&amp;_sigthreshold=3D0.05&amp;_msresflags=
=3D1025&amp;_msresflags2=3D258&amp;percolate=3D-1&amp;percolate_rt=3D0&am=
p;_minpeplen=3D7&amp;sessionID=3Dall_secdisabledsession"=20
      target=3D"_blank">793</A>&nbsp;&nbsp;</TT></TD>
    <TD align=3D"RIGHT"><TT><FONT color=3D"#ff0000">  =20
      667.8804&nbsp;&nbsp;</FONT></TT></TD>
    <TD align=3D"RIGHT"><TT><FONT color=3D"#ff0000"> =20
      1333.7462&nbsp;&nbsp;</FONT></TT></TD>
    <TD align=3D"RIGHT"><TT><FONT color=3D"#ff0000"> =20
      1333.7493&nbsp;&nbsp;</FONT></TT></TD>
    <TD align=3D"RIGHT" nowrap=3D""><TT><FONT color=3D"#ff0000">   =20
      -2.32&nbsp;</FONT></TT></TD>
    <TD align=3D"RIGHT"><TT><FONT =
color=3D"#ff0000">0&nbsp;&nbsp;</FONT></TT></TD>
    <TD align=3D"RIGHT" nowrap=3D""><TT><FONT=20
      color=3D"#ff0000">64&nbsp;&nbsp;</FONT></TT></TD>
    <TD align=3D"RIGHT" nowrap=3D""><TT><FONT=20
      color=3D"#ff0000">0.00036&nbsp;</FONT></TT></TD>
    <TD align=3D"RIGHT"><TT><FONT =
color=3D"#ff0000">1&nbsp;&nbsp;</FONT></TT></TD>
    <TD align=3D"RIGHT"><TT><FONT=20
      color=3D"#ff0000">&nbsp;&nbsp;&nbsp;&nbsp;</FONT></TT></TD>
    <TD nowrap=3D""><TT><FONT=20
    color=3D"#ff0000">&nbsp;K.ELIALYESVGIK.K</FONT></TT></TD></TR>
  <TR>
    <TD align=3D"RIGHT">&nbsp;</TD>
    <TD align=3D"RIGHT"><TT><A onmouseover=3D"activateEl('Q938', event)" =

      onmouseout=3D"clearEl()" =
href=3D"http://admin-pc/mascot/cgi/peptide_view.pl?file=3D..%2Fdata%2F201=
80515%2FF003034.dat&amp;query=3D938&amp;hit=3D2&amp;index=3DKJA22579.1&am=
p;db_idx=3D1&amp;px=3D1&amp;section=3D5&amp;ave_thresh=3D44&amp;_ignoreio=
nsscorebelow=3D-1&amp;report=3D0&amp;_sigthreshold=3D0.05&amp;_msresflags=
=3D1025&amp;_msresflags2=3D258&amp;percolate=3D-1&amp;percolate_rt=3D0&am=
p;_minpeplen=3D7&amp;sessionID=3Dall_secdisabledsession"=20
      target=3D"_blank">938</A>&nbsp;&nbsp;</TT></TD>
    <TD align=3D"RIGHT"><TT><FONT color=3D"#ff0000">  =20
      731.9270&nbsp;&nbsp;</FONT></TT></TD>
    <TD align=3D"RIGHT"><TT><FONT color=3D"#ff0000"> =20
      1461.8394&nbsp;&nbsp;</FONT></TT></TD>
    <TD align=3D"RIGHT"><TT><FONT color=3D"#ff0000"> =20
      1461.8442&nbsp;&nbsp;</FONT></TT></TD>
    <TD align=3D"RIGHT" nowrap=3D""><TT><FONT color=3D"#ff0000">   =20
      -3.28&nbsp;</FONT></TT></TD>
    <TD align=3D"RIGHT"><TT><FONT =
color=3D"#ff0000">1&nbsp;&nbsp;</FONT></TT></TD>
    <TD align=3D"RIGHT" nowrap=3D""><TT><FONT=20
      color=3D"#ff0000">(62)&nbsp;</FONT></TT></TD>
    <TD align=3D"RIGHT" nowrap=3D""><TT><FONT=20
      color=3D"#ff0000">0.00031&nbsp;</FONT></TT></TD>
    <TD align=3D"RIGHT"><TT><FONT =
color=3D"#ff0000">1&nbsp;&nbsp;</FONT></TT></TD>
    <TD align=3D"RIGHT"><TT><FONT=20
      color=3D"#ff0000">&nbsp;&nbsp;&nbsp;&nbsp;</FONT></TT></TD>
    <TD nowrap=3D""><TT><FONT=20
    color=3D"#ff0000">&nbsp;K.ELIALYESVGIKK.D</FONT></TT></TD></TR>
  <TR>
    <TD align=3D"RIGHT">&nbsp;</TD>
    <TD align=3D"RIGHT"><TT><A onmouseover=3D"activateEl('Q939', event)" =

      onmouseout=3D"clearEl()" =
href=3D"http://admin-pc/mascot/cgi/peptide_view.pl?file=3D..%2Fdata%2F201=
80515%2FF003034.dat&amp;query=3D939&amp;hit=3D2&amp;index=3DKJA22579.1&am=
p;db_idx=3D1&amp;px=3D1&amp;section=3D5&amp;ave_thresh=3D44&amp;_ignoreio=
nsscorebelow=3D-1&amp;report=3D0&amp;_sigthreshold=3D0.05&amp;_msresflags=
=3D1025&amp;_msresflags2=3D258&amp;percolate=3D-1&amp;percolate_rt=3D0&am=
p;_minpeplen=3D7&amp;sessionID=3Dall_secdisabledsession"=20
      target=3D"_blank">939</A>&nbsp;&nbsp;</TT></TD>
    <TD align=3D"RIGHT"><TT><FONT color=3D"#ff0000">  =20
      731.9279&nbsp;&nbsp;</FONT></TT></TD>
    <TD align=3D"RIGHT"><TT><FONT color=3D"#ff0000"> =20
      1461.8413&nbsp;&nbsp;</FONT></TT></TD>
    <TD align=3D"RIGHT"><TT><FONT color=3D"#ff0000"> =20
      1461.8442&nbsp;&nbsp;</FONT></TT></TD>
    <TD align=3D"RIGHT" nowrap=3D""><TT><FONT color=3D"#ff0000">   =20
      -2.02&nbsp;</FONT></TT></TD>
    <TD align=3D"RIGHT"><TT><FONT =
color=3D"#ff0000">1&nbsp;&nbsp;</FONT></TT></TD>
    <TD align=3D"RIGHT" nowrap=3D""><TT><FONT=20
      color=3D"#ff0000">63&nbsp;&nbsp;</FONT></TT></TD>
    <TD align=3D"RIGHT" nowrap=3D""><TT><FONT=20
      color=3D"#ff0000">0.00026&nbsp;</FONT></TT></TD>
    <TD align=3D"RIGHT"><TT><FONT =
color=3D"#ff0000">1&nbsp;&nbsp;</FONT></TT></TD>
    <TD align=3D"RIGHT"><TT><FONT=20
      color=3D"#ff0000">&nbsp;&nbsp;&nbsp;&nbsp;</FONT></TT></TD>
    <TD nowrap=3D""><TT><FONT=20
    color=3D"#ff0000">&nbsp;K.ELIALYESVGIKK.D</FONT></TT></TD></TR>
  <TR>
    <TD align=3D"RIGHT">&nbsp;</TD>
    <TD align=3D"RIGHT"><TT><A onmouseover=3D"activateEl('Q1011', =
event)"=20
      onmouseout=3D"clearEl()" =
href=3D"http://admin-pc/mascot/cgi/peptide_view.pl?file=3D..%2Fdata%2F201=
80515%2FF003034.dat&amp;query=3D1011&amp;hit=3D1&amp;index=3DKJA22579.1&a=
mp;db_idx=3D1&amp;px=3D1&amp;section=3D5&amp;ave_thresh=3D44&amp;_ignorei=
onsscorebelow=3D-1&amp;report=3D0&amp;_sigthreshold=3D0.05&amp;_msresflag=
s=3D1025&amp;_msresflags2=3D258&amp;percolate=3D-1&amp;percolate_rt=3D0&a=
mp;_minpeplen=3D7&amp;sessionID=3Dall_secdisabledsession"=20
      target=3D"_blank">1011</A>&nbsp;&nbsp;</TT></TD>
    <TD align=3D"RIGHT"><TT><FONT color=3D"#ff0000">  =20
      511.9665&nbsp;&nbsp;</FONT></TT></TD>
    <TD align=3D"RIGHT"><TT><FONT color=3D"#ff0000"> =20
      1532.8778&nbsp;&nbsp;</FONT></TT></TD>
    <TD align=3D"RIGHT"><TT><FONT color=3D"#ff0000"> =20
      1532.8813&nbsp;&nbsp;</FONT></TT></TD>
    <TD align=3D"RIGHT" nowrap=3D""><TT><FONT color=3D"#ff0000">   =20
      -2.30&nbsp;</FONT></TT></TD>
    <TD align=3D"RIGHT"><TT><FONT =
color=3D"#ff0000">1&nbsp;&nbsp;</FONT></TT></TD>
    <TD align=3D"RIGHT" nowrap=3D""><TT><FONT=20
      color=3D"#ff0000">56&nbsp;&nbsp;</FONT></TT></TD>
    <TD align=3D"RIGHT" nowrap=3D""><TT><FONT=20
      color=3D"#ff0000">0.0012&nbsp;</FONT></TT></TD>
    <TD align=3D"RIGHT"><TT><FONT =
color=3D"#ff0000">1&nbsp;&nbsp;</FONT></TT></TD>
    <TD align=3D"RIGHT"><TT><FONT=20
      color=3D"#ff0000">&nbsp;&nbsp;&nbsp;&nbsp;</FONT></TT></TD>
    <TD nowrap=3D""><TT><FONT=20
      color=3D"#ff0000">&nbsp;K.AKELIALYESVGIK.K</FONT></TT></TD></TR>
  <TR>
    <TD align=3D"RIGHT"><INPUT name=3D"QUE" type=3D"checkbox" =
checked=3D"" value=3D"2043.113368 from(1022.563960,2+) =
intensity(51497.8984) =
title(File%3a%20%22D%3a%5cLC%2dMS%20Data%5cRaw%20file%5c180509%5c180509_%=
28051%29_IN20%2eraw%22%3b%20SpectrumID%3a%20%221249%22%3b%20scans%3a%20%2=
21836%22) rtinseconds(1486) scans(1836) index(1244) query(1329)"></TD>
    <TD align=3D"RIGHT"><TT><A onmouseover=3D"activateEl('Q1329', =
event)"=20
      onmouseout=3D"clearEl()" =
href=3D"http://admin-pc/mascot/cgi/peptide_view.pl?file=3D..%2Fdata%2F201=
80515%2FF003034.dat&amp;query=3D1329&amp;hit=3D1&amp;index=3DKJA22579.1&a=
mp;db_idx=3D1&amp;px=3D1&amp;section=3D5&amp;ave_thresh=3D44&amp;_ignorei=
onsscorebelow=3D-1&amp;report=3D0&amp;_sigthreshold=3D0.05&amp;_msresflag=
s=3D1025&amp;_msresflags2=3D258&amp;percolate=3D-1&amp;percolate_rt=3D0&a=
mp;_minpeplen=3D7&amp;sessionID=3Dall_secdisabledsession"=20
      target=3D"_blank">1329</A>&nbsp;&nbsp;</TT></TD>
    <TD align=3D"RIGHT"><TT><FONT color=3D"#ff0000"><B> =20
      1022.5640&nbsp;&nbsp;</B></FONT></TT></TD>
    <TD align=3D"RIGHT"><TT><FONT color=3D"#ff0000"><B> =20
      2043.1134&nbsp;&nbsp;</B></FONT></TT></TD>
    <TD align=3D"RIGHT"><TT><FONT color=3D"#ff0000"><B> =20
      2043.1140&nbsp;&nbsp;</B></FONT></TT></TD>
    <TD align=3D"RIGHT" nowrap=3D""><TT><FONT color=3D"#ff0000"><B>   =20
      -0.29&nbsp;</B></FONT></TT></TD>
    <TD align=3D"RIGHT"><TT><FONT=20
      color=3D"#ff0000"><B>0&nbsp;&nbsp;</B></FONT></TT></TD>
    <TD align=3D"RIGHT" nowrap=3D""><TT><FONT=20
      color=3D"#ff0000"><B>(47)&nbsp;</B></FONT></TT></TD>
    <TD align=3D"RIGHT" nowrap=3D""><TT><FONT=20
      color=3D"#ff0000"><B>0.015&nbsp;</B></FONT></TT></TD>
    <TD align=3D"RIGHT"><TT><FONT=20
      color=3D"#ff0000"><B>1&nbsp;&nbsp;</B></FONT></TT></TD>
    <TD align=3D"RIGHT"><TT><FONT=20
      color=3D"#ff0000"><B>U&nbsp;&nbsp;&nbsp;</B></FONT></TT></TD>
    <TD nowrap=3D""><TT><FONT=20
      =
color=3D"#ff0000"><B>&nbsp;K.ALAGVDFLTISPNLLEELK.K</B></FONT></TT></TD></=
TR>
  <TR>
    <TD align=3D"RIGHT"><INPUT name=3D"QUE" type=3D"checkbox" =
checked=3D"" value=3D"2043.114228 from(1022.564390,2+) =
intensity(57401.6680) =
title(File%3a%20%22D%3a%5cLC%2dMS%20Data%5cRaw%20file%5c180509%5c180509_%=
28051%29_IN20%2eraw%22%3b%20SpectrumID%3a%20%221322%22%3b%20scans%3a%20%2=
21921%22) rtinseconds(1554) scans(1921) index(1317) query(1330)"></TD>
    <TD align=3D"RIGHT"><TT><A onmouseover=3D"activateEl('Q1330', =
event)"=20
      onmouseout=3D"clearEl()" =
href=3D"http://admin-pc/mascot/cgi/peptide_view.pl?file=3D..%2Fdata%2F201=
80515%2FF003034.dat&amp;query=3D1330&amp;hit=3D1&amp;index=3DKJA22579.1&a=
mp;db_idx=3D1&amp;px=3D1&amp;section=3D5&amp;ave_thresh=3D44&amp;_ignorei=
onsscorebelow=3D-1&amp;report=3D0&amp;_sigthreshold=3D0.05&amp;_msresflag=
s=3D1025&amp;_msresflags2=3D258&amp;percolate=3D-1&amp;percolate_rt=3D0&a=
mp;_minpeplen=3D7&amp;sessionID=3Dall_secdisabledsession"=20
      target=3D"_blank">1330</A>&nbsp;&nbsp;</TT></TD>
    <TD align=3D"RIGHT"><TT><FONT color=3D"#ff0000"><B> =20
      1022.5644&nbsp;&nbsp;</B></FONT></TT></TD>
    <TD align=3D"RIGHT"><TT><FONT color=3D"#ff0000"><B> =20
      2043.1142&nbsp;&nbsp;</B></FONT></TT></TD>
    <TD align=3D"RIGHT"><TT><FONT color=3D"#ff0000"><B> =20
      2043.1140&nbsp;&nbsp;</B></FONT></TT></TD>
    <TD align=3D"RIGHT" nowrap=3D""><TT><FONT color=3D"#ff0000"><B>    =20
      0.13&nbsp;</B></FONT></TT></TD>
    <TD align=3D"RIGHT"><TT><FONT=20
      color=3D"#ff0000"><B>0&nbsp;&nbsp;</B></FONT></TT></TD>
    <TD align=3D"RIGHT" nowrap=3D""><TT><FONT=20
      color=3D"#ff0000"><B>60&nbsp;&nbsp;</B></FONT></TT></TD>
    <TD align=3D"RIGHT" nowrap=3D""><TT><FONT=20
      color=3D"#ff0000"><B>0.00068&nbsp;</B></FONT></TT></TD>
    <TD align=3D"RIGHT"><TT><FONT=20
      color=3D"#ff0000"><B>1&nbsp;&nbsp;</B></FONT></TT></TD>
    <TD align=3D"RIGHT"><TT><FONT=20
      color=3D"#ff0000"><B>U&nbsp;&nbsp;&nbsp;</B></FONT></TT></TD>
    <TD nowrap=3D""><TT><FONT=20
      =
color=3D"#ff0000"><B>&nbsp;K.ALAGVDFLTISPNLLEELK.K</B></FONT></TT></TD></=
TR>
  <TR>
    <TD align=3D"RIGHT"><INPUT name=3D"QUE" type=3D"checkbox" =
checked=3D"" value=3D"2043.114848 from(1022.564700,2+) =
intensity(391497.6875) =
title(File%3a%20%22D%3a%5cLC%2dMS%20Data%5cRaw%20file%5c180509%5c180509_%=
28051%29_IN20%2eraw%22%3b%20SpectrumID%3a%20%221285%22%3b%20scans%3a%20%2=
21878%22) rtinseconds(1519) scans(1878) index(1280) query(1331)"></TD>
    <TD align=3D"RIGHT"><TT><A onmouseover=3D"activateEl('Q1331', =
event)"=20
      onmouseout=3D"clearEl()" =
href=3D"http://admin-pc/mascot/cgi/peptide_view.pl?file=3D..%2Fdata%2F201=
80515%2FF003034.dat&amp;query=3D1331&amp;hit=3D1&amp;index=3DKJA22579.1&a=
mp;db_idx=3D1&amp;px=3D1&amp;section=3D5&amp;ave_thresh=3D44&amp;_ignorei=
onsscorebelow=3D-1&amp;report=3D0&amp;_sigthreshold=3D0.05&amp;_msresflag=
s=3D1025&amp;_msresflags2=3D258&amp;percolate=3D-1&amp;percolate_rt=3D0&a=
mp;_minpeplen=3D7&amp;sessionID=3Dall_secdisabledsession"=20
      target=3D"_blank">1331</A>&nbsp;&nbsp;</TT></TD>
    <TD align=3D"RIGHT"><TT><FONT color=3D"#ff0000"><B> =20
      1022.5647&nbsp;&nbsp;</B></FONT></TT></TD>
    <TD align=3D"RIGHT"><TT><FONT color=3D"#ff0000"><B> =20
      2043.1148&nbsp;&nbsp;</B></FONT></TT></TD>
    <TD align=3D"RIGHT"><TT><FONT color=3D"#ff0000"><B> =20
      2043.1140&nbsp;&nbsp;</B></FONT></TT></TD>
    <TD align=3D"RIGHT" nowrap=3D""><TT><FONT color=3D"#ff0000"><B>    =20
      0.44&nbsp;</B></FONT></TT></TD>
    <TD align=3D"RIGHT"><TT><FONT=20
      color=3D"#ff0000"><B>0&nbsp;&nbsp;</B></FONT></TT></TD>
    <TD align=3D"RIGHT" nowrap=3D""><TT><FONT=20
      color=3D"#ff0000"><B>(58)&nbsp;</B></FONT></TT></TD>
    <TD align=3D"RIGHT" nowrap=3D""><TT><FONT=20
      color=3D"#ff0000"><B>0.001&nbsp;</B></FONT></TT></TD>
    <TD align=3D"RIGHT"><TT><FONT=20
      color=3D"#ff0000"><B>1&nbsp;&nbsp;</B></FONT></TT></TD>
    <TD align=3D"RIGHT"><TT><FONT=20
      color=3D"#ff0000"><B>U&nbsp;&nbsp;&nbsp;</B></FONT></TT></TD>
    <TD nowrap=3D""><TT><FONT=20
      =
color=3D"#ff0000"><B>&nbsp;K.ALAGVDFLTISPNLLEELK.K</B></FONT></TT></TD></=
TR>
  <TR>
    <TD align=3D"RIGHT"><INPUT name=3D"QUE" type=3D"checkbox" =
checked=3D"" value=3D"2171.202488 from(1086.608520,2+) =
intensity(872055.0000) =
title(File%3a%20%22D%3a%5cLC%2dMS%20Data%5cRaw%20file%5c180509%5c180509_%=
28051%29_IN20%2eraw%22%3b%20SpectrumID%3a%20%221149%22%3b%20scans%3a%20%2=
21719%22) rtinseconds(1394) scans(1719) index(1144) query(1405)"></TD>
    <TD align=3D"RIGHT"><TT><A onmouseover=3D"activateEl('Q1405', =
event)"=20
      onmouseout=3D"clearEl()" =
href=3D"http://admin-pc/mascot/cgi/peptide_view.pl?file=3D..%2Fdata%2F201=
80515%2FF003034.dat&amp;query=3D1405&amp;hit=3D1&amp;index=3DKJA22579.1&a=
mp;db_idx=3D1&amp;px=3D1&amp;section=3D5&amp;ave_thresh=3D44&amp;_ignorei=
onsscorebelow=3D-1&amp;report=3D0&amp;_sigthreshold=3D0.05&amp;_msresflag=
s=3D1025&amp;_msresflags2=3D258&amp;percolate=3D-1&amp;percolate_rt=3D0&a=
mp;_minpeplen=3D7&amp;sessionID=3Dall_secdisabledsession"=20
      target=3D"_blank">1405</A>&nbsp;&nbsp;</TT></TD>
    <TD align=3D"RIGHT"><TT><FONT color=3D"#ff0000"><B> =20
      1086.6085&nbsp;&nbsp;</B></FONT></TT></TD>
    <TD align=3D"RIGHT"><TT><FONT color=3D"#ff0000"><B> =20
      2171.2025&nbsp;&nbsp;</B></FONT></TT></TD>
    <TD align=3D"RIGHT"><TT><FONT color=3D"#ff0000"><B> =20
      2171.2089&nbsp;&nbsp;</B></FONT></TT></TD>
    <TD align=3D"RIGHT" nowrap=3D""><TT><FONT color=3D"#ff0000"><B>   =20
      -2.96&nbsp;</B></FONT></TT></TD>
    <TD align=3D"RIGHT"><TT><FONT=20
      color=3D"#ff0000"><B>1&nbsp;&nbsp;</B></FONT></TT></TD>
    <TD align=3D"RIGHT" nowrap=3D""><TT><FONT=20
      color=3D"#ff0000"><B>(70)&nbsp;</B></FONT></TT></TD>
    <TD align=3D"RIGHT" nowrap=3D""><TT><FONT=20
      color=3D"#ff0000"><B>4.9e-005&nbsp;</B></FONT></TT></TD>
    <TD align=3D"RIGHT"><TT><FONT=20
      color=3D"#ff0000"><B>1&nbsp;&nbsp;</B></FONT></TT></TD>
    <TD align=3D"RIGHT"><TT><FONT=20
      color=3D"#ff0000"><B>U&nbsp;&nbsp;&nbsp;</B></FONT></TT></TD>
    <TD nowrap=3D""><TT><FONT=20
      =
color=3D"#ff0000"><B>&nbsp;K.ALAGVDFLTISPNLLEELKK.S</B></FONT></TT></TD><=
/TR>
  <TR>
    <TD align=3D"RIGHT"><INPUT name=3D"QUE" type=3D"checkbox" =
checked=3D"" value=3D"2171.205908 from(1086.610230,2+) =
intensity(1631674.3750) =
title(File%3a%20%22D%3a%5cLC%2dMS%20Data%5cRaw%20file%5c180509%5c180509_%=
28051%29_IN20%2eraw%22%3b%20SpectrumID%3a%20%221185%22%3b%20scans%3a%20%2=
21761%22) rtinseconds(1427) scans(1761) index(1180) query(1412)"></TD>
    <TD align=3D"RIGHT"><TT><A onmouseover=3D"activateEl('Q1412', =
event)"=20
      onmouseout=3D"clearEl()" =
href=3D"http://admin-pc/mascot/cgi/peptide_view.pl?file=3D..%2Fdata%2F201=
80515%2FF003034.dat&amp;query=3D1412&amp;hit=3D1&amp;index=3DKJA22579.1&a=
mp;db_idx=3D1&amp;px=3D1&amp;section=3D5&amp;ave_thresh=3D44&amp;_ignorei=
onsscorebelow=3D-1&amp;report=3D0&amp;_sigthreshold=3D0.05&amp;_msresflag=
s=3D1025&amp;_msresflags2=3D258&amp;percolate=3D-1&amp;percolate_rt=3D0&a=
mp;_minpeplen=3D7&amp;sessionID=3Dall_secdisabledsession"=20
      target=3D"_blank">1412</A>&nbsp;&nbsp;</TT></TD>
    <TD align=3D"RIGHT"><TT><FONT color=3D"#ff0000"><B> =20
      1086.6102&nbsp;&nbsp;</B></FONT></TT></TD>
    <TD align=3D"RIGHT"><TT><FONT color=3D"#ff0000"><B> =20
      2171.2059&nbsp;&nbsp;</B></FONT></TT></TD>
    <TD align=3D"RIGHT"><TT><FONT color=3D"#ff0000"><B> =20
      2171.2089&nbsp;&nbsp;</B></FONT></TT></TD>
    <TD align=3D"RIGHT" nowrap=3D""><TT><FONT color=3D"#ff0000"><B>   =20
      -1.38&nbsp;</B></FONT></TT></TD>
    <TD align=3D"RIGHT"><TT><FONT=20
      color=3D"#ff0000"><B>1&nbsp;&nbsp;</B></FONT></TT></TD>
    <TD align=3D"RIGHT" nowrap=3D""><TT><FONT=20
      color=3D"#ff0000"><B>75&nbsp;&nbsp;</B></FONT></TT></TD>
    <TD align=3D"RIGHT" nowrap=3D""><TT><FONT=20
      color=3D"#ff0000"><B>1.2e-005&nbsp;</B></FONT></TT></TD>
    <TD align=3D"RIGHT"><TT><FONT=20
      color=3D"#ff0000"><B>1&nbsp;&nbsp;</B></FONT></TT></TD>
    <TD align=3D"RIGHT"><TT><FONT=20
      color=3D"#ff0000"><B>U&nbsp;&nbsp;&nbsp;</B></FONT></TT></TD>
    <TD nowrap=3D""><TT><FONT=20
      =
color=3D"#ff0000"><B>&nbsp;K.ALAGVDFLTISPNLLEELKK.S</B></FONT></TT></TD><=
/TR>
  <TR>
    <TD align=3D"RIGHT"><INPUT name=3D"QUE" type=3D"checkbox" =
checked=3D"" value=3D"2171.211028 from(1086.612790,2+) =
intensity(387219.4063) =
title(File%3a%20%22D%3a%5cLC%2dMS%20Data%5cRaw%20file%5c180509%5c180509_%=
28051%29_IN20%2eraw%22%3b%20SpectrumID%3a%20%221221%22%3b%20scans%3a%20%2=
21803%22) rtinseconds(1460) scans(1803) index(1216) query(1425)"></TD>
    <TD align=3D"RIGHT"><TT><A onmouseover=3D"activateEl('Q1425', =
event)"=20
      onmouseout=3D"clearEl()" =
href=3D"http://admin-pc/mascot/cgi/peptide_view.pl?file=3D..%2Fdata%2F201=
80515%2FF003034.dat&amp;query=3D1425&amp;hit=3D1&amp;index=3DKJA22579.1&a=
mp;db_idx=3D1&amp;px=3D1&amp;section=3D5&amp;ave_thresh=3D44&amp;_ignorei=
onsscorebelow=3D-1&amp;report=3D0&amp;_sigthreshold=3D0.05&amp;_msresflag=
s=3D1025&amp;_msresflags2=3D258&amp;percolate=3D-1&amp;percolate_rt=3D0&a=
mp;_minpeplen=3D7&amp;sessionID=3Dall_secdisabledsession"=20
      target=3D"_blank">1425</A>&nbsp;&nbsp;</TT></TD>
    <TD align=3D"RIGHT"><TT><FONT color=3D"#ff0000"><B> =20
      1086.6128&nbsp;&nbsp;</B></FONT></TT></TD>
    <TD align=3D"RIGHT"><TT><FONT color=3D"#ff0000"><B> =20
      2171.2110&nbsp;&nbsp;</B></FONT></TT></TD>
    <TD align=3D"RIGHT"><TT><FONT color=3D"#ff0000"><B> =20
      2171.2089&nbsp;&nbsp;</B></FONT></TT></TD>
    <TD align=3D"RIGHT" nowrap=3D""><TT><FONT color=3D"#ff0000"><B>    =20
      0.98&nbsp;</B></FONT></TT></TD>
    <TD align=3D"RIGHT"><TT><FONT=20
      color=3D"#ff0000"><B>1&nbsp;&nbsp;</B></FONT></TT></TD>
    <TD align=3D"RIGHT" nowrap=3D""><TT><FONT=20
      color=3D"#ff0000"><B>(54)&nbsp;</B></FONT></TT></TD>
    <TD align=3D"RIGHT" nowrap=3D""><TT><FONT=20
      color=3D"#ff0000"><B>0.0013&nbsp;</B></FONT></TT></TD>
    <TD align=3D"RIGHT"><TT><FONT=20
      color=3D"#ff0000"><B>1&nbsp;&nbsp;</B></FONT></TT></TD>
    <TD align=3D"RIGHT"><TT><FONT=20
      color=3D"#ff0000"><B>U&nbsp;&nbsp;&nbsp;</B></FONT></TT></TD>
    <TD nowrap=3D""><TT><FONT=20
      =
color=3D"#ff0000"><B>&nbsp;K.ALAGVDFLTISPNLLEELKK.S</B></FONT></TT></TD><=
/TR>
  <TR>
    <TD align=3D"RIGHT"><INPUT name=3D"QUE" type=3D"checkbox" =
checked=3D"" value=3D"2171.211528 from(1086.613040,2+) =
intensity(30360.1895) =
title(File%3a%20%22D%3a%5cLC%2dMS%20Data%5cRaw%20file%5c180509%5c180509_%=
28051%29_IN20%2eraw%22%3b%20SpectrumID%3a%20%221454%22%3b%20scans%3a%20%2=
22075%22) rtinseconds(1678) scans(2075) index(1449) query(1426)"></TD>
    <TD align=3D"RIGHT"><TT><A onmouseover=3D"activateEl('Q1426', =
event)"=20
      onmouseout=3D"clearEl()" =
href=3D"http://admin-pc/mascot/cgi/peptide_view.pl?file=3D..%2Fdata%2F201=
80515%2FF003034.dat&amp;query=3D1426&amp;hit=3D1&amp;index=3DKJA22579.1&a=
mp;db_idx=3D1&amp;px=3D1&amp;section=3D5&amp;ave_thresh=3D44&amp;_ignorei=
onsscorebelow=3D-1&amp;report=3D0&amp;_sigthreshold=3D0.05&amp;_msresflag=
s=3D1025&amp;_msresflags2=3D258&amp;percolate=3D-1&amp;percolate_rt=3D0&a=
mp;_minpeplen=3D7&amp;sessionID=3Dall_secdisabledsession"=20
      target=3D"_blank">1426</A>&nbsp;&nbsp;</TT></TD>
    <TD align=3D"RIGHT"><TT><FONT color=3D"#ff0000"><B> =20
      1086.6130&nbsp;&nbsp;</B></FONT></TT></TD>
    <TD align=3D"RIGHT"><TT><FONT color=3D"#ff0000"><B> =20
      2171.2115&nbsp;&nbsp;</B></FONT></TT></TD>
    <TD align=3D"RIGHT"><TT><FONT color=3D"#ff0000"><B> =20
      2171.2089&nbsp;&nbsp;</B></FONT></TT></TD>
    <TD align=3D"RIGHT" nowrap=3D""><TT><FONT color=3D"#ff0000"><B>    =20
      1.21&nbsp;</B></FONT></TT></TD>
    <TD align=3D"RIGHT"><TT><FONT=20
      color=3D"#ff0000"><B>1&nbsp;&nbsp;</B></FONT></TT></TD>
    <TD align=3D"RIGHT" nowrap=3D""><TT><FONT=20
      color=3D"#ff0000"><B>(39)&nbsp;</B></FONT></TT></TD>
    <TD align=3D"RIGHT" nowrap=3D""><TT><FONT=20
      color=3D"#ff0000"><B>0.043&nbsp;</B></FONT></TT></TD>
    <TD align=3D"RIGHT"><TT><FONT=20
      color=3D"#ff0000"><B>1&nbsp;&nbsp;</B></FONT></TT></TD>
    <TD align=3D"RIGHT"><TT><FONT=20
      color=3D"#ff0000"><B>U&nbsp;&nbsp;&nbsp;</B></FONT></TT></TD>
    <TD nowrap=3D""><TT><FONT=20
      =
color=3D"#ff0000"><B>&nbsp;K.ALAGVDFLTISPNLLEELKK.S</B></FONT></TT></TD><=
/TR>
  <TR>
    <TD align=3D"RIGHT"><INPUT name=3D"QUE" type=3D"checkbox" =
checked=3D"" value=3D"2171.212008 from(1086.613280,2+) =
intensity(297014.8438) =
title(File%3a%20%22D%3a%5cLC%2dMS%20Data%5cRaw%20file%5c180509%5c180509_%=
28051%29_IN20%2eraw%22%3b%20SpectrumID%3a%20%221257%22%3b%20scans%3a%20%2=
21845%22) rtinseconds(1494) scans(1845) index(1252) query(1427)"></TD>
    <TD align=3D"RIGHT"><TT><A onmouseover=3D"activateEl('Q1427', =
event)"=20
      onmouseout=3D"clearEl()" =
href=3D"http://admin-pc/mascot/cgi/peptide_view.pl?file=3D..%2Fdata%2F201=
80515%2FF003034.dat&amp;query=3D1427&amp;hit=3D1&amp;index=3DKJA22579.1&a=
mp;db_idx=3D1&amp;px=3D1&amp;section=3D5&amp;ave_thresh=3D44&amp;_ignorei=
onsscorebelow=3D-1&amp;report=3D0&amp;_sigthreshold=3D0.05&amp;_msresflag=
s=3D1025&amp;_msresflags2=3D258&amp;percolate=3D-1&amp;percolate_rt=3D0&a=
mp;_minpeplen=3D7&amp;sessionID=3Dall_secdisabledsession"=20
      target=3D"_blank">1427</A>&nbsp;&nbsp;</TT></TD>
    <TD align=3D"RIGHT"><TT><FONT color=3D"#ff0000"><B> =20
      1086.6133&nbsp;&nbsp;</B></FONT></TT></TD>
    <TD align=3D"RIGHT"><TT><FONT color=3D"#ff0000"><B> =20
      2171.2120&nbsp;&nbsp;</B></FONT></TT></TD>
    <TD align=3D"RIGHT"><TT><FONT color=3D"#ff0000"><B> =20
      2171.2089&nbsp;&nbsp;</B></FONT></TT></TD>
    <TD align=3D"RIGHT" nowrap=3D""><TT><FONT color=3D"#ff0000"><B>    =20
      1.43&nbsp;</B></FONT></TT></TD>
    <TD align=3D"RIGHT"><TT><FONT=20
      color=3D"#ff0000"><B>1&nbsp;&nbsp;</B></FONT></TT></TD>
    <TD align=3D"RIGHT" nowrap=3D""><TT><FONT=20
      color=3D"#ff0000"><B>(43)&nbsp;</B></FONT></TT></TD>
    <TD align=3D"RIGHT" nowrap=3D""><TT><FONT=20
      color=3D"#ff0000"><B>0.018&nbsp;</B></FONT></TT></TD>
    <TD align=3D"RIGHT"><TT><FONT=20
      color=3D"#ff0000"><B>1&nbsp;&nbsp;</B></FONT></TT></TD>
    <TD align=3D"RIGHT"><TT><FONT=20
      color=3D"#ff0000"><B>U&nbsp;&nbsp;&nbsp;</B></FONT></TT></TD>
    <TD nowrap=3D""><TT><FONT=20
      =
color=3D"#ff0000"><B>&nbsp;K.ALAGVDFLTISPNLLEELKK.S</B></FONT></TT></TD><=
/TR></TBODY></TABLE><BR>
<HR>

<TABLE border=3D"0" cellspacing=3D"0">
  <TBODY>
  <TR>
    <TD><TT><B><A =
name=3D"Hit5">5.</A>&nbsp;&nbsp;&nbsp;&nbsp;</B></TT></TD>
    <TD nowrap=3D""><TT><A =
href=3D"http://admin-pc/mascot/cgi/protein_view.pl?file=3D..%2Fdata%2F201=
80515%2FF003034.dat&amp;hit=3DESK86958.1&amp;db_idx=3D1&amp;px=3D1&amp;av=
e_thresh=3D44&amp;_ignoreionsscorebelow=3D-1&amp;report=3D0&amp;_sigthres=
hold=3D0.05&amp;_msresflags=3D1025&amp;_msresflags2=3D258&amp;percolate=3D=
-1&amp;percolate_rt=3D0&amp;_minpeplen=3D7&amp;sessionID=3Dall_secdisable=
dsession"=20
      =
target=3D"_blank">ESK86958.1</A>&nbsp;&nbsp;&nbsp;&nbsp;<B>Mass:</B>&nbsp=
;35719&nbsp;&nbsp;&nbsp;&nbsp;<B>Score:</B>&nbsp;424&nbsp;&nbsp;&nbsp;&nb=
sp;<B>Matches:</B>&nbsp;20(20)&nbsp;&nbsp;<B>Sequences:</B>&nbsp;7(7)&nbs=
p;&nbsp;<B>emPAI:</B>&nbsp;1.33</TT></TD></TR>
  <TR>
    <TD>&nbsp;</TD>
    <TD nowrap=3D""><TT>enzyme in the non-oxidative pentose phosphate =
pathway=20
      [Moniliophthora roreri MCA 2997]</TT></TD></TR></TBODY></TABLE>
<TABLE border=3D"0" cellspacing=3D"0">
  <TBODY>
  <TR>
    <TD align=3D"RIGHT"><INPUT name=3D"INCLUDE" =
onclick=3D"SaveClicks(this,this.form)"=20
      type=3D"checkbox" value=3D"5"></TD>
    <TD nowrap=3D""><TT>Check to include this hit in error tolerant =
search or=20
      archive report</TT></TD></TR>
  <TR>
    <TD><TT>&nbsp;&nbsp;&nbsp;&nbsp;&nbsp;&nbsp;</TT></TD>
    <TD>&nbsp;</TD></TR></TBODY></TABLE>
<TABLE border=3D"0" cellspacing=3D"0" cellpadding=3D"0">
  <TBODY>
  <TR>
    <TD><TT>&nbsp;&nbsp;&nbsp;&nbsp;&nbsp;&nbsp;</TT></TD>
    <TD align=3D"RIGHT"><TT><B>Query&nbsp;&nbsp;</B></TT></TD>
    <TD align=3D"RIGHT"><TT><B>Observed&nbsp;&nbsp;</B></TT></TD>
    <TD align=3D"RIGHT" =
nowrap=3D""><TT><B>Mr(expt)&nbsp;&nbsp;</B></TT></TD>
    <TD align=3D"RIGHT" =
nowrap=3D""><TT><B>Mr(calc)&nbsp;&nbsp;</B></TT></TD>
    <TD align=3D"RIGHT"><TT><B>&nbsp;ppm&nbsp;&nbsp;</B></TT></TD>
    <TD align=3D"RIGHT"><TT><B>Miss&nbsp;</B></TT></TD>
    <TD align=3D"RIGHT"><TT><B>Score&nbsp;</B></TT></TD>
    <TD align=3D"RIGHT"><TT><B>Expect&nbsp;</B></TT></TD>
    <TD align=3D"RIGHT"><TT><B>Rank&nbsp;</B></TT></TD>
    <TD align=3D"RIGHT"><TT><B>Unique&nbsp;</B></TT></TD>
    <TD><TT><B>&nbsp;Peptide</B></TT></TD></TR>
  <TR>
    <TD align=3D"RIGHT">&nbsp;</TD>
    <TD align=3D"RIGHT"><TT><A onmouseover=3D"activateEl('Q271', event)" =

      onmouseout=3D"clearEl()" =
href=3D"http://admin-pc/mascot/cgi/peptide_view.pl?file=3D..%2Fdata%2F201=
80515%2FF003034.dat&amp;query=3D271&amp;hit=3D1&amp;index=3DESK86958.1&am=
p;db_idx=3D1&amp;px=3D1&amp;section=3D5&amp;ave_thresh=3D44&amp;_ignoreio=
nsscorebelow=3D-1&amp;report=3D0&amp;_sigthreshold=3D0.05&amp;_msresflags=
=3D1025&amp;_msresflags2=3D258&amp;percolate=3D-1&amp;percolate_rt=3D0&am=
p;_minpeplen=3D7&amp;sessionID=3Dall_secdisabledsession"=20
      target=3D"_blank">271</A>&nbsp;&nbsp;</TT></TD>
    <TD align=3D"RIGHT"><TT><FONT color=3D"#ff0000">  =20
      491.2614&nbsp;&nbsp;</FONT></TT></TD>
    <TD align=3D"RIGHT"><TT><FONT color=3D"#ff0000">  =20
      980.5083&nbsp;&nbsp;</FONT></TT></TD>
    <TD align=3D"RIGHT"><TT><FONT color=3D"#ff0000">  =20
      980.5113&nbsp;&nbsp;</FONT></TT></TD>
    <TD align=3D"RIGHT" nowrap=3D""><TT><FONT color=3D"#ff0000">   =20
      -3.07&nbsp;</FONT></TT></TD>
    <TD align=3D"RIGHT"><TT><FONT =
color=3D"#ff0000">0&nbsp;&nbsp;</FONT></TT></TD>
    <TD align=3D"RIGHT" nowrap=3D""><TT><FONT=20
      color=3D"#ff0000">(50)&nbsp;</FONT></TT></TD>
    <TD align=3D"RIGHT" nowrap=3D""><TT><FONT=20
      color=3D"#ff0000">0.029&nbsp;</FONT></TT></TD>
    <TD align=3D"RIGHT"><TT><FONT =
color=3D"#ff0000">1&nbsp;&nbsp;</FONT></TT></TD>
    <TD align=3D"RIGHT"><TT><FONT=20
      color=3D"#ff0000">&nbsp;&nbsp;&nbsp;&nbsp;</FONT></TT></TD>
    <TD nowrap=3D""><TT><FONT=20
  color=3D"#ff0000">&nbsp;K.TIVMGASFR.N</FONT></TT></TD></TR>
  <TR>
    <TD align=3D"RIGHT">&nbsp;</TD>
    <TD align=3D"RIGHT"><TT><A onmouseover=3D"activateEl('Q274', event)" =

      onmouseout=3D"clearEl()" =
href=3D"http://admin-pc/mascot/cgi/peptide_view.pl?file=3D..%2Fdata%2F201=
80515%2FF003034.dat&amp;query=3D274&amp;hit=3D1&amp;index=3DESK86958.1&am=
p;db_idx=3D1&amp;px=3D1&amp;section=3D5&amp;ave_thresh=3D44&amp;_ignoreio=
nsscorebelow=3D-1&amp;report=3D0&amp;_sigthreshold=3D0.05&amp;_msresflags=
=3D1025&amp;_msresflags2=3D258&amp;percolate=3D-1&amp;percolate_rt=3D0&am=
p;_minpeplen=3D7&amp;sessionID=3Dall_secdisabledsession"=20
      target=3D"_blank">274</A>&nbsp;&nbsp;</TT></TD>
    <TD align=3D"RIGHT"><TT><FONT color=3D"#ff0000">  =20
      491.2625&nbsp;&nbsp;</FONT></TT></TD>
    <TD align=3D"RIGHT"><TT><FONT color=3D"#ff0000">  =20
      980.5104&nbsp;&nbsp;</FONT></TT></TD>
    <TD align=3D"RIGHT"><TT><FONT color=3D"#ff0000">  =20
      980.5113&nbsp;&nbsp;</FONT></TT></TD>
    <TD align=3D"RIGHT" nowrap=3D""><TT><FONT color=3D"#ff0000">   =20
      -0.95&nbsp;</FONT></TT></TD>
    <TD align=3D"RIGHT"><TT><FONT =
color=3D"#ff0000">0&nbsp;&nbsp;</FONT></TT></TD>
    <TD align=3D"RIGHT" nowrap=3D""><TT><FONT=20
      color=3D"#ff0000">(49)&nbsp;</FONT></TT></TD>
    <TD align=3D"RIGHT" nowrap=3D""><TT><FONT=20
      color=3D"#ff0000">0.031&nbsp;</FONT></TT></TD>
    <TD align=3D"RIGHT"><TT><FONT =
color=3D"#ff0000">1&nbsp;&nbsp;</FONT></TT></TD>
    <TD align=3D"RIGHT"><TT><FONT=20
      color=3D"#ff0000">&nbsp;&nbsp;&nbsp;&nbsp;</FONT></TT></TD>
    <TD nowrap=3D""><TT><FONT=20
  color=3D"#ff0000">&nbsp;K.TIVMGASFR.N</FONT></TT></TD></TR>
  <TR>
    <TD align=3D"RIGHT">&nbsp;</TD>
    <TD align=3D"RIGHT"><TT><A onmouseover=3D"activateEl('Q291', event)" =

      onmouseout=3D"clearEl()" =
href=3D"http://admin-pc/mascot/cgi/peptide_view.pl?file=3D..%2Fdata%2F201=
80515%2FF003034.dat&amp;query=3D291&amp;hit=3D1&amp;index=3DESK86958.1&am=
p;db_idx=3D1&amp;px=3D1&amp;section=3D5&amp;ave_thresh=3D44&amp;_ignoreio=
nsscorebelow=3D-1&amp;report=3D0&amp;_sigthreshold=3D0.05&amp;_msresflags=
=3D1025&amp;_msresflags2=3D258&amp;percolate=3D-1&amp;percolate_rt=3D0&am=
p;_minpeplen=3D7&amp;sessionID=3Dall_secdisabledsession"=20
      target=3D"_blank">291</A>&nbsp;&nbsp;</TT></TD>
    <TD align=3D"RIGHT"><TT><FONT color=3D"#ff0000">  =20
      491.3067&nbsp;&nbsp;</FONT></TT></TD>
    <TD align=3D"RIGHT"><TT><FONT color=3D"#ff0000">  =20
      980.5989&nbsp;&nbsp;</FONT></TT></TD>
    <TD align=3D"RIGHT"><TT><FONT color=3D"#ff0000">  =20
      980.6018&nbsp;&nbsp;</FONT></TT></TD>
    <TD align=3D"RIGHT" nowrap=3D""><TT><FONT color=3D"#ff0000">   =20
      -2.99&nbsp;</FONT></TT></TD>
    <TD align=3D"RIGHT"><TT><FONT =
color=3D"#ff0000">0&nbsp;&nbsp;</FONT></TT></TD>
    <TD align=3D"RIGHT" nowrap=3D""><TT><FONT=20
      color=3D"#ff0000">(44)&nbsp;</FONT></TT></TD>
    <TD align=3D"RIGHT" nowrap=3D""><TT><FONT=20
      color=3D"#ff0000">0.012&nbsp;</FONT></TT></TD>
    <TD align=3D"RIGHT"><TT><FONT =
color=3D"#ff0000">1&nbsp;&nbsp;</FONT></TT></TD>
    <TD align=3D"RIGHT"><TT><FONT=20
      color=3D"#ff0000">&nbsp;&nbsp;&nbsp;&nbsp;</FONT></TT></TD>
    <TD nowrap=3D""><TT><FONT=20
  color=3D"#ff0000">&nbsp;K.EILAIIPGR.V</FONT></TT></TD></TR>
  <TR>
    <TD align=3D"RIGHT">&nbsp;</TD>
    <TD align=3D"RIGHT"><TT><A onmouseover=3D"activateEl('Q294', event)" =

      onmouseout=3D"clearEl()" =
href=3D"http://admin-pc/mascot/cgi/peptide_view.pl?file=3D..%2Fdata%2F201=
80515%2FF003034.dat&amp;query=3D294&amp;hit=3D1&amp;index=3DESK86958.1&am=
p;db_idx=3D1&amp;px=3D1&amp;section=3D5&amp;ave_thresh=3D44&amp;_ignoreio=
nsscorebelow=3D-1&amp;report=3D0&amp;_sigthreshold=3D0.05&amp;_msresflags=
=3D1025&amp;_msresflags2=3D258&amp;percolate=3D-1&amp;percolate_rt=3D0&am=
p;_minpeplen=3D7&amp;sessionID=3Dall_secdisabledsession"=20
      target=3D"_blank">294</A>&nbsp;&nbsp;</TT></TD>
    <TD align=3D"RIGHT"><TT><FONT color=3D"#ff0000">  =20
      491.3069&nbsp;&nbsp;</FONT></TT></TD>
    <TD align=3D"RIGHT"><TT><FONT color=3D"#ff0000">  =20
      980.5991&nbsp;&nbsp;</FONT></TT></TD>
    <TD align=3D"RIGHT"><TT><FONT color=3D"#ff0000">  =20
      980.6018&nbsp;&nbsp;</FONT></TT></TD>
    <TD align=3D"RIGHT" nowrap=3D""><TT><FONT color=3D"#ff0000">   =20
      -2.74&nbsp;</FONT></TT></TD>
    <TD align=3D"RIGHT"><TT><FONT =
color=3D"#ff0000">0&nbsp;&nbsp;</FONT></TT></TD>
    <TD align=3D"RIGHT" nowrap=3D""><TT><FONT=20
      color=3D"#ff0000">52&nbsp;&nbsp;</FONT></TT></TD>
    <TD align=3D"RIGHT" nowrap=3D""><TT><FONT=20
      color=3D"#ff0000">0.0019&nbsp;</FONT></TT></TD>
    <TD align=3D"RIGHT"><TT><FONT =
color=3D"#ff0000">1&nbsp;&nbsp;</FONT></TT></TD>
    <TD align=3D"RIGHT"><TT><FONT=20
      color=3D"#ff0000">&nbsp;&nbsp;&nbsp;&nbsp;</FONT></TT></TD>
    <TD nowrap=3D""><TT><FONT=20
  color=3D"#ff0000">&nbsp;K.EILAIIPGR.V</FONT></TT></TD></TR>
  <TR>
    <TD align=3D"RIGHT">&nbsp;</TD>
    <TD align=3D"RIGHT"><TT><A onmouseover=3D"activateEl('Q295', event)" =

      onmouseout=3D"clearEl()" =
href=3D"http://admin-pc/mascot/cgi/peptide_view.pl?file=3D..%2Fdata%2F201=
80515%2FF003034.dat&amp;query=3D295&amp;hit=3D1&amp;index=3DESK86958.1&am=
p;db_idx=3D1&amp;px=3D1&amp;section=3D5&amp;ave_thresh=3D44&amp;_ignoreio=
nsscorebelow=3D-1&amp;report=3D0&amp;_sigthreshold=3D0.05&amp;_msresflags=
=3D1025&amp;_msresflags2=3D258&amp;percolate=3D-1&amp;percolate_rt=3D0&am=
p;_minpeplen=3D7&amp;sessionID=3Dall_secdisabledsession"=20
      target=3D"_blank">295</A>&nbsp;&nbsp;</TT></TD>
    <TD align=3D"RIGHT"><TT><FONT color=3D"#ff0000">  =20
      491.3069&nbsp;&nbsp;</FONT></TT></TD>
    <TD align=3D"RIGHT"><TT><FONT color=3D"#ff0000">  =20
      980.5991&nbsp;&nbsp;</FONT></TT></TD>
    <TD align=3D"RIGHT"><TT><FONT color=3D"#ff0000">  =20
      980.6018&nbsp;&nbsp;</FONT></TT></TD>
    <TD align=3D"RIGHT" nowrap=3D""><TT><FONT color=3D"#ff0000">   =20
      -2.74&nbsp;</FONT></TT></TD>
    <TD align=3D"RIGHT"><TT><FONT =
color=3D"#ff0000">0&nbsp;&nbsp;</FONT></TT></TD>
    <TD align=3D"RIGHT" nowrap=3D""><TT><FONT=20
      color=3D"#ff0000">(47)&nbsp;</FONT></TT></TD>
    <TD align=3D"RIGHT" nowrap=3D""><TT><FONT=20
      color=3D"#ff0000">0.0061&nbsp;</FONT></TT></TD>
    <TD align=3D"RIGHT"><TT><FONT =
color=3D"#ff0000">1&nbsp;&nbsp;</FONT></TT></TD>
    <TD align=3D"RIGHT"><TT><FONT=20
      color=3D"#ff0000">&nbsp;&nbsp;&nbsp;&nbsp;</FONT></TT></TD>
    <TD nowrap=3D""><TT><FONT=20
  color=3D"#ff0000">&nbsp;K.EILAIIPGR.V</FONT></TT></TD></TR>
  <TR>
    <TD align=3D"RIGHT">&nbsp;</TD>
    <TD align=3D"RIGHT"><TT><A onmouseover=3D"activateEl('Q298', event)" =

      onmouseout=3D"clearEl()" =
href=3D"http://admin-pc/mascot/cgi/peptide_view.pl?file=3D..%2Fdata%2F201=
80515%2FF003034.dat&amp;query=3D298&amp;hit=3D1&amp;index=3DESK86958.1&am=
p;db_idx=3D1&amp;px=3D1&amp;section=3D5&amp;ave_thresh=3D44&amp;_ignoreio=
nsscorebelow=3D-1&amp;report=3D0&amp;_sigthreshold=3D0.05&amp;_msresflags=
=3D1025&amp;_msresflags2=3D258&amp;percolate=3D-1&amp;percolate_rt=3D0&am=
p;_minpeplen=3D7&amp;sessionID=3Dall_secdisabledsession"=20
      target=3D"_blank">298</A>&nbsp;&nbsp;</TT></TD>
    <TD align=3D"RIGHT"><TT><FONT color=3D"#ff0000">  =20
      491.3070&nbsp;&nbsp;</FONT></TT></TD>
    <TD align=3D"RIGHT"><TT><FONT color=3D"#ff0000">  =20
      980.5995&nbsp;&nbsp;</FONT></TT></TD>
    <TD align=3D"RIGHT"><TT><FONT color=3D"#ff0000">  =20
      980.6018&nbsp;&nbsp;</FONT></TT></TD>
    <TD align=3D"RIGHT" nowrap=3D""><TT><FONT color=3D"#ff0000">   =20
      -2.42&nbsp;</FONT></TT></TD>
    <TD align=3D"RIGHT"><TT><FONT =
color=3D"#ff0000">0&nbsp;&nbsp;</FONT></TT></TD>
    <TD align=3D"RIGHT" nowrap=3D""><TT><FONT=20
      color=3D"#ff0000">(42)&nbsp;</FONT></TT></TD>
    <TD align=3D"RIGHT" nowrap=3D""><TT><FONT=20
      color=3D"#ff0000">0.019&nbsp;</FONT></TT></TD>
    <TD align=3D"RIGHT"><TT><FONT =
color=3D"#ff0000">1&nbsp;&nbsp;</FONT></TT></TD>
    <TD align=3D"RIGHT"><TT><FONT=20
      color=3D"#ff0000">&nbsp;&nbsp;&nbsp;&nbsp;</FONT></TT></TD>
    <TD nowrap=3D""><TT><FONT=20
  color=3D"#ff0000">&nbsp;K.EILAIIPGR.V</FONT></TT></TD></TR>
  <TR>
    <TD align=3D"RIGHT">&nbsp;</TD>
    <TD align=3D"RIGHT"><TT><A onmouseover=3D"activateEl('Q300', event)" =

      onmouseout=3D"clearEl()" =
href=3D"http://admin-pc/mascot/cgi/peptide_view.pl?file=3D..%2Fdata%2F201=
80515%2FF003034.dat&amp;query=3D300&amp;hit=3D1&amp;index=3DESK86958.1&am=
p;db_idx=3D1&amp;px=3D1&amp;section=3D5&amp;ave_thresh=3D44&amp;_ignoreio=
nsscorebelow=3D-1&amp;report=3D0&amp;_sigthreshold=3D0.05&amp;_msresflags=
=3D1025&amp;_msresflags2=3D258&amp;percolate=3D-1&amp;percolate_rt=3D0&am=
p;_minpeplen=3D7&amp;sessionID=3Dall_secdisabledsession"=20
      target=3D"_blank">300</A>&nbsp;&nbsp;</TT></TD>
    <TD align=3D"RIGHT"><TT><FONT color=3D"#ff0000">  =20
      491.3072&nbsp;&nbsp;</FONT></TT></TD>
    <TD align=3D"RIGHT"><TT><FONT color=3D"#ff0000">  =20
      980.5999&nbsp;&nbsp;</FONT></TT></TD>
    <TD align=3D"RIGHT"><TT><FONT color=3D"#ff0000">  =20
      980.6018&nbsp;&nbsp;</FONT></TT></TD>
    <TD align=3D"RIGHT" nowrap=3D""><TT><FONT color=3D"#ff0000">   =20
      -1.99&nbsp;</FONT></TT></TD>
    <TD align=3D"RIGHT"><TT><FONT =
color=3D"#ff0000">0&nbsp;&nbsp;</FONT></TT></TD>
    <TD align=3D"RIGHT" nowrap=3D""><TT><FONT=20
      color=3D"#ff0000">(48)&nbsp;</FONT></TT></TD>
    <TD align=3D"RIGHT" nowrap=3D""><TT><FONT=20
      color=3D"#ff0000">0.0051&nbsp;</FONT></TT></TD>
    <TD align=3D"RIGHT"><TT><FONT =
color=3D"#ff0000">1&nbsp;&nbsp;</FONT></TT></TD>
    <TD align=3D"RIGHT"><TT><FONT=20
      color=3D"#ff0000">&nbsp;&nbsp;&nbsp;&nbsp;</FONT></TT></TD>
    <TD nowrap=3D""><TT><FONT=20
  color=3D"#ff0000">&nbsp;K.EILAIIPGR.V</FONT></TT></TD></TR>
  <TR>
    <TD align=3D"RIGHT">&nbsp;</TD>
    <TD align=3D"RIGHT"><TT><A onmouseover=3D"activateEl('Q306', event)" =

      onmouseout=3D"clearEl()" =
href=3D"http://admin-pc/mascot/cgi/peptide_view.pl?file=3D..%2Fdata%2F201=
80515%2FF003034.dat&amp;query=3D306&amp;hit=3D1&amp;index=3DESK86958.1&am=
p;db_idx=3D1&amp;px=3D1&amp;section=3D5&amp;ave_thresh=3D44&amp;_ignoreio=
nsscorebelow=3D-1&amp;report=3D0&amp;_sigthreshold=3D0.05&amp;_msresflags=
=3D1025&amp;_msresflags2=3D258&amp;percolate=3D-1&amp;percolate_rt=3D0&am=
p;_minpeplen=3D7&amp;sessionID=3Dall_secdisabledsession"=20
      target=3D"_blank">306</A>&nbsp;&nbsp;</TT></TD>
    <TD align=3D"RIGHT"><TT><FONT color=3D"#ff0000">  =20
      491.3075&nbsp;&nbsp;</FONT></TT></TD>
    <TD align=3D"RIGHT"><TT><FONT color=3D"#ff0000">  =20
      980.6004&nbsp;&nbsp;</FONT></TT></TD>
    <TD align=3D"RIGHT"><TT><FONT color=3D"#ff0000">  =20
      980.6018&nbsp;&nbsp;</FONT></TT></TD>
    <TD align=3D"RIGHT" nowrap=3D""><TT><FONT color=3D"#ff0000">   =20
      -1.42&nbsp;</FONT></TT></TD>
    <TD align=3D"RIGHT"><TT><FONT =
color=3D"#ff0000">0&nbsp;&nbsp;</FONT></TT></TD>
    <TD align=3D"RIGHT" nowrap=3D""><TT><FONT=20
      color=3D"#ff0000">(39)&nbsp;</FONT></TT></TD>
    <TD align=3D"RIGHT" nowrap=3D""><TT><FONT=20
      color=3D"#ff0000">0.031&nbsp;</FONT></TT></TD>
    <TD align=3D"RIGHT"><TT><FONT =
color=3D"#ff0000">1&nbsp;&nbsp;</FONT></TT></TD>
    <TD align=3D"RIGHT"><TT><FONT=20
      color=3D"#ff0000">&nbsp;&nbsp;&nbsp;&nbsp;</FONT></TT></TD>
    <TD nowrap=3D""><TT><FONT=20
  color=3D"#ff0000">&nbsp;K.EILAIIPGR.V</FONT></TT></TD></TR>
  <TR>
    <TD align=3D"RIGHT">&nbsp;</TD>
    <TD align=3D"RIGHT"><TT><A onmouseover=3D"activateEl('Q310', event)" =

      onmouseout=3D"clearEl()" =
href=3D"http://admin-pc/mascot/cgi/peptide_view.pl?file=3D..%2Fdata%2F201=
80515%2FF003034.dat&amp;query=3D310&amp;hit=3D1&amp;index=3DESK86958.1&am=
p;db_idx=3D1&amp;px=3D1&amp;section=3D5&amp;ave_thresh=3D44&amp;_ignoreio=
nsscorebelow=3D-1&amp;report=3D0&amp;_sigthreshold=3D0.05&amp;_msresflags=
=3D1025&amp;_msresflags2=3D258&amp;percolate=3D-1&amp;percolate_rt=3D0&am=
p;_minpeplen=3D7&amp;sessionID=3Dall_secdisabledsession"=20
      target=3D"_blank">310</A>&nbsp;&nbsp;</TT></TD>
    <TD align=3D"RIGHT"><TT><FONT color=3D"#ff0000">  =20
      491.3076&nbsp;&nbsp;</FONT></TT></TD>
    <TD align=3D"RIGHT"><TT><FONT color=3D"#ff0000">  =20
      980.6006&nbsp;&nbsp;</FONT></TT></TD>
    <TD align=3D"RIGHT"><TT><FONT color=3D"#ff0000">  =20
      980.6018&nbsp;&nbsp;</FONT></TT></TD>
    <TD align=3D"RIGHT" nowrap=3D""><TT><FONT color=3D"#ff0000">   =20
      -1.23&nbsp;</FONT></TT></TD>
    <TD align=3D"RIGHT"><TT><FONT =
color=3D"#ff0000">0&nbsp;&nbsp;</FONT></TT></TD>
    <TD align=3D"RIGHT" nowrap=3D""><TT><FONT=20
      color=3D"#ff0000">(40)&nbsp;</FONT></TT></TD>
    <TD align=3D"RIGHT" nowrap=3D""><TT><FONT=20
      color=3D"#ff0000">0.026&nbsp;</FONT></TT></TD>
    <TD align=3D"RIGHT"><TT><FONT =
color=3D"#ff0000">1&nbsp;&nbsp;</FONT></TT></TD>
    <TD align=3D"RIGHT"><TT><FONT=20
      color=3D"#ff0000">&nbsp;&nbsp;&nbsp;&nbsp;</FONT></TT></TD>
    <TD nowrap=3D""><TT><FONT=20
  color=3D"#ff0000">&nbsp;K.EILAIIPGR.V</FONT></TT></TD></TR>
  <TR>
    <TD align=3D"RIGHT">&nbsp;</TD>
    <TD align=3D"RIGHT"><TT><A onmouseover=3D"activateEl('Q337', event)" =

      onmouseout=3D"clearEl()" =
href=3D"http://admin-pc/mascot/cgi/peptide_view.pl?file=3D..%2Fdata%2F201=
80515%2FF003034.dat&amp;query=3D337&amp;hit=3D1&amp;index=3DESK86958.1&am=
p;db_idx=3D1&amp;px=3D1&amp;section=3D5&amp;ave_thresh=3D44&amp;_ignoreio=
nsscorebelow=3D-1&amp;report=3D0&amp;_sigthreshold=3D0.05&amp;_msresflags=
=3D1025&amp;_msresflags2=3D258&amp;percolate=3D-1&amp;percolate_rt=3D0&am=
p;_minpeplen=3D7&amp;sessionID=3Dall_secdisabledsession"=20
      target=3D"_blank">337</A>&nbsp;&nbsp;</TT></TD>
    <TD align=3D"RIGHT"><TT><FONT color=3D"#ff0000">  =20
      499.2584&nbsp;&nbsp;</FONT></TT></TD>
    <TD align=3D"RIGHT"><TT><FONT color=3D"#ff0000">  =20
      996.5023&nbsp;&nbsp;</FONT></TT></TD>
    <TD align=3D"RIGHT"><TT><FONT color=3D"#ff0000">  =20
      996.5063&nbsp;&nbsp;</FONT></TT></TD>
    <TD align=3D"RIGHT" nowrap=3D""><TT><FONT color=3D"#ff0000">   =20
      -3.98&nbsp;</FONT></TT></TD>
    <TD align=3D"RIGHT"><TT><FONT =
color=3D"#ff0000">0&nbsp;&nbsp;</FONT></TT></TD>
    <TD align=3D"RIGHT" nowrap=3D""><TT><FONT=20
      color=3D"#ff0000">52&nbsp;&nbsp;</FONT></TT></TD>
    <TD align=3D"RIGHT" nowrap=3D""><TT><FONT=20
      color=3D"#ff0000">0.016&nbsp;</FONT></TT></TD>
    <TD align=3D"RIGHT"><TT><FONT =
color=3D"#ff0000">1&nbsp;&nbsp;</FONT></TT></TD>
    <TD align=3D"RIGHT"><TT><FONT=20
      color=3D"#ff0000">&nbsp;&nbsp;&nbsp;&nbsp;</FONT></TT></TD>
    <TD nowrap=3D""><TT><FONT =
color=3D"#ff0000">&nbsp;K.TIV<U>M</U>GASFR.N +=20
      Oxidation (M)</FONT></TT></TD></TR>
  <TR>
    <TD align=3D"RIGHT">&nbsp;</TD>
    <TD align=3D"RIGHT"><TT><A onmouseover=3D"activateEl('Q655', event)" =

      onmouseout=3D"clearEl()" =
href=3D"http://admin-pc/mascot/cgi/peptide_view.pl?file=3D..%2Fdata%2F201=
80515%2FF003034.dat&amp;query=3D655&amp;hit=3D1&amp;index=3DESK86958.1&am=
p;db_idx=3D1&amp;px=3D1&amp;section=3D5&amp;ave_thresh=3D44&amp;_ignoreio=
nsscorebelow=3D-1&amp;report=3D0&amp;_sigthreshold=3D0.05&amp;_msresflags=
=3D1025&amp;_msresflags2=3D258&amp;percolate=3D-1&amp;percolate_rt=3D0&am=
p;_minpeplen=3D7&amp;sessionID=3Dall_secdisabledsession"=20
      target=3D"_blank">655</A>&nbsp;&nbsp;</TT></TD>
    <TD align=3D"RIGHT"><TT><FONT color=3D"#ff0000">  =20
      612.2549&nbsp;&nbsp;</FONT></TT></TD>
    <TD align=3D"RIGHT"><TT><FONT color=3D"#ff0000"> =20
      1222.4952&nbsp;&nbsp;</FONT></TT></TD>
    <TD align=3D"RIGHT"><TT><FONT color=3D"#ff0000"> =20
      1222.4990&nbsp;&nbsp;</FONT></TT></TD>
    <TD align=3D"RIGHT" nowrap=3D""><TT><FONT color=3D"#ff0000">   =20
      -3.08&nbsp;</FONT></TT></TD>
    <TD align=3D"RIGHT"><TT><FONT =
color=3D"#ff0000">0&nbsp;&nbsp;</FONT></TT></TD>
    <TD align=3D"RIGHT" nowrap=3D""><TT><FONT=20
      color=3D"#ff0000">(46)&nbsp;</FONT></TT></TD>
    <TD align=3D"RIGHT" nowrap=3D""><TT><FONT=20
      color=3D"#ff0000">0.014&nbsp;</FONT></TT></TD>
    <TD align=3D"RIGHT"><TT><FONT =
color=3D"#ff0000">1&nbsp;&nbsp;</FONT></TT></TD>
    <TD align=3D"RIGHT"><TT><FONT=20
      color=3D"#ff0000">&nbsp;&nbsp;&nbsp;&nbsp;</FONT></TT></TD>
    <TD nowrap=3D""><TT><FONT=20
    color=3D"#ff0000">&nbsp;K.NYEGDEDPGVK.S</FONT></TT></TD></TR>
  <TR>
    <TD align=3D"RIGHT">&nbsp;</TD>
    <TD align=3D"RIGHT"><TT><A onmouseover=3D"activateEl('Q656', event)" =

      onmouseout=3D"clearEl()" =
href=3D"http://admin-pc/mascot/cgi/peptide_view.pl?file=3D..%2Fdata%2F201=
80515%2FF003034.dat&amp;query=3D656&amp;hit=3D1&amp;index=3DESK86958.1&am=
p;db_idx=3D1&amp;px=3D1&amp;section=3D5&amp;ave_thresh=3D44&amp;_ignoreio=
nsscorebelow=3D-1&amp;report=3D0&amp;_sigthreshold=3D0.05&amp;_msresflags=
=3D1025&amp;_msresflags2=3D258&amp;percolate=3D-1&amp;percolate_rt=3D0&am=
p;_minpeplen=3D7&amp;sessionID=3Dall_secdisabledsession"=20
      target=3D"_blank">656</A>&nbsp;&nbsp;</TT></TD>
    <TD align=3D"RIGHT"><TT><FONT color=3D"#ff0000">  =20
      612.2550&nbsp;&nbsp;</FONT></TT></TD>
    <TD align=3D"RIGHT"><TT><FONT color=3D"#ff0000"> =20
      1222.4954&nbsp;&nbsp;</FONT></TT></TD>
    <TD align=3D"RIGHT"><TT><FONT color=3D"#ff0000"> =20
      1222.4990&nbsp;&nbsp;</FONT></TT></TD>
    <TD align=3D"RIGHT" nowrap=3D""><TT><FONT color=3D"#ff0000">   =20
      -2.89&nbsp;</FONT></TT></TD>
    <TD align=3D"RIGHT"><TT><FONT =
color=3D"#ff0000">0&nbsp;&nbsp;</FONT></TT></TD>
    <TD align=3D"RIGHT" nowrap=3D""><TT><FONT=20
      color=3D"#ff0000">56&nbsp;&nbsp;</FONT></TT></TD>
    <TD align=3D"RIGHT" nowrap=3D""><TT><FONT=20
      color=3D"#ff0000">0.0015&nbsp;</FONT></TT></TD>
    <TD align=3D"RIGHT"><TT><FONT =
color=3D"#ff0000">1&nbsp;&nbsp;</FONT></TT></TD>
    <TD align=3D"RIGHT"><TT><FONT=20
      color=3D"#ff0000">&nbsp;&nbsp;&nbsp;&nbsp;</FONT></TT></TD>
    <TD nowrap=3D""><TT><FONT=20
    color=3D"#ff0000">&nbsp;K.NYEGDEDPGVK.S</FONT></TT></TD></TR>
  <TR>
    <TD align=3D"RIGHT">&nbsp;</TD>
    <TD align=3D"RIGHT"><TT><A onmouseover=3D"activateEl('Q793', event)" =

      onmouseout=3D"clearEl()" =
href=3D"http://admin-pc/mascot/cgi/peptide_view.pl?file=3D..%2Fdata%2F201=
80515%2FF003034.dat&amp;query=3D793&amp;hit=3D2&amp;index=3DESK86958.1&am=
p;db_idx=3D1&amp;px=3D1&amp;section=3D5&amp;ave_thresh=3D44&amp;_ignoreio=
nsscorebelow=3D-1&amp;report=3D0&amp;_sigthreshold=3D0.05&amp;_msresflags=
=3D1025&amp;_msresflags2=3D258&amp;percolate=3D-1&amp;percolate_rt=3D0&am=
p;_minpeplen=3D7&amp;sessionID=3Dall_secdisabledsession"=20
      target=3D"_blank">793</A>&nbsp;&nbsp;</TT></TD>
    <TD align=3D"RIGHT"><TT><FONT color=3D"#ff0000">  =20
      667.8804&nbsp;&nbsp;</FONT></TT></TD>
    <TD align=3D"RIGHT"><TT><FONT color=3D"#ff0000"> =20
      1333.7462&nbsp;&nbsp;</FONT></TT></TD>
    <TD align=3D"RIGHT"><TT><FONT color=3D"#ff0000"> =20
      1333.7493&nbsp;&nbsp;</FONT></TT></TD>
    <TD align=3D"RIGHT" nowrap=3D""><TT><FONT color=3D"#ff0000">   =20
      -2.32&nbsp;</FONT></TT></TD>
    <TD align=3D"RIGHT"><TT><FONT =
color=3D"#ff0000">0&nbsp;&nbsp;</FONT></TT></TD>
    <TD align=3D"RIGHT" nowrap=3D""><TT><FONT=20
      color=3D"#ff0000">64&nbsp;&nbsp;</FONT></TT></TD>
    <TD align=3D"RIGHT" nowrap=3D""><TT><FONT=20
      color=3D"#ff0000">0.00036&nbsp;</FONT></TT></TD>
    <TD align=3D"RIGHT"><TT><FONT =
color=3D"#ff0000">1&nbsp;&nbsp;</FONT></TT></TD>
    <TD align=3D"RIGHT"><TT><FONT=20
      color=3D"#ff0000">&nbsp;&nbsp;&nbsp;&nbsp;</FONT></TT></TD>
    <TD nowrap=3D""><TT><FONT=20
    color=3D"#ff0000">&nbsp;K.ELIALYESVGIK.R</FONT></TT></TD></TR>
  <TR>
    <TD align=3D"RIGHT">&nbsp;</TD>
    <TD align=3D"RIGHT"><TT><A onmouseover=3D"activateEl('Q1011', =
event)"=20
      onmouseout=3D"clearEl()" =
href=3D"http://admin-pc/mascot/cgi/peptide_view.pl?file=3D..%2Fdata%2F201=
80515%2FF003034.dat&amp;query=3D1011&amp;hit=3D1&amp;index=3DESK86958.1&a=
mp;db_idx=3D1&amp;px=3D1&amp;section=3D5&amp;ave_thresh=3D44&amp;_ignorei=
onsscorebelow=3D-1&amp;report=3D0&amp;_sigthreshold=3D0.05&amp;_msresflag=
s=3D1025&amp;_msresflags2=3D258&amp;percolate=3D-1&amp;percolate_rt=3D0&a=
mp;_minpeplen=3D7&amp;sessionID=3Dall_secdisabledsession"=20
      target=3D"_blank">1011</A>&nbsp;&nbsp;</TT></TD>
    <TD align=3D"RIGHT"><TT><FONT color=3D"#ff0000">  =20
      511.9665&nbsp;&nbsp;</FONT></TT></TD>
    <TD align=3D"RIGHT"><TT><FONT color=3D"#ff0000"> =20
      1532.8778&nbsp;&nbsp;</FONT></TT></TD>
    <TD align=3D"RIGHT"><TT><FONT color=3D"#ff0000"> =20
      1532.8813&nbsp;&nbsp;</FONT></TT></TD>
    <TD align=3D"RIGHT" nowrap=3D""><TT><FONT color=3D"#ff0000">   =20
      -2.30&nbsp;</FONT></TT></TD>
    <TD align=3D"RIGHT"><TT><FONT =
color=3D"#ff0000">1&nbsp;&nbsp;</FONT></TT></TD>
    <TD align=3D"RIGHT" nowrap=3D""><TT><FONT=20
      color=3D"#ff0000">56&nbsp;&nbsp;</FONT></TT></TD>
    <TD align=3D"RIGHT" nowrap=3D""><TT><FONT=20
      color=3D"#ff0000">0.0012&nbsp;</FONT></TT></TD>
    <TD align=3D"RIGHT"><TT><FONT =
color=3D"#ff0000">1&nbsp;&nbsp;</FONT></TT></TD>
    <TD align=3D"RIGHT"><TT><FONT=20
      color=3D"#ff0000">&nbsp;&nbsp;&nbsp;&nbsp;</FONT></TT></TD>
    <TD nowrap=3D""><TT><FONT=20
      color=3D"#ff0000">&nbsp;K.AKELIALYESVGIK.R</FONT></TT></TD></TR>
  <TR>
    <TD align=3D"RIGHT">&nbsp;</TD>
    <TD align=3D"RIGHT"><TT><A onmouseover=3D"activateEl('Q1029', =
event)"=20
      onmouseout=3D"clearEl()" =
href=3D"http://admin-pc/mascot/cgi/peptide_view.pl?file=3D..%2Fdata%2F201=
80515%2FF003034.dat&amp;query=3D1029&amp;hit=3D1&amp;index=3DESK86958.1&a=
mp;db_idx=3D1&amp;px=3D1&amp;section=3D5&amp;ave_thresh=3D44&amp;_ignorei=
onsscorebelow=3D-1&amp;report=3D0&amp;_sigthreshold=3D0.05&amp;_msresflag=
s=3D1025&amp;_msresflags2=3D258&amp;percolate=3D-1&amp;percolate_rt=3D0&a=
mp;_minpeplen=3D7&amp;sessionID=3Dall_secdisabledsession"=20
      target=3D"_blank">1029</A>&nbsp;&nbsp;</TT></TD>
    <TD align=3D"RIGHT"><TT><FONT color=3D"#ff0000">  =20
      769.3525&nbsp;&nbsp;</FONT></TT></TD>
    <TD align=3D"RIGHT"><TT><FONT color=3D"#ff0000"> =20
      1536.6905&nbsp;&nbsp;</FONT></TT></TD>
    <TD align=3D"RIGHT"><TT><FONT color=3D"#ff0000"> =20
      1536.6944&nbsp;&nbsp;</FONT></TT></TD>
    <TD align=3D"RIGHT" nowrap=3D""><TT><FONT color=3D"#ff0000">   =20
      -2.51&nbsp;</FONT></TT></TD>
    <TD align=3D"RIGHT"><TT><FONT =
color=3D"#ff0000">1&nbsp;&nbsp;</FONT></TT></TD>
    <TD align=3D"RIGHT" nowrap=3D""><TT><FONT=20
      color=3D"#ff0000">61&nbsp;&nbsp;</FONT></TT></TD>
    <TD align=3D"RIGHT" nowrap=3D""><TT><FONT=20
      color=3D"#ff0000">0.0012&nbsp;</FONT></TT></TD>
    <TD align=3D"RIGHT"><TT><FONT =
color=3D"#ff0000">1&nbsp;&nbsp;</FONT></TT></TD>
    <TD align=3D"RIGHT"><TT><FONT=20
      color=3D"#ff0000">&nbsp;&nbsp;&nbsp;&nbsp;</FONT></TT></TD>
    <TD nowrap=3D""><TT><FONT=20
      color=3D"#ff0000">&nbsp;K.NYEGDEDPGVKSVK.K</FONT></TT></TD></TR>
  <TR>
    <TD align=3D"RIGHT">&nbsp;</TD>
    <TD align=3D"RIGHT"><TT><A onmouseover=3D"activateEl('Q1247', =
event)"=20
      onmouseout=3D"clearEl()" =
href=3D"http://admin-pc/mascot/cgi/peptide_view.pl?file=3D..%2Fdata%2F201=
80515%2FF003034.dat&amp;query=3D1247&amp;hit=3D1&amp;index=3DESK86958.1&a=
mp;db_idx=3D1&amp;px=3D1&amp;section=3D5&amp;ave_thresh=3D44&amp;_ignorei=
onsscorebelow=3D-1&amp;report=3D0&amp;_sigthreshold=3D0.05&amp;_msresflag=
s=3D1025&amp;_msresflags2=3D258&amp;percolate=3D-1&amp;percolate_rt=3D0&a=
mp;_minpeplen=3D7&amp;sessionID=3Dall_secdisabledsession"=20
      target=3D"_blank">1247</A>&nbsp;&nbsp;</TT></TD>
    <TD align=3D"RIGHT"><TT><FONT color=3D"#ff0000">  =20
      594.6994&nbsp;&nbsp;</FONT></TT></TD>
    <TD align=3D"RIGHT"><TT><FONT color=3D"#ff0000"> =20
      1781.0764&nbsp;&nbsp;</FONT></TT></TD>
    <TD align=3D"RIGHT"><TT><FONT color=3D"#ff0000"> =20
      1781.0815&nbsp;&nbsp;</FONT></TT></TD>
    <TD align=3D"RIGHT" nowrap=3D""><TT><FONT color=3D"#ff0000">   =20
      -2.85&nbsp;</FONT></TT></TD>
    <TD align=3D"RIGHT"><TT><FONT =
color=3D"#ff0000">1&nbsp;&nbsp;</FONT></TT></TD>
    <TD align=3D"RIGHT" nowrap=3D""><TT><FONT=20
      color=3D"#ff0000">(44)&nbsp;</FONT></TT></TD>
    <TD align=3D"RIGHT" nowrap=3D""><TT><FONT=20
      color=3D"#ff0000">0.0027&nbsp;</FONT></TT></TD>
    <TD align=3D"RIGHT"><TT><FONT =
color=3D"#ff0000">1&nbsp;&nbsp;</FONT></TT></TD>
    <TD align=3D"RIGHT"><TT><FONT=20
      color=3D"#ff0000">&nbsp;&nbsp;&nbsp;&nbsp;</FONT></TT></TD>
    <TD nowrap=3D""><TT><FONT=20
      color=3D"#ff0000">&nbsp;R.LLIEFGKEILAIIPGR.V</FONT></TT></TD></TR>
  <TR>
    <TD align=3D"RIGHT">&nbsp;</TD>
    <TD align=3D"RIGHT"><TT><A onmouseover=3D"activateEl('Q1249', =
event)"=20
      onmouseout=3D"clearEl()" =
href=3D"http://admin-pc/mascot/cgi/peptide_view.pl?file=3D..%2Fdata%2F201=
80515%2FF003034.dat&amp;query=3D1249&amp;hit=3D1&amp;index=3DESK86958.1&a=
mp;db_idx=3D1&amp;px=3D1&amp;section=3D5&amp;ave_thresh=3D44&amp;_ignorei=
onsscorebelow=3D-1&amp;report=3D0&amp;_sigthreshold=3D0.05&amp;_msresflag=
s=3D1025&amp;_msresflags2=3D258&amp;percolate=3D-1&amp;percolate_rt=3D0&a=
mp;_minpeplen=3D7&amp;sessionID=3Dall_secdisabledsession"=20
      target=3D"_blank">1249</A>&nbsp;&nbsp;</TT></TD>
    <TD align=3D"RIGHT"><TT><FONT color=3D"#ff0000">  =20
      594.6997&nbsp;&nbsp;</FONT></TT></TD>
    <TD align=3D"RIGHT"><TT><FONT color=3D"#ff0000"> =20
      1781.0771&nbsp;&nbsp;</FONT></TT></TD>
    <TD align=3D"RIGHT"><TT><FONT color=3D"#ff0000"> =20
      1781.0815&nbsp;&nbsp;</FONT></TT></TD>
    <TD align=3D"RIGHT" nowrap=3D""><TT><FONT color=3D"#ff0000">   =20
      -2.43&nbsp;</FONT></TT></TD>
    <TD align=3D"RIGHT"><TT><FONT =
color=3D"#ff0000">1&nbsp;&nbsp;</FONT></TT></TD>
    <TD align=3D"RIGHT" nowrap=3D""><TT><FONT=20
      color=3D"#ff0000">(36)&nbsp;</FONT></TT></TD>
    <TD align=3D"RIGHT" nowrap=3D""><TT><FONT=20
      color=3D"#ff0000">0.016&nbsp;</FONT></TT></TD>
    <TD align=3D"RIGHT"><TT><FONT =
color=3D"#ff0000">1&nbsp;&nbsp;</FONT></TT></TD>
    <TD align=3D"RIGHT"><TT><FONT=20
      color=3D"#ff0000">&nbsp;&nbsp;&nbsp;&nbsp;</FONT></TT></TD>
    <TD nowrap=3D""><TT><FONT=20
      color=3D"#ff0000">&nbsp;R.LLIEFGKEILAIIPGR.V</FONT></TT></TD></TR>
  <TR>
    <TD align=3D"RIGHT">&nbsp;</TD>
    <TD align=3D"RIGHT"><TT><A onmouseover=3D"activateEl('Q1250', =
event)"=20
      onmouseout=3D"clearEl()" =
href=3D"http://admin-pc/mascot/cgi/peptide_view.pl?file=3D..%2Fdata%2F201=
80515%2FF003034.dat&amp;query=3D1250&amp;hit=3D1&amp;index=3DESK86958.1&a=
mp;db_idx=3D1&amp;px=3D1&amp;section=3D5&amp;ave_thresh=3D44&amp;_ignorei=
onsscorebelow=3D-1&amp;report=3D0&amp;_sigthreshold=3D0.05&amp;_msresflag=
s=3D1025&amp;_msresflags2=3D258&amp;percolate=3D-1&amp;percolate_rt=3D0&a=
mp;_minpeplen=3D7&amp;sessionID=3Dall_secdisabledsession"=20
      target=3D"_blank">1250</A>&nbsp;&nbsp;</TT></TD>
    <TD align=3D"RIGHT"><TT><FONT color=3D"#ff0000">  =20
      891.5463&nbsp;&nbsp;</FONT></TT></TD>
    <TD align=3D"RIGHT"><TT><FONT color=3D"#ff0000"> =20
      1781.0781&nbsp;&nbsp;</FONT></TT></TD>
    <TD align=3D"RIGHT"><TT><FONT color=3D"#ff0000"> =20
      1781.0815&nbsp;&nbsp;</FONT></TT></TD>
    <TD align=3D"RIGHT" nowrap=3D""><TT><FONT color=3D"#ff0000">   =20
      -1.88&nbsp;</FONT></TT></TD>
    <TD align=3D"RIGHT"><TT><FONT =
color=3D"#ff0000">1&nbsp;&nbsp;</FONT></TT></TD>
    <TD align=3D"RIGHT" nowrap=3D""><TT><FONT=20
      color=3D"#ff0000">(68)&nbsp;</FONT></TT></TD>
    <TD align=3D"RIGHT" nowrap=3D""><TT><FONT=20
      color=3D"#ff0000">1e-005&nbsp;</FONT></TT></TD>
    <TD align=3D"RIGHT"><TT><FONT =
color=3D"#ff0000">1&nbsp;&nbsp;</FONT></TT></TD>
    <TD align=3D"RIGHT"><TT><FONT=20
      color=3D"#ff0000">&nbsp;&nbsp;&nbsp;&nbsp;</FONT></TT></TD>
    <TD nowrap=3D""><TT><FONT=20
      color=3D"#ff0000">&nbsp;R.LLIEFGKEILAIIPGR.V</FONT></TT></TD></TR>
  <TR>
    <TD align=3D"RIGHT">&nbsp;</TD>
    <TD align=3D"RIGHT"><TT><A onmouseover=3D"activateEl('Q1251', =
event)"=20
      onmouseout=3D"clearEl()" =
href=3D"http://admin-pc/mascot/cgi/peptide_view.pl?file=3D..%2Fdata%2F201=
80515%2FF003034.dat&amp;query=3D1251&amp;hit=3D1&amp;index=3DESK86958.1&a=
mp;db_idx=3D1&amp;px=3D1&amp;section=3D5&amp;ave_thresh=3D44&amp;_ignorei=
onsscorebelow=3D-1&amp;report=3D0&amp;_sigthreshold=3D0.05&amp;_msresflag=
s=3D1025&amp;_msresflags2=3D258&amp;percolate=3D-1&amp;percolate_rt=3D0&a=
mp;_minpeplen=3D7&amp;sessionID=3Dall_secdisabledsession"=20
      target=3D"_blank">1251</A>&nbsp;&nbsp;</TT></TD>
    <TD align=3D"RIGHT"><TT><FONT color=3D"#ff0000">  =20
      891.5463&nbsp;&nbsp;</FONT></TT></TD>
    <TD align=3D"RIGHT"><TT><FONT color=3D"#ff0000"> =20
      1781.0781&nbsp;&nbsp;</FONT></TT></TD>
    <TD align=3D"RIGHT"><TT><FONT color=3D"#ff0000"> =20
      1781.0815&nbsp;&nbsp;</FONT></TT></TD>
    <TD align=3D"RIGHT" nowrap=3D""><TT><FONT color=3D"#ff0000">   =20
      -1.88&nbsp;</FONT></TT></TD>
    <TD align=3D"RIGHT"><TT><FONT =
color=3D"#ff0000">1&nbsp;&nbsp;</FONT></TT></TD>
    <TD align=3D"RIGHT" nowrap=3D""><TT><FONT=20
      color=3D"#ff0000">83&nbsp;&nbsp;</FONT></TT></TD>
    <TD align=3D"RIGHT" nowrap=3D""><TT><FONT=20
      color=3D"#ff0000">3.1e-007&nbsp;</FONT></TT></TD>
    <TD align=3D"RIGHT"><TT><FONT =
color=3D"#ff0000">1&nbsp;&nbsp;</FONT></TT></TD>
    <TD align=3D"RIGHT"><TT><FONT=20
      color=3D"#ff0000">&nbsp;&nbsp;&nbsp;&nbsp;</FONT></TT></TD>
    <TD nowrap=3D""><TT><FONT=20
      color=3D"#ff0000">&nbsp;R.LLIEFGKEILAIIPGR.V</FONT></TT></TD></TR>
  <TR>
    <TD align=3D"RIGHT">&nbsp;</TD>
    <TD align=3D"RIGHT"><TT><A onmouseover=3D"activateEl('Q1257', =
event)"=20
      onmouseout=3D"clearEl()" =
href=3D"http://admin-pc/mascot/cgi/peptide_view.pl?file=3D..%2Fdata%2F201=
80515%2FF003034.dat&amp;query=3D1257&amp;hit=3D1&amp;index=3DESK86958.1&a=
mp;db_idx=3D1&amp;px=3D1&amp;section=3D5&amp;ave_thresh=3D44&amp;_ignorei=
onsscorebelow=3D-1&amp;report=3D0&amp;_sigthreshold=3D0.05&amp;_msresflag=
s=3D1025&amp;_msresflags2=3D258&amp;percolate=3D-1&amp;percolate_rt=3D0&a=
mp;_minpeplen=3D7&amp;sessionID=3Dall_secdisabledsession"=20
      target=3D"_blank">1257</A>&nbsp;&nbsp;</TT></TD>
    <TD align=3D"RIGHT"><TT><FONT color=3D"#ff0000">  =20
      891.5477&nbsp;&nbsp;</FONT></TT></TD>
    <TD align=3D"RIGHT"><TT><FONT color=3D"#ff0000"> =20
      1781.0809&nbsp;&nbsp;</FONT></TT></TD>
    <TD align=3D"RIGHT"><TT><FONT color=3D"#ff0000"> =20
      1781.0815&nbsp;&nbsp;</FONT></TT></TD>
    <TD align=3D"RIGHT" nowrap=3D""><TT><FONT color=3D"#ff0000">   =20
      -0.30&nbsp;</FONT></TT></TD>
    <TD align=3D"RIGHT"><TT><FONT =
color=3D"#ff0000">1&nbsp;&nbsp;</FONT></TT></TD>
    <TD align=3D"RIGHT" nowrap=3D""><TT><FONT=20
      color=3D"#ff0000">(70)&nbsp;</FONT></TT></TD>
    <TD align=3D"RIGHT" nowrap=3D""><TT><FONT=20
      color=3D"#ff0000">6.7e-006&nbsp;</FONT></TT></TD>
    <TD align=3D"RIGHT"><TT><FONT =
color=3D"#ff0000">1&nbsp;&nbsp;</FONT></TT></TD>
    <TD align=3D"RIGHT"><TT><FONT=20
      color=3D"#ff0000">&nbsp;&nbsp;&nbsp;&nbsp;</FONT></TT></TD>
    <TD nowrap=3D""><TT><FONT=20
      =
color=3D"#ff0000">&nbsp;R.LLIEFGKEILAIIPGR.V</FONT></TT></TD></TR></TBODY=
></TABLE><BR>
<HR>

<TABLE border=3D"0" cellspacing=3D"0">
  <TBODY>
  <TR>
    <TD><TT><B><A =
name=3D"Hit6">6.</A>&nbsp;&nbsp;&nbsp;&nbsp;</B></TT></TD>
    <TD nowrap=3D""><TT><A =
href=3D"http://admin-pc/mascot/cgi/protein_view.pl?file=3D..%2Fdata%2F201=
80515%2FF003034.dat&amp;hit=3DKYQ38389.1&amp;db_idx=3D1&amp;px=3D1&amp;av=
e_thresh=3D44&amp;_ignoreionsscorebelow=3D-1&amp;report=3D0&amp;_sigthres=
hold=3D0.05&amp;_msresflags=3D1025&amp;_msresflags2=3D258&amp;percolate=3D=
-1&amp;percolate_rt=3D0&amp;_minpeplen=3D7&amp;sessionID=3Dall_secdisable=
dsession"=20
      =
target=3D"_blank">KYQ38389.1</A>&nbsp;&nbsp;&nbsp;&nbsp;<B>Mass:</B>&nbsp=
;35515&nbsp;&nbsp;&nbsp;&nbsp;<B>Score:</B>&nbsp;353&nbsp;&nbsp;&nbsp;&nb=
sp;<B>Matches:</B>&nbsp;14(14)&nbsp;&nbsp;<B>Sequences:</B>&nbsp;6(6)&nbs=
p;&nbsp;<B>emPAI:</B>&nbsp;1.11</TT></TD></TR>
  <TR>
    <TD>&nbsp;</TD>
    <TD nowrap=3D""><TT>Transaldolase [Hypsizygus=20
marmoreus]</TT></TD></TR></TBODY></TABLE>
<TABLE border=3D"0" cellspacing=3D"0">
  <TBODY>
  <TR>
    <TD align=3D"RIGHT"><INPUT name=3D"INCLUDE" =
onclick=3D"SaveClicks(this,this.form)"=20
      type=3D"checkbox" value=3D"6"></TD>
    <TD nowrap=3D""><TT>Check to include this hit in error tolerant =
search or=20
      archive report</TT></TD></TR>
  <TR>
    <TD><TT>&nbsp;&nbsp;&nbsp;&nbsp;&nbsp;&nbsp;</TT></TD>
    <TD>&nbsp;</TD></TR></TBODY></TABLE>
<TABLE border=3D"0" cellspacing=3D"0" cellpadding=3D"0">
  <TBODY>
  <TR>
    <TD><TT>&nbsp;&nbsp;&nbsp;&nbsp;&nbsp;&nbsp;</TT></TD>
    <TD align=3D"RIGHT"><TT><B>Query&nbsp;&nbsp;</B></TT></TD>
    <TD align=3D"RIGHT"><TT><B>Observed&nbsp;&nbsp;</B></TT></TD>
    <TD align=3D"RIGHT" =
nowrap=3D""><TT><B>Mr(expt)&nbsp;&nbsp;</B></TT></TD>
    <TD align=3D"RIGHT" =
nowrap=3D""><TT><B>Mr(calc)&nbsp;&nbsp;</B></TT></TD>
    <TD align=3D"RIGHT"><TT><B>&nbsp;ppm&nbsp;&nbsp;</B></TT></TD>
    <TD align=3D"RIGHT"><TT><B>Miss&nbsp;</B></TT></TD>
    <TD align=3D"RIGHT"><TT><B>Score&nbsp;</B></TT></TD>
    <TD align=3D"RIGHT"><TT><B>Expect&nbsp;</B></TT></TD>
    <TD align=3D"RIGHT"><TT><B>Rank&nbsp;</B></TT></TD>
    <TD align=3D"RIGHT"><TT><B>Unique&nbsp;</B></TT></TD>
    <TD><TT><B>&nbsp;Peptide</B></TT></TD></TR>
  <TR>
    <TD align=3D"RIGHT">&nbsp;</TD>
    <TD align=3D"RIGHT"><TT><A onmouseover=3D"activateEl('Q271', event)" =

      onmouseout=3D"clearEl()" =
href=3D"http://admin-pc/mascot/cgi/peptide_view.pl?file=3D..%2Fdata%2F201=
80515%2FF003034.dat&amp;query=3D271&amp;hit=3D1&amp;index=3DKYQ38389.1&am=
p;db_idx=3D1&amp;px=3D1&amp;section=3D5&amp;ave_thresh=3D44&amp;_ignoreio=
nsscorebelow=3D-1&amp;report=3D0&amp;_sigthreshold=3D0.05&amp;_msresflags=
=3D1025&amp;_msresflags2=3D258&amp;percolate=3D-1&amp;percolate_rt=3D0&am=
p;_minpeplen=3D7&amp;sessionID=3Dall_secdisabledsession"=20
      target=3D"_blank">271</A>&nbsp;&nbsp;</TT></TD>
    <TD align=3D"RIGHT"><TT><FONT color=3D"#ff0000">  =20
      491.2614&nbsp;&nbsp;</FONT></TT></TD>
    <TD align=3D"RIGHT"><TT><FONT color=3D"#ff0000">  =20
      980.5083&nbsp;&nbsp;</FONT></TT></TD>
    <TD align=3D"RIGHT"><TT><FONT color=3D"#ff0000">  =20
      980.5113&nbsp;&nbsp;</FONT></TT></TD>
    <TD align=3D"RIGHT" nowrap=3D""><TT><FONT color=3D"#ff0000">   =20
      -3.07&nbsp;</FONT></TT></TD>
    <TD align=3D"RIGHT"><TT><FONT =
color=3D"#ff0000">0&nbsp;&nbsp;</FONT></TT></TD>
    <TD align=3D"RIGHT" nowrap=3D""><TT><FONT=20
      color=3D"#ff0000">(50)&nbsp;</FONT></TT></TD>
    <TD align=3D"RIGHT" nowrap=3D""><TT><FONT=20
      color=3D"#ff0000">0.029&nbsp;</FONT></TT></TD>
    <TD align=3D"RIGHT"><TT><FONT =
color=3D"#ff0000">1&nbsp;&nbsp;</FONT></TT></TD>
    <TD align=3D"RIGHT"><TT><FONT=20
      color=3D"#ff0000">&nbsp;&nbsp;&nbsp;&nbsp;</FONT></TT></TD>
    <TD nowrap=3D""><TT><FONT=20
  color=3D"#ff0000">&nbsp;K.TIVMGASFR.N</FONT></TT></TD></TR>
  <TR>
    <TD align=3D"RIGHT">&nbsp;</TD>
    <TD align=3D"RIGHT"><TT><A onmouseover=3D"activateEl('Q274', event)" =

      onmouseout=3D"clearEl()" =
href=3D"http://admin-pc/mascot/cgi/peptide_view.pl?file=3D..%2Fdata%2F201=
80515%2FF003034.dat&amp;query=3D274&amp;hit=3D1&amp;index=3DKYQ38389.1&am=
p;db_idx=3D1&amp;px=3D1&amp;section=3D5&amp;ave_thresh=3D44&amp;_ignoreio=
nsscorebelow=3D-1&amp;report=3D0&amp;_sigthreshold=3D0.05&amp;_msresflags=
=3D1025&amp;_msresflags2=3D258&amp;percolate=3D-1&amp;percolate_rt=3D0&am=
p;_minpeplen=3D7&amp;sessionID=3Dall_secdisabledsession"=20
      target=3D"_blank">274</A>&nbsp;&nbsp;</TT></TD>
    <TD align=3D"RIGHT"><TT><FONT color=3D"#ff0000">  =20
      491.2625&nbsp;&nbsp;</FONT></TT></TD>
    <TD align=3D"RIGHT"><TT><FONT color=3D"#ff0000">  =20
      980.5104&nbsp;&nbsp;</FONT></TT></TD>
    <TD align=3D"RIGHT"><TT><FONT color=3D"#ff0000">  =20
      980.5113&nbsp;&nbsp;</FONT></TT></TD>
    <TD align=3D"RIGHT" nowrap=3D""><TT><FONT color=3D"#ff0000">   =20
      -0.95&nbsp;</FONT></TT></TD>
    <TD align=3D"RIGHT"><TT><FONT =
color=3D"#ff0000">0&nbsp;&nbsp;</FONT></TT></TD>
    <TD align=3D"RIGHT" nowrap=3D""><TT><FONT=20
      color=3D"#ff0000">(49)&nbsp;</FONT></TT></TD>
    <TD align=3D"RIGHT" nowrap=3D""><TT><FONT=20
      color=3D"#ff0000">0.031&nbsp;</FONT></TT></TD>
    <TD align=3D"RIGHT"><TT><FONT =
color=3D"#ff0000">1&nbsp;&nbsp;</FONT></TT></TD>
    <TD align=3D"RIGHT"><TT><FONT=20
      color=3D"#ff0000">&nbsp;&nbsp;&nbsp;&nbsp;</FONT></TT></TD>
    <TD nowrap=3D""><TT><FONT=20
  color=3D"#ff0000">&nbsp;K.TIVMGASFR.N</FONT></TT></TD></TR>
  <TR>
    <TD align=3D"RIGHT">&nbsp;</TD>
    <TD align=3D"RIGHT"><TT><A onmouseover=3D"activateEl('Q337', event)" =

      onmouseout=3D"clearEl()" =
href=3D"http://admin-pc/mascot/cgi/peptide_view.pl?file=3D..%2Fdata%2F201=
80515%2FF003034.dat&amp;query=3D337&amp;hit=3D1&amp;index=3DKYQ38389.1&am=
p;db_idx=3D1&amp;px=3D1&amp;section=3D5&amp;ave_thresh=3D44&amp;_ignoreio=
nsscorebelow=3D-1&amp;report=3D0&amp;_sigthreshold=3D0.05&amp;_msresflags=
=3D1025&amp;_msresflags2=3D258&amp;percolate=3D-1&amp;percolate_rt=3D0&am=
p;_minpeplen=3D7&amp;sessionID=3Dall_secdisabledsession"=20
      target=3D"_blank">337</A>&nbsp;&nbsp;</TT></TD>
    <TD align=3D"RIGHT"><TT><FONT color=3D"#ff0000">  =20
      499.2584&nbsp;&nbsp;</FONT></TT></TD>
    <TD align=3D"RIGHT"><TT><FONT color=3D"#ff0000">  =20
      996.5023&nbsp;&nbsp;</FONT></TT></TD>
    <TD align=3D"RIGHT"><TT><FONT color=3D"#ff0000">  =20
      996.5063&nbsp;&nbsp;</FONT></TT></TD>
    <TD align=3D"RIGHT" nowrap=3D""><TT><FONT color=3D"#ff0000">   =20
      -3.98&nbsp;</FONT></TT></TD>
    <TD align=3D"RIGHT"><TT><FONT =
color=3D"#ff0000">0&nbsp;&nbsp;</FONT></TT></TD>
    <TD align=3D"RIGHT" nowrap=3D""><TT><FONT=20
      color=3D"#ff0000">52&nbsp;&nbsp;</FONT></TT></TD>
    <TD align=3D"RIGHT" nowrap=3D""><TT><FONT=20
      color=3D"#ff0000">0.016&nbsp;</FONT></TT></TD>
    <TD align=3D"RIGHT"><TT><FONT =
color=3D"#ff0000">1&nbsp;&nbsp;</FONT></TT></TD>
    <TD align=3D"RIGHT"><TT><FONT=20
      color=3D"#ff0000">&nbsp;&nbsp;&nbsp;&nbsp;</FONT></TT></TD>
    <TD nowrap=3D""><TT><FONT =
color=3D"#ff0000">&nbsp;K.TIV<U>M</U>GASFR.N +=20
      Oxidation (M)</FONT></TT></TD></TR>
  <TR>
    <TD align=3D"RIGHT">&nbsp;</TD>
    <TD align=3D"RIGHT"><TT><A onmouseover=3D"activateEl('Q450', event)" =

      onmouseout=3D"clearEl()" =
href=3D"http://admin-pc/mascot/cgi/peptide_view.pl?file=3D..%2Fdata%2F201=
80515%2FF003034.dat&amp;query=3D450&amp;hit=3D4&amp;index=3DKYQ38389.1&am=
p;db_idx=3D1&amp;px=3D1&amp;section=3D5&amp;ave_thresh=3D44&amp;_ignoreio=
nsscorebelow=3D-1&amp;report=3D0&amp;_sigthreshold=3D0.05&amp;_msresflags=
=3D1025&amp;_msresflags2=3D258&amp;percolate=3D-1&amp;percolate_rt=3D0&am=
p;_minpeplen=3D7&amp;sessionID=3Dall_secdisabledsession"=20
      target=3D"_blank">450</A>&nbsp;&nbsp;</TT></TD>
    <TD align=3D"RIGHT"><TT><FONT color=3D"#ff0000">  =20
      519.7760&nbsp;&nbsp;</FONT></TT></TD>
    <TD align=3D"RIGHT"><TT><FONT color=3D"#ff0000"> =20
      1037.5374&nbsp;&nbsp;</FONT></TT></TD>
    <TD align=3D"RIGHT"><TT><FONT color=3D"#ff0000"> =20
      1037.5393&nbsp;&nbsp;</FONT></TT></TD>
    <TD align=3D"RIGHT" nowrap=3D""><TT><FONT color=3D"#ff0000">   =20
      -1.79&nbsp;</FONT></TT></TD>
    <TD align=3D"RIGHT"><TT><FONT =
color=3D"#ff0000">1&nbsp;&nbsp;</FONT></TT></TD>
    <TD align=3D"RIGHT" nowrap=3D""><TT><FONT=20
      color=3D"#ff0000">48&nbsp;&nbsp;</FONT></TT></TD>
    <TD align=3D"RIGHT" nowrap=3D""><TT><FONT=20
      color=3D"#ff0000">0.026&nbsp;</FONT></TT></TD>
    <TD align=3D"RIGHT"><TT><FONT =
color=3D"#ff0000">1&nbsp;&nbsp;</FONT></TT></TD>
    <TD align=3D"RIGHT"><TT><FONT=20
    color=3D"#ff0000">U&nbsp;&nbsp;&nbsp;</FONT></TT></TD>
    <TD nowrap=3D""><TT><FONT=20
  color=3D"#ff0000">&nbsp;R.LSFNKEATK.A</FONT></TT></TD></TR>
  <TR>
    <TD align=3D"RIGHT">&nbsp;</TD>
    <TD align=3D"RIGHT"><TT><A onmouseover=3D"activateEl('Q793', event)" =

      onmouseout=3D"clearEl()" =
href=3D"http://admin-pc/mascot/cgi/peptide_view.pl?file=3D..%2Fdata%2F201=
80515%2FF003034.dat&amp;query=3D793&amp;hit=3D2&amp;index=3DKYQ38389.1&am=
p;db_idx=3D1&amp;px=3D1&amp;section=3D5&amp;ave_thresh=3D44&amp;_ignoreio=
nsscorebelow=3D-1&amp;report=3D0&amp;_sigthreshold=3D0.05&amp;_msresflags=
=3D1025&amp;_msresflags2=3D258&amp;percolate=3D-1&amp;percolate_rt=3D0&am=
p;_minpeplen=3D7&amp;sessionID=3Dall_secdisabledsession"=20
      target=3D"_blank">793</A>&nbsp;&nbsp;</TT></TD>
    <TD align=3D"RIGHT"><TT><FONT color=3D"#ff0000">  =20
      667.8804&nbsp;&nbsp;</FONT></TT></TD>
    <TD align=3D"RIGHT"><TT><FONT color=3D"#ff0000"> =20
      1333.7462&nbsp;&nbsp;</FONT></TT></TD>
    <TD align=3D"RIGHT"><TT><FONT color=3D"#ff0000"> =20
      1333.7493&nbsp;&nbsp;</FONT></TT></TD>
    <TD align=3D"RIGHT" nowrap=3D""><TT><FONT color=3D"#ff0000">   =20
      -2.32&nbsp;</FONT></TT></TD>
    <TD align=3D"RIGHT"><TT><FONT =
color=3D"#ff0000">0&nbsp;&nbsp;</FONT></TT></TD>
    <TD align=3D"RIGHT" nowrap=3D""><TT><FONT=20
      color=3D"#ff0000">64&nbsp;&nbsp;</FONT></TT></TD>
    <TD align=3D"RIGHT" nowrap=3D""><TT><FONT=20
      color=3D"#ff0000">0.00036&nbsp;</FONT></TT></TD>
    <TD align=3D"RIGHT"><TT><FONT =
color=3D"#ff0000">1&nbsp;&nbsp;</FONT></TT></TD>
    <TD align=3D"RIGHT"><TT><FONT=20
      color=3D"#ff0000">&nbsp;&nbsp;&nbsp;&nbsp;</FONT></TT></TD>
    <TD nowrap=3D""><TT><FONT=20
    color=3D"#ff0000">&nbsp;K.ELIALYESVGIK.K</FONT></TT></TD></TR>
  <TR>
    <TD align=3D"RIGHT">&nbsp;</TD>
    <TD align=3D"RIGHT"><TT><A onmouseover=3D"activateEl('Q938', event)" =

      onmouseout=3D"clearEl()" =
href=3D"http://admin-pc/mascot/cgi/peptide_view.pl?file=3D..%2Fdata%2F201=
80515%2FF003034.dat&amp;query=3D938&amp;hit=3D2&amp;index=3DKYQ38389.1&am=
p;db_idx=3D1&amp;px=3D1&amp;section=3D5&amp;ave_thresh=3D44&amp;_ignoreio=
nsscorebelow=3D-1&amp;report=3D0&amp;_sigthreshold=3D0.05&amp;_msresflags=
=3D1025&amp;_msresflags2=3D258&amp;percolate=3D-1&amp;percolate_rt=3D0&am=
p;_minpeplen=3D7&amp;sessionID=3Dall_secdisabledsession"=20
      target=3D"_blank">938</A>&nbsp;&nbsp;</TT></TD>
    <TD align=3D"RIGHT"><TT><FONT color=3D"#ff0000">  =20
      731.9270&nbsp;&nbsp;</FONT></TT></TD>
    <TD align=3D"RIGHT"><TT><FONT color=3D"#ff0000"> =20
      1461.8394&nbsp;&nbsp;</FONT></TT></TD>
    <TD align=3D"RIGHT"><TT><FONT color=3D"#ff0000"> =20
      1461.8442&nbsp;&nbsp;</FONT></TT></TD>
    <TD align=3D"RIGHT" nowrap=3D""><TT><FONT color=3D"#ff0000">   =20
      -3.28&nbsp;</FONT></TT></TD>
    <TD align=3D"RIGHT"><TT><FONT =
color=3D"#ff0000">1&nbsp;&nbsp;</FONT></TT></TD>
    <TD align=3D"RIGHT" nowrap=3D""><TT><FONT=20
      color=3D"#ff0000">(62)&nbsp;</FONT></TT></TD>
    <TD align=3D"RIGHT" nowrap=3D""><TT><FONT=20
      color=3D"#ff0000">0.00031&nbsp;</FONT></TT></TD>
    <TD align=3D"RIGHT"><TT><FONT =
color=3D"#ff0000">1&nbsp;&nbsp;</FONT></TT></TD>
    <TD align=3D"RIGHT"><TT><FONT=20
      color=3D"#ff0000">&nbsp;&nbsp;&nbsp;&nbsp;</FONT></TT></TD>
    <TD nowrap=3D""><TT><FONT=20
    color=3D"#ff0000">&nbsp;K.ELIALYESVGIKK.E</FONT></TT></TD></TR>
  <TR>
    <TD align=3D"RIGHT">&nbsp;</TD>
    <TD align=3D"RIGHT"><TT><A onmouseover=3D"activateEl('Q939', event)" =

      onmouseout=3D"clearEl()" =
href=3D"http://admin-pc/mascot/cgi/peptide_view.pl?file=3D..%2Fdata%2F201=
80515%2FF003034.dat&amp;query=3D939&amp;hit=3D2&amp;index=3DKYQ38389.1&am=
p;db_idx=3D1&amp;px=3D1&amp;section=3D5&amp;ave_thresh=3D44&amp;_ignoreio=
nsscorebelow=3D-1&amp;report=3D0&amp;_sigthreshold=3D0.05&amp;_msresflags=
=3D1025&amp;_msresflags2=3D258&amp;percolate=3D-1&amp;percolate_rt=3D0&am=
p;_minpeplen=3D7&amp;sessionID=3Dall_secdisabledsession"=20
      target=3D"_blank">939</A>&nbsp;&nbsp;</TT></TD>
    <TD align=3D"RIGHT"><TT><FONT color=3D"#ff0000">  =20
      731.9279&nbsp;&nbsp;</FONT></TT></TD>
    <TD align=3D"RIGHT"><TT><FONT color=3D"#ff0000"> =20
      1461.8413&nbsp;&nbsp;</FONT></TT></TD>
    <TD align=3D"RIGHT"><TT><FONT color=3D"#ff0000"> =20
      1461.8442&nbsp;&nbsp;</FONT></TT></TD>
    <TD align=3D"RIGHT" nowrap=3D""><TT><FONT color=3D"#ff0000">   =20
      -2.02&nbsp;</FONT></TT></TD>
    <TD align=3D"RIGHT"><TT><FONT =
color=3D"#ff0000">1&nbsp;&nbsp;</FONT></TT></TD>
    <TD align=3D"RIGHT" nowrap=3D""><TT><FONT=20
      color=3D"#ff0000">63&nbsp;&nbsp;</FONT></TT></TD>
    <TD align=3D"RIGHT" nowrap=3D""><TT><FONT=20
      color=3D"#ff0000">0.00026&nbsp;</FONT></TT></TD>
    <TD align=3D"RIGHT"><TT><FONT =
color=3D"#ff0000">1&nbsp;&nbsp;</FONT></TT></TD>
    <TD align=3D"RIGHT"><TT><FONT=20
      color=3D"#ff0000">&nbsp;&nbsp;&nbsp;&nbsp;</FONT></TT></TD>
    <TD nowrap=3D""><TT><FONT=20
    color=3D"#ff0000">&nbsp;K.ELIALYESVGIKK.E</FONT></TT></TD></TR>
  <TR>
    <TD align=3D"RIGHT">&nbsp;</TD>
    <TD align=3D"RIGHT"><TT><A onmouseover=3D"activateEl('Q1011', =
event)"=20
      onmouseout=3D"clearEl()" =
href=3D"http://admin-pc/mascot/cgi/peptide_view.pl?file=3D..%2Fdata%2F201=
80515%2FF003034.dat&amp;query=3D1011&amp;hit=3D1&amp;index=3DKYQ38389.1&a=
mp;db_idx=3D1&amp;px=3D1&amp;section=3D5&amp;ave_thresh=3D44&amp;_ignorei=
onsscorebelow=3D-1&amp;report=3D0&amp;_sigthreshold=3D0.05&amp;_msresflag=
s=3D1025&amp;_msresflags2=3D258&amp;percolate=3D-1&amp;percolate_rt=3D0&a=
mp;_minpeplen=3D7&amp;sessionID=3Dall_secdisabledsession"=20
      target=3D"_blank">1011</A>&nbsp;&nbsp;</TT></TD>
    <TD align=3D"RIGHT"><TT><FONT color=3D"#ff0000">  =20
      511.9665&nbsp;&nbsp;</FONT></TT></TD>
    <TD align=3D"RIGHT"><TT><FONT color=3D"#ff0000"> =20
      1532.8778&nbsp;&nbsp;</FONT></TT></TD>
    <TD align=3D"RIGHT"><TT><FONT color=3D"#ff0000"> =20
      1532.8813&nbsp;&nbsp;</FONT></TT></TD>
    <TD align=3D"RIGHT" nowrap=3D""><TT><FONT color=3D"#ff0000">   =20
      -2.30&nbsp;</FONT></TT></TD>
    <TD align=3D"RIGHT"><TT><FONT =
color=3D"#ff0000">1&nbsp;&nbsp;</FONT></TT></TD>
    <TD align=3D"RIGHT" nowrap=3D""><TT><FONT=20
      color=3D"#ff0000">56&nbsp;&nbsp;</FONT></TT></TD>
    <TD align=3D"RIGHT" nowrap=3D""><TT><FONT=20
      color=3D"#ff0000">0.0012&nbsp;</FONT></TT></TD>
    <TD align=3D"RIGHT"><TT><FONT =
color=3D"#ff0000">1&nbsp;&nbsp;</FONT></TT></TD>
    <TD align=3D"RIGHT"><TT><FONT=20
      color=3D"#ff0000">&nbsp;&nbsp;&nbsp;&nbsp;</FONT></TT></TD>
    <TD nowrap=3D""><TT><FONT=20
      color=3D"#ff0000">&nbsp;K.AKELIALYESVGIK.K</FONT></TT></TD></TR>
  <TR>
    <TD align=3D"RIGHT">&nbsp;</TD>
    <TD align=3D"RIGHT"><TT><A onmouseover=3D"activateEl('Q1309', =
event)"=20
      onmouseout=3D"clearEl()" =
href=3D"http://admin-pc/mascot/cgi/peptide_view.pl?file=3D..%2Fdata%2F201=
80515%2FF003034.dat&amp;query=3D1309&amp;hit=3D2&amp;index=3DKYQ38389.1&a=
mp;db_idx=3D1&amp;px=3D1&amp;section=3D5&amp;ave_thresh=3D44&amp;_ignorei=
onsscorebelow=3D-1&amp;report=3D0&amp;_sigthreshold=3D0.05&amp;_msresflag=
s=3D1025&amp;_msresflags2=3D258&amp;percolate=3D-1&amp;percolate_rt=3D0&a=
mp;_minpeplen=3D7&amp;sessionID=3Dall_secdisabledsession"=20
      target=3D"_blank">1309</A>&nbsp;&nbsp;</TT></TD>
    <TD align=3D"RIGHT"><TT>  1008.5656&nbsp;&nbsp;</TT></TD>
    <TD align=3D"RIGHT"><TT>  2015.1167&nbsp;&nbsp;</TT></TD>
    <TD align=3D"RIGHT"><TT>  2015.1190&nbsp;&nbsp;</TT></TD>
    <TD align=3D"RIGHT" nowrap=3D""><TT>    -1.17&nbsp;</TT></TD>
    <TD align=3D"RIGHT"><TT>0&nbsp;&nbsp;</TT></TD>
    <TD align=3D"RIGHT" nowrap=3D""><TT>(69)&nbsp;</TT></TD>
    <TD align=3D"RIGHT" nowrap=3D""><TT>5.6e-005&nbsp;</TT></TD>
    <TD align=3D"RIGHT"><TT>2&nbsp;&nbsp;</TT></TD>
    <TD align=3D"RIGHT"><TT>&nbsp;&nbsp;&nbsp;&nbsp;</TT></TD>
    <TD nowrap=3D""><TT>&nbsp;K.ALAGVDFLTISPSLLEELK.N</TT></TD></TR>
  <TR>
    <TD align=3D"RIGHT">&nbsp;</TD>
    <TD align=3D"RIGHT"><TT><A onmouseover=3D"activateEl('Q1310', =
event)"=20
      onmouseout=3D"clearEl()" =
href=3D"http://admin-pc/mascot/cgi/peptide_view.pl?file=3D..%2Fdata%2F201=
80515%2FF003034.dat&amp;query=3D1310&amp;hit=3D2&amp;index=3DKYQ38389.1&a=
mp;db_idx=3D1&amp;px=3D1&amp;section=3D5&amp;ave_thresh=3D44&amp;_ignorei=
onsscorebelow=3D-1&amp;report=3D0&amp;_sigthreshold=3D0.05&amp;_msresflag=
s=3D1025&amp;_msresflags2=3D258&amp;percolate=3D-1&amp;percolate_rt=3D0&a=
mp;_minpeplen=3D7&amp;sessionID=3Dall_secdisabledsession"=20
      target=3D"_blank">1310</A>&nbsp;&nbsp;</TT></TD>
    <TD align=3D"RIGHT"><TT>  1008.5659&nbsp;&nbsp;</TT></TD>
    <TD align=3D"RIGHT"><TT>  2015.1173&nbsp;&nbsp;</TT></TD>
    <TD align=3D"RIGHT"><TT>  2015.1190&nbsp;&nbsp;</TT></TD>
    <TD align=3D"RIGHT" nowrap=3D""><TT>    -0.87&nbsp;</TT></TD>
    <TD align=3D"RIGHT"><TT>0&nbsp;&nbsp;</TT></TD>
    <TD align=3D"RIGHT" nowrap=3D""><TT>(59)&nbsp;</TT></TD>
    <TD align=3D"RIGHT" nowrap=3D""><TT>0.00056&nbsp;</TT></TD>
    <TD align=3D"RIGHT"><TT>2&nbsp;&nbsp;</TT></TD>
    <TD align=3D"RIGHT"><TT>&nbsp;&nbsp;&nbsp;&nbsp;</TT></TD>
    <TD nowrap=3D""><TT>&nbsp;K.ALAGVDFLTISPSLLEELK.N</TT></TD></TR>
  <TR>
    <TD align=3D"RIGHT">&nbsp;</TD>
    <TD align=3D"RIGHT"><TT><A onmouseover=3D"activateEl('Q1311', =
event)"=20
      onmouseout=3D"clearEl()" =
href=3D"http://admin-pc/mascot/cgi/peptide_view.pl?file=3D..%2Fdata%2F201=
80515%2FF003034.dat&amp;query=3D1311&amp;hit=3D1&amp;index=3DKYQ38389.1&a=
mp;db_idx=3D1&amp;px=3D1&amp;section=3D5&amp;ave_thresh=3D44&amp;_ignorei=
onsscorebelow=3D-1&amp;report=3D0&amp;_sigthreshold=3D0.05&amp;_msresflag=
s=3D1025&amp;_msresflags2=3D258&amp;percolate=3D-1&amp;percolate_rt=3D0&a=
mp;_minpeplen=3D7&amp;sessionID=3Dall_secdisabledsession"=20
      target=3D"_blank">1311</A>&nbsp;&nbsp;</TT></TD>
    <TD align=3D"RIGHT"><TT><FONT color=3D"#ff0000"> =20
      1008.5660&nbsp;&nbsp;</FONT></TT></TD>
    <TD align=3D"RIGHT"><TT><FONT color=3D"#ff0000"> =20
      2015.1174&nbsp;&nbsp;</FONT></TT></TD>
    <TD align=3D"RIGHT"><TT><FONT color=3D"#ff0000"> =20
      2015.1190&nbsp;&nbsp;</FONT></TT></TD>
    <TD align=3D"RIGHT" nowrap=3D""><TT><FONT color=3D"#ff0000">   =20
      -0.81&nbsp;</FONT></TT></TD>
    <TD align=3D"RIGHT"><TT><FONT =
color=3D"#ff0000">0&nbsp;&nbsp;</FONT></TT></TD>
    <TD align=3D"RIGHT" nowrap=3D""><TT><FONT=20
      color=3D"#ff0000">(40)&nbsp;</FONT></TT></TD>
    <TD align=3D"RIGHT" nowrap=3D""><TT><FONT=20
      color=3D"#ff0000">0.049&nbsp;</FONT></TT></TD>
    <TD align=3D"RIGHT"><TT><FONT =
color=3D"#ff0000">1&nbsp;&nbsp;</FONT></TT></TD>
    <TD align=3D"RIGHT"><TT><FONT=20
      color=3D"#ff0000">&nbsp;&nbsp;&nbsp;&nbsp;</FONT></TT></TD>
    <TD nowrap=3D""><TT><FONT=20
      =
color=3D"#ff0000">&nbsp;K.ALAGVDFLTISPSLLEELK.N</FONT></TT></TD></TR>
  <TR>
    <TD align=3D"RIGHT">&nbsp;</TD>
    <TD align=3D"RIGHT"><TT><A onmouseover=3D"activateEl('Q1312', =
event)"=20
      onmouseout=3D"clearEl()" =
href=3D"http://admin-pc/mascot/cgi/peptide_view.pl?file=3D..%2Fdata%2F201=
80515%2FF003034.dat&amp;query=3D1312&amp;hit=3D1&amp;index=3DKYQ38389.1&a=
mp;db_idx=3D1&amp;px=3D1&amp;section=3D5&amp;ave_thresh=3D44&amp;_ignorei=
onsscorebelow=3D-1&amp;report=3D0&amp;_sigthreshold=3D0.05&amp;_msresflag=
s=3D1025&amp;_msresflags2=3D258&amp;percolate=3D-1&amp;percolate_rt=3D0&a=
mp;_minpeplen=3D7&amp;sessionID=3Dall_secdisabledsession"=20
      target=3D"_blank">1312</A>&nbsp;&nbsp;</TT></TD>
    <TD align=3D"RIGHT"><TT><FONT color=3D"#ff0000">  =20
      672.7138&nbsp;&nbsp;</FONT></TT></TD>
    <TD align=3D"RIGHT"><TT><FONT color=3D"#ff0000"> =20
      2015.1194&nbsp;&nbsp;</FONT></TT></TD>
    <TD align=3D"RIGHT"><TT><FONT color=3D"#ff0000"> =20
      2015.1190&nbsp;&nbsp;</FONT></TT></TD>
    <TD align=3D"RIGHT" nowrap=3D""><TT><FONT color=3D"#ff0000">    =20
      0.19&nbsp;</FONT></TT></TD>
    <TD align=3D"RIGHT"><TT><FONT =
color=3D"#ff0000">0&nbsp;&nbsp;</FONT></TT></TD>
    <TD align=3D"RIGHT" nowrap=3D""><TT><FONT=20
      color=3D"#ff0000">(55)&nbsp;</FONT></TT></TD>
    <TD align=3D"RIGHT" nowrap=3D""><TT><FONT=20
      color=3D"#ff0000">0.0015&nbsp;</FONT></TT></TD>
    <TD align=3D"RIGHT"><TT><FONT =
color=3D"#ff0000">1&nbsp;&nbsp;</FONT></TT></TD>
    <TD align=3D"RIGHT"><TT><FONT=20
      color=3D"#ff0000">&nbsp;&nbsp;&nbsp;&nbsp;</FONT></TT></TD>
    <TD nowrap=3D""><TT><FONT=20
      =
color=3D"#ff0000">&nbsp;K.ALAGVDFLTISPSLLEELK.N</FONT></TT></TD></TR>
  <TR>
    <TD align=3D"RIGHT">&nbsp;</TD>
    <TD align=3D"RIGHT"><TT><A onmouseover=3D"activateEl('Q1313', =
event)"=20
      onmouseout=3D"clearEl()" =
href=3D"http://admin-pc/mascot/cgi/peptide_view.pl?file=3D..%2Fdata%2F201=
80515%2FF003034.dat&amp;query=3D1313&amp;hit=3D1&amp;index=3DKYQ38389.1&a=
mp;db_idx=3D1&amp;px=3D1&amp;section=3D5&amp;ave_thresh=3D44&amp;_ignorei=
onsscorebelow=3D-1&amp;report=3D0&amp;_sigthreshold=3D0.05&amp;_msresflag=
s=3D1025&amp;_msresflags2=3D258&amp;percolate=3D-1&amp;percolate_rt=3D0&a=
mp;_minpeplen=3D7&amp;sessionID=3Dall_secdisabledsession"=20
      target=3D"_blank">1313</A>&nbsp;&nbsp;</TT></TD>
    <TD align=3D"RIGHT"><TT><FONT color=3D"#ff0000"> =20
      1008.5673&nbsp;&nbsp;</FONT></TT></TD>
    <TD align=3D"RIGHT"><TT><FONT color=3D"#ff0000"> =20
      2015.1200&nbsp;&nbsp;</FONT></TT></TD>
    <TD align=3D"RIGHT"><TT><FONT color=3D"#ff0000"> =20
      2015.1190&nbsp;&nbsp;</FONT></TT></TD>
    <TD align=3D"RIGHT" nowrap=3D""><TT><FONT color=3D"#ff0000">    =20
      0.46&nbsp;</FONT></TT></TD>
    <TD align=3D"RIGHT"><TT><FONT =
color=3D"#ff0000">0&nbsp;&nbsp;</FONT></TT></TD>
    <TD align=3D"RIGHT" nowrap=3D""><TT><FONT=20
      color=3D"#ff0000">(50)&nbsp;</FONT></TT></TD>
    <TD align=3D"RIGHT" nowrap=3D""><TT><FONT=20
      color=3D"#ff0000">0.0049&nbsp;</FONT></TT></TD>
    <TD align=3D"RIGHT"><TT><FONT =
color=3D"#ff0000">1&nbsp;&nbsp;</FONT></TT></TD>
    <TD align=3D"RIGHT"><TT><FONT=20
      color=3D"#ff0000">&nbsp;&nbsp;&nbsp;&nbsp;</FONT></TT></TD>
    <TD nowrap=3D""><TT><FONT=20
      =
color=3D"#ff0000">&nbsp;K.ALAGVDFLTISPSLLEELK.N</FONT></TT></TD></TR>
  <TR>
    <TD align=3D"RIGHT">&nbsp;</TD>
    <TD align=3D"RIGHT"><TT><A onmouseover=3D"activateEl('Q1314', =
event)"=20
      onmouseout=3D"clearEl()" =
href=3D"http://admin-pc/mascot/cgi/peptide_view.pl?file=3D..%2Fdata%2F201=
80515%2FF003034.dat&amp;query=3D1314&amp;hit=3D1&amp;index=3DKYQ38389.1&a=
mp;db_idx=3D1&amp;px=3D1&amp;section=3D5&amp;ave_thresh=3D44&amp;_ignorei=
onsscorebelow=3D-1&amp;report=3D0&amp;_sigthreshold=3D0.05&amp;_msresflag=
s=3D1025&amp;_msresflags2=3D258&amp;percolate=3D-1&amp;percolate_rt=3D0&a=
mp;_minpeplen=3D7&amp;sessionID=3Dall_secdisabledsession"=20
      target=3D"_blank">1314</A>&nbsp;&nbsp;</TT></TD>
    <TD align=3D"RIGHT"><TT><FONT color=3D"#ff0000"> =20
      1008.5678&nbsp;&nbsp;</FONT></TT></TD>
    <TD align=3D"RIGHT"><TT><FONT color=3D"#ff0000"> =20
      2015.1209&nbsp;&nbsp;</FONT></TT></TD>
    <TD align=3D"RIGHT"><TT><FONT color=3D"#ff0000"> =20
      2015.1190&nbsp;&nbsp;</FONT></TT></TD>
    <TD align=3D"RIGHT" nowrap=3D""><TT><FONT color=3D"#ff0000">    =20
      0.95&nbsp;</FONT></TT></TD>
    <TD align=3D"RIGHT"><TT><FONT =
color=3D"#ff0000">0&nbsp;&nbsp;</FONT></TT></TD>
    <TD align=3D"RIGHT" nowrap=3D""><TT><FONT=20
      color=3D"#ff0000">70&nbsp;&nbsp;</FONT></TT></TD>
    <TD align=3D"RIGHT" nowrap=3D""><TT><FONT=20
      color=3D"#ff0000">4.3e-005&nbsp;</FONT></TT></TD>
    <TD align=3D"RIGHT"><TT><FONT =
color=3D"#ff0000">1&nbsp;&nbsp;</FONT></TT></TD>
    <TD align=3D"RIGHT"><TT><FONT=20
      color=3D"#ff0000">&nbsp;&nbsp;&nbsp;&nbsp;</FONT></TT></TD>
    <TD nowrap=3D""><TT><FONT=20
      =
color=3D"#ff0000">&nbsp;K.ALAGVDFLTISPSLLEELK.N</FONT></TT></TD></TR></TB=
ODY></TABLE><BR>
<HR>

<TABLE border=3D"0" cellspacing=3D"0">
  <TBODY>
  <TR>
    <TD><TT><B><A =
name=3D"Hit7">7.</A>&nbsp;&nbsp;&nbsp;&nbsp;</B></TT></TD>
    <TD nowrap=3D""><TT><A =
href=3D"http://admin-pc/mascot/cgi/protein_view.pl?file=3D..%2Fdata%2F201=
80515%2FF003034.dat&amp;hit=3DXP_003034659.1&amp;db_idx=3D1&amp;px=3D1&am=
p;ave_thresh=3D44&amp;_ignoreionsscorebelow=3D-1&amp;report=3D0&amp;_sigt=
hreshold=3D0.05&amp;_msresflags=3D1025&amp;_msresflags2=3D258&amp;percola=
te=3D-1&amp;percolate_rt=3D0&amp;_minpeplen=3D7&amp;sessionID=3Dall_secdi=
sabledsession"=20
      =
target=3D"_blank">XP_003034659.1</A>&nbsp;&nbsp;&nbsp;&nbsp;<B>Mass:</B>&=
nbsp;35690&nbsp;&nbsp;&nbsp;&nbsp;<B>Score:</B>&nbsp;298&nbsp;&nbsp;&nbsp=
;&nbsp;<B>Matches:</B>&nbsp;11(11)&nbsp;&nbsp;<B>Sequences:</B>&nbsp;5(5)=
&nbsp;&nbsp;<B>emPAI:</B>&nbsp;0.70</TT></TD></TR>
  <TR>
    <TD>&nbsp;</TD>
    <TD nowrap=3D""><TT>hypothetical protein SCHCODRAFT_84878 =
[Schizophyllum=20
      commune H4-8]</TT></TD></TR></TBODY></TABLE>
<TABLE border=3D"0" cellspacing=3D"0">
  <TBODY>
  <TR>
    <TD align=3D"RIGHT"><INPUT name=3D"INCLUDE" =
onclick=3D"SaveClicks(this,this.form)"=20
      type=3D"checkbox" value=3D"7"></TD>
    <TD nowrap=3D""><TT>Check to include this hit in error tolerant =
search or=20
      archive report</TT></TD></TR>
  <TR>
    <TD><TT>&nbsp;&nbsp;&nbsp;&nbsp;&nbsp;&nbsp;</TT></TD>
    <TD>&nbsp;</TD></TR></TBODY></TABLE>
<TABLE border=3D"0" cellspacing=3D"0" cellpadding=3D"0">
  <TBODY>
  <TR>
[truncated: 5,677,262 more chars]
