# Supplementary material for: Blue Light Induced Edible Mushroom (Lentinula edodes) Proteomic Analysis
Source: J Fungi (Basel). 2020 Aug 6;6(3):127. doi: 10.3390/jof6030127 (PMC7558539; doi:10.3390/jof6030127)
Supplement: Supplementary file 1 [file jof-06-00127-s001.zip › IN_22.mht]

From: "Saved by Internet Explorer 11"
Subject: Peptide Summary Report ((18-051)KJU-fungi (C:\ProgramData\Matrix Science\Mascot Daemon\parameters\(18-051)KJU-fungi.par), submitted from Daemon on ADMIN-PC)
Date: Tue, 15 May 2018 17:19:03 +0900
MIME-Version: 1.0
Content-Type: multipart/related;
	type="text/html";
	boundary="----=_NextPart_000_0015_01D3EC70.D2863760"
X-MimeOLE: Produced By Microsoft MimeOLE V6.1.7601.23651

This is a multi-part message in MIME format.

------=_NextPart_000_0015_01D3EC70.D2863760
Content-Type: text/html;
	charset="utf-8"
Content-Transfer-Encoding: quoted-printable
Content-Location: http://admin-pc/mascot/cgi/master_results.pl?file=..%2Fdata%2F20180515%2FF003035.dat&_querylist=all&group_family=0&REPTYPE=peptide&_sigthreshold=0.05&REPORT=AUTO&_minpeplen=7&_server_mudpit_switch=99999999&_ignoreionsscorebelow=-1&_showsubsets=0&_showpopups=TRUE&_sortunassigned=scoredown&_requireboldred=0&_prefertaxonomy=0&sessionID=all_secdisabledsession

=EF=BB=BF<!DOCTYPE HTML PUBLIC "-//W3C//DTD HTML 4.01 Transitional//EN" =
"http://www.w3c.org/TR/1999/REC-html401-19991224/loose.dtd">
<!DOCTYPE html PUBLIC "-//W3C//DTD HTML 4.01 Transitional//EN" =
"http://www.w3.org/TR/html4/loose.dtd"><!-- 0 seconds --><!-- fetching =
<showlen> from ms-getseq.exe --><!-- fetching <showtitle> from =
ms-getseq.exe --><!-- 11 seconds --><HTML><HEAD><META=20
content=3D"IE=3D11.0000" http-equiv=3D"X-UA-Compatible">
=20
<META http-equiv=3D"X-UA-Compatible" content=3D"IE=3Dedge">=20
<META http-equiv=3D"Content-Type" content=3D"text/html; =
charset=3Dutf-8"><LINK href=3D"../favicon.ico"=20
rel=3D"shortcut icon"> <TITLE>Peptide Summary Report ((18-051)KJU-fungi=20
(C:\ProgramData\Matrix Science\Mascot =
Daemon\parameters\(18-051)KJU-fungi.par),=20
submitted from Daemon on ADMIN-PC)</TITLE>=20
<STYLE type=3D"text/css">=0A=
.tooltip { position: absolute; visibility: hidden; left: 0; top: 0; }=0A=
span.abbr { cursor: help; border-bottom: 1px dotted black; }=0A=
</STYLE>
=20
<SCRIPT language=3D"JavaScript">=0A=
<!-- Begin hiding Javascript from old browsers.=0A=
 =0A=
  var arrayReady=3D0;=0A=
  =0A=
  if (document.images){=0A=
    redBall =3D new Image();=0A=
    redBall.src =3D "../images/red_ball_white.gif";  =0A=
    cyanBall =3D new Image();=0A=
    cyanBall.src =3D "../images/cyan_ball_white.gif";  =0A=
  }=0A=
  =0A=
  function cover(hit,query,protSeq){=0A=
    document.Results.OV_Title.value =3D queryTitle[query];=0A=
    document.Results.OV_Accession.value =3D protName[hit];=0A=
    document.Results.OV_Sequence.value =3D protSeq;=0A=
    if (hit =3D=3D 0) {=0A=
      self.status =3D queryTitle[query];=0A=
    } else {=0A=
      self.status =3D protName[hit] + ": " + protSeq;=0A=
    }=0A=
    if (protSeq !=3D "" && document.fred && arrayReady =3D=3D 1){=0A=
      var i =3D 0;=0A=
      var element =3D 0;=0A=
      element =3D eval(protSeq+"["+i+"]");=0A=
      while(element) {=0A=
        document.images[element].src =3D redBall.src;=0A=
        i++;=0A=
        element =3D eval(protSeq+"["+i+"]");=0A=
      }=0A=
    }=0A=
  }=0A=
=0A=
  function uncover(hit,query,protSeq){=0A=
    document.Results.OV_Title.value =3D "-Query-";=0A=
    document.Results.OV_Accession.value=3D"-Accession-";=0A=
    document.Results.OV_Sequence.value=3D"-Sequence-";=0A=
    self.status=3D"";=0A=
    if (protSeq !=3D "" && document.fred && arrayReady =3D=3D 1){=0A=
      var i =3D 0;=0A=
      var element =3D 0;=0A=
      element =3D eval(protSeq+"["+i+"]");=0A=
      while(element) {=0A=
        document.images[element].src =3D cyanBall.src;=0A=
        i++;=0A=
        element =3D eval(protSeq+"["+i+"]");=0A=
      }=0A=
    }=0A=
  }=0A=
=0A=
  function checkQuery(checkState,numChecks,form){=0A=
    if (numChecks =3D=3D 1){=0A=
      form.QUE.checked =3D checkState;=0A=
    } else {=0A=
      for (var i =3D 0; i < form.elements.length; i++) {=0A=
        if (form.elements[i].name =3D=3D "QUE"){=0A=
          form.elements[i].checked =3D checkState;=0A=
        }=0A=
      }=0A=
    }=0A=
  }=0A=
=0A=
  function SaveClicks(checkBox,form){=0A=
    if (form.ErrTolRepeat && form.ErrTolRepeat.checked) {=0A=
      return;=0A=
    }=0A=
    var checkState =3D checkBox.checked;=0A=
    var thisHit =3D 0;=0A=
    for (var i =3D 0; i < form.elements.length; i++) {=0A=
      if (thisHit =3D=3D 1){=0A=
        if (form.elements[i].name =3D=3D "QUE") {=0A=
          form.elements[i].checked =3D !checkState;=0A=
        } else {=0A=
          break;=0A=
        }=0A=
      } else {=0A=
        if (form.elements[i] =3D=3D checkBox){=0A=
          thisHit =3D 1;=0A=
        }=0A=
      }=0A=
    }=0A=
  }=0A=
=0A=
  function unMatched(form){=0A=
    var numMisses =3D 0;=0A=
    for (var i =3D 0; i < form.elements.length; i++) {=0A=
      if (form.elements[i].name =3D=3D "MISSES"){=0A=
        numMisses++;=0A=
      } =0A=
    }=0A=
    if (numMisses < 1) {=0A=
      alert("No unmatched mass values to be searched");=0A=
      return false;=0A=
    }=0A=
    for (var i =3D 0; i < form.elements.length; i++) {=0A=
      if (form.elements[i].name =3D=3D "QUE"){=0A=
        form.elements[i].name =3D "DUMMY";=0A=
      } =0A=
    }=0A=
    for (var i =3D 0; i < form.elements.length; i++) {=0A=
      if (form.elements[i].name =3D=3D "MISSES"){=0A=
        form.elements[i].name =3D "QUE";=0A=
      } =0A=
    }=0A=
    form.submit();=0A=
    return true;=0A=
  }=0A=
=0A=
  function setReFormatAction(form){=0A=
    if (form.REPTYPE.options[form.REPTYPE.selectedIndex].value =3D=3D =
"export"){=0A=
      form.action =3D "./export_dat_2.pl";=0A=
    } else if (form.REPTYPE.options[form.REPTYPE.selectedIndex].value =
=3D=3D "family") {=0A=
      form.action =3D "./master_results_2.pl";=0A=
    } else {=0A=
      form.action =3D "./master_results.pl";=0A=
    }=0A=
  }=0A=
  =0A=
  function chooseQueryList(form) {=0A=
    var formatForm =3D window.document.forms['Re-format'];=0A=
    if (formatForm._querylist.value =3D=3D 'unassigned') {=0A=
      form.QUERYLIST.value =3D queryListUnassigned;=0A=
    } else if (formatForm._querylist.value =3D=3D 'identity') {=0A=
      form.QUERYLIST.value =3D queryListIdentity;=0A=
    } else if (formatForm._querylist.value =3D=3D 'homology') {=0A=
      form.QUERYLIST.value =3D queryListHomology;=0A=
    } else {=0A=
      form.QUERYLIST.value =3D "All";=0A=
    }=0A=
    return true;=0A=
  }=0A=
    =0A=
  function makeAccessionString(form){=0A=
    if (!form.ErrTolRepeat || !form.ErrTolRepeat.checked) {=0A=
      form.ACCESSION.value =3D "";=0A=
      return true;=0A=
    }=0A=
    var accessions =3D [];=0A=
    for (var i =3D 0, ilen =3D form.elements.length; i !=3D ilen; i++) {=0A=
      var elt =3D form.elements[i];=0A=
      if (elt.name =3D=3D "INCLUDE" && elt.checked){=0A=
        var et_accs =3D et_list[elt.value];=0A=
        if (!et_accs) =0A=
          continue;=0A=
        for (var j =3D 0, jlen =3D et_accs.length; j !=3D jlen; j++) =0A=
          accessions.push(et_accs[j]);=0A=
      }=0A=
    }=0A=
    if (accessions.length =3D=3D 0) {=0A=
      alert("No hits selected for error tolerant search");=0A=
      return false;=0A=
    }=0A=
    form.ACCESSION.value =3D '"' + accessions.join('","') + '"';=0A=
    checkQuery(1,1555, form);=0A=
    return true;=0A=
  }=0A=
=0A=
  function clearEl() {}=0A=
=0A=
  function makeArchive(form){=0A=
    var tempUrl =3D =
"http://admin-pc/mascot/cgi/master_results.pl?file=3D..%2Fdata%2F20180515=
%2FF003035.dat;_querylist=3Dall;group_family=3D0;REPTYPE=3Darchive;_sigth=
reshold=3D0.05;REPORT=3DAUTO;_minpeplen=3D7;_server_mudpit_switch=3D99999=
999;_ignoreionsscorebelow=3D-1;_showsubsets=3D0;_showpopups=3DTRUE;_sortu=
nassigned=3Dscoredown;_requireboldred=3D0;_prefertaxonomy=3D0;sessionID=3D=
all_secdisabledsession&INTERMEDIATE=3D..%2Fdata%2F20180515%2FF003035.dat"=
;    for (var i =3D 0; i < form.elements.length; i++) {=0A=
      if (form.elements[i].name =3D=3D "INCLUDE" && =
form.elements[i].checked){=0A=
        tempUrl =3D tempUrl + "&INCLUDE=3D" + form.elements[i].value;=0A=
      }=0A=
    }=0A=
    window.location.href =3D tempUrl;=0A=
  }=0A=
=0A=
=0A=
  et_list =3D {};=0A=
  et_list[1] =3D ['GAW10625.1'];=0A=
  et_list[2] =3D ['GAW06263.1'];=0A=
  et_list[3] =3D ['GAW07603.1'];=0A=
  et_list[4] =3D ['KYQ41267.1'];=0A=
  et_list[5] =3D ['GAW04169.1'];=0A=
  et_list[6] =3D ['GAW00084.1'];=0A=
  et_list[7] =3D ['XP_001386640.1'];=0A=
  et_list[8] =3D ['KIK91574.1'];=0A=
  et_list[9] =3D ['XP_007321413.1'];=0A=
  et_list[10] =3D ['KIY62577.1', 'KIY70751.1', 'KIY70752.1', =
'KIY70753.1', 'KIY70754.1', 'KIY71327.1'];=0A=
=0A=
// End hiding Javascript from old browsers. -->=0A=
</SCRIPT>
=20
<META name=3D"GENERATOR" content=3D"MSHTML 11.00.9600.18894"></HEAD>=20
<BODY bgcolor=3D"#ffffff" alink=3D"#0000ff" vlink=3D"#0000ff">
<H1><IMG name=3D"fred" width=3D"88" height=3D"31" align=3D"TOP" =
src=3D"http://admin-pc/mascot/images/88x31_logo_white.gif"=20
border=3D"0" naturalsizeflag=3D"3"> Mascot Search Results</H1><FONT =
face=3D"Courier New,Courier,monospace">
<PRE><B>User            : </B>=0A=
<B>Email           : </B>=0A=
<B>Search title    : (18-051)KJU-fungi (C:\ProgramData\Matrix =
Science\Mascot Daemon\parameters\(18-051)KJU-fungi.par), submitted from =
Daemon on ADMIN-PC</B>=0A=
<B>MS data file    : D:\LC-MS Data\LC_DB file\2018_LC-MS\(18-051) =
=EF=BF=BD=EF=BF=BD=EF=BF=BD=D6=B4=EF=BF=BD\180509_(051)_IN22.mgf</B>=0A=
<B>Database        : NCBIprot 20180312 (148261909 sequences; 54322349119 =
residues)</B>=0A=
<B>Taxonomy        : Fungi (8326046 sequences)</B>=0A=
<B>Timestamp       : 15 May 2018 at 06:09:19 GMT</B>=0A=

<TABLE bgcolor=3D"#ffff99" border=3D"0" cellspacing=3D"0" =
cellpadding=3D"0">=0A=

<TBODY>
<TR>
<TD nowrap=3D"" bgcolor=3D"#ffffff"><TT><B>Protein =
hits&nbsp;&nbsp;&nbsp;&nbsp;:</B></TT></TD>
<TD nowrap=3D"" bgcolor=3D"#ffffff"><TT><B>&nbsp;<A =
href=3D"http://admin-pc/mascot/cgi/master_results.pl?file=3D..%2Fdata%2F2=
0180515%2FF003035.dat&amp;_querylist=3Dall&amp;group_family=3D0&amp;REPTY=
PE=3Dpeptide&amp;_sigthreshold=3D0.05&amp;REPORT=3DAUTO&amp;_minpeplen=3D=
7&amp;_server_mudpit_switch=3D99999999&amp;_ignoreionsscorebelow=3D-1&amp=
;_showsubsets=3D0&amp;_showpopups=3DTRUE&amp;_sortunassigned=3Dscoredown&=
amp;_requireboldred=3D0&amp;_prefertaxonomy=3D0&amp;sessionID=3Dall_secdi=
sabledsession#Hit1">GAW10625.1</A></B></TT></TD>
<TD nowrap=3D"" bgcolor=3D"#ffffff"><TT>&nbsp;cytochrome c peroxidase =
[Lentinula edodes]</TT></TD></TR>=0A=

<TR>
<TD nowrap=3D"" bgcolor=3D"#ffffff">&nbsp;</TD>
<TD nowrap=3D"" bgcolor=3D"#ffffff"><TT><B>&nbsp;<A =
href=3D"http://admin-pc/mascot/cgi/master_results.pl?file=3D..%2Fdata%2F2=
0180515%2FF003035.dat&amp;_querylist=3Dall&amp;group_family=3D0&amp;REPTY=
PE=3Dpeptide&amp;_sigthreshold=3D0.05&amp;REPORT=3DAUTO&amp;_minpeplen=3D=
7&amp;_server_mudpit_switch=3D99999999&amp;_ignoreionsscorebelow=3D-1&amp=
;_showsubsets=3D0&amp;_showpopups=3DTRUE&amp;_sortunassigned=3Dscoredown&=
amp;_requireboldred=3D0&amp;_prefertaxonomy=3D0&amp;sessionID=3Dall_secdi=
sabledsession#Hit2">GAW06263.1</A></B></TT></TD>
<TD nowrap=3D"" bgcolor=3D"#ffffff"><TT>&nbsp;vitamin B6 biosynthesis =
protein [Lentinula edodes]</TT></TD></TR>=0A=

<TR>
<TD nowrap=3D"" bgcolor=3D"#ffffff">&nbsp;</TD>
<TD nowrap=3D"" bgcolor=3D"#ffffff"><TT><B>&nbsp;<A =
href=3D"http://admin-pc/mascot/cgi/master_results.pl?file=3D..%2Fdata%2F2=
0180515%2FF003035.dat&amp;_querylist=3Dall&amp;group_family=3D0&amp;REPTY=
PE=3Dpeptide&amp;_sigthreshold=3D0.05&amp;REPORT=3DAUTO&amp;_minpeplen=3D=
7&amp;_server_mudpit_switch=3D99999999&amp;_ignoreionsscorebelow=3D-1&amp=
;_showsubsets=3D0&amp;_showpopups=3DTRUE&amp;_sortunassigned=3Dscoredown&=
amp;_requireboldred=3D0&amp;_prefertaxonomy=3D0&amp;sessionID=3Dall_secdi=
sabledsession#Hit3">GAW07603.1</A></B></TT></TD>
<TD nowrap=3D"" bgcolor=3D"#ffffff"><TT>&nbsp;Aldo keto reductase =
[Lentinula edodes]</TT></TD></TR>=0A=

<TR>
<TD nowrap=3D"" bgcolor=3D"#ffffff">&nbsp;</TD>
<TD nowrap=3D"" bgcolor=3D"#ffffff"><TT><B>&nbsp;<A =
href=3D"http://admin-pc/mascot/cgi/master_results.pl?file=3D..%2Fdata%2F2=
0180515%2FF003035.dat&amp;_querylist=3Dall&amp;group_family=3D0&amp;REPTY=
PE=3Dpeptide&amp;_sigthreshold=3D0.05&amp;REPORT=3DAUTO&amp;_minpeplen=3D=
7&amp;_server_mudpit_switch=3D99999999&amp;_ignoreionsscorebelow=3D-1&amp=
;_showsubsets=3D0&amp;_showpopups=3DTRUE&amp;_sortunassigned=3Dscoredown&=
amp;_requireboldred=3D0&amp;_prefertaxonomy=3D0&amp;sessionID=3Dall_secdi=
sabledsession#Hit4">KYQ41267.1</A></B></TT></TD>
<TD nowrap=3D"" bgcolor=3D"#ffffff"><TT>&nbsp;Cytochrome c peroxidase, =
mitochondrial [Hypsizygus marmoreus]</TT></TD></TR>=0A=

<TR>
<TD nowrap=3D"" bgcolor=3D"#ffffff">&nbsp;</TD>
<TD nowrap=3D"" bgcolor=3D"#ffffff"><TT><B>&nbsp;<A =
href=3D"http://admin-pc/mascot/cgi/master_results.pl?file=3D..%2Fdata%2F2=
0180515%2FF003035.dat&amp;_querylist=3Dall&amp;group_family=3D0&amp;REPTY=
PE=3Dpeptide&amp;_sigthreshold=3D0.05&amp;REPORT=3DAUTO&amp;_minpeplen=3D=
7&amp;_server_mudpit_switch=3D99999999&amp;_ignoreionsscorebelow=3D-1&amp=
;_showsubsets=3D0&amp;_showpopups=3DTRUE&amp;_sortunassigned=3Dscoredown&=
amp;_requireboldred=3D0&amp;_prefertaxonomy=3D0&amp;sessionID=3Dall_secdi=
sabledsession#Hit5">GAW04169.1</A></B></TT></TD>
<TD nowrap=3D"" bgcolor=3D"#ffffff"><TT>&nbsp;aldehyde dehydrogenase =
[Lentinula edodes]</TT></TD></TR>=0A=

<TR>
<TD nowrap=3D"" bgcolor=3D"#ffffff">&nbsp;</TD>
<TD nowrap=3D"" bgcolor=3D"#ffffff"><TT><B>&nbsp;<A =
href=3D"http://admin-pc/mascot/cgi/master_results.pl?file=3D..%2Fdata%2F2=
0180515%2FF003035.dat&amp;_querylist=3Dall&amp;group_family=3D0&amp;REPTY=
PE=3Dpeptide&amp;_sigthreshold=3D0.05&amp;REPORT=3DAUTO&amp;_minpeplen=3D=
7&amp;_server_mudpit_switch=3D99999999&amp;_ignoreionsscorebelow=3D-1&amp=
;_showsubsets=3D0&amp;_showpopups=3DTRUE&amp;_sortunassigned=3Dscoredown&=
amp;_requireboldred=3D0&amp;_prefertaxonomy=3D0&amp;sessionID=3Dall_secdi=
sabledsession#Hit6">GAW00084.1</A></B></TT></TD>
<TD nowrap=3D"" bgcolor=3D"#ffffff"><TT>&nbsp;3-hydroxyisobutyrate =
dehydrogenase [Lentinula edodes]</TT></TD></TR>=0A=

<TR>
<TD nowrap=3D"" bgcolor=3D"#ffffff">&nbsp;</TD>
<TD nowrap=3D"" bgcolor=3D"#ffffff"><TT><B>&nbsp;<A =
href=3D"http://admin-pc/mascot/cgi/master_results.pl?file=3D..%2Fdata%2F2=
0180515%2FF003035.dat&amp;_querylist=3Dall&amp;group_family=3D0&amp;REPTY=
PE=3Dpeptide&amp;_sigthreshold=3D0.05&amp;REPORT=3DAUTO&amp;_minpeplen=3D=
7&amp;_server_mudpit_switch=3D99999999&amp;_ignoreionsscorebelow=3D-1&amp=
;_showsubsets=3D0&amp;_showpopups=3DTRUE&amp;_sortunassigned=3Dscoredown&=
amp;_requireboldred=3D0&amp;_prefertaxonomy=3D0&amp;sessionID=3Dall_secdi=
sabledsession#Hit7">XP_001386640.1</A></B></TT></TD>
<TD nowrap=3D"" bgcolor=3D"#ffffff"><TT>&nbsp;cytochrome c peroxidase =
[Scheffersomyces stipitis CBS 6054]</TT></TD></TR>=0A=

<TR>
<TD nowrap=3D"" bgcolor=3D"#ffffff">&nbsp;</TD>
<TD nowrap=3D"" bgcolor=3D"#ffffff"><TT><B>&nbsp;<A =
href=3D"http://admin-pc/mascot/cgi/master_results.pl?file=3D..%2Fdata%2F2=
0180515%2FF003035.dat&amp;_querylist=3Dall&amp;group_family=3D0&amp;REPTY=
PE=3Dpeptide&amp;_sigthreshold=3D0.05&amp;REPORT=3DAUTO&amp;_minpeplen=3D=
7&amp;_server_mudpit_switch=3D99999999&amp;_ignoreionsscorebelow=3D-1&amp=
;_showsubsets=3D0&amp;_showpopups=3DTRUE&amp;_sortunassigned=3Dscoredown&=
amp;_requireboldred=3D0&amp;_prefertaxonomy=3D0&amp;sessionID=3Dall_secdi=
sabledsession#Hit8">KIK91574.1</A></B></TT></TD>
<TD nowrap=3D"" bgcolor=3D"#ffffff"><TT>&nbsp;hypothetical protein =
PAXRUDRAFT_624614 [Paxillus rubicundulus Ve08.2h10]</TT></TD></TR>=0A=

<TR>
<TD nowrap=3D"" bgcolor=3D"#ffffff">&nbsp;</TD>
<TD nowrap=3D"" bgcolor=3D"#ffffff"><TT><B>&nbsp;<A =
href=3D"http://admin-pc/mascot/cgi/master_results.pl?file=3D..%2Fdata%2F2=
0180515%2FF003035.dat&amp;_querylist=3Dall&amp;group_family=3D0&amp;REPTY=
PE=3Dpeptide&amp;_sigthreshold=3D0.05&amp;REPORT=3DAUTO&amp;_minpeplen=3D=
7&amp;_server_mudpit_switch=3D99999999&amp;_ignoreionsscorebelow=3D-1&amp=
;_showsubsets=3D0&amp;_showpopups=3DTRUE&amp;_sortunassigned=3Dscoredown&=
amp;_requireboldred=3D0&amp;_prefertaxonomy=3D0&amp;sessionID=3Dall_secdi=
sabledsession#Hit9">XP_007321413.1</A></B></TT></TD>
<TD nowrap=3D"" bgcolor=3D"#ffffff"><TT>&nbsp;hypothetical protein =
SERLADRAFT_474249 [Serpula lacrymans var. lacrymans S7.9]</TT></TD></TR>=0A=

<TR>
<TD nowrap=3D"" bgcolor=3D"#ffffff">&nbsp;</TD>
<TD nowrap=3D"" bgcolor=3D"#ffffff"><TT><B>&nbsp;<A =
href=3D"http://admin-pc/mascot/cgi/master_results.pl?file=3D..%2Fdata%2F2=
0180515%2FF003035.dat&amp;_querylist=3Dall&amp;group_family=3D0&amp;REPTY=
PE=3Dpeptide&amp;_sigthreshold=3D0.05&amp;REPORT=3DAUTO&amp;_minpeplen=3D=
7&amp;_server_mudpit_switch=3D99999999&amp;_ignoreionsscorebelow=3D-1&amp=
;_showsubsets=3D0&amp;_showpopups=3DTRUE&amp;_sortunassigned=3Dscoredown&=
amp;_requireboldred=3D0&amp;_prefertaxonomy=3D0&amp;sessionID=3Dall_secdi=
sabledsession#Hit10">KIY62577.1</A></B></TT></TD>
<TD nowrap=3D"" bgcolor=3D"#ffffff"><TT>&nbsp;Aldo keto reductase =
[Cylindrobasidium torrendii FP15055 ss-10]</TT></TD></TR>=0A=
</TBODY></TABLE>=0A=
</PRE></FONT>=20
<H3>Mascot Score Histogram</H3>Ions score is -10*Log(P), where P is the=20
probability that the observed match is a random event.<BR>Individual =
ions scores=20
&gt; 44 indicate identity or extensive homology (p&lt;0.05).<BR>Protein =
scores=20
are derived from ions scores as a non-probabilistic basis for ranking =
protein=20
hits.
<P><IMG width=3D"400" height=3D"200" alt=3D"Score Distribution" =
src=3D"http://admin-pc/mascot/cgi/score_gif.pl?score_gif_3052763307044"> =

</P>
<FORM name=3D"Re-format" onsubmit=3D"return setReFormatAction(this)" =
action=3D"./master_results.pl"=20
method=3D"GET"><INPUT name=3D"file" type=3D"hidden" =
value=3D"../data/20180515/F003035.dat">=20
<INPUT name=3D"group_family" type=3D"hidden" value=3D"0">=20
<H3>Peptide Summary Report</H3>
<TABLE border=3D"0" cellspacing=3D"1" cellpadding=3D"3">
  <TBODY>
  <TR>
    <TD nowrap=3D"" bgcolor=3D"#eeeeff"><INPUT type=3D"submit" =
value=3D"Format As">   =20
     </TD>
    <TD nowrap=3D"" bgcolor=3D"#eeeeff"><SELECT name=3D"REPTYPE"><OPTION =
value=3D"family">Protein=20
        Family Summary</OPTION>   <OPTION value=3D"peptide" =
selected=3D"">Peptide=20
        Summary</OPTION>   <OPTION value=3D"select">Select Summary =
(protein=20
        hits)</OPTION>   <OPTION value=3D"unassigned">Select Summary=20
        (unassigned)</OPTION>   <OPTION value=3D"export">Export Search=20
        Results</OPTION> </SELECT>     </TD>
    <TD bgcolor=3D"#eeeeff">&nbsp;</TD>
    <TD nowrap=3D"" bgcolor=3D"#eeeeff"><A =
href=3D"http://admin-pc/mascot/help/msms_summaries_help.html"=20
      target=3D"_blank">Help</A>     </TD></TR>
  <TR>
    <TD bgcolor=3D"#eeeeff">&nbsp;</TD>
    <TD nowrap=3D"" bgcolor=3D"#eeeeff">Significance threshold p&lt; =
<INPUT name=3D"_sigthreshold" type=3D"text" size=3D"8" value=3D"0.05">=20
          </TD>
    <TD nowrap=3D"" bgcolor=3D"#eeeeff">Max. number of hits=20
<INPUT name=3D"REPORT" type=3D"text" size=3D"5" value=3D"AUTO">     =
</TD>
    <TD bgcolor=3D"#eeeeff">&nbsp;</TD></TR>
  <TR>
    <TD bgcolor=3D"#eeeeff">&nbsp;</TD>
    <TD nowrap=3D""=20
bgcolor=3D"#eeeeff"><INPUT name=3D"_minpeplen" type=3D"hidden" =
value=3D"7">
       Standard scoring&nbsp;<INPUT name=3D"_server_mudpit_switch" =
type=3D"radio"=20
      checked=3D"" value=3D"99999999">&nbsp;MudPIT scoring&nbsp;<INPUT =
name=3D"_server_mudpit_switch"=20
      type=3D"radio" value=3D"0.000000001">     </TD>
    <TD nowrap=3D"" bgcolor=3D"#eeeeff">Display non-significant matches =
<INPUT=20
      name=3D"_ignoreionsscorebelow_test" onclick=3D"if =
(form._ignoreionsscorebelow_test.checked) { =
form._ignoreionsscorebelow.value =3D '0'; } else { =
form._ignoreionsscorebelow.value =3D '-1'; } return true;"=20
      type=3D"checkbox"> <INPUT name=3D"_ignoreionsscorebelow" =
type=3D"hidden" value=3D"-1">=20
          </TD>
    <TD nowrap=3D"" bgcolor=3D"#eeeeff">Show sub-sets=20
<INPUT name=3D"_showsubsets" type=3D"text" size=3D"2" value=3D"0">     =
</TD></TR>
  <TR>
    <TD bgcolor=3D"#eeeeff">&nbsp;</TD>
    <TD nowrap=3D"" bgcolor=3D"#eeeeff">Show pop-ups&nbsp;<INPUT =
name=3D"_showpopups"=20
      type=3D"radio" checked=3D"" value=3D"TRUE">&nbsp;Suppress =
pop-ups&nbsp;<INPUT=20
      name=3D"_showpopups" type=3D"radio" value=3D"FALSE">     </TD>
    <TD nowrap=3D"" bgcolor=3D"#eeeeff">Sort unassigned <SELECT =
name=3D"_sortunassigned"><OPTION=20
        value=3D"scoredown" selected=3D"">Decreasing Score</OPTION>   =
<OPTION value=3D"queryup">Increasing=20
        query / Mr</OPTION>   <OPTION value=3D"intdown">Decreasing=20
        Intensity</OPTION> </SELECT>     </TD>
    <TD nowrap=3D"" bgcolor=3D"#eeeeff">Require bold red <INPUT =
name=3D"rbrchkbox"=20
      onclick=3D"if (form.rbrchkbox.checked) { =
form._requireboldred.value =3D 1; } else { form._requireboldred.value =
=3D 0; } return true;"=20
      type=3D"checkbox"> <INPUT name=3D"_requireboldred" type=3D"hidden" =
value=3D"0">   =20
     </TD></TR>
  <TR>
    <TD bgcolor=3D"#eeeeff">&nbsp;</TD>
    <TD nowrap=3D"" bgcolor=3D"#eeeeff" colspan=3D"2">Preferred=20
      taxonomy&nbsp;<SELECT name=3D"_prefertaxonomy" =
id=3D"ctrl__prefertaxonomy_0_1_65"><OPTION=20
        value=3D"0" selected=3D"">All entries</OPTION> <OPTION =
value=3D"1">. . Archaea=20
        (Archaeobacteria)</OPTION> <OPTION value=3D"2">. . Eukaryota=20
        (eucaryotes)</OPTION> <OPTION value=3D"3">. . . . Alveolata=20
        (alveolates)</OPTION> <OPTION value=3D"4">. . . . . . Plasmodium =

        falciparum (malaria parasite)</OPTION> <OPTION value=3D"5">. . . =
. . .=20
        Other Alveolata</OPTION> <OPTION value=3D"6">. . . . Metazoa=20
        (Animals)</OPTION> <OPTION value=3D"7">. . . . . . =
Caenorhabditis=20
        elegans</OPTION> <OPTION value=3D"8">. . . . . . Drosophila =
(fruit=20
        flies)</OPTION> <OPTION value=3D"9">. . . . . . Chordata =
(vertebrates and=20
        relatives)</OPTION> <OPTION value=3D"10">. . . . . . . . bony=20
        vertebrates</OPTION> <OPTION value=3D"11">. . . . . . . . . . =
lobe-finned=20
        fish and tetrapod clade</OPTION> <OPTION value=3D"12">. . . . . =
. . . . .=20
        . . Mammalia (mammals)</OPTION> <OPTION value=3D"13">. . . . . . =
. . . . .=20
        . . . Primates</OPTION> <OPTION value=3D"14">. . . . . . . . . . =
. . . . .=20
        . Homo sapiens (human)</OPTION> <OPTION value=3D"15">. . . . . . =
. . . . .=20
        . . . . . Other primates</OPTION> <OPTION value=3D"16">. . . . . =
. . . . .=20
        . . . . Rodentia (Rodents)</OPTION> <OPTION value=3D"17">. . . . =
. . . . .=20
        . . . . . . . Mus.</OPTION> <OPTION value=3D"18">. . . . . . . . =
. . . . .=20
        . . . . . Mus musculus (house mouse)</OPTION> <OPTION =
value=3D"19">. . . .=20
        . . . . . . . . . . . . Rattus</OPTION> <OPTION value=3D"20">. . =
. . . . .=20
        . . . . . . . . . Other rodentia</OPTION> <OPTION value=3D"21">. =
. . . . .=20
        . . . . . . . . Other mammalia</OPTION> <OPTION value=3D"22">. . =
. . . . .=20
        . . . . . Xenopus laevis (African clawed frog)</OPTION> <OPTION =
value=3D"23">.=20
        . . . . . . . . . . . Other lobe-finned fish and tetrapod =
clade</OPTION>=20
        <OPTION value=3D"24">. . . . . . . . . . Actinopterygii =
(ray-finned=20
        fishes)</OPTION> <OPTION value=3D"25">. . . . . . . . . . . . =
Takifugu=20
        rubripes (Japanese Pufferfish)</OPTION> <OPTION value=3D"26">. . =
. . . . .=20
        . . . . . Danio rerio (zebra fish)</OPTION> <OPTION =
value=3D"27">. . . . .=20
        . . . . . . . Other Actinopterygii</OPTION> <OPTION =
value=3D"28">. . . . .=20
        . . . Other Chordata</OPTION> <OPTION value=3D"29">. . . . . . =
Other=20
        Metazoa</OPTION> <OPTION value=3D"30">. . . . Dictyostelium=20
        discoideum</OPTION> <OPTION class=3D"searched-taxonomy" =
value=3D"31">. . . .=20
        Fungi</OPTION> <OPTION value=3D"32">. . . . . . Saccharomyces =
Cerevisiae=20
        (baker's yeast)</OPTION> <OPTION value=3D"33">. . . . . .=20
        Schizosaccharomyces pombe (fission yeast)</OPTION> <OPTION =
value=3D"34">.=20
        . . . . . Pneumocystis carinii</OPTION> <OPTION value=3D"35">. . =
. . . .=20
        Other Fungi</OPTION> <OPTION value=3D"36">. . . . Viridiplantae =
(Green=20
        Plants)</OPTION> <OPTION value=3D"37">. . . . . . Arabidopsis =
thaliana=20
        (thale cress)</OPTION> <OPTION value=3D"38">. . . . . . Oryza =
sativa=20
        (rice)</OPTION> <OPTION value=3D"39">. . . . . . Other green=20
        plants</OPTION> <OPTION value=3D"40">. . . . Other =
Eukaryota</OPTION>=20
        <OPTION value=3D"41">. . Bacteria (Eubacteria)</OPTION> <OPTION=20
        value=3D"42">. . . . Actinobacteria (class)</OPTION> <OPTION =
value=3D"43">.=20
        . . . . . Mycobacterium tuberculosis complex</OPTION> <OPTION=20
        value=3D"44">. . . . . . Other Actinobacteria (class)</OPTION> =
<OPTION=20
        value=3D"45">. . . . Firmicutes (gram-positive =
bacteria)</OPTION> <OPTION=20
        value=3D"46">. . . . . . Bacillus subtilis</OPTION> <OPTION =
value=3D"47">. .=20
        . . . . Mycoplasma</OPTION> <OPTION value=3D"48">. . . . . . =
Streptococcus=20
        Pneumoniae</OPTION> <OPTION value=3D"49">. . . . . . =
Streptomyces=20
        coelicolor</OPTION> <OPTION value=3D"50">. . . . . . Other=20
        Firmicutes</OPTION> <OPTION value=3D"51">. . . . Proteobacteria =
(purple=20
        bacteria)</OPTION> <OPTION value=3D"52">. . . . . . =
Agrobacterium=20
        tumefaciens</OPTION> <OPTION value=3D"53">. . . . . . =
Campylobacter=20
        jejuni</OPTION> <OPTION value=3D"54">. . . . . . Escherichia =
coli</OPTION>=20
        <OPTION value=3D"55">. . . . . . Neisseria meningitidis</OPTION> =
<OPTION=20
        value=3D"56">. . . . . . Salmonella</OPTION> <OPTION =
value=3D"57">. . . . .=20
        . Other Proteobacteria</OPTION> <OPTION value=3D"58">. . . . =
Other=20
        Bacteria</OPTION> <OPTION value=3D"59">. . Viruses</OPTION> =
<OPTION value=3D"60">.=20
        . . . Hepatitis C virus</OPTION> <OPTION value=3D"61">. . . . =
Other=20
        viruses</OPTION> <OPTION value=3D"62">. . Other (includes =
plasmids and=20
        artificial sequences)</OPTION> <OPTION value=3D"63">. .=20
        unclassified</OPTION> <OPTION value=3D"64">. . Species =
information=20
        unavailable</OPTION> </SELECT>     </TD>
    <TD nowrap=3D"" bgcolor=3D"#eeeeff"></TR></TBODY></TABLE>
<P><INPUT name=3D"sessionID" type=3D"hidden" =
value=3D"all_secdisabledsession"></P></FORM>
<FORM name=3D"Results" onsubmit=3D"return makeAccessionString(this)" =
action=3D"./search_form.pl"=20
method=3D"POST"><INPUT name=3D"FORMVER" type=3D"hidden" value=3D"2">   =
<INPUT name=3D"ACCESSION" type=3D"hidden">=20
  <INPUT name=3D"sessionID" type=3D"hidden" =
value=3D"all_secdisabledsession">  =20
<INPUT name=3D"CHARGE" type=3D"hidden" value=3D"2+ and 3+">   <INPUT =
name=3D"CLE" type=3D"hidden" value=3D"Trypsin">=20
  <INPUT name=3D"COM" type=3D"hidden" value=3D"(18-051)KJU-fungi =
(C:\ProgramData\Matrix Science\Mascot =
Daemon\parameters\(18-051)KJU-fungi.par), submitted from Daemon on =
ADMIN-PC">=20
  <INPUT name=3D"FILE" type=3D"hidden" value=3D"D:\LC-MS Data\LC_DB =
file\2018_LC-MS\(18-051) =
=EF=BF=BD=EF=BF=BD=EF=BF=BD=D6=B4=EF=BF=BD\180509_(051)_IN22.mgf">=20
  <INPUT name=3D"FORMAT" type=3D"hidden" value=3D"Mascot generic">   =
<INPUT name=3D"INSTRUMENT" type=3D"hidden" value=3D"ESI-TRAP">=20
  <INPUT name=3D"ITOL" type=3D"hidden" value=3D"0.8">   <INPUT =
name=3D"ITOLU" type=3D"hidden" value=3D"Da">=20
  <INPUT name=3D"IT_MODS" type=3D"hidden" value=3D"Oxidation (M)">   =
<INPUT name=3D"LIBRARY_SEARCH" type=3D"hidden" value=3D"1">=20
  <INPUT name=3D"MASS" type=3D"hidden" value=3D"Monoisotopic">  =20
<INPUT name=3D"MODS" type=3D"hidden" value=3D"Carbamidomethyl =
(C),Deamidated (NQ)">  =20
<INPUT name=3D"OVERVIEW" type=3D"hidden" value=3D"OFF">   <INPUT =
name=3D"PFA" type=3D"hidden" value=3D"1">=20
  <INPUT name=3D"REPORT" type=3D"hidden" value=3D"AUTO">   <INPUT =
name=3D"SEARCH" type=3D"hidden" value=3D"MIS">=20
  <INPUT name=3D"TAXONOMY" type=3D"hidden" value=3D". . . . Fungi">   =
<INPUT name=3D"TOL" type=3D"hidden" value=3D"10">=20
  <INPUT name=3D"TOLU" type=3D"hidden" value=3D"ppm">   <INPUT =
name=3D"USERID" type=3D"hidden" value=3D"0">=20
  <INPUT name=3D"DB" type=3D"hidden" value=3D"NCBIprot">  =20
<INPUT name=3D"INTERMEDIATE" type=3D"hidden" =
value=3D"../data/20180515/F003035.dat">  =20
<INPUT name=3D"repeatSearch" type=3D"hidden" value=3D"not again">=20
<P><INPUT onclick=3D"checkQuery(1, 1555, this.form)" type=3D"button" =
value=3D"Select All">
&nbsp;&nbsp; <INPUT onclick=3D"checkQuery(0, 1555, this.form)" =
type=3D"button" value=3D"Select None">
&nbsp;&nbsp; <INPUT type=3D"submit" value=3D"Search =
Selected">&nbsp;&nbsp; <INPUT=20
name=3D"ErrTolRepeat" onclick=3D"checkQuery(1, 1555, this.form)" =
type=3D"checkbox"=20
value=3D"1"><B>Error&nbsp;tolerant</B>&nbsp;&nbsp;&nbsp;<INPUT =
onclick=3D"makeArchive(this.form); return true" type=3D"button" =
value=3D"Archive Report">=20
<P>
<TABLE border=3D"0" cellspacing=3D"0">
  <TBODY>
  <TR>
    <TD><TT><B><A =
name=3D"Hit1">1.</A>&nbsp;&nbsp;&nbsp;&nbsp;</B></TT></TD>
    <TD nowrap=3D""><TT><A =
href=3D"http://admin-pc/mascot/cgi/protein_view.pl?file=3D..%2Fdata%2F201=
80515%2FF003035.dat&amp;hit=3DGAW10625.1&amp;db_idx=3D1&amp;px=3D1&amp;av=
e_thresh=3D44&amp;_ignoreionsscorebelow=3D-1&amp;report=3D0&amp;_sigthres=
hold=3D0.05&amp;_msresflags=3D1025&amp;_msresflags2=3D258&amp;percolate=3D=
-1&amp;percolate_rt=3D0&amp;_minpeplen=3D7&amp;sessionID=3Dall_secdisable=
dsession"=20
      =
target=3D"_blank">GAW10625.1</A>&nbsp;&nbsp;&nbsp;&nbsp;<B>Mass:</B>&nbsp=
;41988&nbsp;&nbsp;&nbsp;&nbsp;<B>Score:</B>&nbsp;373&nbsp;&nbsp;&nbsp;&nb=
sp;<B>Matches:</B>&nbsp;11(11)&nbsp;&nbsp;<B>Sequences:</B>&nbsp;6(6)&nbs=
p;&nbsp;<B>emPAI:</B>&nbsp;0.89</TT></TD></TR>
  <TR>
    <TD>&nbsp;</TD>
    <TD nowrap=3D""><TT>cytochrome c peroxidase [Lentinula=20
  edodes]</TT></TD></TR></TBODY></TABLE>
<TABLE border=3D"0" cellspacing=3D"0">
  <TBODY>
  <TR>
    <TD align=3D"RIGHT"><INPUT name=3D"INCLUDE" =
onclick=3D"SaveClicks(this,this.form)"=20
      type=3D"checkbox" value=3D"1"></TD>
    <TD nowrap=3D""><TT>Check to include this hit in error tolerant =
search or=20
      archive report</TT></TD></TR>
  <TR>
    <TD><TT>&nbsp;&nbsp;&nbsp;&nbsp;&nbsp;&nbsp;</TT></TD>
    <TD>&nbsp;</TD></TR></TBODY></TABLE>
<TABLE border=3D"0" cellspacing=3D"0" cellpadding=3D"0">
  <TBODY>
  <TR>
    <TD><TT>&nbsp;&nbsp;&nbsp;&nbsp;&nbsp;&nbsp;</TT></TD>
    <TD align=3D"RIGHT"><TT><B>Query&nbsp;&nbsp;</B></TT></TD>
    <TD align=3D"RIGHT"><TT><B>Observed&nbsp;&nbsp;</B></TT></TD>
    <TD align=3D"RIGHT" =
nowrap=3D""><TT><B>Mr(expt)&nbsp;&nbsp;</B></TT></TD>
    <TD align=3D"RIGHT" =
nowrap=3D""><TT><B>Mr(calc)&nbsp;&nbsp;</B></TT></TD>
    <TD align=3D"RIGHT"><TT><B>&nbsp;ppm&nbsp;&nbsp;</B></TT></TD>
    <TD align=3D"RIGHT"><TT><B>Miss&nbsp;</B></TT></TD>
    <TD align=3D"RIGHT"><TT><B>Score&nbsp;</B></TT></TD>
    <TD align=3D"RIGHT"><TT><B>Expect&nbsp;</B></TT></TD>
    <TD align=3D"RIGHT"><TT><B>Rank&nbsp;</B></TT></TD>
    <TD align=3D"RIGHT"><TT><B>Unique&nbsp;</B></TT></TD>
    <TD><TT><B>&nbsp;Peptide</B></TT></TD></TR>
  <TR>
    <TD align=3D"RIGHT"><INPUT name=3D"QUE" type=3D"checkbox" =
checked=3D"" value=3D"1237.630228 from(619.822390,2+) =
intensity(256951.8594) =
title(File%3a%20%22D%3a%5cLC%2dMS%20Data%5cRaw%20file%5c180509%5c180509_%=
28051%29_IN22%2eraw%22%3b%20SpectrumID%3a%20%22363%22%3b%20scans%3a%20%22=
820%22) rtinseconds(735) scans(820) index(362) query(545)"></TD>
    <TD align=3D"RIGHT"><TT><A onmouseover=3D"activateEl('Q545', event)" =

      onmouseout=3D"clearEl()" =
href=3D"http://admin-pc/mascot/cgi/peptide_view.pl?file=3D..%2Fdata%2F201=
80515%2FF003035.dat&amp;query=3D545&amp;hit=3D1&amp;index=3DGAW10625.1&am=
p;db_idx=3D1&amp;px=3D1&amp;section=3D5&amp;ave_thresh=3D44&amp;_ignoreio=
nsscorebelow=3D-1&amp;report=3D0&amp;_sigthreshold=3D0.05&amp;_msresflags=
=3D1025&amp;_msresflags2=3D258&amp;percolate=3D-1&amp;percolate_rt=3D0&am=
p;_minpeplen=3D7&amp;sessionID=3Dall_secdisabledsession"=20
      target=3D"_blank">545</A>&nbsp;&nbsp;</TT></TD>
    <TD align=3D"RIGHT"><TT><FONT color=3D"#ff0000"><B>  =20
      619.8224&nbsp;&nbsp;</B></FONT></TT></TD>
    <TD align=3D"RIGHT"><TT><FONT color=3D"#ff0000"><B> =20
      1237.6302&nbsp;&nbsp;</B></FONT></TT></TD>
    <TD align=3D"RIGHT"><TT><FONT color=3D"#ff0000"><B> =20
      1237.6343&nbsp;&nbsp;</B></FONT></TT></TD>
    <TD align=3D"RIGHT" nowrap=3D""><TT><FONT color=3D"#ff0000"><B>   =20
      -3.27&nbsp;</B></FONT></TT></TD>
    <TD align=3D"RIGHT"><TT><FONT=20
      color=3D"#ff0000"><B>0&nbsp;&nbsp;</B></FONT></TT></TD>
    <TD align=3D"RIGHT" nowrap=3D""><TT><FONT=20
      color=3D"#ff0000"><B>50&nbsp;&nbsp;</B></FONT></TT></TD>
    <TD align=3D"RIGHT" nowrap=3D""><TT><FONT=20
      color=3D"#ff0000"><B>0.027&nbsp;</B></FONT></TT></TD>
    <TD align=3D"RIGHT"><TT><FONT=20
      color=3D"#ff0000"><B>1&nbsp;&nbsp;</B></FONT></TT></TD>
    <TD align=3D"RIGHT"><TT><FONT=20
      color=3D"#ff0000"><B>U&nbsp;&nbsp;&nbsp;</B></FONT></TT></TD>
    <TD nowrap=3D""><TT><FONT=20
      =
color=3D"#ff0000"><B>&nbsp;K.FSTPPPEAPAPK.S</B></FONT></TT></TD></TR>
  <TR>
    <TD align=3D"RIGHT"><INPUT name=3D"QUE" type=3D"checkbox" =
checked=3D"" value=3D"1288.594208 from(645.304380,2+) =
intensity(380071.4375) =
title(File%3a%20%22D%3a%5cLC%2dMS%20Data%5cRaw%20file%5c180509%5c180509_%=
28051%29_IN22%2eraw%22%3b%20SpectrumID%3a%20%22841%22%3b%20scans%3a%20%22=
1378%22) rtinseconds(1172) scans(1378) index(840) query(595)"></TD>
    <TD align=3D"RIGHT"><TT><A onmouseover=3D"activateEl('Q595', event)" =

      onmouseout=3D"clearEl()" =
href=3D"http://admin-pc/mascot/cgi/peptide_view.pl?file=3D..%2Fdata%2F201=
80515%2FF003035.dat&amp;query=3D595&amp;hit=3D1&amp;index=3DGAW10625.1&am=
p;db_idx=3D1&amp;px=3D1&amp;section=3D5&amp;ave_thresh=3D44&amp;_ignoreio=
nsscorebelow=3D-1&amp;report=3D0&amp;_sigthreshold=3D0.05&amp;_msresflags=
=3D1025&amp;_msresflags2=3D258&amp;percolate=3D-1&amp;percolate_rt=3D0&am=
p;_minpeplen=3D7&amp;sessionID=3Dall_secdisabledsession"=20
      target=3D"_blank">595</A>&nbsp;&nbsp;</TT></TD>
    <TD align=3D"RIGHT"><TT><FONT color=3D"#ff0000"><B>  =20
      645.3044&nbsp;&nbsp;</B></FONT></TT></TD>
    <TD align=3D"RIGHT"><TT><FONT color=3D"#ff0000"><B> =20
      1288.5942&nbsp;&nbsp;</B></FONT></TT></TD>
    <TD align=3D"RIGHT"><TT><FONT color=3D"#ff0000"><B> =20
      1288.5975&nbsp;&nbsp;</B></FONT></TT></TD>
    <TD align=3D"RIGHT" nowrap=3D""><TT><FONT color=3D"#ff0000"><B>   =20
      -2.59&nbsp;</B></FONT></TT></TD>
    <TD align=3D"RIGHT"><TT><FONT=20
      color=3D"#ff0000"><B>0&nbsp;&nbsp;</B></FONT></TT></TD>
    <TD align=3D"RIGHT" nowrap=3D""><TT><FONT=20
      color=3D"#ff0000"><B>(56)&nbsp;</B></FONT></TT></TD>
    <TD align=3D"RIGHT" nowrap=3D""><TT><FONT=20
      color=3D"#ff0000"><B>0.0051&nbsp;</B></FONT></TT></TD>
    <TD align=3D"RIGHT"><TT><FONT=20
      color=3D"#ff0000"><B>1&nbsp;&nbsp;</B></FONT></TT></TD>
    <TD align=3D"RIGHT"><TT><FONT=20
      color=3D"#ff0000"><B>U&nbsp;&nbsp;&nbsp;</B></FONT></TT></TD>
    <TD nowrap=3D""><TT><FONT=20
      =
color=3D"#ff0000"><B>&nbsp;R.AYADDEALFFK.D</B></FONT></TT></TD></TR>
  <TR>
    <TD align=3D"RIGHT"><INPUT name=3D"QUE" type=3D"checkbox" =
checked=3D"" value=3D"1288.595548 from(645.305050,2+) =
intensity(145534.7969) =
title(File%3a%20%22D%3a%5cLC%2dMS%20Data%5cRaw%20file%5c180509%5c180509_%=
28051%29_IN22%2eraw%22%3b%20SpectrumID%3a%20%22806%22%3b%20scans%3a%20%22=
1337%22) rtinseconds(1141) scans(1337) index(805) query(596)"></TD>
    <TD align=3D"RIGHT"><TT><A onmouseover=3D"activateEl('Q596', event)" =

      onmouseout=3D"clearEl()" =
href=3D"http://admin-pc/mascot/cgi/peptide_view.pl?file=3D..%2Fdata%2F201=
80515%2FF003035.dat&amp;query=3D596&amp;hit=3D1&amp;index=3DGAW10625.1&am=
p;db_idx=3D1&amp;px=3D1&amp;section=3D5&amp;ave_thresh=3D44&amp;_ignoreio=
nsscorebelow=3D-1&amp;report=3D0&amp;_sigthreshold=3D0.05&amp;_msresflags=
=3D1025&amp;_msresflags2=3D258&amp;percolate=3D-1&amp;percolate_rt=3D0&am=
p;_minpeplen=3D7&amp;sessionID=3Dall_secdisabledsession"=20
      target=3D"_blank">596</A>&nbsp;&nbsp;</TT></TD>
    <TD align=3D"RIGHT"><TT><FONT color=3D"#ff0000"><B>  =20
      645.3051&nbsp;&nbsp;</B></FONT></TT></TD>
    <TD align=3D"RIGHT"><TT><FONT color=3D"#ff0000"><B> =20
      1288.5955&nbsp;&nbsp;</B></FONT></TT></TD>
    <TD align=3D"RIGHT"><TT><FONT color=3D"#ff0000"><B> =20
      1288.5975&nbsp;&nbsp;</B></FONT></TT></TD>
    <TD align=3D"RIGHT" nowrap=3D""><TT><FONT color=3D"#ff0000"><B>   =20
      -1.55&nbsp;</B></FONT></TT></TD>
    <TD align=3D"RIGHT"><TT><FONT=20
      color=3D"#ff0000"><B>0&nbsp;&nbsp;</B></FONT></TT></TD>
    <TD align=3D"RIGHT" nowrap=3D""><TT><FONT=20
      color=3D"#ff0000"><B>65&nbsp;&nbsp;</B></FONT></TT></TD>
    <TD align=3D"RIGHT" nowrap=3D""><TT><FONT=20
      color=3D"#ff0000"><B>0.00063&nbsp;</B></FONT></TT></TD>
    <TD align=3D"RIGHT"><TT><FONT=20
      color=3D"#ff0000"><B>1&nbsp;&nbsp;</B></FONT></TT></TD>
    <TD align=3D"RIGHT"><TT><FONT=20
      color=3D"#ff0000"><B>U&nbsp;&nbsp;&nbsp;</B></FONT></TT></TD>
    <TD nowrap=3D""><TT><FONT=20
      =
color=3D"#ff0000"><B>&nbsp;R.AYADDEALFFK.D</B></FONT></TT></TD></TR>
  <TR>
    <TD align=3D"RIGHT"><INPUT name=3D"QUE" type=3D"checkbox" =
checked=3D"" value=3D"1362.730208 from(682.372380,2+) =
intensity(253178.2813) =
title(File%3a%20%22D%3a%5cLC%2dMS%20Data%5cRaw%20file%5c180509%5c180509_%=
28051%29_IN22%2eraw%22%3b%20SpectrumID%3a%20%22942%22%3b%20scans%3a%20%22=
1495%22) rtinseconds(1260) scans(1495) index(941) query(655)"></TD>
    <TD align=3D"RIGHT"><TT><A onmouseover=3D"activateEl('Q655', event)" =

      onmouseout=3D"clearEl()" =
href=3D"http://admin-pc/mascot/cgi/peptide_view.pl?file=3D..%2Fdata%2F201=
80515%2FF003035.dat&amp;query=3D655&amp;hit=3D1&amp;index=3DGAW10625.1&am=
p;db_idx=3D1&amp;px=3D1&amp;section=3D5&amp;ave_thresh=3D44&amp;_ignoreio=
nsscorebelow=3D-1&amp;report=3D0&amp;_sigthreshold=3D0.05&amp;_msresflags=
=3D1025&amp;_msresflags2=3D258&amp;percolate=3D-1&amp;percolate_rt=3D0&am=
p;_minpeplen=3D7&amp;sessionID=3Dall_secdisabledsession"=20
      target=3D"_blank">655</A>&nbsp;&nbsp;</TT></TD>
    <TD align=3D"RIGHT"><TT><FONT color=3D"#ff0000"><B>  =20
      682.3724&nbsp;&nbsp;</B></FONT></TT></TD>
    <TD align=3D"RIGHT"><TT><FONT color=3D"#ff0000"><B> =20
      1362.7302&nbsp;&nbsp;</B></FONT></TT></TD>
    <TD align=3D"RIGHT"><TT><FONT color=3D"#ff0000"><B> =20
      1362.7336&nbsp;&nbsp;</B></FONT></TT></TD>
    <TD align=3D"RIGHT" nowrap=3D""><TT><FONT color=3D"#ff0000"><B>   =20
      -2.49&nbsp;</B></FONT></TT></TD>
    <TD align=3D"RIGHT"><TT><FONT=20
      color=3D"#ff0000"><B>1&nbsp;&nbsp;</B></FONT></TT></TD>
    <TD align=3D"RIGHT" nowrap=3D""><TT><FONT=20
      color=3D"#ff0000"><B>57&nbsp;&nbsp;</B></FONT></TT></TD>
    <TD align=3D"RIGHT" nowrap=3D""><TT><FONT=20
      color=3D"#ff0000"><B>0.0034&nbsp;</B></FONT></TT></TD>
    <TD align=3D"RIGHT"><TT><FONT=20
      color=3D"#ff0000"><B>1&nbsp;&nbsp;</B></FONT></TT></TD>
    <TD align=3D"RIGHT"><TT><FONT=20
      color=3D"#ff0000"><B>U&nbsp;&nbsp;&nbsp;</B></FONT></TT></TD>
    <TD nowrap=3D""><TT><FONT=20
      =
color=3D"#ff0000"><B>&nbsp;K.LLFDEKWVWK.K</B></FONT></TT></TD></TR>
  <TR>
    <TD align=3D"RIGHT"><INPUT name=3D"QUE" type=3D"checkbox" =
checked=3D"" value=3D"1740.862648 from(871.438600,2+) =
intensity(167968.6563) =
title(File%3a%20%22D%3a%5cLC%2dMS%20Data%5cRaw%20file%5c180509%5c180509_%=
28051%29_IN22%2eraw%22%3b%20SpectrumID%3a%20%22950%22%3b%20scans%3a%20%22=
1505%22) rtinseconds(1267) scans(1505) index(949) query(1036)"></TD>
    <TD align=3D"RIGHT"><TT><A onmouseover=3D"activateEl('Q1036', =
event)"=20
      onmouseout=3D"clearEl()" =
href=3D"http://admin-pc/mascot/cgi/peptide_view.pl?file=3D..%2Fdata%2F201=
80515%2FF003035.dat&amp;query=3D1036&amp;hit=3D1&amp;index=3DGAW10625.1&a=
mp;db_idx=3D1&amp;px=3D1&amp;section=3D5&amp;ave_thresh=3D44&amp;_ignorei=
onsscorebelow=3D-1&amp;report=3D0&amp;_sigthreshold=3D0.05&amp;_msresflag=
s=3D1025&amp;_msresflags2=3D258&amp;percolate=3D-1&amp;percolate_rt=3D0&a=
mp;_minpeplen=3D7&amp;sessionID=3Dall_secdisabledsession"=20
      target=3D"_blank">1036</A>&nbsp;&nbsp;</TT></TD>
    <TD align=3D"RIGHT"><TT><FONT color=3D"#ff0000"><B>  =20
      871.4386&nbsp;&nbsp;</B></FONT></TT></TD>
    <TD align=3D"RIGHT"><TT><FONT color=3D"#ff0000"><B> =20
      1740.8626&nbsp;&nbsp;</B></FONT></TT></TD>
    <TD align=3D"RIGHT"><TT><FONT color=3D"#ff0000"><B> =20
      1740.8678&nbsp;&nbsp;</B></FONT></TT></TD>
    <TD align=3D"RIGHT" nowrap=3D""><TT><FONT color=3D"#ff0000"><B>   =20
      -2.96&nbsp;</B></FONT></TT></TD>
    <TD align=3D"RIGHT"><TT><FONT=20
      color=3D"#ff0000"><B>0&nbsp;&nbsp;</B></FONT></TT></TD>
    <TD align=3D"RIGHT" nowrap=3D""><TT><FONT=20
      color=3D"#ff0000"><B>(54)&nbsp;</B></FONT></TT></TD>
    <TD align=3D"RIGHT" nowrap=3D""><TT><FONT=20
      color=3D"#ff0000"><B>0.0087&nbsp;</B></FONT></TT></TD>
    <TD align=3D"RIGHT"><TT><FONT=20
      color=3D"#ff0000"><B>1&nbsp;&nbsp;</B></FONT></TT></TD>
    <TD align=3D"RIGHT"><TT><FONT=20
      color=3D"#ff0000"><B>&nbsp;&nbsp;&nbsp;&nbsp;</B></FONT></TT></TD>
    <TD nowrap=3D""><TT><FONT=20
      color=3D"#ff0000"><B>&nbsp;K.SLM<U>M</U>LPTDYVLVTDK.I + Oxidation=20
      (M)</B></FONT></TT></TD></TR>
  <TR>
    <TD align=3D"RIGHT"><INPUT name=3D"QUE" type=3D"checkbox" =
checked=3D"" value=3D"1756.857888 from(879.436220,2+) =
intensity(175645.1563) =
title(File%3a%20%22D%3a%5cLC%2dMS%20Data%5cRaw%20file%5c180509%5c180509_%=
28051%29_IN22%2eraw%22%3b%20SpectrumID%3a%20%22843%22%3b%20scans%3a%20%22=
1380%22) rtinseconds(1174) scans(1380) index(842) query(1061)"></TD>
    <TD align=3D"RIGHT"><TT><A onmouseover=3D"activateEl('Q1061', =
event)"=20
      onmouseout=3D"clearEl()" =
href=3D"http://admin-pc/mascot/cgi/peptide_view.pl?file=3D..%2Fdata%2F201=
80515%2FF003035.dat&amp;query=3D1061&amp;hit=3D1&amp;index=3DGAW10625.1&a=
mp;db_idx=3D1&amp;px=3D1&amp;section=3D5&amp;ave_thresh=3D44&amp;_ignorei=
onsscorebelow=3D-1&amp;report=3D0&amp;_sigthreshold=3D0.05&amp;_msresflag=
s=3D1025&amp;_msresflags2=3D258&amp;percolate=3D-1&amp;percolate_rt=3D0&a=
mp;_minpeplen=3D7&amp;sessionID=3Dall_secdisabledsession"=20
      target=3D"_blank">1061</A>&nbsp;&nbsp;</TT></TD>
    <TD align=3D"RIGHT"><TT><FONT color=3D"#ff0000"><B>  =20
      879.4362&nbsp;&nbsp;</B></FONT></TT></TD>
    <TD align=3D"RIGHT"><TT><FONT color=3D"#ff0000"><B> =20
      1756.8579&nbsp;&nbsp;</B></FONT></TT></TD>
    <TD align=3D"RIGHT"><TT><FONT color=3D"#ff0000"><B> =20
      1756.8627&nbsp;&nbsp;</B></FONT></TT></TD>
    <TD align=3D"RIGHT" nowrap=3D""><TT><FONT color=3D"#ff0000"><B>   =20
      -2.75&nbsp;</B></FONT></TT></TD>
    <TD align=3D"RIGHT"><TT><FONT=20
      color=3D"#ff0000"><B>0&nbsp;&nbsp;</B></FONT></TT></TD>
    <TD align=3D"RIGHT" nowrap=3D""><TT><FONT=20
      color=3D"#ff0000"><B>(59)&nbsp;</B></FONT></TT></TD>
    <TD align=3D"RIGHT" nowrap=3D""><TT><FONT=20
      color=3D"#ff0000"><B>0.0029&nbsp;</B></FONT></TT></TD>
    <TD align=3D"RIGHT"><TT><FONT=20
      color=3D"#ff0000"><B>1&nbsp;&nbsp;</B></FONT></TT></TD>
    <TD align=3D"RIGHT"><TT><FONT=20
      color=3D"#ff0000"><B>&nbsp;&nbsp;&nbsp;&nbsp;</B></FONT></TT></TD>
    <TD nowrap=3D""><TT><FONT=20
      color=3D"#ff0000"><B>&nbsp;K.SL<U>M</U><U>M</U>LPTDYVLVTDK.I + 2 =
Oxidation=20
      (M)</B></FONT></TT></TD></TR>
  <TR>
    <TD align=3D"RIGHT"><INPUT name=3D"QUE" type=3D"checkbox" =
checked=3D"" value=3D"1756.859228 from(879.436890,2+) =
intensity(381397.3438) =
title(File%3a%20%22D%3a%5cLC%2dMS%20Data%5cRaw%20file%5c180509%5c180509_%=
28051%29_IN22%2eraw%22%3b%20SpectrumID%3a%20%22805%22%3b%20scans%3a%20%22=
1336%22) rtinseconds(1140) scans(1336) index(804) query(1062)"></TD>
    <TD align=3D"RIGHT"><TT><A onmouseover=3D"activateEl('Q1062', =
event)"=20
      onmouseout=3D"clearEl()" =
href=3D"http://admin-pc/mascot/cgi/peptide_view.pl?file=3D..%2Fdata%2F201=
80515%2FF003035.dat&amp;query=3D1062&amp;hit=3D1&amp;index=3DGAW10625.1&a=
mp;db_idx=3D1&amp;px=3D1&amp;section=3D5&amp;ave_thresh=3D44&amp;_ignorei=
onsscorebelow=3D-1&amp;report=3D0&amp;_sigthreshold=3D0.05&amp;_msresflag=
s=3D1025&amp;_msresflags2=3D258&amp;percolate=3D-1&amp;percolate_rt=3D0&a=
mp;_minpeplen=3D7&amp;sessionID=3Dall_secdisabledsession"=20
      target=3D"_blank">1062</A>&nbsp;&nbsp;</TT></TD>
    <TD align=3D"RIGHT"><TT><FONT color=3D"#ff0000"><B>  =20
      879.4369&nbsp;&nbsp;</B></FONT></TT></TD>
    <TD align=3D"RIGHT"><TT><FONT color=3D"#ff0000"><B> =20
      1756.8592&nbsp;&nbsp;</B></FONT></TT></TD>
    <TD align=3D"RIGHT"><TT><FONT color=3D"#ff0000"><B> =20
      1756.8627&nbsp;&nbsp;</B></FONT></TT></TD>
    <TD align=3D"RIGHT" nowrap=3D""><TT><FONT color=3D"#ff0000"><B>   =20
      -1.99&nbsp;</B></FONT></TT></TD>
    <TD align=3D"RIGHT"><TT><FONT=20
      color=3D"#ff0000"><B>0&nbsp;&nbsp;</B></FONT></TT></TD>
    <TD align=3D"RIGHT" nowrap=3D""><TT><FONT=20
      color=3D"#ff0000"><B>66&nbsp;&nbsp;</B></FONT></TT></TD>
    <TD align=3D"RIGHT" nowrap=3D""><TT><FONT=20
      color=3D"#ff0000"><B>0.00055&nbsp;</B></FONT></TT></TD>
    <TD align=3D"RIGHT"><TT><FONT=20
      color=3D"#ff0000"><B>1&nbsp;&nbsp;</B></FONT></TT></TD>
    <TD align=3D"RIGHT"><TT><FONT=20
      color=3D"#ff0000"><B>&nbsp;&nbsp;&nbsp;&nbsp;</B></FONT></TT></TD>
    <TD nowrap=3D""><TT><FONT=20
      color=3D"#ff0000"><B>&nbsp;K.SL<U>M</U><U>M</U>LPTDYVLVTDK.I + 2 =
Oxidation=20
      (M)</B></FONT></TT></TD></TR>
  <TR>
    <TD align=3D"RIGHT"><INPUT name=3D"QUE" type=3D"checkbox" =
checked=3D"" value=3D"2161.097748 from(1081.556150,2+) =
intensity(204261.0000) =
title(File%3a%20%22D%3a%5cLC%2dMS%20Data%5cRaw%20file%5c180509%5c180509_%=
28051%29_IN22%2eraw%22%3b%20SpectrumID%3a%20%22861%22%3b%20scans%3a%20%22=
1401%22) rtinseconds(1189) scans(1401) index(860) query(1287)"></TD>
    <TD align=3D"RIGHT"><TT><A onmouseover=3D"activateEl('Q1287', =
event)"=20
      onmouseout=3D"clearEl()" =
href=3D"http://admin-pc/mascot/cgi/peptide_view.pl?file=3D..%2Fdata%2F201=
80515%2FF003035.dat&amp;query=3D1287&amp;hit=3D1&amp;index=3DGAW10625.1&a=
mp;db_idx=3D1&amp;px=3D1&amp;section=3D5&amp;ave_thresh=3D44&amp;_ignorei=
onsscorebelow=3D-1&amp;report=3D0&amp;_sigthreshold=3D0.05&amp;_msresflag=
s=3D1025&amp;_msresflags2=3D258&amp;percolate=3D-1&amp;percolate_rt=3D0&a=
mp;_minpeplen=3D7&amp;sessionID=3Dall_secdisabledsession"=20
      target=3D"_blank">1287</A>&nbsp;&nbsp;</TT></TD>
    <TD align=3D"RIGHT"><TT><FONT color=3D"#ff0000"><B> =20
      1081.5561&nbsp;&nbsp;</B></FONT></TT></TD>
    <TD align=3D"RIGHT"><TT><FONT color=3D"#ff0000"><B> =20
      2161.0977&nbsp;&nbsp;</B></FONT></TT></TD>
    <TD align=3D"RIGHT"><TT><FONT color=3D"#ff0000"><B> =20
      2161.1051&nbsp;&nbsp;</B></FONT></TT></TD>
    <TD align=3D"RIGHT" nowrap=3D""><TT><FONT color=3D"#ff0000"><B>   =20
      -3.38&nbsp;</B></FONT></TT></TD>
    <TD align=3D"RIGHT"><TT><FONT=20
      color=3D"#ff0000"><B>1&nbsp;&nbsp;</B></FONT></TT></TD>
    <TD align=3D"RIGHT" nowrap=3D""><TT><FONT=20
      color=3D"#ff0000"><B>48&nbsp;&nbsp;</B></FONT></TT></TD>
    <TD align=3D"RIGHT" nowrap=3D""><TT><FONT=20
      color=3D"#ff0000"><B>0.025&nbsp;</B></FONT></TT></TD>
    <TD align=3D"RIGHT"><TT><FONT=20
      color=3D"#ff0000"><B>1&nbsp;&nbsp;</B></FONT></TT></TD>
    <TD align=3D"RIGHT"><TT><FONT=20
      color=3D"#ff0000"><B>U&nbsp;&nbsp;&nbsp;</B></FONT></TT></TD>
    <TD nowrap=3D""><TT><FONT=20
      color=3D"#ff0000"><B>&nbsp;K.SL<U>M</U><U>M</U>LPTDYVLVTDKIYK.K + =
2=20
      Oxidation (M)</B></FONT></TT></TD></TR>
  <TR>
    <TD align=3D"RIGHT"><INPUT name=3D"QUE" type=3D"checkbox" =
checked=3D"" value=3D"2166.987822 from(723.336550,3+) =
intensity(315452.3125) =
title(File%3a%20%22D%3a%5cLC%2dMS%20Data%5cRaw%20file%5c180509%5c180509_%=
28051%29_IN22%2eraw%22%3b%20SpectrumID%3a%20%22925%22%3b%20scans%3a%20%22=
1476%22) rtinseconds(1245) scans(1476) index(924) query(1299)"></TD>
    <TD align=3D"RIGHT"><TT><A onmouseover=3D"activateEl('Q1299', =
event)"=20
      onmouseout=3D"clearEl()" =
href=3D"http://admin-pc/mascot/cgi/peptide_view.pl?file=3D..%2Fdata%2F201=
80515%2FF003035.dat&amp;query=3D1299&amp;hit=3D1&amp;index=3DGAW10625.1&a=
mp;db_idx=3D1&amp;px=3D1&amp;section=3D5&amp;ave_thresh=3D44&amp;_ignorei=
onsscorebelow=3D-1&amp;report=3D0&amp;_sigthreshold=3D0.05&amp;_msresflag=
s=3D1025&amp;_msresflags2=3D258&amp;percolate=3D-1&amp;percolate_rt=3D0&a=
mp;_minpeplen=3D7&amp;sessionID=3Dall_secdisabledsession"=20
      target=3D"_blank">1299</A>&nbsp;&nbsp;</TT></TD>
    <TD align=3D"RIGHT"><TT><FONT color=3D"#ff0000"><B>  =20
      723.3365&nbsp;&nbsp;</B></FONT></TT></TD>
    <TD align=3D"RIGHT"><TT><FONT color=3D"#ff0000"><B> =20
      2166.9878&nbsp;&nbsp;</B></FONT></TT></TD>
    <TD align=3D"RIGHT"><TT><FONT color=3D"#ff0000"><B> =20
      2166.9932&nbsp;&nbsp;</B></FONT></TT></TD>
    <TD align=3D"RIGHT" nowrap=3D""><TT><FONT color=3D"#ff0000"><B>   =20
      -2.48&nbsp;</B></FONT></TT></TD>
    <TD align=3D"RIGHT"><TT><FONT=20
      color=3D"#ff0000"><B>1&nbsp;&nbsp;</B></FONT></TT></TD>
    <TD align=3D"RIGHT" nowrap=3D""><TT><FONT=20
      color=3D"#ff0000"><B>(58)&nbsp;</B></FONT></TT></TD>
    <TD align=3D"RIGHT" nowrap=3D""><TT><FONT=20
      color=3D"#ff0000"><B>0.0024&nbsp;</B></FONT></TT></TD>
    <TD align=3D"RIGHT"><TT><FONT=20
      color=3D"#ff0000"><B>1&nbsp;&nbsp;</B></FONT></TT></TD>
    <TD align=3D"RIGHT"><TT><FONT=20
      color=3D"#ff0000"><B>U&nbsp;&nbsp;&nbsp;</B></FONT></TT></TD>
    <TD nowrap=3D""><TT><FONT=20
      =
color=3D"#ff0000"><B>&nbsp;R.AYADDEALFFKDFSAVCAK.L</B></FONT></TT></TD></=
TR>
  <TR>
    <TD align=3D"RIGHT"><INPUT name=3D"QUE" type=3D"checkbox" =
checked=3D"" value=3D"2166.989472 from(723.337100,3+) =
intensity(351328.8438) =
title(File%3a%20%22D%3a%5cLC%2dMS%20Data%5cRaw%20file%5c180509%5c180509_%=
28051%29_IN22%2eraw%22%3b%20SpectrumID%3a%20%22964%22%3b%20scans%3a%20%22=
1521%22) rtinseconds(1280) scans(1521) index(963) query(1300)"></TD>
    <TD align=3D"RIGHT"><TT><A onmouseover=3D"activateEl('Q1300', =
event)"=20
      onmouseout=3D"clearEl()" =
href=3D"http://admin-pc/mascot/cgi/peptide_view.pl?file=3D..%2Fdata%2F201=
80515%2FF003035.dat&amp;query=3D1300&amp;hit=3D1&amp;index=3DGAW10625.1&a=
mp;db_idx=3D1&amp;px=3D1&amp;section=3D5&amp;ave_thresh=3D44&amp;_ignorei=
onsscorebelow=3D-1&amp;report=3D0&amp;_sigthreshold=3D0.05&amp;_msresflag=
s=3D1025&amp;_msresflags2=3D258&amp;percolate=3D-1&amp;percolate_rt=3D0&a=
mp;_minpeplen=3D7&amp;sessionID=3Dall_secdisabledsession"=20
      target=3D"_blank">1300</A>&nbsp;&nbsp;</TT></TD>
    <TD align=3D"RIGHT"><TT><FONT color=3D"#ff0000"><B>  =20
      723.3371&nbsp;&nbsp;</B></FONT></TT></TD>
    <TD align=3D"RIGHT"><TT><FONT color=3D"#ff0000"><B> =20
      2166.9895&nbsp;&nbsp;</B></FONT></TT></TD>
    <TD align=3D"RIGHT"><TT><FONT color=3D"#ff0000"><B> =20
      2166.9932&nbsp;&nbsp;</B></FONT></TT></TD>
    <TD align=3D"RIGHT" nowrap=3D""><TT><FONT color=3D"#ff0000"><B>   =20
      -1.72&nbsp;</B></FONT></TT></TD>
    <TD align=3D"RIGHT"><TT><FONT=20
      color=3D"#ff0000"><B>1&nbsp;&nbsp;</B></FONT></TT></TD>
    <TD align=3D"RIGHT" nowrap=3D""><TT><FONT=20
      color=3D"#ff0000"><B>(59)&nbsp;</B></FONT></TT></TD>
    <TD align=3D"RIGHT" nowrap=3D""><TT><FONT=20
      color=3D"#ff0000"><B>0.0021&nbsp;</B></FONT></TT></TD>
    <TD align=3D"RIGHT"><TT><FONT=20
      color=3D"#ff0000"><B>1&nbsp;&nbsp;</B></FONT></TT></TD>
    <TD align=3D"RIGHT"><TT><FONT=20
      color=3D"#ff0000"><B>U&nbsp;&nbsp;&nbsp;</B></FONT></TT></TD>
    <TD nowrap=3D""><TT><FONT=20
      =
color=3D"#ff0000"><B>&nbsp;R.AYADDEALFFKDFSAVCAK.L</B></FONT></TT></TD></=
TR>
  <TR>
    <TD align=3D"RIGHT"><INPUT name=3D"QUE" type=3D"checkbox" =
checked=3D"" value=3D"2166.990088 from(1084.502320,2+) =
intensity(531003.8750) =
title(File%3a%20%22D%3a%5cLC%2dMS%20Data%5cRaw%20file%5c180509%5c180509_%=
28051%29_IN22%2eraw%22%3b%20SpectrumID%3a%20%22933%22%3b%20scans%3a%20%22=
1485%22) rtinseconds(1252) scans(1485) index(932) query(1301)"></TD>
    <TD align=3D"RIGHT"><TT><A onmouseover=3D"activateEl('Q1301', =
event)"=20
      onmouseout=3D"clearEl()" =
href=3D"http://admin-pc/mascot/cgi/peptide_view.pl?file=3D..%2Fdata%2F201=
80515%2FF003035.dat&amp;query=3D1301&amp;hit=3D1&amp;index=3DGAW10625.1&a=
mp;db_idx=3D1&amp;px=3D1&amp;section=3D5&amp;ave_thresh=3D44&amp;_ignorei=
onsscorebelow=3D-1&amp;report=3D0&amp;_sigthreshold=3D0.05&amp;_msresflag=
s=3D1025&amp;_msresflags2=3D258&amp;percolate=3D-1&amp;percolate_rt=3D0&a=
mp;_minpeplen=3D7&amp;sessionID=3Dall_secdisabledsession"=20
      target=3D"_blank">1301</A>&nbsp;&nbsp;</TT></TD>
    <TD align=3D"RIGHT"><TT><FONT color=3D"#ff0000"><B> =20
      1084.5023&nbsp;&nbsp;</B></FONT></TT></TD>
    <TD align=3D"RIGHT"><TT><FONT color=3D"#ff0000"><B> =20
      2166.9901&nbsp;&nbsp;</B></FONT></TT></TD>
    <TD align=3D"RIGHT"><TT><FONT color=3D"#ff0000"><B> =20
      2166.9932&nbsp;&nbsp;</B></FONT></TT></TD>
    <TD align=3D"RIGHT" nowrap=3D""><TT><FONT color=3D"#ff0000"><B>   =20
      -1.43&nbsp;</B></FONT></TT></TD>
    <TD align=3D"RIGHT"><TT><FONT=20
      color=3D"#ff0000"><B>1&nbsp;&nbsp;</B></FONT></TT></TD>
    <TD align=3D"RIGHT" nowrap=3D""><TT><FONT=20
      color=3D"#ff0000"><B>87&nbsp;&nbsp;</B></FONT></TT></TD>
    <TD align=3D"RIGHT" nowrap=3D""><TT><FONT=20
      color=3D"#ff0000"><B>2.9e-006&nbsp;</B></FONT></TT></TD>
    <TD align=3D"RIGHT"><TT><FONT=20
      color=3D"#ff0000"><B>1&nbsp;&nbsp;</B></FONT></TT></TD>
    <TD align=3D"RIGHT"><TT><FONT=20
      color=3D"#ff0000"><B>U&nbsp;&nbsp;&nbsp;</B></FONT></TT></TD>
    <TD nowrap=3D""><TT><FONT=20
      =
color=3D"#ff0000"><B>&nbsp;R.AYADDEALFFKDFSAVCAK.L</B></FONT></TT></TD></=
TR></TBODY></TABLE><BR>
<HR>

<TABLE border=3D"0" cellspacing=3D"0">
  <TBODY>
  <TR>
    <TD><TT><B><A =
name=3D"Hit2">2.</A>&nbsp;&nbsp;&nbsp;&nbsp;</B></TT></TD>
    <TD nowrap=3D""><TT><A =
href=3D"http://admin-pc/mascot/cgi/protein_view.pl?file=3D..%2Fdata%2F201=
80515%2FF003035.dat&amp;hit=3DGAW06263.1&amp;db_idx=3D1&amp;px=3D1&amp;av=
e_thresh=3D44&amp;_ignoreionsscorebelow=3D-1&amp;report=3D0&amp;_sigthres=
hold=3D0.05&amp;_msresflags=3D1025&amp;_msresflags2=3D258&amp;percolate=3D=
-1&amp;percolate_rt=3D0&amp;_minpeplen=3D7&amp;sessionID=3Dall_secdisable=
dsession"=20
      =
target=3D"_blank">GAW06263.1</A>&nbsp;&nbsp;&nbsp;&nbsp;<B>Mass:</B>&nbsp=
;35192&nbsp;&nbsp;&nbsp;&nbsp;<B>Score:</B>&nbsp;139&nbsp;&nbsp;&nbsp;&nb=
sp;<B>Matches:</B>&nbsp;2(2)&nbsp;&nbsp;<B>Sequences:</B>&nbsp;2(2)&nbsp;=
&nbsp;<B>emPAI:</B>&nbsp;0.24</TT></TD></TR>
  <TR>
    <TD>&nbsp;</TD>
    <TD nowrap=3D""><TT>vitamin B6 biosynthesis protein [Lentinula=20
    edodes]</TT></TD></TR></TBODY></TABLE>
<TABLE border=3D"0" cellspacing=3D"0">
  <TBODY>
  <TR>
    <TD align=3D"RIGHT"><INPUT name=3D"INCLUDE" =
onclick=3D"SaveClicks(this,this.form)"=20
      type=3D"checkbox" value=3D"2"></TD>
    <TD nowrap=3D""><TT>Check to include this hit in error tolerant =
search or=20
      archive report</TT></TD></TR>
  <TR>
    <TD><TT>&nbsp;&nbsp;&nbsp;&nbsp;&nbsp;&nbsp;</TT></TD>
    <TD>&nbsp;</TD></TR></TBODY></TABLE>
<TABLE border=3D"0" cellspacing=3D"0" cellpadding=3D"0">
  <TBODY>
  <TR>
    <TD><TT>&nbsp;&nbsp;&nbsp;&nbsp;&nbsp;&nbsp;</TT></TD>
    <TD align=3D"RIGHT"><TT><B>Query&nbsp;&nbsp;</B></TT></TD>
    <TD align=3D"RIGHT"><TT><B>Observed&nbsp;&nbsp;</B></TT></TD>
    <TD align=3D"RIGHT" =
nowrap=3D""><TT><B>Mr(expt)&nbsp;&nbsp;</B></TT></TD>
    <TD align=3D"RIGHT" =
nowrap=3D""><TT><B>Mr(calc)&nbsp;&nbsp;</B></TT></TD>
    <TD align=3D"RIGHT"><TT><B>&nbsp;ppm&nbsp;&nbsp;</B></TT></TD>
    <TD align=3D"RIGHT"><TT><B>Miss&nbsp;</B></TT></TD>
    <TD align=3D"RIGHT"><TT><B>Score&nbsp;</B></TT></TD>
    <TD align=3D"RIGHT"><TT><B>Expect&nbsp;</B></TT></TD>
    <TD align=3D"RIGHT"><TT><B>Rank&nbsp;</B></TT></TD>
    <TD align=3D"RIGHT"><TT><B>Unique&nbsp;</B></TT></TD>
    <TD><TT><B>&nbsp;Peptide</B></TT></TD></TR>
  <TR>
    <TD align=3D"RIGHT"><INPUT name=3D"QUE" type=3D"checkbox" =
checked=3D"" value=3D"962.514448 from(482.264500,2+) =
intensity(103400.9219) =
title(File%3a%20%22D%3a%5cLC%2dMS%20Data%5cRaw%20file%5c180509%5c180509_%=
28051%29_IN22%2eraw%22%3b%20SpectrumID%3a%20%22556%22%3b%20scans%3a%20%22=
1045%22) rtinseconds(910) scans(1045) index(555) query(237)"></TD>
    <TD align=3D"RIGHT"><TT><A onmouseover=3D"activateEl('Q237', event)" =

      onmouseout=3D"clearEl()" =
href=3D"http://admin-pc/mascot/cgi/peptide_view.pl?file=3D..%2Fdata%2F201=
80515%2FF003035.dat&amp;query=3D237&amp;hit=3D1&amp;index=3DGAW06263.1&am=
p;db_idx=3D1&amp;px=3D1&amp;section=3D5&amp;ave_thresh=3D44&amp;_ignoreio=
nsscorebelow=3D-1&amp;report=3D0&amp;_sigthreshold=3D0.05&amp;_msresflags=
=3D1025&amp;_msresflags2=3D258&amp;percolate=3D-1&amp;percolate_rt=3D0&am=
p;_minpeplen=3D7&amp;sessionID=3Dall_secdisabledsession"=20
      target=3D"_blank">237</A>&nbsp;&nbsp;</TT></TD>
    <TD align=3D"RIGHT"><TT><FONT color=3D"#ff0000"><B>  =20
      482.2645&nbsp;&nbsp;</B></FONT></TT></TD>
    <TD align=3D"RIGHT"><TT><FONT color=3D"#ff0000"><B>  =20
      962.5144&nbsp;&nbsp;</B></FONT></TT></TD>
    <TD align=3D"RIGHT"><TT><FONT color=3D"#ff0000"><B>  =20
      962.5185&nbsp;&nbsp;</B></FONT></TT></TD>
    <TD align=3D"RIGHT" nowrap=3D""><TT><FONT color=3D"#ff0000"><B>   =20
      -4.22&nbsp;</B></FONT></TT></TD>
    <TD align=3D"RIGHT"><TT><FONT=20
      color=3D"#ff0000"><B>0&nbsp;&nbsp;</B></FONT></TT></TD>
    <TD align=3D"RIGHT" nowrap=3D""><TT><FONT=20
      color=3D"#ff0000"><B>67&nbsp;&nbsp;</B></FONT></TT></TD>
    <TD align=3D"RIGHT" nowrap=3D""><TT><FONT=20
      color=3D"#ff0000"><B>0.00077&nbsp;</B></FONT></TT></TD>
    <TD align=3D"RIGHT"><TT><FONT=20
      color=3D"#ff0000"><B>1&nbsp;&nbsp;</B></FONT></TT></TD>
    <TD align=3D"RIGHT"><TT><FONT=20
      color=3D"#ff0000"><B>U&nbsp;&nbsp;&nbsp;</B></FONT></TT></TD>
    <TD nowrap=3D""><TT><FONT=20
      color=3D"#ff0000"><B>&nbsp;R.ISEGAAFIR.T</B></FONT></TT></TD></TR>
  <TR>
    <TD align=3D"RIGHT"><INPUT name=3D"QUE" type=3D"checkbox" =
checked=3D"" value=3D"1309.648648 from(655.831600,2+) =
intensity(316723.2188) =
title(File%3a%20%22D%3a%5cLC%2dMS%20Data%5cRaw%20file%5c180509%5c180509_%=
28051%29_IN22%2eraw%22%3b%20SpectrumID%3a%20%22675%22%3b%20scans%3a%20%22=
1184%22) rtinseconds(1018) scans(1184) index(674) query(614)"></TD>
    <TD align=3D"RIGHT"><TT><A onmouseover=3D"activateEl('Q614', event)" =

      onmouseout=3D"clearEl()" =
href=3D"http://admin-pc/mascot/cgi/peptide_view.pl?file=3D..%2Fdata%2F201=
80515%2FF003035.dat&amp;query=3D614&amp;hit=3D1&amp;index=3DGAW06263.1&am=
p;db_idx=3D1&amp;px=3D1&amp;section=3D5&amp;ave_thresh=3D44&amp;_ignoreio=
nsscorebelow=3D-1&amp;report=3D0&amp;_sigthreshold=3D0.05&amp;_msresflags=
=3D1025&amp;_msresflags2=3D258&amp;percolate=3D-1&amp;percolate_rt=3D0&am=
p;_minpeplen=3D7&amp;sessionID=3Dall_secdisabledsession"=20
      target=3D"_blank">614</A>&nbsp;&nbsp;</TT></TD>
    <TD align=3D"RIGHT"><TT><FONT color=3D"#ff0000"><B>  =20
      655.8316&nbsp;&nbsp;</B></FONT></TT></TD>
    <TD align=3D"RIGHT"><TT><FONT color=3D"#ff0000"><B> =20
      1309.6486&nbsp;&nbsp;</B></FONT></TT></TD>
    <TD align=3D"RIGHT"><TT><FONT color=3D"#ff0000"><B> =20
      1309.6514&nbsp;&nbsp;</B></FONT></TT></TD>
    <TD align=3D"RIGHT" nowrap=3D""><TT><FONT color=3D"#ff0000"><B>   =20
      -2.11&nbsp;</B></FONT></TT></TD>
    <TD align=3D"RIGHT"><TT><FONT=20
      color=3D"#ff0000"><B>0&nbsp;&nbsp;</B></FONT></TT></TD>
    <TD align=3D"RIGHT" nowrap=3D""><TT><FONT=20
      color=3D"#ff0000"><B>73&nbsp;&nbsp;</B></FONT></TT></TD>
    <TD align=3D"RIGHT" nowrap=3D""><TT><FONT=20
      color=3D"#ff0000"><B>0.00014&nbsp;</B></FONT></TT></TD>
    <TD align=3D"RIGHT"><TT><FONT=20
      color=3D"#ff0000"><B>1&nbsp;&nbsp;</B></FONT></TT></TD>
    <TD align=3D"RIGHT"><TT><FONT=20
      color=3D"#ff0000"><B>U&nbsp;&nbsp;&nbsp;</B></FONT></TT></TD>
    <TD nowrap=3D""><TT><FONT=20
      =
color=3D"#ff0000"><B>&nbsp;R.DGAASSTLGTFGVK.S</B></FONT></TT></TD></TR></=
TBODY></TABLE><BR>
<HR>

<TABLE border=3D"0" cellspacing=3D"0">
  <TBODY>
  <TR>
    <TD><TT><B><A =
name=3D"Hit3">3.</A>&nbsp;&nbsp;&nbsp;&nbsp;</B></TT></TD>
    <TD nowrap=3D""><TT><A =
href=3D"http://admin-pc/mascot/cgi/protein_view.pl?file=3D..%2Fdata%2F201=
80515%2FF003035.dat&amp;hit=3DGAW07603.1&amp;db_idx=3D1&amp;px=3D1&amp;av=
e_thresh=3D44&amp;_ignoreionsscorebelow=3D-1&amp;report=3D0&amp;_sigthres=
hold=3D0.05&amp;_msresflags=3D1025&amp;_msresflags2=3D258&amp;percolate=3D=
-1&amp;percolate_rt=3D0&amp;_minpeplen=3D7&amp;sessionID=3Dall_secdisable=
dsession"=20
      =
target=3D"_blank">GAW07603.1</A>&nbsp;&nbsp;&nbsp;&nbsp;<B>Mass:</B>&nbsp=
;37038&nbsp;&nbsp;&nbsp;&nbsp;<B>Score:</B>&nbsp;129&nbsp;&nbsp;&nbsp;&nb=
sp;<B>Matches:</B>&nbsp;2(2)&nbsp;&nbsp;<B>Sequences:</B>&nbsp;2(2)&nbsp;=
&nbsp;<B>emPAI:</B>&nbsp;0.23</TT></TD></TR>
  <TR>
    <TD>&nbsp;</TD>
    <TD nowrap=3D""><TT>Aldo keto reductase [Lentinula=20
edodes]</TT></TD></TR></TBODY></TABLE>
<TABLE border=3D"0" cellspacing=3D"0">
  <TBODY>
  <TR>
    <TD align=3D"RIGHT"><INPUT name=3D"INCLUDE" =
onclick=3D"SaveClicks(this,this.form)"=20
      type=3D"checkbox" value=3D"3"></TD>
    <TD nowrap=3D""><TT>Check to include this hit in error tolerant =
search or=20
      archive report</TT></TD></TR>
  <TR>
    <TD><TT>&nbsp;&nbsp;&nbsp;&nbsp;&nbsp;&nbsp;</TT></TD>
    <TD>&nbsp;</TD></TR></TBODY></TABLE>
<TABLE border=3D"0" cellspacing=3D"0" cellpadding=3D"0">
  <TBODY>
  <TR>
    <TD><TT>&nbsp;&nbsp;&nbsp;&nbsp;&nbsp;&nbsp;</TT></TD>
    <TD align=3D"RIGHT"><TT><B>Query&nbsp;&nbsp;</B></TT></TD>
    <TD align=3D"RIGHT"><TT><B>Observed&nbsp;&nbsp;</B></TT></TD>
    <TD align=3D"RIGHT" =
nowrap=3D""><TT><B>Mr(expt)&nbsp;&nbsp;</B></TT></TD>
    <TD align=3D"RIGHT" =
nowrap=3D""><TT><B>Mr(calc)&nbsp;&nbsp;</B></TT></TD>
    <TD align=3D"RIGHT"><TT><B>&nbsp;ppm&nbsp;&nbsp;</B></TT></TD>
    <TD align=3D"RIGHT"><TT><B>Miss&nbsp;</B></TT></TD>
    <TD align=3D"RIGHT"><TT><B>Score&nbsp;</B></TT></TD>
    <TD align=3D"RIGHT"><TT><B>Expect&nbsp;</B></TT></TD>
    <TD align=3D"RIGHT"><TT><B>Rank&nbsp;</B></TT></TD>
    <TD align=3D"RIGHT"><TT><B>Unique&nbsp;</B></TT></TD>
    <TD><TT><B>&nbsp;Peptide</B></TT></TD></TR>
  <TR>
    <TD align=3D"RIGHT"><INPUT name=3D"QUE" type=3D"checkbox" =
checked=3D"" value=3D"1209.578228 from(605.796390,2+) =
intensity(69531.4453) =
title(File%3a%20%22D%3a%5cLC%2dMS%20Data%5cRaw%20file%5c180509%5c180509_%=
28051%29_IN22%2eraw%22%3b%20SpectrumID%3a%20%22478%22%3b%20scans%3a%20%22=
954%22) rtinseconds(840) scans(954) index(477) query(523)"></TD>
    <TD align=3D"RIGHT"><TT><A onmouseover=3D"activateEl('Q523', event)" =

      onmouseout=3D"clearEl()" =
href=3D"http://admin-pc/mascot/cgi/peptide_view.pl?file=3D..%2Fdata%2F201=
80515%2FF003035.dat&amp;query=3D523&amp;hit=3D1&amp;index=3DGAW07603.1&am=
p;db_idx=3D1&amp;px=3D1&amp;section=3D5&amp;ave_thresh=3D44&amp;_ignoreio=
nsscorebelow=3D-1&amp;report=3D0&amp;_sigthreshold=3D0.05&amp;_msresflags=
=3D1025&amp;_msresflags2=3D258&amp;percolate=3D-1&amp;percolate_rt=3D0&am=
p;_minpeplen=3D7&amp;sessionID=3Dall_secdisabledsession"=20
      target=3D"_blank">523</A>&nbsp;&nbsp;</TT></TD>
    <TD align=3D"RIGHT"><TT><FONT color=3D"#ff0000"><B>  =20
      605.7964&nbsp;&nbsp;</B></FONT></TT></TD>
    <TD align=3D"RIGHT"><TT><FONT color=3D"#ff0000"><B> =20
      1209.5782&nbsp;&nbsp;</B></FONT></TT></TD>
    <TD align=3D"RIGHT"><TT><FONT color=3D"#ff0000"><B> =20
      1209.5812&nbsp;&nbsp;</B></FONT></TT></TD>
    <TD align=3D"RIGHT" nowrap=3D""><TT><FONT color=3D"#ff0000"><B>   =20
      -2.46&nbsp;</B></FONT></TT></TD>
    <TD align=3D"RIGHT"><TT><FONT=20
      color=3D"#ff0000"><B>0&nbsp;&nbsp;</B></FONT></TT></TD>
    <TD align=3D"RIGHT" nowrap=3D""><TT><FONT=20
      color=3D"#ff0000"><B>58&nbsp;&nbsp;</B></FONT></TT></TD>
    <TD align=3D"RIGHT" nowrap=3D""><TT><FONT=20
      color=3D"#ff0000"><B>0.0033&nbsp;</B></FONT></TT></TD>
    <TD align=3D"RIGHT"><TT><FONT=20
      color=3D"#ff0000"><B>1&nbsp;&nbsp;</B></FONT></TT></TD>
    <TD align=3D"RIGHT"><TT><FONT=20
      color=3D"#ff0000"><B>U&nbsp;&nbsp;&nbsp;</B></FONT></TT></TD>
    <TD nowrap=3D""><TT><FONT=20
      =
color=3D"#ff0000"><B>&nbsp;K.VLDAVYASGCR.H</B></FONT></TT></TD></TR>
  <TR>
    <TD align=3D"RIGHT"><INPUT name=3D"QUE" type=3D"checkbox" =
checked=3D"" value=3D"1487.831888 from(744.923220,2+) =
intensity(195463.9063) =
title(File%3a%20%22D%3a%5cLC%2dMS%20Data%5cRaw%20file%5c180509%5c180509_%=
28051%29_IN22%2eraw%22%3b%20SpectrumID%3a%20%22888%22%3b%20scans%3a%20%22=
1432%22) rtinseconds(1212) scans(1432) index(887) query(771)"></TD>
    <TD align=3D"RIGHT"><TT><A onmouseover=3D"activateEl('Q771', event)" =

      onmouseout=3D"clearEl()" =
href=3D"http://admin-pc/mascot/cgi/peptide_view.pl?file=3D..%2Fdata%2F201=
80515%2FF003035.dat&amp;query=3D771&amp;hit=3D1&amp;index=3DGAW07603.1&am=
p;db_idx=3D1&amp;px=3D1&amp;section=3D5&amp;ave_thresh=3D44&amp;_ignoreio=
nsscorebelow=3D-1&amp;report=3D0&amp;_sigthreshold=3D0.05&amp;_msresflags=
=3D1025&amp;_msresflags2=3D258&amp;percolate=3D-1&amp;percolate_rt=3D0&am=
p;_minpeplen=3D7&amp;sessionID=3Dall_secdisabledsession"=20
      target=3D"_blank">771</A>&nbsp;&nbsp;</TT></TD>
    <TD align=3D"RIGHT"><TT><FONT color=3D"#ff0000"><B>  =20
      744.9232&nbsp;&nbsp;</B></FONT></TT></TD>
    <TD align=3D"RIGHT"><TT><FONT color=3D"#ff0000"><B> =20
      1487.8319&nbsp;&nbsp;</B></FONT></TT></TD>
    <TD align=3D"RIGHT"><TT><FONT color=3D"#ff0000"><B> =20
      1487.8348&nbsp;&nbsp;</B></FONT></TT></TD>
    <TD align=3D"RIGHT" nowrap=3D""><TT><FONT color=3D"#ff0000"><B>   =20
      -1.93&nbsp;</B></FONT></TT></TD>
    <TD align=3D"RIGHT"><TT><FONT=20
      color=3D"#ff0000"><B>0&nbsp;&nbsp;</B></FONT></TT></TD>
    <TD align=3D"RIGHT" nowrap=3D""><TT><FONT=20
      color=3D"#ff0000"><B>70&nbsp;&nbsp;</B></FONT></TT></TD>
    <TD align=3D"RIGHT" nowrap=3D""><TT><FONT=20
      color=3D"#ff0000"><B>9.5e-005&nbsp;</B></FONT></TT></TD>
    <TD align=3D"RIGHT"><TT><FONT=20
      color=3D"#ff0000"><B>1&nbsp;&nbsp;</B></FONT></TT></TD>
    <TD align=3D"RIGHT"><TT><FONT=20
      color=3D"#ff0000"><B>U&nbsp;&nbsp;&nbsp;</B></FONT></TT></TD>
    <TD nowrap=3D""><TT><FONT=20
      =
color=3D"#ff0000"><B>&nbsp;R.ELGVTIVAYSPLAR.G</B></FONT></TT></TD></TR></=
TBODY></TABLE><BR>
<HR>

<TABLE border=3D"0" cellspacing=3D"0">
  <TBODY>
  <TR>
    <TD><TT><B><A =
name=3D"Hit4">4.</A>&nbsp;&nbsp;&nbsp;&nbsp;</B></TT></TD>
    <TD nowrap=3D""><TT><A =
href=3D"http://admin-pc/mascot/cgi/protein_view.pl?file=3D..%2Fdata%2F201=
80515%2FF003035.dat&amp;hit=3DKYQ41267.1&amp;db_idx=3D1&amp;px=3D1&amp;av=
e_thresh=3D44&amp;_ignoreionsscorebelow=3D-1&amp;report=3D0&amp;_sigthres=
hold=3D0.05&amp;_msresflags=3D1025&amp;_msresflags2=3D258&amp;percolate=3D=
-1&amp;percolate_rt=3D0&amp;_minpeplen=3D7&amp;sessionID=3Dall_secdisable=
dsession"=20
      =
target=3D"_blank">KYQ41267.1</A>&nbsp;&nbsp;&nbsp;&nbsp;<B>Mass:</B>&nbsp=
;44291&nbsp;&nbsp;&nbsp;&nbsp;<B>Score:</B>&nbsp;118&nbsp;&nbsp;&nbsp;&nb=
sp;<B>Matches:</B>&nbsp;4(4)&nbsp;&nbsp;<B>Sequences:</B>&nbsp;2(2)&nbsp;=
&nbsp;<B>emPAI:</B>&nbsp;0.29</TT></TD></TR>
  <TR>
    <TD>&nbsp;</TD>
    <TD nowrap=3D""><TT>Cytochrome c peroxidase, mitochondrial =
[Hypsizygus=20
      marmoreus]</TT></TD></TR></TBODY></TABLE>
<TABLE border=3D"0" cellspacing=3D"0">
  <TBODY>
  <TR>
    <TD align=3D"RIGHT"><INPUT name=3D"INCLUDE" =
onclick=3D"SaveClicks(this,this.form)"=20
      type=3D"checkbox" value=3D"4"></TD>
    <TD nowrap=3D""><TT>Check to include this hit in error tolerant =
search or=20
      archive report</TT></TD></TR>
  <TR>
    <TD><TT>&nbsp;&nbsp;&nbsp;&nbsp;&nbsp;&nbsp;</TT></TD>
    <TD>&nbsp;</TD></TR></TBODY></TABLE>
<TABLE border=3D"0" cellspacing=3D"0" cellpadding=3D"0">
  <TBODY>
  <TR>
    <TD><TT>&nbsp;&nbsp;&nbsp;&nbsp;&nbsp;&nbsp;</TT></TD>
    <TD align=3D"RIGHT"><TT><B>Query&nbsp;&nbsp;</B></TT></TD>
    <TD align=3D"RIGHT"><TT><B>Observed&nbsp;&nbsp;</B></TT></TD>
    <TD align=3D"RIGHT" =
nowrap=3D""><TT><B>Mr(expt)&nbsp;&nbsp;</B></TT></TD>
    <TD align=3D"RIGHT" =
nowrap=3D""><TT><B>Mr(calc)&nbsp;&nbsp;</B></TT></TD>
    <TD align=3D"RIGHT"><TT><B>&nbsp;ppm&nbsp;&nbsp;</B></TT></TD>
    <TD align=3D"RIGHT"><TT><B>Miss&nbsp;</B></TT></TD>
    <TD align=3D"RIGHT"><TT><B>Score&nbsp;</B></TT></TD>
    <TD align=3D"RIGHT"><TT><B>Expect&nbsp;</B></TT></TD>
    <TD align=3D"RIGHT"><TT><B>Rank&nbsp;</B></TT></TD>
    <TD align=3D"RIGHT"><TT><B>Unique&nbsp;</B></TT></TD>
    <TD><TT><B>&nbsp;Peptide</B></TT></TD></TR>
  <TR>
    <TD align=3D"RIGHT"><INPUT name=3D"QUE" type=3D"checkbox" =
checked=3D"" value=3D"1607.753148 from(804.883850,2+) =
intensity(407884.4375) =
title(File%3a%20%22D%3a%5cLC%2dMS%20Data%5cRaw%20file%5c180509%5c180509_%=
28051%29_IN22%2eraw%22%3b%20SpectrumID%3a%20%22213%22%3b%20scans%3a%20%22=
645%22) rtinseconds(599) scans(645) index(212) query(853)"></TD>
    <TD align=3D"RIGHT"><TT><A onmouseover=3D"activateEl('Q853', event)" =

      onmouseout=3D"clearEl()" =
href=3D"http://admin-pc/mascot/cgi/peptide_view.pl?file=3D..%2Fdata%2F201=
80515%2FF003035.dat&amp;query=3D853&amp;hit=3D1&amp;index=3DKYQ41267.1&am=
p;db_idx=3D1&amp;px=3D1&amp;section=3D5&amp;ave_thresh=3D44&amp;_ignoreio=
nsscorebelow=3D-1&amp;report=3D0&amp;_sigthreshold=3D0.05&amp;_msresflags=
=3D1025&amp;_msresflags2=3D258&amp;percolate=3D-1&amp;percolate_rt=3D0&am=
p;_minpeplen=3D7&amp;sessionID=3Dall_secdisabledsession"=20
      target=3D"_blank">853</A>&nbsp;&nbsp;</TT></TD>
    <TD align=3D"RIGHT"><TT><FONT color=3D"#ff0000"><B>  =20
      804.8839&nbsp;&nbsp;</B></FONT></TT></TD>
    <TD align=3D"RIGHT"><TT><FONT color=3D"#ff0000"><B> =20
      1607.7531&nbsp;&nbsp;</B></FONT></TT></TD>
    <TD align=3D"RIGHT"><TT><FONT color=3D"#ff0000"><B> =20
      1607.7580&nbsp;&nbsp;</B></FONT></TT></TD>
    <TD align=3D"RIGHT" nowrap=3D""><TT><FONT color=3D"#ff0000"><B>   =20
      -3.01&nbsp;</B></FONT></TT></TD>
    <TD align=3D"RIGHT"><TT><FONT=20
      color=3D"#ff0000"><B>1&nbsp;&nbsp;</B></FONT></TT></TD>
    <TD align=3D"RIGHT" nowrap=3D""><TT><FONT=20
      color=3D"#ff0000"><B>53&nbsp;&nbsp;</B></FONT></TT></TD>
    <TD align=3D"RIGHT" nowrap=3D""><TT><FONT=20
      color=3D"#ff0000"><B>0.012&nbsp;</B></FONT></TT></TD>
    <TD align=3D"RIGHT"><TT><FONT=20
      color=3D"#ff0000"><B>1&nbsp;&nbsp;</B></FONT></TT></TD>
    <TD align=3D"RIGHT"><TT><FONT=20
      color=3D"#ff0000"><B>U&nbsp;&nbsp;&nbsp;</B></FONT></TT></TD>
    <TD nowrap=3D""><TT><FONT=20
      =
color=3D"#ff0000"><B>&nbsp;R.LAWHSSGTYDKDTK.T</B></FONT></TT></TD></TR>
  <TR>
    <TD align=3D"RIGHT">&nbsp;</TD>
    <TD align=3D"RIGHT"><TT><A onmouseover=3D"activateEl('Q1036', =
event)"=20
      onmouseout=3D"clearEl()" =
href=3D"http://admin-pc/mascot/cgi/peptide_view.pl?file=3D..%2Fdata%2F201=
80515%2FF003035.dat&amp;query=3D1036&amp;hit=3D1&amp;index=3DKYQ41267.1&a=
mp;db_idx=3D1&amp;px=3D1&amp;section=3D5&amp;ave_thresh=3D44&amp;_ignorei=
onsscorebelow=3D-1&amp;report=3D0&amp;_sigthreshold=3D0.05&amp;_msresflag=
s=3D1025&amp;_msresflags2=3D258&amp;percolate=3D-1&amp;percolate_rt=3D0&a=
mp;_minpeplen=3D7&amp;sessionID=3Dall_secdisabledsession"=20
      target=3D"_blank">1036</A>&nbsp;&nbsp;</TT></TD>
    <TD align=3D"RIGHT"><TT><FONT color=3D"#ff0000">  =20
      871.4386&nbsp;&nbsp;</FONT></TT></TD>
    <TD align=3D"RIGHT"><TT><FONT color=3D"#ff0000"> =20
      1740.8626&nbsp;&nbsp;</FONT></TT></TD>
    <TD align=3D"RIGHT"><TT><FONT color=3D"#ff0000"> =20
      1740.8678&nbsp;&nbsp;</FONT></TT></TD>
    <TD align=3D"RIGHT" nowrap=3D""><TT><FONT color=3D"#ff0000">   =20
      -2.96&nbsp;</FONT></TT></TD>
    <TD align=3D"RIGHT"><TT><FONT =
color=3D"#ff0000">0&nbsp;&nbsp;</FONT></TT></TD>
    <TD align=3D"RIGHT" nowrap=3D""><TT><FONT=20
      color=3D"#ff0000">(54)&nbsp;</FONT></TT></TD>
    <TD align=3D"RIGHT" nowrap=3D""><TT><FONT=20
      color=3D"#ff0000">0.0087&nbsp;</FONT></TT></TD>
    <TD align=3D"RIGHT"><TT><FONT =
color=3D"#ff0000">1&nbsp;&nbsp;</FONT></TT></TD>
    <TD align=3D"RIGHT"><TT><FONT=20
      color=3D"#ff0000">&nbsp;&nbsp;&nbsp;&nbsp;</FONT></TT></TD>
    <TD nowrap=3D""><TT><FONT =
color=3D"#ff0000">&nbsp;K.SLM<U>M</U>LPTDYVLVTDK.S +=20
      Oxidation (M)</FONT></TT></TD></TR>
  <TR>
    <TD align=3D"RIGHT">&nbsp;</TD>
    <TD align=3D"RIGHT"><TT><A onmouseover=3D"activateEl('Q1061', =
event)"=20
      onmouseout=3D"clearEl()" =
href=3D"http://admin-pc/mascot/cgi/peptide_view.pl?file=3D..%2Fdata%2F201=
80515%2FF003035.dat&amp;query=3D1061&amp;hit=3D1&amp;index=3DKYQ41267.1&a=
mp;db_idx=3D1&amp;px=3D1&amp;section=3D5&amp;ave_thresh=3D44&amp;_ignorei=
onsscorebelow=3D-1&amp;report=3D0&amp;_sigthreshold=3D0.05&amp;_msresflag=
s=3D1025&amp;_msresflags2=3D258&amp;percolate=3D-1&amp;percolate_rt=3D0&a=
mp;_minpeplen=3D7&amp;sessionID=3Dall_secdisabledsession"=20
      target=3D"_blank">1061</A>&nbsp;&nbsp;</TT></TD>
    <TD align=3D"RIGHT"><TT><FONT color=3D"#ff0000">  =20
      879.4362&nbsp;&nbsp;</FONT></TT></TD>
    <TD align=3D"RIGHT"><TT><FONT color=3D"#ff0000"> =20
      1756.8579&nbsp;&nbsp;</FONT></TT></TD>
    <TD align=3D"RIGHT"><TT><FONT color=3D"#ff0000"> =20
      1756.8627&nbsp;&nbsp;</FONT></TT></TD>
    <TD align=3D"RIGHT" nowrap=3D""><TT><FONT color=3D"#ff0000">   =20
      -2.75&nbsp;</FONT></TT></TD>
    <TD align=3D"RIGHT"><TT><FONT =
color=3D"#ff0000">0&nbsp;&nbsp;</FONT></TT></TD>
    <TD align=3D"RIGHT" nowrap=3D""><TT><FONT=20
      color=3D"#ff0000">(59)&nbsp;</FONT></TT></TD>
    <TD align=3D"RIGHT" nowrap=3D""><TT><FONT=20
      color=3D"#ff0000">0.0029&nbsp;</FONT></TT></TD>
    <TD align=3D"RIGHT"><TT><FONT =
color=3D"#ff0000">1&nbsp;&nbsp;</FONT></TT></TD>
    <TD align=3D"RIGHT"><TT><FONT=20
      color=3D"#ff0000">&nbsp;&nbsp;&nbsp;&nbsp;</FONT></TT></TD>
    <TD nowrap=3D""><TT><FONT=20
      color=3D"#ff0000">&nbsp;K.SL<U>M</U><U>M</U>LPTDYVLVTDK.S + 2 =
Oxidation=20
      (M)</FONT></TT></TD></TR>
  <TR>
    <TD align=3D"RIGHT">&nbsp;</TD>
    <TD align=3D"RIGHT"><TT><A onmouseover=3D"activateEl('Q1062', =
event)"=20
      onmouseout=3D"clearEl()" =
href=3D"http://admin-pc/mascot/cgi/peptide_view.pl?file=3D..%2Fdata%2F201=
80515%2FF003035.dat&amp;query=3D1062&amp;hit=3D1&amp;index=3DKYQ41267.1&a=
mp;db_idx=3D1&amp;px=3D1&amp;section=3D5&amp;ave_thresh=3D44&amp;_ignorei=
onsscorebelow=3D-1&amp;report=3D0&amp;_sigthreshold=3D0.05&amp;_msresflag=
s=3D1025&amp;_msresflags2=3D258&amp;percolate=3D-1&amp;percolate_rt=3D0&a=
mp;_minpeplen=3D7&amp;sessionID=3Dall_secdisabledsession"=20
      target=3D"_blank">1062</A>&nbsp;&nbsp;</TT></TD>
    <TD align=3D"RIGHT"><TT><FONT color=3D"#ff0000">  =20
      879.4369&nbsp;&nbsp;</FONT></TT></TD>
    <TD align=3D"RIGHT"><TT><FONT color=3D"#ff0000"> =20
      1756.8592&nbsp;&nbsp;</FONT></TT></TD>
    <TD align=3D"RIGHT"><TT><FONT color=3D"#ff0000"> =20
      1756.8627&nbsp;&nbsp;</FONT></TT></TD>
    <TD align=3D"RIGHT" nowrap=3D""><TT><FONT color=3D"#ff0000">   =20
      -1.99&nbsp;</FONT></TT></TD>
    <TD align=3D"RIGHT"><TT><FONT =
color=3D"#ff0000">0&nbsp;&nbsp;</FONT></TT></TD>
    <TD align=3D"RIGHT" nowrap=3D""><TT><FONT=20
      color=3D"#ff0000">66&nbsp;&nbsp;</FONT></TT></TD>
    <TD align=3D"RIGHT" nowrap=3D""><TT><FONT=20
      color=3D"#ff0000">0.00055&nbsp;</FONT></TT></TD>
    <TD align=3D"RIGHT"><TT><FONT =
color=3D"#ff0000">1&nbsp;&nbsp;</FONT></TT></TD>
    <TD align=3D"RIGHT"><TT><FONT=20
      color=3D"#ff0000">&nbsp;&nbsp;&nbsp;&nbsp;</FONT></TT></TD>
    <TD nowrap=3D""><TT><FONT=20
      color=3D"#ff0000">&nbsp;K.SL<U>M</U><U>M</U>LPTDYVLVTDK.S + 2 =
Oxidation=20
      (M)</FONT></TT></TD></TR></TBODY></TABLE><BR>
<HR>

<TABLE border=3D"0" cellspacing=3D"0">
  <TBODY>
  <TR>
    <TD><TT><B><A =
name=3D"Hit5">5.</A>&nbsp;&nbsp;&nbsp;&nbsp;</B></TT></TD>
    <TD nowrap=3D""><TT><A =
href=3D"http://admin-pc/mascot/cgi/protein_view.pl?file=3D..%2Fdata%2F201=
80515%2FF003035.dat&amp;hit=3DGAW04169.1&amp;db_idx=3D1&amp;px=3D1&amp;av=
e_thresh=3D44&amp;_ignoreionsscorebelow=3D-1&amp;report=3D0&amp;_sigthres=
hold=3D0.05&amp;_msresflags=3D1025&amp;_msresflags2=3D258&amp;percolate=3D=
-1&amp;percolate_rt=3D0&amp;_minpeplen=3D7&amp;sessionID=3Dall_secdisable=
dsession"=20
      =
target=3D"_blank">GAW04169.1</A>&nbsp;&nbsp;&nbsp;&nbsp;<B>Mass:</B>&nbsp=
;53285&nbsp;&nbsp;&nbsp;&nbsp;<B>Score:</B>&nbsp;104&nbsp;&nbsp;&nbsp;&nb=
sp;<B>Matches:</B>&nbsp;2(2)&nbsp;&nbsp;<B>Sequences:</B>&nbsp;2(2)&nbsp;=
&nbsp;<B>emPAI:</B>&nbsp;0.15</TT></TD></TR>
  <TR>
    <TD>&nbsp;</TD>
    <TD nowrap=3D""><TT>aldehyde dehydrogenase [Lentinula=20
  edodes]</TT></TD></TR></TBODY></TABLE>
<TABLE border=3D"0" cellspacing=3D"0">
  <TBODY>
  <TR>
    <TD align=3D"RIGHT"><INPUT name=3D"INCLUDE" =
onclick=3D"SaveClicks(this,this.form)"=20
      type=3D"checkbox" value=3D"5"></TD>
    <TD nowrap=3D""><TT>Check to include this hit in error tolerant =
search or=20
      archive report</TT></TD></TR>
  <TR>
    <TD><TT>&nbsp;&nbsp;&nbsp;&nbsp;&nbsp;&nbsp;</TT></TD>
    <TD>&nbsp;</TD></TR></TBODY></TABLE>
<TABLE border=3D"0" cellspacing=3D"0" cellpadding=3D"0">
  <TBODY>
  <TR>
    <TD><TT>&nbsp;&nbsp;&nbsp;&nbsp;&nbsp;&nbsp;</TT></TD>
    <TD align=3D"RIGHT"><TT><B>Query&nbsp;&nbsp;</B></TT></TD>
    <TD align=3D"RIGHT"><TT><B>Observed&nbsp;&nbsp;</B></TT></TD>
    <TD align=3D"RIGHT" =
nowrap=3D""><TT><B>Mr(expt)&nbsp;&nbsp;</B></TT></TD>
    <TD align=3D"RIGHT" =
nowrap=3D""><TT><B>Mr(calc)&nbsp;&nbsp;</B></TT></TD>
    <TD align=3D"RIGHT"><TT><B>&nbsp;ppm&nbsp;&nbsp;</B></TT></TD>
    <TD align=3D"RIGHT"><TT><B>Miss&nbsp;</B></TT></TD>
    <TD align=3D"RIGHT"><TT><B>Score&nbsp;</B></TT></TD>
    <TD align=3D"RIGHT"><TT><B>Expect&nbsp;</B></TT></TD>
    <TD align=3D"RIGHT"><TT><B>Rank&nbsp;</B></TT></TD>
    <TD align=3D"RIGHT"><TT><B>Unique&nbsp;</B></TT></TD>
    <TD><TT><B>&nbsp;Peptide</B></TT></TD></TR>
  <TR>
    <TD align=3D"RIGHT"><INPUT name=3D"QUE" type=3D"checkbox" =
checked=3D"" value=3D"1462.810408 from(732.412480,2+) =
intensity(46650.8125) =
title(File%3a%20%22D%3a%5cLC%2dMS%20Data%5cRaw%20file%5c180509%5c180509_%=
28051%29_IN22%2eraw%22%3b%20SpectrumID%3a%20%22643%22%3b%20scans%3a%20%22=
1146%22) rtinseconds(988) scans(1146) index(642) query(732)"></TD>
    <TD align=3D"RIGHT"><TT><A onmouseover=3D"activateEl('Q732', event)" =

      onmouseout=3D"clearEl()" =
href=3D"http://admin-pc/mascot/cgi/peptide_view.pl?file=3D..%2Fdata%2F201=
80515%2FF003035.dat&amp;query=3D732&amp;hit=3D1&amp;index=3DGAW04169.1&am=
p;db_idx=3D1&amp;px=3D1&amp;section=3D5&amp;ave_thresh=3D44&amp;_ignoreio=
nsscorebelow=3D-1&amp;report=3D0&amp;_sigthreshold=3D0.05&amp;_msresflags=
=3D1025&amp;_msresflags2=3D258&amp;percolate=3D-1&amp;percolate_rt=3D0&am=
p;_minpeplen=3D7&amp;sessionID=3Dall_secdisabledsession"=20
      target=3D"_blank">732</A>&nbsp;&nbsp;</TT></TD>
    <TD align=3D"RIGHT"><TT><FONT color=3D"#ff0000"><B>  =20
      732.4125&nbsp;&nbsp;</B></FONT></TT></TD>
    <TD align=3D"RIGHT"><TT><FONT color=3D"#ff0000"><B> =20
      1462.8104&nbsp;&nbsp;</B></FONT></TT></TD>
    <TD align=3D"RIGHT"><TT><FONT color=3D"#ff0000"><B> =20
      1462.8144&nbsp;&nbsp;</B></FONT></TT></TD>
    <TD align=3D"RIGHT" nowrap=3D""><TT><FONT color=3D"#ff0000"><B>   =20
      -2.72&nbsp;</B></FONT></TT></TD>
    <TD align=3D"RIGHT"><TT><FONT=20
      color=3D"#ff0000"><B>1&nbsp;&nbsp;</B></FONT></TT></TD>
    <TD align=3D"RIGHT" nowrap=3D""><TT><FONT=20
      color=3D"#ff0000"><B>58&nbsp;&nbsp;</B></FONT></TT></TD>
    <TD align=3D"RIGHT" nowrap=3D""><TT><FONT=20
      color=3D"#ff0000"><B>0.0014&nbsp;</B></FONT></TT></TD>
    <TD align=3D"RIGHT"><TT><FONT=20
      color=3D"#ff0000"><B>1&nbsp;&nbsp;</B></FONT></TT></TD>
    <TD align=3D"RIGHT"><TT><FONT=20
      color=3D"#ff0000"><B>U&nbsp;&nbsp;&nbsp;</B></FONT></TT></TD>
    <TD nowrap=3D""><TT><FONT=20
      =
color=3D"#ff0000"><B>&nbsp;K.IDKVAFTGSTLVGR.K</B></FONT></TT></TD></TR>
  <TR>
    <TD align=3D"RIGHT"><INPUT name=3D"QUE" type=3D"checkbox" =
checked=3D"" value=3D"1780.928232 from(594.650020,3+) =
intensity(204565.1563) =
title(File%3a%20%22D%3a%5cLC%2dMS%20Data%5cRaw%20file%5c180509%5c180509_%=
28051%29_IN22%2eraw%22%3b%20SpectrumID%3a%20%22417%22%3b%20scans%3a%20%22=
883%22) rtinseconds(785) scans(883) index(416) query(1081)"></TD>
    <TD align=3D"RIGHT"><TT><A onmouseover=3D"activateEl('Q1081', =
event)"=20
      onmouseout=3D"clearEl()" =
href=3D"http://admin-pc/mascot/cgi/peptide_view.pl?file=3D..%2Fdata%2F201=
80515%2FF003035.dat&amp;query=3D1081&amp;hit=3D1&amp;index=3DGAW04169.1&a=
mp;db_idx=3D1&amp;px=3D1&amp;section=3D5&amp;ave_thresh=3D44&amp;_ignorei=
onsscorebelow=3D-1&amp;report=3D0&amp;_sigthreshold=3D0.05&amp;_msresflag=
s=3D1025&amp;_msresflags2=3D258&amp;percolate=3D-1&amp;percolate_rt=3D0&a=
mp;_minpeplen=3D7&amp;sessionID=3Dall_secdisabledsession"=20
      target=3D"_blank">1081</A>&nbsp;&nbsp;</TT></TD>
    <TD align=3D"RIGHT"><TT><FONT color=3D"#ff0000"><B>  =20
      594.6500&nbsp;&nbsp;</B></FONT></TT></TD>
    <TD align=3D"RIGHT"><TT><FONT color=3D"#ff0000"><B> =20
      1780.9282&nbsp;&nbsp;</B></FONT></TT></TD>
    <TD align=3D"RIGHT"><TT><FONT color=3D"#ff0000"><B> =20
      1780.9319&nbsp;&nbsp;</B></FONT></TT></TD>
    <TD align=3D"RIGHT" nowrap=3D""><TT><FONT color=3D"#ff0000"><B>   =20
      -2.07&nbsp;</B></FONT></TT></TD>
    <TD align=3D"RIGHT"><TT><FONT=20
      color=3D"#ff0000"><B>1&nbsp;&nbsp;</B></FONT></TT></TD>
    <TD align=3D"RIGHT" nowrap=3D""><TT><FONT=20
      color=3D"#ff0000"><B>46&nbsp;&nbsp;</B></FONT></TT></TD>
    <TD align=3D"RIGHT" nowrap=3D""><TT><FONT=20
      color=3D"#ff0000"><B>0.04&nbsp;</B></FONT></TT></TD>
    <TD align=3D"RIGHT"><TT><FONT=20
      color=3D"#ff0000"><B>1&nbsp;&nbsp;</B></FONT></TT></TD>
    <TD align=3D"RIGHT"><TT><FONT=20
      color=3D"#ff0000"><B>U&nbsp;&nbsp;&nbsp;</B></FONT></TT></TD>
    <TD nowrap=3D""><TT><FONT=20
      =
color=3D"#ff0000"><B>&nbsp;K.VAEATSKDVDVAVAAAHK.A</B></FONT></TT></TD></T=
R></TBODY></TABLE><BR>
<HR>

<TABLE border=3D"0" cellspacing=3D"0">
  <TBODY>
  <TR>
    <TD><TT><B><A =
name=3D"Hit6">6.</A>&nbsp;&nbsp;&nbsp;&nbsp;</B></TT></TD>
    <TD nowrap=3D""><TT><A =
href=3D"http://admin-pc/mascot/cgi/protein_view.pl?file=3D..%2Fdata%2F201=
80515%2FF003035.dat&amp;hit=3DGAW00084.1&amp;db_idx=3D1&amp;px=3D1&amp;av=
e_thresh=3D44&amp;_ignoreionsscorebelow=3D-1&amp;report=3D0&amp;_sigthres=
hold=3D0.05&amp;_msresflags=3D1025&amp;_msresflags2=3D258&amp;percolate=3D=
-1&amp;percolate_rt=3D0&amp;_minpeplen=3D7&amp;sessionID=3Dall_secdisable=
dsession"=20
      =
target=3D"_blank">GAW00084.1</A>&nbsp;&nbsp;&nbsp;&nbsp;<B>Mass:</B>&nbsp=
;37374&nbsp;&nbsp;&nbsp;&nbsp;<B>Score:</B>&nbsp;99&nbsp;&nbsp;&nbsp;&nbs=
p;&nbsp;<B>Matches:</B>&nbsp;3(3)&nbsp;&nbsp;<B>Sequences:</B>&nbsp;2(2)&=
nbsp;&nbsp;<B>emPAI:</B>&nbsp;0.22</TT></TD></TR>
  <TR>
    <TD>&nbsp;</TD>
    <TD nowrap=3D""><TT>3-hydroxyisobutyrate dehydrogenase [Lentinula=20
      edodes]</TT></TD></TR></TBODY></TABLE>
<TABLE border=3D"0" cellspacing=3D"0">
  <TBODY>
  <TR>
    <TD align=3D"RIGHT"><INPUT name=3D"INCLUDE" =
onclick=3D"SaveClicks(this,this.form)"=20
      type=3D"checkbox" value=3D"6"></TD>
    <TD nowrap=3D""><TT>Check to include this hit in error tolerant =
search or=20
      archive report</TT></TD></TR>
  <TR>
    <TD><TT>&nbsp;&nbsp;&nbsp;&nbsp;&nbsp;&nbsp;</TT></TD>
    <TD>&nbsp;</TD></TR></TBODY></TABLE>
<TABLE border=3D"0" cellspacing=3D"0" cellpadding=3D"0">
  <TBODY>
  <TR>
    <TD><TT>&nbsp;&nbsp;&nbsp;&nbsp;&nbsp;&nbsp;</TT></TD>
    <TD align=3D"RIGHT"><TT><B>Query&nbsp;&nbsp;</B></TT></TD>
    <TD align=3D"RIGHT"><TT><B>Observed&nbsp;&nbsp;</B></TT></TD>
    <TD align=3D"RIGHT" =
nowrap=3D""><TT><B>Mr(expt)&nbsp;&nbsp;</B></TT></TD>
    <TD align=3D"RIGHT" =
nowrap=3D""><TT><B>Mr(calc)&nbsp;&nbsp;</B></TT></TD>
    <TD align=3D"RIGHT"><TT><B>&nbsp;ppm&nbsp;&nbsp;</B></TT></TD>
    <TD align=3D"RIGHT"><TT><B>Miss&nbsp;</B></TT></TD>
    <TD align=3D"RIGHT"><TT><B>Score&nbsp;</B></TT></TD>
    <TD align=3D"RIGHT"><TT><B>Expect&nbsp;</B></TT></TD>
    <TD align=3D"RIGHT"><TT><B>Rank&nbsp;</B></TT></TD>
    <TD align=3D"RIGHT"><TT><B>Unique&nbsp;</B></TT></TD>
    <TD><TT><B>&nbsp;Peptide</B></TT></TD></TR>
  <TR>
    <TD align=3D"RIGHT"><INPUT name=3D"QUE" type=3D"checkbox" =
checked=3D"" value=3D"1336.686628 from(669.350590,2+) =
intensity(100133.1875) =
title(File%3a%20%22D%3a%5cLC%2dMS%20Data%5cRaw%20file%5c180509%5c180509_%=
28051%29_IN22%2eraw%22%3b%20SpectrumID%3a%20%22158%22%3b%20scans%3a%20%22=
580%22) rtinseconds(549) scans(580) index(157) query(637)"></TD>
    <TD align=3D"RIGHT"><TT><A onmouseover=3D"activateEl('Q637', event)" =

      onmouseout=3D"clearEl()" =
href=3D"http://admin-pc/mascot/cgi/peptide_view.pl?file=3D..%2Fdata%2F201=
80515%2FF003035.dat&amp;query=3D637&amp;hit=3D1&amp;index=3DGAW00084.1&am=
p;db_idx=3D1&amp;px=3D1&amp;section=3D5&amp;ave_thresh=3D44&amp;_ignoreio=
nsscorebelow=3D-1&amp;report=3D0&amp;_sigthreshold=3D0.05&amp;_msresflags=
=3D1025&amp;_msresflags2=3D258&amp;percolate=3D-1&amp;percolate_rt=3D0&am=
p;_minpeplen=3D7&amp;sessionID=3Dall_secdisabledsession"=20
      target=3D"_blank">637</A>&nbsp;&nbsp;</TT></TD>
    <TD align=3D"RIGHT"><TT><FONT color=3D"#ff0000"><B>  =20
      669.3506&nbsp;&nbsp;</B></FONT></TT></TD>
    <TD align=3D"RIGHT"><TT><FONT color=3D"#ff0000"><B> =20
      1336.6866&nbsp;&nbsp;</B></FONT></TT></TD>
    <TD align=3D"RIGHT"><TT><FONT color=3D"#ff0000"><B> =20
      1336.6922&nbsp;&nbsp;</B></FONT></TT></TD>
    <TD align=3D"RIGHT" nowrap=3D""><TT><FONT color=3D"#ff0000"><B>   =20
      -4.13&nbsp;</B></FONT></TT></TD>
    <TD align=3D"RIGHT"><TT><FONT=20
      color=3D"#ff0000"><B>0&nbsp;&nbsp;</B></FONT></TT></TD>
    <TD align=3D"RIGHT" nowrap=3D""><TT><FONT=20
      color=3D"#ff0000"><B>48&nbsp;&nbsp;</B></FONT></TT></TD>
    <TD align=3D"RIGHT" nowrap=3D""><TT><FONT=20
      color=3D"#ff0000"><B>0.038&nbsp;</B></FONT></TT></TD>
    <TD align=3D"RIGHT"><TT><FONT=20
      color=3D"#ff0000"><B>1&nbsp;&nbsp;</B></FONT></TT></TD>
    <TD align=3D"RIGHT"><TT><FONT=20
      color=3D"#ff0000"><B>U&nbsp;&nbsp;&nbsp;</B></FONT></TT></TD>
    <TD nowrap=3D""><TT><FONT=20
      =
color=3D"#ff0000"><B>&nbsp;R.IIHCGPSGAGLGAK.I</B></FONT></TT></TD></TR>
  <TR>
    <TD align=3D"RIGHT"><INPUT name=3D"QUE" type=3D"checkbox" =
checked=3D"" value=3D"1549.883148 from(775.948850,2+) =
intensity(21103.9258) =
title(File%3a%20%22D%3a%5cLC%2dMS%20Data%5cRaw%20file%5c180509%5c180509_%=
28051%29_IN22%2eraw%22%3b%20SpectrumID%3a%20%221195%22%3b%20scans%3a%20%2=
21795%22) rtinseconds(1495) scans(1795) index(1194) query(830)"></TD>
    <TD align=3D"RIGHT"><TT><A onmouseover=3D"activateEl('Q830', event)" =

      onmouseout=3D"clearEl()" =
href=3D"http://admin-pc/mascot/cgi/peptide_view.pl?file=3D..%2Fdata%2F201=
80515%2FF003035.dat&amp;query=3D830&amp;hit=3D1&amp;index=3DGAW00084.1&am=
p;db_idx=3D1&amp;px=3D1&amp;section=3D5&amp;ave_thresh=3D44&amp;_ignoreio=
nsscorebelow=3D-1&amp;report=3D0&amp;_sigthreshold=3D0.05&amp;_msresflags=
=3D1025&amp;_msresflags2=3D258&amp;percolate=3D-1&amp;percolate_rt=3D0&am=
p;_minpeplen=3D7&amp;sessionID=3Dall_secdisabledsession"=20
      target=3D"_blank">830</A>&nbsp;&nbsp;</TT></TD>
    <TD align=3D"RIGHT"><TT><FONT color=3D"#ff0000"><B>  =20
      775.9488&nbsp;&nbsp;</B></FONT></TT></TD>
    <TD align=3D"RIGHT"><TT><FONT color=3D"#ff0000"><B> =20
      1549.8831&nbsp;&nbsp;</B></FONT></TT></TD>
    <TD align=3D"RIGHT"><TT><FONT color=3D"#ff0000"><B> =20
      1549.8868&nbsp;&nbsp;</B></FONT></TT></TD>
    <TD align=3D"RIGHT" nowrap=3D""><TT><FONT color=3D"#ff0000"><B>   =20
      -2.36&nbsp;</B></FONT></TT></TD>
    <TD align=3D"RIGHT"><TT><FONT=20
      color=3D"#ff0000"><B>0&nbsp;&nbsp;</B></FONT></TT></TD>
    <TD align=3D"RIGHT" nowrap=3D""><TT><FONT=20
      color=3D"#ff0000"><B>51&nbsp;&nbsp;</B></FONT></TT></TD>
    <TD align=3D"RIGHT" nowrap=3D""><TT><FONT=20
      color=3D"#ff0000"><B>0.0037&nbsp;</B></FONT></TT></TD>
    <TD align=3D"RIGHT"><TT><FONT=20
      color=3D"#ff0000"><B>1&nbsp;&nbsp;</B></FONT></TT></TD>
    <TD align=3D"RIGHT"><TT><FONT=20
      color=3D"#ff0000"><B>U&nbsp;&nbsp;&nbsp;</B></FONT></TT></TD>
    <TD nowrap=3D""><TT><FONT=20
      =
color=3D"#ff0000"><B>&nbsp;K.AATLAFLVGGTIAAFK.Q</B></FONT></TT></TD></TR>=

  <TR>
    <TD align=3D"RIGHT"><INPUT name=3D"QUE" type=3D"checkbox" =
checked=3D"" value=3D"1549.883388 from(775.948970,2+) =
intensity(37784.7578) =
title(File%3a%20%22D%3a%5cLC%2dMS%20Data%5cRaw%20file%5c180509%5c180509_%=
28051%29_IN22%2eraw%22%3b%20SpectrumID%3a%20%221162%22%3b%20scans%3a%20%2=
21754%22) rtinseconds(1464) scans(1754) index(1161) query(831)"></TD>
    <TD align=3D"RIGHT"><TT><A onmouseover=3D"activateEl('Q831', event)" =

      onmouseout=3D"clearEl()" =
href=3D"http://admin-pc/mascot/cgi/peptide_view.pl?file=3D..%2Fdata%2F201=
80515%2FF003035.dat&amp;query=3D831&amp;hit=3D1&amp;index=3DGAW00084.1&am=
p;db_idx=3D1&amp;px=3D1&amp;section=3D5&amp;ave_thresh=3D44&amp;_ignoreio=
nsscorebelow=3D-1&amp;report=3D0&amp;_sigthreshold=3D0.05&amp;_msresflags=
=3D1025&amp;_msresflags2=3D258&amp;percolate=3D-1&amp;percolate_rt=3D0&am=
p;_minpeplen=3D7&amp;sessionID=3Dall_secdisabledsession"=20
      target=3D"_blank">831</A>&nbsp;&nbsp;</TT></TD>
    <TD align=3D"RIGHT"><TT><FONT color=3D"#ff0000"><B>  =20
      775.9490&nbsp;&nbsp;</B></FONT></TT></TD>
    <TD align=3D"RIGHT"><TT><FONT color=3D"#ff0000"><B> =20
      1549.8834&nbsp;&nbsp;</B></FONT></TT></TD>
    <TD align=3D"RIGHT"><TT><FONT color=3D"#ff0000"><B> =20
      1549.8868&nbsp;&nbsp;</B></FONT></TT></TD>
    <TD align=3D"RIGHT" nowrap=3D""><TT><FONT color=3D"#ff0000"><B>   =20
      -2.21&nbsp;</B></FONT></TT></TD>
    <TD align=3D"RIGHT"><TT><FONT=20
      color=3D"#ff0000"><B>0&nbsp;&nbsp;</B></FONT></TT></TD>
    <TD align=3D"RIGHT" nowrap=3D""><TT><FONT=20
      color=3D"#ff0000"><B>(46)&nbsp;</B></FONT></TT></TD>
    <TD align=3D"RIGHT" nowrap=3D""><TT><FONT=20
      color=3D"#ff0000"><B>0.014&nbsp;</B></FONT></TT></TD>
    <TD align=3D"RIGHT"><TT><FONT=20
      color=3D"#ff0000"><B>1&nbsp;&nbsp;</B></FONT></TT></TD>
    <TD align=3D"RIGHT"><TT><FONT=20
      color=3D"#ff0000"><B>U&nbsp;&nbsp;&nbsp;</B></FONT></TT></TD>
    <TD nowrap=3D""><TT><FONT=20
      =
color=3D"#ff0000"><B>&nbsp;K.AATLAFLVGGTIAAFK.Q</B></FONT></TT></TD></TR>=
</TBODY></TABLE><BR>
<HR>

<TABLE border=3D"0" cellspacing=3D"0">
  <TBODY>
  <TR>
    <TD><TT><B><A =
name=3D"Hit7">7.</A>&nbsp;&nbsp;&nbsp;&nbsp;</B></TT></TD>
    <TD nowrap=3D""><TT><A =
href=3D"http://admin-pc/mascot/cgi/protein_view.pl?file=3D..%2Fdata%2F201=
80515%2FF003035.dat&amp;hit=3DXP_001386640.1&amp;db_idx=3D1&amp;px=3D1&am=
p;ave_thresh=3D44&amp;_ignoreionsscorebelow=3D-1&amp;report=3D0&amp;_sigt=
hreshold=3D0.05&amp;_msresflags=3D1025&amp;_msresflags2=3D258&amp;percola=
te=3D-1&amp;percolate_rt=3D0&amp;_minpeplen=3D7&amp;sessionID=3Dall_secdi=
sabledsession"=20
      =
target=3D"_blank">XP_001386640.1</A>&nbsp;&nbsp;&nbsp;&nbsp;<B>Mass:</B>&=
nbsp;39776&nbsp;&nbsp;&nbsp;&nbsp;<B>Score:</B>&nbsp;53&nbsp;&nbsp;&nbsp;=
&nbsp;&nbsp;<B>Matches:</B>&nbsp;1(1)&nbsp;&nbsp;<B>Sequences:</B>&nbsp;1=
(1)&nbsp;&nbsp;<B>emPAI:</B>&nbsp;0.10</TT></TD></TR>
  <TR>
    <TD>&nbsp;</TD>
    <TD nowrap=3D""><TT>cytochrome c peroxidase [Scheffersomyces =
stipitis CBS=20
      6054]</TT></TD></TR></TBODY></TABLE>
<TABLE border=3D"0" cellspacing=3D"0">
  <TBODY>
  <TR>
    <TD align=3D"RIGHT"><INPUT name=3D"INCLUDE" =
onclick=3D"SaveClicks(this,this.form)"=20
      type=3D"checkbox" value=3D"7"></TD>
    <TD nowrap=3D""><TT>Check to include this hit in error tolerant =
search or=20
      archive report</TT></TD></TR>
  <TR>
    <TD><TT>&nbsp;&nbsp;&nbsp;&nbsp;&nbsp;&nbsp;</TT></TD>
    <TD>&nbsp;</TD></TR></TBODY></TABLE>
<TABLE border=3D"0" cellspacing=3D"0" cellpadding=3D"0">
  <TBODY>
  <TR>
    <TD><TT>&nbsp;&nbsp;&nbsp;&nbsp;&nbsp;&nbsp;</TT></TD>
    <TD align=3D"RIGHT"><TT><B>Query&nbsp;&nbsp;</B></TT></TD>
    <TD align=3D"RIGHT"><TT><B>Observed&nbsp;&nbsp;</B></TT></TD>
    <TD align=3D"RIGHT" =
nowrap=3D""><TT><B>Mr(expt)&nbsp;&nbsp;</B></TT></TD>
    <TD align=3D"RIGHT" =
nowrap=3D""><TT><B>Mr(calc)&nbsp;&nbsp;</B></TT></TD>
    <TD align=3D"RIGHT"><TT><B>&nbsp;ppm&nbsp;&nbsp;</B></TT></TD>
    <TD align=3D"RIGHT"><TT><B>Miss&nbsp;</B></TT></TD>
    <TD align=3D"RIGHT"><TT><B>Score&nbsp;</B></TT></TD>
    <TD align=3D"RIGHT"><TT><B>Expect&nbsp;</B></TT></TD>
    <TD align=3D"RIGHT"><TT><B>Rank&nbsp;</B></TT></TD>
    <TD align=3D"RIGHT"><TT><B>Unique&nbsp;</B></TT></TD>
    <TD><TT><B>&nbsp;Peptide</B></TT></TD></TR>
  <TR>
    <TD align=3D"RIGHT">&nbsp;</TD>
    <TD align=3D"RIGHT"><TT><A onmouseover=3D"activateEl('Q853', event)" =

      onmouseout=3D"clearEl()" =
href=3D"http://admin-pc/mascot/cgi/peptide_view.pl?file=3D..%2Fdata%2F201=
80515%2FF003035.dat&amp;query=3D853&amp;hit=3D2&amp;index=3DXP_001386640.=
1&amp;db_idx=3D1&amp;px=3D1&amp;section=3D5&amp;ave_thresh=3D44&amp;_igno=
reionsscorebelow=3D-1&amp;report=3D0&amp;_sigthreshold=3D0.05&amp;_msresf=
lags=3D1025&amp;_msresflags2=3D258&amp;percolate=3D-1&amp;percolate_rt=3D=
0&amp;_minpeplen=3D7&amp;sessionID=3Dall_secdisabledsession"=20
      target=3D"_blank">853</A>&nbsp;&nbsp;</TT></TD>
    <TD align=3D"RIGHT"><TT><FONT color=3D"#ff0000">  =20
      804.8839&nbsp;&nbsp;</FONT></TT></TD>
    <TD align=3D"RIGHT"><TT><FONT color=3D"#ff0000"> =20
      1607.7531&nbsp;&nbsp;</FONT></TT></TD>
    <TD align=3D"RIGHT"><TT><FONT color=3D"#ff0000"> =20
      1607.7580&nbsp;&nbsp;</FONT></TT></TD>
    <TD align=3D"RIGHT" nowrap=3D""><TT><FONT color=3D"#ff0000">   =20
      -3.01&nbsp;</FONT></TT></TD>
    <TD align=3D"RIGHT"><TT><FONT =
color=3D"#ff0000">1&nbsp;&nbsp;</FONT></TT></TD>
    <TD align=3D"RIGHT" nowrap=3D""><TT><FONT=20
      color=3D"#ff0000">53&nbsp;&nbsp;</FONT></TT></TD>
    <TD align=3D"RIGHT" nowrap=3D""><TT><FONT=20
      color=3D"#ff0000">0.012&nbsp;</FONT></TT></TD>
    <TD align=3D"RIGHT"><TT><FONT =
color=3D"#ff0000">1&nbsp;&nbsp;</FONT></TT></TD>
    <TD align=3D"RIGHT"><TT><FONT=20
    color=3D"#ff0000">U&nbsp;&nbsp;&nbsp;</FONT></TT></TD>
    <TD nowrap=3D""><TT><FONT=20
      =
color=3D"#ff0000">&nbsp;R.LAWHSSGTYDKNTK.T</FONT></TT></TD></TR></TBODY><=
/TABLE><BR>
<HR>

<TABLE border=3D"0" cellspacing=3D"0">
  <TBODY>
  <TR>
    <TD><TT><B><A =
name=3D"Hit8">8.</A>&nbsp;&nbsp;&nbsp;&nbsp;</B></TT></TD>
    <TD nowrap=3D""><TT><A =
href=3D"http://admin-pc/mascot/cgi/protein_view.pl?file=3D..%2Fdata%2F201=
80515%2FF003035.dat&amp;hit=3DKIK91574.1&amp;db_idx=3D1&amp;px=3D1&amp;av=
e_thresh=3D44&amp;_ignoreionsscorebelow=3D-1&amp;report=3D0&amp;_sigthres=
hold=3D0.05&amp;_msresflags=3D1025&amp;_msresflags2=3D258&amp;percolate=3D=
-1&amp;percolate_rt=3D0&amp;_minpeplen=3D7&amp;sessionID=3Dall_secdisable=
dsession"=20
      =
target=3D"_blank">KIK91574.1</A>&nbsp;&nbsp;&nbsp;&nbsp;<B>Mass:</B>&nbsp=
;47871&nbsp;&nbsp;&nbsp;&nbsp;<B>Score:</B>&nbsp;49&nbsp;&nbsp;&nbsp;&nbs=
p;&nbsp;<B>Matches:</B>&nbsp;5(5)&nbsp;&nbsp;<B>Sequences:</B>&nbsp;1(1)&=
nbsp;&nbsp;<B>emPAI:</B>&nbsp;0.08</TT></TD></TR>
  <TR>
    <TD>&nbsp;</TD>
    <TD nowrap=3D""><TT>hypothetical protein PAXRUDRAFT_624614 [Paxillus =

      rubicundulus Ve08.2h10]</TT></TD></TR></TBODY></TABLE>
<TABLE border=3D"0" cellspacing=3D"0">
  <TBODY>
  <TR>
    <TD align=3D"RIGHT"><INPUT name=3D"INCLUDE" =
onclick=3D"SaveClicks(this,this.form)"=20
      type=3D"checkbox" value=3D"8"></TD>
    <TD nowrap=3D""><TT>Check to include this hit in error tolerant =
search or=20
      archive report</TT></TD></TR>
  <TR>
    <TD><TT>&nbsp;&nbsp;&nbsp;&nbsp;&nbsp;&nbsp;</TT></TD>
    <TD>&nbsp;</TD></TR></TBODY></TABLE>
<TABLE border=3D"0" cellspacing=3D"0" cellpadding=3D"0">
  <TBODY>
  <TR>
    <TD><TT>&nbsp;&nbsp;&nbsp;&nbsp;&nbsp;&nbsp;</TT></TD>
    <TD align=3D"RIGHT"><TT><B>Query&nbsp;&nbsp;</B></TT></TD>
    <TD align=3D"RIGHT"><TT><B>Observed&nbsp;&nbsp;</B></TT></TD>
    <TD align=3D"RIGHT" =
nowrap=3D""><TT><B>Mr(expt)&nbsp;&nbsp;</B></TT></TD>
    <TD align=3D"RIGHT" =
nowrap=3D""><TT><B>Mr(calc)&nbsp;&nbsp;</B></TT></TD>
    <TD align=3D"RIGHT"><TT><B>&nbsp;ppm&nbsp;&nbsp;</B></TT></TD>
    <TD align=3D"RIGHT"><TT><B>Miss&nbsp;</B></TT></TD>
    <TD align=3D"RIGHT"><TT><B>Score&nbsp;</B></TT></TD>
    <TD align=3D"RIGHT"><TT><B>Expect&nbsp;</B></TT></TD>
    <TD align=3D"RIGHT"><TT><B>Rank&nbsp;</B></TT></TD>
    <TD align=3D"RIGHT"><TT><B>Unique&nbsp;</B></TT></TD>
    <TD><TT><B>&nbsp;Peptide</B></TT></TD></TR>
  <TR>
    <TD align=3D"RIGHT"><INPUT name=3D"QUE" type=3D"checkbox" =
checked=3D"" value=3D"841.497908 from(421.756230,2+) =
intensity(124997.9453) =
title(File%3a%20%22D%3a%5cLC%2dMS%20Data%5cRaw%20file%5c180509%5c180509_%=
28051%29_IN22%2eraw%22%3b%20SpectrumID%3a%20%22737%22%3b%20scans%3a%20%22=
1256%22) rtinseconds(1077) scans(1256) index(736) query(100)"></TD>
    <TD align=3D"RIGHT"><TT><A onmouseover=3D"activateEl('Q100', event)" =

      onmouseout=3D"clearEl()" =
href=3D"http://admin-pc/mascot/cgi/peptide_view.pl?file=3D..%2Fdata%2F201=
80515%2FF003035.dat&amp;query=3D100&amp;hit=3D1&amp;index=3DKIK91574.1&am=
p;db_idx=3D1&amp;px=3D1&amp;section=3D5&amp;ave_thresh=3D44&amp;_ignoreio=
nsscorebelow=3D-1&amp;report=3D0&amp;_sigthreshold=3D0.05&amp;_msresflags=
=3D1025&amp;_msresflags2=3D258&amp;percolate=3D-1&amp;percolate_rt=3D0&am=
p;_minpeplen=3D7&amp;sessionID=3Dall_secdisabledsession"=20
      target=3D"_blank">100</A>&nbsp;&nbsp;</TT></TD>
    <TD align=3D"RIGHT"><TT><FONT color=3D"#ff0000"><B>  =20
      421.7562&nbsp;&nbsp;</B></FONT></TT></TD>
    <TD align=3D"RIGHT"><TT><FONT color=3D"#ff0000"><B>  =20
      841.4979&nbsp;&nbsp;</B></FONT></TT></TD>
    <TD align=3D"RIGHT"><TT><FONT color=3D"#ff0000"><B>  =20
      841.5022&nbsp;&nbsp;</B></FONT></TT></TD>
    <TD align=3D"RIGHT" nowrap=3D""><TT><FONT color=3D"#ff0000"><B>   =20
      -5.06&nbsp;</B></FONT></TT></TD>
    <TD align=3D"RIGHT"><TT><FONT=20
      color=3D"#ff0000"><B>0&nbsp;&nbsp;</B></FONT></TT></TD>
    <TD align=3D"RIGHT" nowrap=3D""><TT><FONT=20
      color=3D"#ff0000"><B>(48)&nbsp;</B></FONT></TT></TD>
    <TD align=3D"RIGHT" nowrap=3D""><TT><FONT=20
      color=3D"#ff0000"><B>0.032&nbsp;</B></FONT></TT></TD>
    <TD align=3D"RIGHT"><TT><FONT=20
      color=3D"#ff0000"><B>1&nbsp;&nbsp;</B></FONT></TT></TD>
    <TD align=3D"RIGHT"><TT><FONT=20
      color=3D"#ff0000"><B>U&nbsp;&nbsp;&nbsp;</B></FONT></TT></TD>
    <TD nowrap=3D""><TT><FONT=20
      color=3D"#ff0000"><B>&nbsp;K.VATTVVPR.S</B></FONT></TT></TD></TR>
  <TR>
    <TD align=3D"RIGHT"><INPUT name=3D"QUE" type=3D"checkbox" =
checked=3D"" value=3D"841.498388 from(421.756470,2+) =
intensity(1537108.1250) =
title(File%3a%20%22D%3a%5cLC%2dMS%20Data%5cRaw%20file%5c180509%5c180509_%=
28051%29_IN22%2eraw%22%3b%20SpectrumID%3a%20%22591%22%3b%20scans%3a%20%22=
1086%22) rtinseconds(942) scans(1086) index(590) query(101)"></TD>
    <TD align=3D"RIGHT"><TT><A onmouseover=3D"activateEl('Q101', event)" =

      onmouseout=3D"clearEl()" =
href=3D"http://admin-pc/mascot/cgi/peptide_view.pl?file=3D..%2Fdata%2F201=
80515%2FF003035.dat&amp;query=3D101&amp;hit=3D1&amp;index=3DKIK91574.1&am=
p;db_idx=3D1&amp;px=3D1&amp;section=3D5&amp;ave_thresh=3D44&amp;_ignoreio=
nsscorebelow=3D-1&amp;report=3D0&amp;_sigthreshold=3D0.05&amp;_msresflags=
=3D1025&amp;_msresflags2=3D258&amp;percolate=3D-1&amp;percolate_rt=3D0&am=
p;_minpeplen=3D7&amp;sessionID=3Dall_secdisabledsession"=20
      target=3D"_blank">101</A>&nbsp;&nbsp;</TT></TD>
    <TD align=3D"RIGHT"><TT><FONT color=3D"#ff0000"><B>  =20
      421.7565&nbsp;&nbsp;</B></FONT></TT></TD>
    <TD align=3D"RIGHT"><TT><FONT color=3D"#ff0000"><B>  =20
      841.4984&nbsp;&nbsp;</B></FONT></TT></TD>
    <TD align=3D"RIGHT"><TT><FONT color=3D"#ff0000"><B>  =20
      841.5022&nbsp;&nbsp;</B></FONT></TT></TD>
    <TD align=3D"RIGHT" nowrap=3D""><TT><FONT color=3D"#ff0000"><B>   =20
      -4.49&nbsp;</B></FONT></TT></TD>
    <TD align=3D"RIGHT"><TT><FONT=20
      color=3D"#ff0000"><B>0&nbsp;&nbsp;</B></FONT></TT></TD>
    <TD align=3D"RIGHT" nowrap=3D""><TT><FONT=20
      color=3D"#ff0000"><B>49&nbsp;&nbsp;</B></FONT></TT></TD>
    <TD align=3D"RIGHT" nowrap=3D""><TT><FONT=20
      color=3D"#ff0000"><B>0.026&nbsp;</B></FONT></TT></TD>
    <TD align=3D"RIGHT"><TT><FONT=20
      color=3D"#ff0000"><B>1&nbsp;&nbsp;</B></FONT></TT></TD>
    <TD align=3D"RIGHT"><TT><FONT=20
      color=3D"#ff0000"><B>U&nbsp;&nbsp;&nbsp;</B></FONT></TT></TD>
    <TD nowrap=3D""><TT><FONT=20
      color=3D"#ff0000"><B>&nbsp;K.VATTVVPR.S</B></FONT></TT></TD></TR>
  <TR>
    <TD align=3D"RIGHT"><INPUT name=3D"QUE" type=3D"checkbox" =
checked=3D"" value=3D"841.499248 from(421.756900,2+) =
intensity(311437.6563) =
title(File%3a%20%22D%3a%5cLC%2dMS%20Data%5cRaw%20file%5c180509%5c180509_%=
28051%29_IN22%2eraw%22%3b%20SpectrumID%3a%20%22699%22%3b%20scans%3a%20%22=
1212%22) rtinseconds(1041) scans(1212) index(698) query(105)"></TD>
    <TD align=3D"RIGHT"><TT><A onmouseover=3D"activateEl('Q105', event)" =

      onmouseout=3D"clearEl()" =
href=3D"http://admin-pc/mascot/cgi/peptide_view.pl?file=3D..%2Fdata%2F201=
80515%2FF003035.dat&amp;query=3D105&amp;hit=3D1&amp;index=3DKIK91574.1&am=
p;db_idx=3D1&amp;px=3D1&amp;section=3D5&amp;ave_thresh=3D44&amp;_ignoreio=
nsscorebelow=3D-1&amp;report=3D0&amp;_sigthreshold=3D0.05&amp;_msresflags=
=3D1025&amp;_msresflags2=3D258&amp;percolate=3D-1&amp;percolate_rt=3D0&am=
p;_minpeplen=3D7&amp;sessionID=3Dall_secdisabledsession"=20
      target=3D"_blank">105</A>&nbsp;&nbsp;</TT></TD>
    <TD align=3D"RIGHT"><TT><FONT color=3D"#ff0000"><B>  =20
      421.7569&nbsp;&nbsp;</B></FONT></TT></TD>
    <TD align=3D"RIGHT"><TT><FONT color=3D"#ff0000"><B>  =20
      841.4992&nbsp;&nbsp;</B></FONT></TT></TD>
    <TD align=3D"RIGHT"><TT><FONT color=3D"#ff0000"><B>  =20
      841.5022&nbsp;&nbsp;</B></FONT></TT></TD>
    <TD align=3D"RIGHT" nowrap=3D""><TT><FONT color=3D"#ff0000"><B>   =20
      -3.47&nbsp;</B></FONT></TT></TD>
    <TD align=3D"RIGHT"><TT><FONT=20
      color=3D"#ff0000"><B>0&nbsp;&nbsp;</B></FONT></TT></TD>
    <TD align=3D"RIGHT" nowrap=3D""><TT><FONT=20
      color=3D"#ff0000"><B>(49)&nbsp;</B></FONT></TT></TD>
    <TD align=3D"RIGHT" nowrap=3D""><TT><FONT=20
      color=3D"#ff0000"><B>0.029&nbsp;</B></FONT></TT></TD>
    <TD align=3D"RIGHT"><TT><FONT=20
      color=3D"#ff0000"><B>1&nbsp;&nbsp;</B></FONT></TT></TD>
    <TD align=3D"RIGHT"><TT><FONT=20
      color=3D"#ff0000"><B>U&nbsp;&nbsp;&nbsp;</B></FONT></TT></TD>
    <TD nowrap=3D""><TT><FONT=20
      color=3D"#ff0000"><B>&nbsp;K.VATTVVPR.S</B></FONT></TT></TD></TR>
  <TR>
    <TD align=3D"RIGHT"><INPUT name=3D"QUE" type=3D"checkbox" =
checked=3D"" value=3D"841.499368 from(421.756960,2+) =
intensity(5448661.5000) =
title(File%3a%20%22D%3a%5cLC%2dMS%20Data%5cRaw%20file%5c180509%5c180509_%=
28051%29_IN22%2eraw%22%3b%20SpectrumID%3a%20%22555%22%3b%20scans%3a%20%22=
1044%22) rtinseconds(909) scans(1044) index(554) query(106)"></TD>
    <TD align=3D"RIGHT"><TT><A onmouseover=3D"activateEl('Q106', event)" =

      onmouseout=3D"clearEl()" =
href=3D"http://admin-pc/mascot/cgi/peptide_view.pl?file=3D..%2Fdata%2F201=
80515%2FF003035.dat&amp;query=3D106&amp;hit=3D1&amp;index=3DKIK91574.1&am=
p;db_idx=3D1&amp;px=3D1&amp;section=3D5&amp;ave_thresh=3D44&amp;_ignoreio=
nsscorebelow=3D-1&amp;report=3D0&amp;_sigthreshold=3D0.05&amp;_msresflags=
=3D1025&amp;_msresflags2=3D258&amp;percolate=3D-1&amp;percolate_rt=3D0&am=
p;_minpeplen=3D7&amp;sessionID=3Dall_secdisabledsession"=20
      target=3D"_blank">106</A>&nbsp;&nbsp;</TT></TD>
    <TD align=3D"RIGHT"><TT><FONT color=3D"#ff0000"><B>  =20
      421.7570&nbsp;&nbsp;</B></FONT></TT></TD>
    <TD align=3D"RIGHT"><TT><FONT color=3D"#ff0000"><B>  =20
      841.4994&nbsp;&nbsp;</B></FONT></TT></TD>
    <TD align=3D"RIGHT"><TT><FONT color=3D"#ff0000"><B>  =20
      841.5022&nbsp;&nbsp;</B></FONT></TT></TD>
    <TD align=3D"RIGHT" nowrap=3D""><TT><FONT color=3D"#ff0000"><B>   =20
      -3.33&nbsp;</B></FONT></TT></TD>
    <TD align=3D"RIGHT"><TT><FONT=20
      color=3D"#ff0000"><B>0&nbsp;&nbsp;</B></FONT></TT></TD>
    <TD align=3D"RIGHT" nowrap=3D""><TT><FONT=20
      color=3D"#ff0000"><B>(49)&nbsp;</B></FONT></TT></TD>
    <TD align=3D"RIGHT" nowrap=3D""><TT><FONT=20
      color=3D"#ff0000"><B>0.018&nbsp;</B></FONT></TT></TD>
    <TD align=3D"RIGHT"><TT><FONT=20
      color=3D"#ff0000"><B>1&nbsp;&nbsp;</B></FONT></TT></TD>
    <TD align=3D"RIGHT"><TT><FONT=20
      color=3D"#ff0000"><B>U&nbsp;&nbsp;&nbsp;</B></FONT></TT></TD>
    <TD nowrap=3D""><TT><FONT=20
      color=3D"#ff0000"><B>&nbsp;K.VATTVVPR.S</B></FONT></TT></TD></TR>
  <TR>
    <TD align=3D"RIGHT"><INPUT name=3D"QUE" type=3D"checkbox" =
checked=3D"" value=3D"841.499488 from(421.757020,2+) =
intensity(413394.0000) =
title(File%3a%20%22D%3a%5cLC%2dMS%20Data%5cRaw%20file%5c180509%5c180509_%=
28051%29_IN22%2eraw%22%3b%20SpectrumID%3a%20%22663%22%3b%20scans%3a%20%22=
1170%22) rtinseconds(1007) scans(1170) index(662) query(107)"></TD>
    <TD align=3D"RIGHT"><TT><A onmouseover=3D"activateEl('Q107', event)" =

      onmouseout=3D"clearEl()" =
href=3D"http://admin-pc/mascot/cgi/peptide_view.pl?file=3D..%2Fdata%2F201=
80515%2FF003035.dat&amp;query=3D107&amp;hit=3D1&amp;index=3DKIK91574.1&am=
p;db_idx=3D1&amp;px=3D1&amp;section=3D5&amp;ave_thresh=3D44&amp;_ignoreio=
nsscorebelow=3D-1&amp;report=3D0&amp;_sigthreshold=3D0.05&amp;_msresflags=
=3D1025&amp;_msresflags2=3D258&amp;percolate=3D-1&amp;percolate_rt=3D0&am=
p;_minpeplen=3D7&amp;sessionID=3Dall_secdisabledsession"=20
      target=3D"_blank">107</A>&nbsp;&nbsp;</TT></TD>
    <TD align=3D"RIGHT"><TT><FONT color=3D"#ff0000"><B>  =20
      421.7570&nbsp;&nbsp;</B></FONT></TT></TD>
    <TD align=3D"RIGHT"><TT><FONT color=3D"#ff0000"><B>  =20
      841.4995&nbsp;&nbsp;</B></FONT></TT></TD>
    <TD align=3D"RIGHT"><TT><FONT color=3D"#ff0000"><B>  =20
      841.5022&nbsp;&nbsp;</B></FONT></TT></TD>
    <TD align=3D"RIGHT" nowrap=3D""><TT><FONT color=3D"#ff0000"><B>   =20
      -3.18&nbsp;</B></FONT></TT></TD>
    <TD align=3D"RIGHT"><TT><FONT=20
      color=3D"#ff0000"><B>0&nbsp;&nbsp;</B></FONT></TT></TD>
    <TD align=3D"RIGHT" nowrap=3D""><TT><FONT=20
      color=3D"#ff0000"><B>(49)&nbsp;</B></FONT></TT></TD>
    <TD align=3D"RIGHT" nowrap=3D""><TT><FONT=20
      color=3D"#ff0000"><B>0.019&nbsp;</B></FONT></TT></TD>
    <TD align=3D"RIGHT"><TT><FONT=20
      color=3D"#ff0000"><B>1&nbsp;&nbsp;</B></FONT></TT></TD>
    <TD align=3D"RIGHT"><TT><FONT=20
      color=3D"#ff0000"><B>U&nbsp;&nbsp;&nbsp;</B></FONT></TT></TD>
    <TD nowrap=3D""><TT><FONT=20
      =
color=3D"#ff0000"><B>&nbsp;K.VATTVVPR.S</B></FONT></TT></TD></TR></TBODY>=
</TABLE><BR>
<HR>

<TABLE border=3D"0" cellspacing=3D"0">
  <TBODY>
  <TR>
    <TD><TT><B><A =
name=3D"Hit9">9.</A>&nbsp;&nbsp;&nbsp;&nbsp;</B></TT></TD>
    <TD nowrap=3D""><TT><A =
href=3D"http://admin-pc/mascot/cgi/protein_view.pl?file=3D..%2Fdata%2F201=
80515%2FF003035.dat&amp;hit=3DXP_007321413.1&amp;db_idx=3D1&amp;px=3D1&am=
p;ave_thresh=3D44&amp;_ignoreionsscorebelow=3D-1&amp;report=3D0&amp;_sigt=
hreshold=3D0.05&amp;_msresflags=3D1025&amp;_msresflags2=3D258&amp;percola=
te=3D-1&amp;percolate_rt=3D0&amp;_minpeplen=3D7&amp;sessionID=3Dall_secdi=
sabledsession"=20
      =
target=3D"_blank">XP_007321413.1</A>&nbsp;&nbsp;&nbsp;&nbsp;<B>Mass:</B>&=
nbsp;36737&nbsp;&nbsp;&nbsp;&nbsp;<B>Score:</B>&nbsp;48&nbsp;&nbsp;&nbsp;=
&nbsp;&nbsp;<B>Matches:</B>&nbsp;1(1)&nbsp;&nbsp;<B>Sequences:</B>&nbsp;1=
(1)&nbsp;&nbsp;<B>emPAI:</B>&nbsp;0.11</TT></TD></TR>
  <TR>
    <TD>&nbsp;</TD>
    <TD nowrap=3D""><TT>hypothetical protein SERLADRAFT_474249 [Serpula=20
      lacrymans var. lacrymans S7.9]</TT></TD></TR></TBODY></TABLE>
<TABLE border=3D"0" cellspacing=3D"0">
  <TBODY>
  <TR>
    <TD align=3D"RIGHT"><INPUT name=3D"INCLUDE" =
onclick=3D"SaveClicks(this,this.form)"=20
      type=3D"checkbox" value=3D"9"></TD>
    <TD nowrap=3D""><TT>Check to include this hit in error tolerant =
search or=20
      archive report</TT></TD></TR>
  <TR>
    <TD><TT>&nbsp;&nbsp;&nbsp;&nbsp;&nbsp;&nbsp;</TT></TD>
    <TD>&nbsp;</TD></TR></TBODY></TABLE>
<TABLE border=3D"0" cellspacing=3D"0" cellpadding=3D"0">
  <TBODY>
  <TR>
    <TD><TT>&nbsp;&nbsp;&nbsp;&nbsp;&nbsp;&nbsp;</TT></TD>
    <TD align=3D"RIGHT"><TT><B>Query&nbsp;&nbsp;</B></TT></TD>
    <TD align=3D"RIGHT"><TT><B>Observed&nbsp;&nbsp;</B></TT></TD>
    <TD align=3D"RIGHT" =
nowrap=3D""><TT><B>Mr(expt)&nbsp;&nbsp;</B></TT></TD>
    <TD align=3D"RIGHT" =
nowrap=3D""><TT><B>Mr(calc)&nbsp;&nbsp;</B></TT></TD>
    <TD align=3D"RIGHT"><TT><B>&nbsp;ppm&nbsp;&nbsp;</B></TT></TD>
    <TD align=3D"RIGHT"><TT><B>Miss&nbsp;</B></TT></TD>
    <TD align=3D"RIGHT"><TT><B>Score&nbsp;</B></TT></TD>
    <TD align=3D"RIGHT"><TT><B>Expect&nbsp;</B></TT></TD>
    <TD align=3D"RIGHT"><TT><B>Rank&nbsp;</B></TT></TD>
    <TD align=3D"RIGHT"><TT><B>Unique&nbsp;</B></TT></TD>
    <TD><TT><B>&nbsp;Peptide</B></TT></TD></TR>
  <TR>
    <TD align=3D"RIGHT">&nbsp;</TD>
    <TD align=3D"RIGHT"><TT><A onmouseover=3D"activateEl('Q637', event)" =

      onmouseout=3D"clearEl()" =
href=3D"http://admin-pc/mascot/cgi/peptide_view.pl?file=3D..%2Fdata%2F201=
80515%2FF003035.dat&amp;query=3D637&amp;hit=3D2&amp;index=3DXP_007321413.=
1&amp;db_idx=3D1&amp;px=3D1&amp;section=3D5&amp;ave_thresh=3D44&amp;_igno=
reionsscorebelow=3D-1&amp;report=3D0&amp;_sigthreshold=3D0.05&amp;_msresf=
lags=3D1025&amp;_msresflags2=3D258&amp;percolate=3D-1&amp;percolate_rt=3D=
0&amp;_minpeplen=3D7&amp;sessionID=3Dall_secdisabledsession"=20
      target=3D"_blank">637</A>&nbsp;&nbsp;</TT></TD>
    <TD align=3D"RIGHT"><TT><FONT color=3D"#ff0000">  =20
      669.3506&nbsp;&nbsp;</FONT></TT></TD>
    <TD align=3D"RIGHT"><TT><FONT color=3D"#ff0000"> =20
      1336.6866&nbsp;&nbsp;</FONT></TT></TD>
    <TD align=3D"RIGHT"><TT><FONT color=3D"#ff0000"> =20
      1336.6922&nbsp;&nbsp;</FONT></TT></TD>
    <TD align=3D"RIGHT" nowrap=3D""><TT><FONT color=3D"#ff0000">   =20
      -4.13&nbsp;</FONT></TT></TD>
    <TD align=3D"RIGHT"><TT><FONT =
color=3D"#ff0000">0&nbsp;&nbsp;</FONT></TT></TD>
    <TD align=3D"RIGHT" nowrap=3D""><TT><FONT=20
      color=3D"#ff0000">48&nbsp;&nbsp;</FONT></TT></TD>
    <TD align=3D"RIGHT" nowrap=3D""><TT><FONT=20
      color=3D"#ff0000">0.038&nbsp;</FONT></TT></TD>
    <TD align=3D"RIGHT"><TT><FONT =
color=3D"#ff0000">1&nbsp;&nbsp;</FONT></TT></TD>
    <TD align=3D"RIGHT"><TT><FONT=20
    color=3D"#ff0000">U&nbsp;&nbsp;&nbsp;</FONT></TT></TD>
    <TD nowrap=3D""><TT><FONT=20
      =
color=3D"#ff0000">&nbsp;R.ILHCGPSGAGLGAK.I</FONT></TT></TD></TR></TBODY><=
/TABLE><BR>
<HR>

<TABLE border=3D"0" cellspacing=3D"0">
  <TBODY>
  <TR>
    <TD><TT><B><A name=3D"Hit10">10.</A>&nbsp;&nbsp;&nbsp;</B></TT></TD>
    <TD nowrap=3D""><TT><A =
href=3D"http://admin-pc/mascot/cgi/protein_view.pl?file=3D..%2Fdata%2F201=
80515%2FF003035.dat&amp;hit=3DKIY62577.1&amp;db_idx=3D1&amp;px=3D1&amp;av=
e_thresh=3D44&amp;_ignoreionsscorebelow=3D-1&amp;report=3D0&amp;_sigthres=
hold=3D0.05&amp;_msresflags=3D1025&amp;_msresflags2=3D258&amp;percolate=3D=
-1&amp;percolate_rt=3D0&amp;_minpeplen=3D7&amp;sessionID=3Dall_secdisable=
dsession"=20
      =
target=3D"_blank">KIY62577.1</A>&nbsp;&nbsp;&nbsp;&nbsp;<B>Score:</B>&nbs=
p;46&nbsp;&nbsp;&nbsp;&nbsp;&nbsp;<B>Matches:</B>&nbsp;1(1)&nbsp;&nbsp;<B=
>Sequences:</B>&nbsp;1(1)&nbsp;&nbsp;<B>emPAI:</B>&nbsp;0.11</TT></TD></T=
R>
  <TR>
    <TD>&nbsp;</TD>
    <TD nowrap=3D""><TT>Aldo keto reductase [Cylindrobasidium torrendii =
FP15055=20
      ss-10]</TT></TD></TR></TBODY></TABLE>
<TABLE border=3D"0" cellspacing=3D"0">
  <TBODY>
  <TR>
    <TD align=3D"RIGHT"><INPUT name=3D"INCLUDE" =
onclick=3D"SaveClicks(this,this.form)"=20
      type=3D"checkbox" value=3D"10"></TD>
    <TD nowrap=3D""><TT>Check to include this hit in error tolerant =
search or=20
      archive report</TT></TD></TR>
  <TR>
    <TD><TT>&nbsp;&nbsp;&nbsp;&nbsp;&nbsp;&nbsp;</TT></TD>
    <TD>&nbsp;</TD></TR></TBODY></TABLE>
<TABLE border=3D"0" cellspacing=3D"0" cellpadding=3D"0">
  <TBODY>
  <TR>
    <TD><TT>&nbsp;&nbsp;&nbsp;&nbsp;&nbsp;&nbsp;</TT></TD>
    <TD align=3D"RIGHT"><TT><B>Query&nbsp;&nbsp;</B></TT></TD>
    <TD align=3D"RIGHT"><TT><B>Observed&nbsp;&nbsp;</B></TT></TD>
    <TD align=3D"RIGHT" =
nowrap=3D""><TT><B>Mr(expt)&nbsp;&nbsp;</B></TT></TD>
    <TD align=3D"RIGHT" =
nowrap=3D""><TT><B>Mr(calc)&nbsp;&nbsp;</B></TT></TD>
    <TD align=3D"RIGHT"><TT><B>&nbsp;ppm&nbsp;&nbsp;</B></TT></TD>
    <TD align=3D"RIGHT"><TT><B>Miss&nbsp;</B></TT></TD>
    <TD align=3D"RIGHT"><TT><B>Score&nbsp;</B></TT></TD>
    <TD align=3D"RIGHT"><TT><B>Expect&nbsp;</B></TT></TD>
    <TD align=3D"RIGHT"><TT><B>Rank&nbsp;</B></TT></TD>
    <TD align=3D"RIGHT"><TT><B>Unique&nbsp;</B></TT></TD>
    <TD><TT><B>&nbsp;Peptide</B></TT></TD></TR>
  <TR>
    <TD align=3D"RIGHT">&nbsp;</TD>
    <TD align=3D"RIGHT"><TT><A onmouseover=3D"activateEl('Q771', event)" =

      onmouseout=3D"clearEl()" =
href=3D"http://admin-pc/mascot/cgi/peptide_view.pl?file=3D..%2Fdata%2F201=
80515%2FF003035.dat&amp;query=3D771&amp;hit=3D2&amp;index=3DKIY62577.1&am=
p;db_idx=3D1&amp;px=3D1&amp;section=3D5&amp;ave_thresh=3D44&amp;_ignoreio=
nsscorebelow=3D-1&amp;report=3D0&amp;_sigthreshold=3D0.05&amp;_msresflags=
=3D1025&amp;_msresflags2=3D258&amp;percolate=3D-1&amp;percolate_rt=3D0&am=
p;_minpeplen=3D7&amp;sessionID=3Dall_secdisabledsession"=20
      target=3D"_blank">771</A>&nbsp;&nbsp;</TT></TD>
    <TD align=3D"RIGHT"><TT>   744.9232&nbsp;&nbsp;</TT></TD>
    <TD align=3D"RIGHT"><TT>  1487.8319&nbsp;&nbsp;</TT></TD>
    <TD align=3D"RIGHT"><TT>  1487.8348&nbsp;&nbsp;</TT></TD>
    <TD align=3D"RIGHT" nowrap=3D""><TT>    -1.93&nbsp;</TT></TD>
    <TD align=3D"RIGHT"><TT>0&nbsp;&nbsp;</TT></TD>
    <TD align=3D"RIGHT" nowrap=3D""><TT>46&nbsp;&nbsp;</TT></TD>
    <TD align=3D"RIGHT" nowrap=3D""><TT>0.026&nbsp;</TT></TD>
    <TD align=3D"RIGHT"><TT>2&nbsp;&nbsp;</TT></TD>
    <TD align=3D"RIGHT"><TT>U&nbsp;&nbsp;&nbsp;</TT></TD>
    <TD =
nowrap=3D""><TT>&nbsp;R.ELGITVVAYSPLAR.G</TT></TD></TR></TBODY></TABLE><B=
R>
<TABLE border=3D"0" cellspacing=3D"0">
  <TBODY>
  <TR>
    <TD colspan=3D"2"><TT>&nbsp;</TT></TD></TR>
  <TR>
    <TD><TT>&nbsp;&nbsp;&nbsp;&nbsp;&nbsp;&nbsp;</TT></TD>
    <TD><TT><B>Proteins matching the same set of=20
  peptides:</B></TT></TD></TR></TBODY></TABLE>
<TABLE border=3D"0" cellspacing=3D"0">
  <TBODY>
  <TR>
    <TD><TT><B>&nbsp;&nbsp;&nbsp;&nbsp;&nbsp;&nbsp;</B></TT></TD>
    <TD nowrap=3D""><TT><A =
href=3D"http://admin-pc/mascot/cgi/protein_view.pl?file=3D..%2Fdata%2F201=
80515%2FF003035.dat&amp;hit=3DKIY70751.1&amp;db_idx=3D1&amp;px=3D1&amp;av=
e_thresh=3D44&amp;_ignoreionsscorebelow=3D-1&amp;report=3D0&amp;_sigthres=
hold=3D0.05&amp;_msresflags=3D1025&amp;_msresflags2=3D258&amp;percolate=3D=
-1&amp;percolate_rt=3D0&amp;_minpeplen=3D7&amp;sessionID=3Dall_secdisable=
dsession"=20
      =
target=3D"_blank">KIY70751.1</A>&nbsp;&nbsp;&nbsp;&nbsp;<B>Score:</B>&nbs=
p;46&nbsp;&nbsp;&nbsp;&nbsp;&nbsp;<B>Matches:</B>&nbsp;1(1)&nbsp;&nbsp;<B=
>Sequences:</B>&nbsp;1(1)</TT></TD></TR>
  <TR>
    <TD>&nbsp;</TD>
    <TD nowrap=3D""><TT>Aldo/keto reductase [Cylindrobasidium torrendii =
FP15055=20
      ss-10]</TT></TD></TR></TBODY></TABLE>
<TABLE border=3D"0" cellspacing=3D"0">
  <TBODY>
  <TR>
    <TD><TT><B>&nbsp;&nbsp;&nbsp;&nbsp;&nbsp;&nbsp;</B></TT></TD>
    <TD nowrap=3D""><TT><A =
href=3D"http://admin-pc/mascot/cgi/protein_view.pl?file=3D..%2Fdata%2F201=
80515%2FF003035.dat&amp;hit=3DKIY70752.1&amp;db_idx=3D1&amp;px=3D1&amp;av=
e_thresh=3D44&amp;_ignoreionsscorebelow=3D-1&amp;report=3D0&amp;_sigthres=
hold=3D0.05&amp;_msresflags=3D1025&amp;_msresflags2=3D258&amp;percolate=3D=
-1&amp;percolate_rt=3D0&amp;_minpeplen=3D7&amp;sessionID=3Dall_secdisable=
dsession"=20
      =
target=3D"_blank">KIY70752.1</A>&nbsp;&nbsp;&nbsp;&nbsp;<B>Score:</B>&nbs=
p;46&nbsp;&nbsp;&nbsp;&nbsp;&nbsp;<B>Matches:</B>&nbsp;1(1)&nbsp;&nbsp;<B=
>Sequences:</B>&nbsp;1(1)</TT></TD></TR>
  <TR>
    <TD>&nbsp;</TD>
    <TD nowrap=3D""><TT>Aldo/keto reductase [Cylindrobasidium torrendii =
FP15055=20
      ss-10]</TT></TD></TR></TBODY></TABLE>
<TABLE border=3D"0" cellspacing=3D"0">
  <TBODY>
  <TR>
    <TD><TT><B>&nbsp;&nbsp;&nbsp;&nbsp;&nbsp;&nbsp;</B></TT></TD>
    <TD nowrap=3D""><TT><A =
href=3D"http://admin-pc/mascot/cgi/protein_view.pl?file=3D..%2Fdata%2F201=
80515%2FF003035.dat&amp;hit=3DKIY70753.1&amp;db_idx=3D1&amp;px=3D1&amp;av=
e_thresh=3D44&amp;_ignoreionsscorebelow=3D-1&amp;report=3D0&amp;_sigthres=
hold=3D0.05&amp;_msresflags=3D1025&amp;_msresflags2=3D258&amp;percolate=3D=
-1&amp;percolate_rt=3D0&amp;_minpeplen=3D7&amp;sessionID=3Dall_secdisable=
dsession"=20
      =
target=3D"_blank">KIY70753.1</A>&nbsp;&nbsp;&nbsp;&nbsp;<B>Score:</B>&nbs=
p;46&nbsp;&nbsp;&nbsp;&nbsp;&nbsp;<B>Matches:</B>&nbsp;1(1)&nbsp;&nbsp;<B=
>Sequences:</B>&nbsp;1(1)</TT></TD></TR>
  <TR>
    <TD>&nbsp;</TD>
    <TD nowrap=3D""><TT>Aldo/keto reductase [Cylindrobasidium torrendii =
FP15055=20
      ss-10]</TT></TD></TR></TBODY></TABLE>
<TABLE border=3D"0" cellspacing=3D"0">
  <TBODY>
  <TR>
    <TD><TT><B>&nbsp;&nbsp;&nbsp;&nbsp;&nbsp;&nbsp;</B></TT></TD>
    <TD nowrap=3D""><TT><A =
href=3D"http://admin-pc/mascot/cgi/protein_view.pl?file=3D..%2Fdata%2F201=
80515%2FF003035.dat&amp;hit=3DKIY70754.1&amp;db_idx=3D1&amp;px=3D1&amp;av=
e_thresh=3D44&amp;_ignoreionsscorebelow=3D-1&amp;report=3D0&amp;_sigthres=
hold=3D0.05&amp;_msresflags=3D1025&amp;_msresflags2=3D258&amp;percolate=3D=
-1&amp;percolate_rt=3D0&amp;_minpeplen=3D7&amp;sessionID=3Dall_secdisable=
dsession"=20
      =
target=3D"_blank">KIY70754.1</A>&nbsp;&nbsp;&nbsp;&nbsp;<B>Score:</B>&nbs=
p;46&nbsp;&nbsp;&nbsp;&nbsp;&nbsp;<B>Matches:</B>&nbsp;1(1)&nbsp;&nbsp;<B=
>Sequences:</B>&nbsp;1(1)</TT></TD></TR>
  <TR>
    <TD>&nbsp;</TD>
    <TD nowrap=3D""><TT>Aldo/keto reductase [Cylindrobasidium torrendii =
FP15055=20
      ss-10]</TT></TD></TR></TBODY></TABLE>
<TABLE border=3D"0" cellspacing=3D"0">
  <TBODY>
  <TR>
    <TD><TT><B>&nbsp;&nbsp;&nbsp;&nbsp;&nbsp;&nbsp;</B></TT></TD>
    <TD nowrap=3D""><TT><A =
href=3D"http://admin-pc/mascot/cgi/protein_view.pl?file=3D..%2Fdata%2F201=
80515%2FF003035.dat&amp;hit=3DKIY71327.1&amp;db_idx=3D1&amp;px=3D1&amp;av=
e_thresh=3D44&amp;_ignoreionsscorebelow=3D-1&amp;report=3D0&amp;_sigthres=
hold=3D0.05&amp;_msresflags=3D1025&amp;_msresflags2=3D258&amp;percolate=3D=
-1&amp;percolate_rt=3D0&amp;_minpeplen=3D7&amp;sessionID=3Dall_secdisable=
dsession"=20
      =
target=3D"_blank">KIY71327.1</A>&nbsp;&nbsp;&nbsp;&nbsp;<B>Score:</B>&nbs=
p;46&nbsp;&nbsp;&nbsp;&nbsp;&nbsp;<B>Matches:</B>&nbsp;1(1)&nbsp;&nbsp;<B=
>Sequences:</B>&nbsp;1(1)</TT></TD></TR>
  <TR>
    <TD>&nbsp;</TD>
    <TD nowrap=3D""><TT>Aldo keto reductase [Cylindrobasidium torrendii =
FP15055=20
      ss-10]</TT></TD></TR></TBODY></TABLE>
<HR>
<TT><B>Peptide matches not assigned to protein hits:</B> (no details =
means no=20
match)</TT><BR><BR>
<TABLE border=3D"0" cellspacing=3D"0" cellpadding=3D"0">
  <TBODY>
  <TR>
    <TD><TT>&nbsp;&nbsp;&nbsp;&nbsp;&nbsp;&nbsp;</TT></TD>
    <TD align=3D"RIGHT"><TT><B>Query&nbsp;&nbsp;</B></TT></TD>
    <TD align=3D"RIGHT"><TT><B>Observed&nbsp;&nbsp;</B></TT></TD>
    <TD align=3D"RIGHT" =
nowrap=3D""><TT><B>Mr(expt)&nbsp;&nbsp;</B></TT></TD>
    <TD align=3D"RIGHT" =
nowrap=3D""><TT><B>Mr(calc)&nbsp;&nbsp;</B></TT></TD>
    <TD align=3D"RIGHT"><TT><B>&nbsp;ppm&nbsp;&nbsp;</B></TT></TD>
    <TD align=3D"RIGHT"><TT><B>Miss&nbsp;</B></TT></TD>
    <TD align=3D"RIGHT"><TT><B>Score&nbsp;</B></TT></TD>
    <TD align=3D"RIGHT"><TT><B>Expect&nbsp;</B></TT></TD>
    <TD align=3D"RIGHT"><TT><B>Rank&nbsp;</B></TT></TD>
    <TD align=3D"RIGHT"><TT><B>Unique&nbsp;</B></TT></TD>
    <TD><TT><B>&nbsp;Peptide</B></TT></TD></TR>
  <TR>
    <TD align=3D"RIGHT"><INPUT name=3D"QUE" type=3D"checkbox" =
checked=3D"" value=3D"1607.755948 from(804.885250,2+) =
intensity(79270.7500) =
title(File%3a%20%22D%3a%5cLC%2dMS%20Data%5cRaw%20file%5c180509%5c180509_%=
28051%29_IN22%2eraw%22%3b%20SpectrumID%3a%20%22326%22%3b%20scans%3a%20%22=
776%22) rtinseconds(701) scans(776) index(325) query(862)"></TD>
    <TD align=3D"RIGHT"><TT><A onmouseover=3D"activateEl('Q862', event)" =

      onmouseout=3D"clearEl()" =
href=3D"http://admin-pc/mascot/cgi/peptide_view.pl?file=3D..%2Fdata%2F201=
80515%2FF003035.dat&amp;query=3D862&amp;hit=3D1&amp;index=3D&amp;px=3D1&a=
mp;section=3D5&amp;ave_thresh=3D44&amp;_ignoreionsscorebelow=3D-1&amp;rep=
ort=3D0&amp;_sigthreshold=3D0.05&amp;_msresflags=3D1025&amp;_msresflags2=3D=
258&amp;percolate=3D-1&amp;percolate_rt=3D0&amp;_minpeplen=3D7&amp;sessio=
nID=3Dall_secdisabledsession"=20
      target=3D"_blank">862</A>&nbsp;&nbsp;</TT></TD>
    <TD align=3D"RIGHT"><TT><FONT color=3D"#ff0000"><B>  =20
      804.8853&nbsp;&nbsp;</B></FONT></TT></TD>
    <TD align=3D"RIGHT"><TT><FONT color=3D"#ff0000"><B> =20
      1607.7559&nbsp;&nbsp;</B></FONT></TT></TD>
    <TD align=3D"RIGHT"><TT><FONT color=3D"#ff0000"><B> =20
      1607.7580&nbsp;&nbsp;</B></FONT></TT></TD>
    <TD align=3D"RIGHT" nowrap=3D""><TT><FONT color=3D"#ff0000"><B>   =20
      -1.26&nbsp;</B></FONT></TT></TD>
    <TD align=3D"RIGHT"><TT><FONT=20
      color=3D"#ff0000"><B>1&nbsp;&nbsp;</B></FONT></TT></TD>
    <TD align=3D"RIGHT" nowrap=3D""><TT><FONT=20
      color=3D"#ff0000"><B>45&nbsp;&nbsp;</B></FONT></TT></TD>
    <TD align=3D"RIGHT" nowrap=3D""><TT><FONT=20
      color=3D"#ff0000"><B>0.07&nbsp;</B></FONT></TT></TD>
    <TD align=3D"RIGHT"><TT><FONT=20
      color=3D"#ff0000"><B>1&nbsp;&nbsp;</B></FONT></TT></TD>
    <TD align=3D"RIGHT"><TT><FONT=20
      color=3D"#ff0000"><B>&nbsp;&nbsp;&nbsp;&nbsp;</B></FONT></TT></TD>
    <TD nowrap=3D""><TT><FONT=20
      color=3D"#ff0000"><B>&nbsp;LAWHSSGTYDKDTK</B></FONT></TT></TR>
  <TR>
    <TD align=3D"RIGHT"><INPUT name=3D"QUE" type=3D"checkbox" =
checked=3D"" value=3D"2139.034752 from(714.018860,3+) =
intensity(74036.8828) =
title(File%3a%20%22D%3a%5cLC%2dMS%20Data%5cRaw%20file%5c180509%5c180509_%=
28051%29_IN22%2eraw%22%3b%20SpectrumID%3a%20%22677%22%3b%20scans%3a%20%22=
1186%22) rtinseconds(1020) scans(1186) index(676) query(1279)"></TD>
    <TD align=3D"RIGHT"><TT><A onmouseover=3D"activateEl('Q1279', =
event)"=20
      onmouseout=3D"clearEl()" =
href=3D"http://admin-pc/mascot/cgi/peptide_view.pl?file=3D..%2Fdata%2F201=
80515%2FF003035.dat&amp;query=3D1279&amp;hit=3D1&amp;index=3D&amp;px=3D1&=
amp;section=3D5&amp;ave_thresh=3D44&amp;_ignoreionsscorebelow=3D-1&amp;re=
port=3D0&amp;_sigthreshold=3D0.05&amp;_msresflags=3D1025&amp;_msresflags2=
=3D258&amp;percolate=3D-1&amp;percolate_rt=3D0&amp;_minpeplen=3D7&amp;ses=
sionID=3Dall_secdisabledsession"=20
      target=3D"_blank">1279</A>&nbsp;&nbsp;</TT></TD>
    <TD align=3D"RIGHT"><TT><FONT color=3D"#ff0000"><B>  =20
      714.0189&nbsp;&nbsp;</B></FONT></TT></TD>
    <TD align=3D"RIGHT"><TT><FONT color=3D"#ff0000"><B> =20
      2139.0348&nbsp;&nbsp;</B></FONT></TT></TD>
    <TD align=3D"RIGHT"><TT><FONT color=3D"#ff0000"><B> =20
      2139.0372&nbsp;&nbsp;</B></FONT></TT></TD>
    <TD align=3D"RIGHT" nowrap=3D""><TT><FONT color=3D"#ff0000"><B>   =20
      -1.13&nbsp;</B></FONT></TT></TD>
    <TD align=3D"RIGHT"><TT><FONT=20
      color=3D"#ff0000"><B>1&nbsp;&nbsp;</B></FONT></TT></TD>
    <TD align=3D"RIGHT" nowrap=3D""><TT><FONT=20
      color=3D"#ff0000"><B>44&nbsp;&nbsp;</B></FONT></TT></TD>
    <TD align=3D"RIGHT" nowrap=3D""><TT><FONT=20
      color=3D"#ff0000"><B>0.085&nbsp;</B></FONT></TT></TD>
    <TD align=3D"RIGHT"><TT><FONT=20
      color=3D"#ff0000"><B>1&nbsp;&nbsp;</B></FONT></TT></TD>
    <TD align=3D"RIGHT"><TT><FONT=20
      color=3D"#ff0000"><B>&nbsp;&nbsp;&nbsp;&nbsp;</B></FONT></TT></TD>
    <TD nowrap=3D""><TT><FONT=20
      =
color=3D"#ff0000"><B>&nbsp;IGFTPGEPYDIGKSESESVK</B></FONT></TT></TR>
  <TR>
    <TD align=3D"RIGHT"><INPUT name=3D"QUE" type=3D"checkbox" =
checked=3D"" value=3D"869.530668 from(435.772610,2+) =
intensity(10067019.0000) =
title(File%3a%20%22D%3a%5cLC%2dMS%20Data%5cRaw%20file%5c180509%5c180509_%=
28051%29_IN22%2eraw%22%3b%20SpectrumID%3a%20%22561%22%3b%20scans%3a%20%22=
1051%22) rtinseconds(915) scans(1051) index(560) query(154)"></TD>
    <TD align=3D"RIGHT"><TT><A onmouseover=3D"activateEl('Q154', event)" =

      onmouseout=3D"clearEl()" =
href=3D"http://admin-pc/mascot/cgi/peptide_view.pl?file=3D..%2Fdata%2F201=
80515%2FF003035.dat&amp;query=3D154&amp;hit=3D1&amp;index=3D&amp;px=3D1&a=
mp;section=3D5&amp;ave_thresh=3D44&amp;_ignoreionsscorebelow=3D-1&amp;rep=
ort=3D0&amp;_sigthreshold=3D0.05&amp;_msresflags=3D1025&amp;_msresflags2=3D=
258&amp;percolate=3D-1&amp;percolate_rt=3D0&amp;_minpeplen=3D7&amp;sessio=
nID=3Dall_secdisabledsession"=20
      target=3D"_blank">154</A>&nbsp;&nbsp;</TT></TD>
    <TD align=3D"RIGHT"><TT><FONT color=3D"#ff0000"><B>  =20
      435.7726&nbsp;&nbsp;</B></FONT></TT></TD>
    <TD align=3D"RIGHT"><TT><FONT color=3D"#ff0000"><B>  =20
      869.5307&nbsp;&nbsp;</B></FONT></TT></TD>
    <TD align=3D"RIGHT"><TT><FONT color=3D"#ff0000"><B>  =20
      869.5335&nbsp;&nbsp;</B></FONT></TT></TD>
    <TD align=3D"RIGHT" nowrap=3D""><TT><FONT color=3D"#ff0000"><B>   =20
      -3.21&nbsp;</B></FONT></TT></TD>
    <TD align=3D"RIGHT"><TT><FONT=20
      color=3D"#ff0000"><B>0&nbsp;&nbsp;</B></FONT></TT></TD>
    <TD align=3D"RIGHT" nowrap=3D""><TT><FONT=20
      color=3D"#ff0000"><B>44&nbsp;&nbsp;</B></FONT></TT></TD>
    <TD align=3D"RIGHT" nowrap=3D""><TT><FONT=20
      color=3D"#ff0000"><B>0.038&nbsp;</B></FONT></TT></TD>
    <TD align=3D"RIGHT"><TT><FONT=20
      color=3D"#ff0000"><B>1&nbsp;&nbsp;</B></FONT></TT></TD>
    <TD align=3D"RIGHT"><TT><FONT=20
      color=3D"#ff0000"><B>&nbsp;&nbsp;&nbsp;&nbsp;</B></FONT></TT></TD>
    <TD nowrap=3D""><TT><FONT =
color=3D"#ff0000"><B>&nbsp;VVTVSIPR</B></FONT></TT></TR>
  <TR>
    <TD align=3D"RIGHT"><INPUT name=3D"QUE" type=3D"checkbox" =
checked=3D"" value=3D"1607.754988 from(804.884770,2+) =
intensity(1242950.7500) =
title(File%3a%20%22D%3a%5cLC%2dMS%20Data%5cRaw%20file%5c180509%5c180509_%=
28051%29_IN22%2eraw%22%3b%20SpectrumID%3a%20%22177%22%3b%20scans%3a%20%22=
603%22) rtinseconds(567) scans(603) index(176) query(860)"></TD>
    <TD align=3D"RIGHT"><TT><A onmouseover=3D"activateEl('Q860', event)" =

      onmouseout=3D"clearEl()" =
href=3D"http://admin-pc/mascot/cgi/peptide_view.pl?file=3D..%2Fdata%2F201=
80515%2FF003035.dat&amp;query=3D860&amp;hit=3D1&amp;index=3D&amp;px=3D1&a=
mp;section=3D5&amp;ave_thresh=3D44&amp;_ignoreionsscorebelow=3D-1&amp;rep=
ort=3D0&amp;_sigthreshold=3D0.05&amp;_msresflags=3D1025&amp;_msresflags2=3D=
258&amp;percolate=3D-1&amp;percolate_rt=3D0&amp;_minpeplen=3D7&amp;sessio=
nID=3Dall_secdisabledsession"=20
      target=3D"_blank">860</A>&nbsp;&nbsp;</TT></TD>
    <TD align=3D"RIGHT"><TT><FONT color=3D"#ff0000"><B>  =20
      804.8848&nbsp;&nbsp;</B></FONT></TT></TD>
    <TD align=3D"RIGHT"><TT><FONT color=3D"#ff0000"><B> =20
      1607.7550&nbsp;&nbsp;</B></FONT></TT></TD>
    <TD align=3D"RIGHT"><TT><FONT color=3D"#ff0000"><B> =20
      1607.7580&nbsp;&nbsp;</B></FONT></TT></TD>
    <TD align=3D"RIGHT" nowrap=3D""><TT><FONT color=3D"#ff0000"><B>   =20
      -1.86&nbsp;</B></FONT></TT></TD>
    <TD align=3D"RIGHT"><TT><FONT=20
      color=3D"#ff0000"><B>1&nbsp;&nbsp;</B></FONT></TT></TD>
    <TD align=3D"RIGHT" nowrap=3D""><TT><FONT=20
      color=3D"#ff0000"><B>43&nbsp;&nbsp;</B></FONT></TT></TD>
    <TD align=3D"RIGHT" nowrap=3D""><TT><FONT=20
      color=3D"#ff0000"><B>0.1&nbsp;</B></FONT></TT></TD>
    <TD align=3D"RIGHT"><TT><FONT=20
      color=3D"#ff0000"><B>1&nbsp;&nbsp;</B></FONT></TT></TD>
    <TD align=3D"RIGHT"><TT><FONT=20
      color=3D"#ff0000"><B>&nbsp;&nbsp;&nbsp;&nbsp;</B></FONT></TT></TD>
    <TD nowrap=3D""><TT><FONT=20
      color=3D"#ff0000"><B>&nbsp;LAWHSSGTYDKDTK</B></FONT></TT></TR>
  <TR>
    <TD align=3D"RIGHT"><INPUT name=3D"QUE" type=3D"checkbox" =
checked=3D"" value=3D"1108.478248 from(555.246400,2+) =
intensity(166417.3438) =
title(File%3a%20%22D%3a%5cLC%2dMS%20Data%5cRaw%20file%5c180509%5c180509_%=
28051%29_IN22%2eraw%22%3b%20SpectrumID%3a%20%22679%22%3b%20scans%3a%20%22=
1189%22) rtinseconds(1022) scans(1189) index(678) query(411)"></TD>
    <TD align=3D"RIGHT"><TT><A onmouseover=3D"activateEl('Q411', event)" =

      onmouseout=3D"clearEl()" =
href=3D"http://admin-pc/mascot/cgi/peptide_view.pl?file=3D..%2Fdata%2F201=
80515%2FF003035.dat&amp;query=3D411&amp;hit=3D1&amp;index=3D&amp;px=3D1&a=
mp;section=3D5&amp;ave_thresh=3D44&amp;_ignoreionsscorebelow=3D-1&amp;rep=
ort=3D0&amp;_sigthreshold=3D0.05&amp;_msresflags=3D1025&amp;_msresflags2=3D=
258&amp;percolate=3D-1&amp;percolate_rt=3D0&amp;_minpeplen=3D7&amp;sessio=
nID=3Dall_secdisabledsession"=20
      target=3D"_blank">411</A>&nbsp;&nbsp;</TT></TD>
    <TD align=3D"RIGHT"><TT><FONT color=3D"#ff0000"><B>  =20
      555.2464&nbsp;&nbsp;</B></FONT></TT></TD>
    <TD align=3D"RIGHT"><TT><FONT color=3D"#ff0000"><B> =20
      1108.4782&nbsp;&nbsp;</B></FONT></TT></TD>
    <TD align=3D"RIGHT"><TT><FONT color=3D"#ff0000"><B> =20
      1108.4825&nbsp;&nbsp;</B></FONT></TT></TD>
    <TD align=3D"RIGHT" nowrap=3D""><TT><FONT color=3D"#ff0000"><B>   =20
      -3.86&nbsp;</B></FONT></TT></TD>
    <TD align=3D"RIGHT"><TT><FONT=20
      color=3D"#ff0000"><B>0&nbsp;&nbsp;</B></FONT></TT></TD>
    <TD align=3D"RIGHT" nowrap=3D""><TT><FONT=20
      color=3D"#ff0000"><B>43&nbsp;&nbsp;</B></FONT></TT></TD>
    <TD align=3D"RIGHT" nowrap=3D""><TT><FONT=20
      color=3D"#ff0000"><B>0.065&nbsp;</B></FONT></TT></TD>
    <TD align=3D"RIGHT"><TT><FONT=20
      color=3D"#ff0000"><B>1&nbsp;&nbsp;</B></FONT></TT></TD>
    <TD align=3D"RIGHT"><TT><FONT=20
      color=3D"#ff0000"><B>&nbsp;&nbsp;&nbsp;&nbsp;</B></FONT></TT></TD>
    <TD nowrap=3D""><TT><FONT=20
  color=3D"#ff0000"><B>&nbsp;DAEADAFWGK</B></FONT></TT></TR>
  <TR>
    <TD align=3D"RIGHT"><INPUT name=3D"QUE" type=3D"checkbox" =
checked=3D"" value=3D"1263.583468 from(632.799010,2+) =
intensity(120791.3438) =
title(File%3a%20%22D%3a%5cLC%2dMS%20Data%5cRaw%20file%5c180509%5c180509_%=
28051%29_IN22%2eraw%22%3b%20SpectrumID%3a%20%22264%22%3b%20scans%3a%20%22=
704%22) rtinseconds(645) scans(704) index(263) query(563)"></TD>
    <TD align=3D"RIGHT"><TT><A onmouseover=3D"activateEl('Q563', event)" =

      onmouseout=3D"clearEl()" =
href=3D"http://admin-pc/mascot/cgi/peptide_view.pl?file=3D..%2Fdata%2F201=
80515%2FF003035.dat&amp;query=3D563&amp;hit=3D1&amp;index=3D&amp;px=3D1&a=
mp;section=3D5&amp;ave_thresh=3D44&amp;_ignoreionsscorebelow=3D-1&amp;rep=
ort=3D0&amp;_sigthreshold=3D0.05&amp;_msresflags=3D1025&amp;_msresflags2=3D=
258&amp;percolate=3D-1&amp;percolate_rt=3D0&amp;_minpeplen=3D7&amp;sessio=
nID=3Dall_secdisabledsession"=20
      target=3D"_blank">563</A>&nbsp;&nbsp;</TT></TD>
    <TD align=3D"RIGHT"><TT><FONT color=3D"#ff0000"><B>  =20
      632.7990&nbsp;&nbsp;</B></FONT></TT></TD>
    <TD align=3D"RIGHT"><TT><FONT color=3D"#ff0000"><B> =20
      1263.5835&nbsp;&nbsp;</B></FONT></TT></TD>
    <TD align=3D"RIGHT"><TT><FONT color=3D"#ff0000"><B> =20
      1263.5884&nbsp;&nbsp;</B></FONT></TT></TD>
    <TD align=3D"RIGHT" nowrap=3D""><TT><FONT color=3D"#ff0000"><B>   =20
      -3.90&nbsp;</B></FONT></TT></TD>
    <TD align=3D"RIGHT"><TT><FONT=20
      color=3D"#ff0000"><B>0&nbsp;&nbsp;</B></FONT></TT></TD>
    <TD align=3D"RIGHT" nowrap=3D""><TT><FONT=20
      color=3D"#ff0000"><B>43&nbsp;&nbsp;</B></FONT></TT></TD>
    <TD align=3D"RIGHT" nowrap=3D""><TT><FONT=20
      color=3D"#ff0000"><B>0.12&nbsp;</B></FONT></TT></TD>
    <TD align=3D"RIGHT"><TT><FONT=20
      color=3D"#ff0000"><B>1&nbsp;&nbsp;</B></FONT></TT></TD>
    <TD align=3D"RIGHT"><TT><FONT=20
      color=3D"#ff0000"><B>&nbsp;&nbsp;&nbsp;&nbsp;</B></FONT></TT></TD>
    <TD nowrap=3D""><TT><FONT=20
      color=3D"#ff0000"><B>&nbsp;LAWHSSGTYNK</B></FONT></TT></TR>
  <TR>
    <TD align=3D"RIGHT"><INPUT name=3D"QUE" type=3D"checkbox" =
checked=3D"" value=3D"869.529388 from(435.771970,2+) =
intensity(116207.7500) =
title(File%3a%20%22D%3a%5cLC%2dMS%20Data%5cRaw%20file%5c180509%5c180509_%=
28051%29_IN22%2eraw%22%3b%20SpectrumID%3a%20%22725%22%3b%20scans%3a%20%22=
1242%22) rtinseconds(1065) scans(1242) index(724) query(151)"></TD>
    <TD align=3D"RIGHT"><TT><A onmouseover=3D"activateEl('Q151', event)" =

      onmouseout=3D"clearEl()" =
href=3D"http://admin-pc/mascot/cgi/peptide_view.pl?file=3D..%2Fdata%2F201=
80515%2FF003035.dat&amp;query=3D151&amp;hit=3D1&amp;index=3D&amp;px=3D1&a=
mp;section=3D5&amp;ave_thresh=3D44&amp;_ignoreionsscorebelow=3D-1&amp;rep=
ort=3D0&amp;_sigthreshold=3D0.05&amp;_msresflags=3D1025&amp;_msresflags2=3D=
258&amp;percolate=3D-1&amp;percolate_rt=3D0&amp;_minpeplen=3D7&amp;sessio=
nID=3Dall_secdisabledsession"=20
      target=3D"_blank">151</A>&nbsp;&nbsp;</TT></TD>
    <TD align=3D"RIGHT"><TT><FONT color=3D"#ff0000"><B>  =20
      435.7720&nbsp;&nbsp;</B></FONT></TT></TD>
    <TD align=3D"RIGHT"><TT><FONT color=3D"#ff0000"><B>  =20
      869.5294&nbsp;&nbsp;</B></FONT></TT></TD>
    <TD align=3D"RIGHT"><TT><FONT color=3D"#ff0000"><B>  =20
      869.5335&nbsp;&nbsp;</B></FONT></TT></TD>
    <TD align=3D"RIGHT" nowrap=3D""><TT><FONT color=3D"#ff0000"><B>   =20
      -4.69&nbsp;</B></FONT></TT></TD>
    <TD align=3D"RIGHT"><TT><FONT=20
      color=3D"#ff0000"><B>0&nbsp;&nbsp;</B></FONT></TT></TD>
    <TD align=3D"RIGHT" nowrap=3D""><TT><FONT=20
      color=3D"#ff0000"><B>42&nbsp;&nbsp;</B></FONT></TT></TD>
    <TD align=3D"RIGHT" nowrap=3D""><TT><FONT=20
      color=3D"#ff0000"><B>0.053&nbsp;</B></FONT></TT></TD>
    <TD align=3D"RIGHT"><TT><FONT=20
      color=3D"#ff0000"><B>1&nbsp;&nbsp;</B></FONT></TT></TD>
    <TD align=3D"RIGHT"><TT><FONT=20
      color=3D"#ff0000"><B>&nbsp;&nbsp;&nbsp;&nbsp;</B></FONT></TT></TD>
    <TD nowrap=3D""><TT><FONT =
color=3D"#ff0000"><B>&nbsp;VVTVSIPR</B></FONT></TT></TR>
  <TR>
    <TD align=3D"RIGHT"><INPUT name=3D"QUE" type=3D"checkbox" =
checked=3D"" value=3D"1607.754248 from(804.884400,2+) =
intensity(117033.6172) =
title(File%3a%20%22D%3a%5cLC%2dMS%20Data%5cRaw%20file%5c180509%5c180509_%=
28051%29_IN22%2eraw%22%3b%20SpectrumID%3a%20%22290%22%3b%20scans%3a%20%22=
734%22) rtinseconds(668) scans(734) index(289) query(857)"></TD>
    <TD align=3D"RIGHT"><TT><A onmouseover=3D"activateEl('Q857', event)" =

      onmouseout=3D"clearEl()" =
href=3D"http://admin-pc/mascot/cgi/peptide_view.pl?file=3D..%2Fdata%2F201=
80515%2FF003035.dat&amp;query=3D857&amp;hit=3D1&amp;index=3D&amp;px=3D1&a=
mp;section=3D5&amp;ave_thresh=3D44&amp;_ignoreionsscorebelow=3D-1&amp;rep=
ort=3D0&amp;_sigthreshold=3D0.05&amp;_msresflags=3D1025&amp;_msresflags2=3D=
258&amp;percolate=3D-1&amp;percolate_rt=3D0&amp;_minpeplen=3D7&amp;sessio=
nID=3Dall_secdisabledsession"=20
      target=3D"_blank">857</A>&nbsp;&nbsp;</TT></TD>
    <TD align=3D"RIGHT"><TT><FONT color=3D"#ff0000"><B>  =20
      804.8844&nbsp;&nbsp;</B></FONT></TT></TD>
    <TD align=3D"RIGHT"><TT><FONT color=3D"#ff0000"><B> =20
      1607.7542&nbsp;&nbsp;</B></FONT></TT></TD>
    <TD align=3D"RIGHT"><TT><FONT color=3D"#ff0000"><B> =20
      1607.7580&nbsp;&nbsp;</B></FONT></TT></TD>
    <TD align=3D"RIGHT" nowrap=3D""><TT><FONT color=3D"#ff0000"><B>   =20
      -2.32&nbsp;</B></FONT></TT></TD>
    <TD align=3D"RIGHT"><TT><FONT=20
      color=3D"#ff0000"><B>1&nbsp;&nbsp;</B></FONT></TT></TD>
    <TD align=3D"RIGHT" nowrap=3D""><TT><FONT=20
      color=3D"#ff0000"><B>42&nbsp;&nbsp;</B></FONT></TT></TD>
    <TD align=3D"RIGHT" nowrap=3D""><TT><FONT=20
      color=3D"#ff0000"><B>0.15&nbsp;</B></FONT></TT></TD>
    <TD align=3D"RIGHT"><TT><FONT=20
      color=3D"#ff0000"><B>1&nbsp;&nbsp;</B></FONT></TT></TD>
    <TD align=3D"RIGHT"><TT><FONT=20
      color=3D"#ff0000"><B>&nbsp;&nbsp;&nbsp;&nbsp;</B></FONT></TT></TD>
    <TD nowrap=3D""><TT><FONT=20
      color=3D"#ff0000"><B>&nbsp;LAWHSSGTYDKDTK</B></FONT></TT></TR>
  <TR>
    <TD align=3D"RIGHT"><INPUT name=3D"QUE" type=3D"checkbox" =
checked=3D"" value=3D"841.498988 from(421.756770,2+) =
intensity(728712.9375) =
title(File%3a%20%22D%3a%5cLC%2dMS%20Data%5cRaw%20file%5c180509%5c180509_%=
28051%29_IN22%2eraw%22%3b%20SpectrumID%3a%20%22627%22%3b%20scans%3a%20%22=
1128%22) rtinseconds(974) scans(1128) index(626) query(103)"></TD>
    <TD align=3D"RIGHT"><TT><A onmouseover=3D"activateEl('Q103', event)" =

      onmouseout=3D"clearEl()" =
href=3D"http://admin-pc/mascot/cgi/peptide_view.pl?file=3D..%2Fdata%2F201=
80515%2FF003035.dat&amp;query=3D103&amp;hit=3D1&amp;index=3D&amp;px=3D1&a=
mp;section=3D5&amp;ave_thresh=3D44&amp;_ignoreionsscorebelow=3D-1&amp;rep=
ort=3D0&amp;_sigthreshold=3D0.05&amp;_msresflags=3D1025&amp;_msresflags2=3D=
258&amp;percolate=3D-1&amp;percolate_rt=3D0&amp;_minpeplen=3D7&amp;sessio=
nID=3Dall_secdisabledsession"=20
      target=3D"_blank">103</A>&nbsp;&nbsp;</TT></TD>
    <TD align=3D"RIGHT"><TT><FONT color=3D"#ff0000"><B>  =20
      421.7568&nbsp;&nbsp;</B></FONT></TT></TD>
    <TD align=3D"RIGHT"><TT><FONT color=3D"#ff0000"><B>  =20
      841.4990&nbsp;&nbsp;</B></FONT></TT></TD>
    <TD align=3D"RIGHT"><TT><FONT color=3D"#ff0000"><B>  =20
      841.5022&nbsp;&nbsp;</B></FONT></TT></TD>
    <TD align=3D"RIGHT" nowrap=3D""><TT><FONT color=3D"#ff0000"><B>   =20
      -3.78&nbsp;</B></FONT></TT></TD>
    <TD align=3D"RIGHT"><TT><FONT=20
      color=3D"#ff0000"><B>0&nbsp;&nbsp;</B></FONT></TT></TD>
    <TD align=3D"RIGHT" nowrap=3D""><TT><FONT=20
      color=3D"#ff0000"><B>42&nbsp;&nbsp;</B></FONT></TT></TD>
    <TD align=3D"RIGHT" nowrap=3D""><TT><FONT=20
      color=3D"#ff0000"><B>0.15&nbsp;</B></FONT></TT></TD>
    <TD align=3D"RIGHT"><TT><FONT=20
      color=3D"#ff0000"><B>1&nbsp;&nbsp;</B></FONT></TT></TD>
    <TD align=3D"RIGHT"><TT><FONT=20
      color=3D"#ff0000"><B>&nbsp;&nbsp;&nbsp;&nbsp;</B></FONT></TT></TD>
    <TD nowrap=3D""><TT><FONT =
color=3D"#ff0000"><B>&nbsp;VATVVPTR</B></FONT></TT></TR>
  <TR>
    <TD align=3D"RIGHT"><INPUT name=3D"QUE" type=3D"checkbox" =
checked=3D"" value=3D"1024.598968 from(513.306760,2+) =
intensity(81378.5859) =
title(File%3a%20%22D%3a%5cLC%2dMS%20Data%5cRaw%20file%5c180509%5c180509_%=
28051%29_IN22%2eraw%22%3b%20SpectrumID%3a%20%22574%22%3b%20scans%3a%20%22=
1066%22) rtinseconds(926) scans(1066) index(573) query(318)"></TD>
    <TD align=3D"RIGHT"><TT><A onmouseover=3D"activateEl('Q318', event)" =

      onmouseout=3D"clearEl()" =
href=3D"http://admin-pc/mascot/cgi/peptide_view.pl?file=3D..%2Fdata%2F201=
80515%2FF003035.dat&amp;query=3D318&amp;hit=3D1&amp;index=3D&amp;px=3D1&a=
mp;section=3D5&amp;ave_thresh=3D44&amp;_ignoreionsscorebelow=3D-1&amp;rep=
ort=3D0&amp;_sigthreshold=3D0.05&amp;_msresflags=3D1025&amp;_msresflags2=3D=
258&amp;percolate=3D-1&amp;percolate_rt=3D0&amp;_minpeplen=3D7&amp;sessio=
nID=3Dall_secdisabledsession"=20
      target=3D"_blank">318</A>&nbsp;&nbsp;</TT></TD>
    <TD align=3D"RIGHT"><TT><FONT color=3D"#ff0000"><B>  =20
      513.3068&nbsp;&nbsp;</B></FONT></TT></TD>
    <TD align=3D"RIGHT"><TT><FONT color=3D"#ff0000"><B> =20
      1024.5990&nbsp;&nbsp;</B></FONT></TT></TD>
    <TD align=3D"RIGHT"><TT><FONT color=3D"#ff0000"><B> =20
      1024.6030&nbsp;&nbsp;</B></FONT></TT></TD>
    <TD align=3D"RIGHT" nowrap=3D""><TT><FONT color=3D"#ff0000"><B>   =20
      -3.89&nbsp;</B></FONT></TT></TD>
    <TD align=3D"RIGHT"><TT><FONT=20
      color=3D"#ff0000"><B>0&nbsp;&nbsp;</B></FONT></TT></TD>
    <TD align=3D"RIGHT" nowrap=3D""><TT><FONT=20
      color=3D"#ff0000"><B>41&nbsp;&nbsp;</B></FONT></TT></TD>
    <TD align=3D"RIGHT" nowrap=3D""><TT><FONT=20
      color=3D"#ff0000"><B>0.092&nbsp;</B></FONT></TT></TD>
    <TD align=3D"RIGHT"><TT><FONT=20
      color=3D"#ff0000"><B>1&nbsp;&nbsp;</B></FONT></TT></TD>
    <TD align=3D"RIGHT"><TT><FONT=20
      color=3D"#ff0000"><B>&nbsp;&nbsp;&nbsp;&nbsp;</B></FONT></TT></TD>
    <TD nowrap=3D""><TT><FONT=20
      color=3D"#ff0000"><B>&nbsp;IGGIGTVPVGR</B></FONT></TT></TR>
  <TR>
    <TD align=3D"RIGHT"><INPUT name=3D"QUE" type=3D"checkbox" =
checked=3D"" value=3D"855.513588 from(428.764070,2+) =
intensity(2608828.0000) =
title(File%3a%20%22D%3a%5cLC%2dMS%20Data%5cRaw%20file%5c180509%5c180509_%=
28051%29_IN22%2eraw%22%3b%20SpectrumID%3a%20%22549%22%3b%20scans%3a%20%22=
1037%22) rtinseconds(904) scans(1037) index(548) query(132)"></TD>
    <TD align=3D"RIGHT"><TT><A onmouseover=3D"activateEl('Q132', event)" =

      onmouseout=3D"clearEl()" =
href=3D"http://admin-pc/mascot/cgi/peptide_view.pl?file=3D..%2Fdata%2F201=
80515%2FF003035.dat&amp;query=3D132&amp;hit=3D1&amp;index=3D&amp;px=3D1&a=
mp;section=3D5&amp;ave_thresh=3D44&amp;_ignoreionsscorebelow=3D-1&amp;rep=
ort=3D0&amp;_sigthreshold=3D0.05&amp;_msresflags=3D1025&amp;_msresflags2=3D=
258&amp;percolate=3D-1&amp;percolate_rt=3D0&amp;_minpeplen=3D7&amp;sessio=
nID=3Dall_secdisabledsession"=20
      target=3D"_blank">132</A>&nbsp;&nbsp;</TT></TD>
    <TD align=3D"RIGHT"><TT><FONT color=3D"#ff0000"><B>  =20
      428.7641&nbsp;&nbsp;</B></FONT></TT></TD>
    <TD align=3D"RIGHT"><TT><FONT color=3D"#ff0000"><B>  =20
      855.5136&nbsp;&nbsp;</B></FONT></TT></TD>
    <TD align=3D"RIGHT"><TT><FONT color=3D"#ff0000"><B>  =20
      855.5178&nbsp;&nbsp;</B></FONT></TT></TD>
    <TD align=3D"RIGHT" nowrap=3D""><TT><FONT color=3D"#ff0000"><B>   =20
      -4.91&nbsp;</B></FONT></TT></TD>
    <TD align=3D"RIGHT"><TT><FONT=20
      color=3D"#ff0000"><B>0&nbsp;&nbsp;</B></FONT></TT></TD>
    <TD align=3D"RIGHT" nowrap=3D""><TT><FONT=20
      color=3D"#ff0000"><B>41&nbsp;&nbsp;</B></FONT></TT></TD>
    <TD align=3D"RIGHT" nowrap=3D""><TT><FONT=20
      color=3D"#ff0000"><B>0.11&nbsp;</B></FONT></TT></TD>
    <TD align=3D"RIGHT"><TT><FONT=20
      color=3D"#ff0000"><B>1&nbsp;&nbsp;</B></FONT></TT></TD>
    <TD align=3D"RIGHT"><TT><FONT=20
      color=3D"#ff0000"><B>&nbsp;&nbsp;&nbsp;&nbsp;</B></FONT></TT></TD>
    <TD nowrap=3D""><TT><FONT =
color=3D"#ff0000"><B>&nbsp;LATVSPLR</B></FONT></TT></TR>
  <TR>
    <TD align=3D"RIGHT"><INPUT name=3D"QUE" type=3D"checkbox" =
checked=3D"" value=3D"2298.991068 from(1150.502810,2+) =
intensity(18311.6973) =
title(File%3a%20%22D%3a%5cLC%2dMS%20Data%5cRaw%20file%5c180509%5c180509_%=
28051%29_IN22%2eraw%22%3b%20SpectrumID%3a%20%221091%22%3b%20scans%3a%20%2=
21669%22) rtinseconds(1398) scans(1669) index(1090) query(1352)"></TD>
    <TD align=3D"RIGHT"><TT><A onmouseover=3D"activateEl('Q1352', =
event)"=20
      onmouseout=3D"clearEl()" =
href=3D"http://admin-pc/mascot/cgi/peptide_view.pl?file=3D..%2Fdata%2F201=
80515%2FF003035.dat&amp;query=3D1352&amp;hit=3D1&amp;index=3D&amp;px=3D1&=
amp;section=3D5&amp;ave_thresh=3D44&amp;_ignoreionsscorebelow=3D-1&amp;re=
port=3D0&amp;_sigthreshold=3D0.05&amp;_msresflags=3D1025&amp;_msresflags2=
=3D258&amp;percolate=3D-1&amp;percolate_rt=3D0&amp;_minpeplen=3D7&amp;ses=
sionID=3Dall_secdisabledsession"=20
      target=3D"_blank">1352</A>&nbsp;&nbsp;</TT></TD>
    <TD align=3D"RIGHT"><TT><FONT color=3D"#ff0000"><B> =20
      1150.5028&nbsp;&nbsp;</B></FONT></TT></TD>
    <TD align=3D"RIGHT"><TT><FONT color=3D"#ff0000"><B> =20
      2298.9911&nbsp;&nbsp;</B></FONT></TT></TD>
    <TD align=3D"RIGHT"><TT><FONT color=3D"#ff0000"><B> =20
      2298.9780&nbsp;&nbsp;</B></FONT></TT></TD>
    <TD align=3D"RIGHT" nowrap=3D""><TT><FONT color=3D"#ff0000"><B>    =20
      5.68&nbsp;</B></FONT></TT></TD>
    <TD align=3D"RIGHT"><TT><FONT=20
      color=3D"#ff0000"><B>0&nbsp;&nbsp;</B></FONT></TT></TD>
    <TD align=3D"RIGHT" nowrap=3D""><TT><FONT=20
      color=3D"#ff0000"><B>41&nbsp;&nbsp;</B></FONT></TT></TD>
    <TD align=3D"RIGHT" nowrap=3D""><TT><FONT=20
      color=3D"#ff0000"><B>0.057&nbsp;</B></FONT></TT></TD>
    <TD align=3D"RIGHT"><TT><FONT=20
      color=3D"#ff0000"><B>1&nbsp;&nbsp;</B></FONT></TT></TD>
    <TD align=3D"RIGHT"><TT><FONT=20
      color=3D"#ff0000"><B>&nbsp;&nbsp;&nbsp;&nbsp;</B></FONT></TT></TD>
    <TD nowrap=3D""><TT><FONT=20
      color=3D"#ff0000"><B>&nbsp;SGFDGPWTFSPTT<U>M</U>TNDFFK + Oxidation =

      (M)</B></FONT></TT></TR>
  <TR>
    <TD align=3D"RIGHT"><INPUT name=3D"QUE" type=3D"checkbox" =
checked=3D"" value=3D"855.513348 from(428.763950,2+) =
intensity(2610048.5000) =
title(File%3a%20%22D%3a%5cLC%2dMS%20Data%5cRaw%20file%5c180509%5c180509_%=
28051%29_IN22%2eraw%22%3b%20SpectrumID%3a%20%22513%22%3b%20scans%3a%20%22=
995%22) rtinseconds(871) scans(995) index(512) query(131)"></TD>
    <TD align=3D"RIGHT"><TT><A onmouseover=3D"activateEl('Q131', event)" =

      onmouseout=3D"clearEl()" =
href=3D"http://admin-pc/mascot/cgi/peptide_view.pl?file=3D..%2Fdata%2F201=
80515%2FF003035.dat&amp;query=3D131&amp;hit=3D1&amp;index=3D&amp;px=3D1&a=
mp;section=3D5&amp;ave_thresh=3D44&amp;_ignoreionsscorebelow=3D-1&amp;rep=
ort=3D0&amp;_sigthreshold=3D0.05&amp;_msresflags=3D1025&amp;_msresflags2=3D=
258&amp;percolate=3D-1&amp;percolate_rt=3D0&amp;_minpeplen=3D7&amp;sessio=
nID=3Dall_secdisabledsession"=20
      target=3D"_blank">131</A>&nbsp;&nbsp;</TT></TD>
    <TD align=3D"RIGHT"><TT><FONT color=3D"#ff0000"><B>  =20
      428.7640&nbsp;&nbsp;</B></FONT></TT></TD>
    <TD align=3D"RIGHT"><TT><FONT color=3D"#ff0000"><B>  =20
      855.5133&nbsp;&nbsp;</B></FONT></TT></TD>
    <TD align=3D"RIGHT"><TT><FONT color=3D"#ff0000"><B>  =20
      855.5178&nbsp;&nbsp;</B></FONT></TT></TD>
    <TD align=3D"RIGHT" nowrap=3D""><TT><FONT color=3D"#ff0000"><B>   =20
      -5.19&nbsp;</B></FONT></TT></TD>
    <TD align=3D"RIGHT"><TT><FONT=20
      color=3D"#ff0000"><B>0&nbsp;&nbsp;</B></FONT></TT></TD>
    <TD align=3D"RIGHT" nowrap=3D""><TT><FONT=20
      color=3D"#ff0000"><B>41&nbsp;&nbsp;</B></FONT></TT></TD>
    <TD align=3D"RIGHT" nowrap=3D""><TT><FONT=20
      color=3D"#ff0000"><B>0.12&nbsp;</B></FONT></TT></TD>
    <TD align=3D"RIGHT"><TT><FONT=20
      color=3D"#ff0000"><B>1&nbsp;&nbsp;</B></FONT></TT></TD>
    <TD align=3D"RIGHT"><TT><FONT=20
      color=3D"#ff0000"><B>&nbsp;&nbsp;&nbsp;&nbsp;</B></FONT></TT></TD>
    <TD nowrap=3D""><TT><FONT =
color=3D"#ff0000"><B>&nbsp;LGTLSLPR</B></FONT></TT></TR>
  <TR>
    <TD align=3D"RIGHT"><INPUT name=3D"QUE" type=3D"checkbox" =
checked=3D"" value=3D"1607.755588 from(804.885070,2+) =
intensity(431755.7188) =
title(File%3a%20%22D%3a%5cLC%2dMS%20Data%5cRaw%20file%5c180509%5c180509_%=
28051%29_IN22%2eraw%22%3b%20SpectrumID%3a%20%22141%22%3b%20scans%3a%20%22=
561%22) rtinseconds(534) scans(561) index(140) query(861)"></TD>
    <TD align=3D"RIGHT"><TT><A onmouseover=3D"activateEl('Q861', event)" =

      onmouseout=3D"clearEl()" =
href=3D"http://admin-pc/mascot/cgi/peptide_view.pl?file=3D..%2Fdata%2F201=
80515%2FF003035.dat&amp;query=3D861&amp;hit=3D1&amp;index=3D&amp;px=3D1&a=
mp;section=3D5&amp;ave_thresh=3D44&amp;_ignoreionsscorebelow=3D-1&amp;rep=
ort=3D0&amp;_sigthreshold=3D0.05&amp;_msresflags=3D1025&amp;_msresflags2=3D=
258&amp;percolate=3D-1&amp;percolate_rt=3D0&amp;_minpeplen=3D7&amp;sessio=
nID=3Dall_secdisabledsession"=20
      target=3D"_blank">861</A>&nbsp;&nbsp;</TT></TD>
    <TD align=3D"RIGHT"><TT><FONT color=3D"#ff0000"><B>  =20
      804.8851&nbsp;&nbsp;</B></FONT></TT></TD>
    <TD align=3D"RIGHT"><TT><FONT color=3D"#ff0000"><B> =20
      1607.7556&nbsp;&nbsp;</B></FONT></TT></TD>
    <TD align=3D"RIGHT"><TT><FONT color=3D"#ff0000"><B> =20
      1607.7580&nbsp;&nbsp;</B></FONT></TT></TD>
    <TD align=3D"RIGHT" nowrap=3D""><TT><FONT color=3D"#ff0000"><B>   =20
      -1.49&nbsp;</B></FONT></TT></TD>
    <TD align=3D"RIGHT"><TT><FONT=20
      color=3D"#ff0000"><B>1&nbsp;&nbsp;</B></FONT></TT></TD>
    <TD align=3D"RIGHT" nowrap=3D""><TT><FONT=20
      color=3D"#ff0000"><B>41&nbsp;&nbsp;</B></FONT></TT></TD>
    <TD align=3D"RIGHT" nowrap=3D""><TT><FONT=20
      color=3D"#ff0000"><B>0.18&nbsp;</B></FONT></TT></TD>
    <TD align=3D"RIGHT"><TT><FONT=20
      color=3D"#ff0000"><B>1&nbsp;&nbsp;</B></FONT></TT></TD>
    <TD align=3D"RIGHT"><TT><FONT=20
      color=3D"#ff0000"><B>&nbsp;&nbsp;&nbsp;&nbsp;</B></FONT></TT></TD>
    <TD nowrap=3D""><TT><FONT=20
      color=3D"#ff0000"><B>&nbsp;LAWHSSGTYDKDTK</B></FONT></TT></TR>
  <TR>
    <TD align=3D"RIGHT"><INPUT name=3D"QUE" type=3D"checkbox" =
checked=3D"" value=3D"2139.032922 from(714.018250,3+) =
intensity(15589.1533) =
title(File%3a%20%22D%3a%5cLC%2dMS%20Data%5cRaw%20file%5c180509%5c180509_%=
28051%29_IN22%2eraw%22%3b%20SpectrumID%3a%20%22669%22%3b%20scans%3a%20%22=
1177%22) rtinseconds(1013) scans(1177) index(668) query(1277)"></TD>
    <TD align=3D"RIGHT"><TT><A onmouseover=3D"activateEl('Q1277', =
event)"=20
      onmouseout=3D"clearEl()" =
href=3D"http://admin-pc/mascot/cgi/peptide_view.pl?file=3D..%2Fdata%2F201=
80515%2FF003035.dat&amp;query=3D1277&amp;hit=3D1&amp;index=3D&amp;px=3D1&=
amp;section=3D5&amp;ave_thresh=3D44&amp;_ignoreionsscorebelow=3D-1&amp;re=
port=3D0&amp;_sigthreshold=3D0.05&amp;_msresflags=3D1025&amp;_msresflags2=
=3D258&amp;percolate=3D-1&amp;percolate_rt=3D0&amp;_minpeplen=3D7&amp;ses=
sionID=3Dall_secdisabledsession"=20
      target=3D"_blank">1277</A>&nbsp;&nbsp;</TT></TD>
    <TD align=3D"RIGHT"><TT><FONT color=3D"#ff0000"><B>  =20
      714.0182&nbsp;&nbsp;</B></FONT></TT></TD>
    <TD align=3D"RIGHT"><TT><FONT color=3D"#ff0000"><B> =20
      2139.0329&nbsp;&nbsp;</B></FONT></TT></TD>
    <TD align=3D"RIGHT"><TT><FONT color=3D"#ff0000"><B> =20
      2139.0372&nbsp;&nbsp;</B></FONT></TT></TD>
    <TD align=3D"RIGHT" nowrap=3D""><TT><FONT color=3D"#ff0000"><B>   =20
      -1.99&nbsp;</B></FONT></TT></TD>
    <TD align=3D"RIGHT"><TT><FONT=20
      color=3D"#ff0000"><B>1&nbsp;&nbsp;</B></FONT></TT></TD>
    <TD align=3D"RIGHT" nowrap=3D""><TT><FONT=20
      color=3D"#ff0000"><B>40&nbsp;&nbsp;</B></FONT></TT></TD>
    <TD align=3D"RIGHT" nowrap=3D""><TT><FONT=20
      color=3D"#ff0000"><B>0.18&nbsp;</B></FONT></TT></TD>
    <TD align=3D"RIGHT"><TT><FONT=20
      color=3D"#ff0000"><B>1&nbsp;&nbsp;</B></FONT></TT></TD>
    <TD align=3D"RIGHT"><TT><FONT=20
      color=3D"#ff0000"><B>&nbsp;&nbsp;&nbsp;&nbsp;</B></FONT></TT></TD>
    <TD nowrap=3D""><TT><FONT=20
      =
color=3D"#ff0000"><B>&nbsp;IGFTPGEPYDIGKSESESVK</B></FONT></TT></TR>
  <TR>
    <TD align=3D"RIGHT"><INPUT name=3D"QUE" type=3D"checkbox" =
checked=3D"" value=3D"2210.095782 from(737.705870,3+) =
intensity(50945.4414) =
title(File%3a%20%22D%3a%5cLC%2dMS%20Data%5cRaw%20file%5c180509%5c180509_%=
28051%29_IN22%2eraw%22%3b%20SpectrumID%3a%20%22852%22%3b%20scans%3a%20%22=
1390%22) rtinseconds(1181) scans(1390) index(851) query(1319)"></TD>
    <TD align=3D"RIGHT"><TT><A onmouseover=3D"activateEl('Q1319', =
event)"=20
      onmouseout=3D"clearEl()" =
href=3D"http://admin-pc/mascot/cgi/peptide_view.pl?file=3D..%2Fdata%2F201=
80515%2FF003035.dat&amp;query=3D1319&amp;hit=3D1&amp;index=3D&amp;px=3D1&=
amp;section=3D5&amp;ave_thresh=3D44&amp;_ignoreionsscorebelow=3D-1&amp;re=
port=3D0&amp;_sigthreshold=3D0.05&amp;_msresflags=3D1025&amp;_msresflags2=
=3D258&amp;percolate=3D-1&amp;percolate_rt=3D0&amp;_minpeplen=3D7&amp;ses=
sionID=3Dall_secdisabledsession"=20
      target=3D"_blank">1319</A>&nbsp;&nbsp;</TT></TD>
    <TD align=3D"RIGHT"><TT><FONT color=3D"#ff0000"><B>  =20
      737.7059&nbsp;&nbsp;</B></FONT></TT></TD>
    <TD align=3D"RIGHT"><TT><FONT color=3D"#ff0000"><B> =20
      2210.0958&nbsp;&nbsp;</B></FONT></TT></TD>
    <TD align=3D"RIGHT"><TT><FONT color=3D"#ff0000"><B> =20
      2210.0745&nbsp;&nbsp;</B></FONT></TT></TD>
    <TD align=3D"RIGHT" nowrap=3D""><TT><FONT color=3D"#ff0000"><B>    =20
      9.62&nbsp;</B></FONT></TT></TD>
    <TD align=3D"RIGHT"><TT><FONT=20
      color=3D"#ff0000"><B>0&nbsp;&nbsp;</B></FONT></TT></TD>
    <TD align=3D"RIGHT" nowrap=3D""><TT><FONT=20
      color=3D"#ff0000"><B>40&nbsp;&nbsp;</B></FONT></TT></TD>
    <TD align=3D"RIGHT" nowrap=3D""><TT><FONT=20
      color=3D"#ff0000"><B>0.18&nbsp;</B></FONT></TT></TD>
    <TD align=3D"RIGHT"><TT><FONT=20
      color=3D"#ff0000"><B>1&nbsp;&nbsp;</B></FONT></TT></TD>
    <TD align=3D"RIGHT"><TT><FONT=20
      color=3D"#ff0000"><B>&nbsp;&nbsp;&nbsp;&nbsp;</B></FONT></TT></TD>
    <TD nowrap=3D""><TT><FONT=20
      color=3D"#ff0000"><B>&nbsp;GSSV<U>M</U>VTGASGAVGLCMVQIAAK + =
Oxidation=20
      (M)</B></FONT></TT></TR>
  <TR>
    <TD align=3D"RIGHT"><INPUT name=3D"QUE" type=3D"checkbox" =
checked=3D"" value=3D"841.500408 from(421.757480,2+) =
intensity(2860.6724) =
title(File%3a%20%22D%3a%5cLC%2dMS%20Data%5cRaw%20file%5c180509%5c180509_%=
28051%29_IN22%2eraw%22%3b%20SpectrumID%3a%20%221444%22%3b%20scans%3a%20%2=
22275%22) rtinseconds(1881) scans(2275) index(1442) query(113)"></TD>
    <TD align=3D"RIGHT"><TT><A onmouseover=3D"activateEl('Q113', event)" =

      onmouseout=3D"clearEl()" =
href=3D"http://admin-pc/mascot/cgi/peptide_view.pl?file=3D..%2Fdata%2F201=
80515%2FF003035.dat&amp;query=3D113&amp;hit=3D1&amp;index=3D&amp;px=3D1&a=
mp;section=3D5&amp;ave_thresh=3D44&amp;_ignoreionsscorebelow=3D-1&amp;rep=
ort=3D0&amp;_sigthreshold=3D0.05&amp;_msresflags=3D1025&amp;_msresflags2=3D=
258&amp;percolate=3D-1&amp;percolate_rt=3D0&amp;_minpeplen=3D7&amp;sessio=
nID=3Dall_secdisabledsession"=20
      target=3D"_blank">113</A>&nbsp;&nbsp;</TT></TD>
    <TD align=3D"RIGHT"><TT><FONT color=3D"#ff0000"><B>  =20
      421.7575&nbsp;&nbsp;</B></FONT></TT></TD>
    <TD align=3D"RIGHT"><TT><FONT color=3D"#ff0000"><B>  =20
      841.5004&nbsp;&nbsp;</B></FONT></TT></TD>
    <TD align=3D"RIGHT"><TT><FONT color=3D"#ff0000"><B>  =20
      841.5022&nbsp;&nbsp;</B></FONT></TT></TD>
    <TD align=3D"RIGHT" nowrap=3D""><TT><FONT color=3D"#ff0000"><B>   =20
      -2.07&nbsp;</B></FONT></TT></TD>
    <TD align=3D"RIGHT"><TT><FONT=20
      color=3D"#ff0000"><B>0&nbsp;&nbsp;</B></FONT></TT></TD>
    <TD align=3D"RIGHT" nowrap=3D""><TT><FONT=20
      color=3D"#ff0000"><B>40&nbsp;&nbsp;</B></FONT></TT></TD>
    <TD align=3D"RIGHT" nowrap=3D""><TT><FONT=20
      color=3D"#ff0000"><B>0.16&nbsp;</B></FONT></TT></TD>
    <TD align=3D"RIGHT"><TT><FONT=20
      color=3D"#ff0000"><B>1&nbsp;&nbsp;</B></FONT></TT></TD>
    <TD align=3D"RIGHT"><TT><FONT=20
      color=3D"#ff0000"><B>&nbsp;&nbsp;&nbsp;&nbsp;</B></FONT></TT></TD>
    <TD nowrap=3D""><TT><FONT =
color=3D"#ff0000"><B>&nbsp;GITLSVPR</B></FONT></TT></TR>
  <TR>
    <TD align=3D"RIGHT"><INPUT name=3D"QUE" type=3D"checkbox" =
checked=3D"" value=3D"841.499848 from(421.757200,2+) =
intensity(7975.9341) =
title(File%3a%20%22D%3a%5cLC%2dMS%20Data%5cRaw%20file%5c180509%5c180509_%=
28051%29_IN22%2eraw%22%3b%20SpectrumID%3a%20%221435%22%3b%20scans%3a%20%2=
22220%22) rtinseconds(1828) scans(2220) index(1433) query(110)"></TD>
    <TD align=3D"RIGHT"><TT><A onmouseover=3D"activateEl('Q110', event)" =

      onmouseout=3D"clearEl()" =
href=3D"http://admin-pc/mascot/cgi/peptide_view.pl?file=3D..%2Fdata%2F201=
80515%2FF003035.dat&amp;query=3D110&amp;hit=3D1&amp;index=3D&amp;px=3D1&a=
mp;section=3D5&amp;ave_thresh=3D44&amp;_ignoreionsscorebelow=3D-1&amp;rep=
ort=3D0&amp;_sigthreshold=3D0.05&amp;_msresflags=3D1025&amp;_msresflags2=3D=
258&amp;percolate=3D-1&amp;percolate_rt=3D0&amp;_minpeplen=3D7&amp;sessio=
nID=3Dall_secdisabledsession"=20
      target=3D"_blank">110</A>&nbsp;&nbsp;</TT></TD>
    <TD align=3D"RIGHT"><TT><FONT color=3D"#ff0000"><B>  =20
      421.7572&nbsp;&nbsp;</B></FONT></TT></TD>
    <TD align=3D"RIGHT"><TT><FONT color=3D"#ff0000"><B>  =20
      841.4998&nbsp;&nbsp;</B></FONT></TT></TD>
    <TD align=3D"RIGHT"><TT><FONT color=3D"#ff0000"><B>  =20
      841.5022&nbsp;&nbsp;</B></FONT></TT></TD>
    <TD align=3D"RIGHT" nowrap=3D""><TT><FONT color=3D"#ff0000"><B>   =20
      -2.76&nbsp;</B></FONT></TT></TD>
    <TD align=3D"RIGHT"><TT><FONT=20
      color=3D"#ff0000"><B>0&nbsp;&nbsp;</B></FONT></TT></TD>
    <TD align=3D"RIGHT" nowrap=3D""><TT><FONT=20
      color=3D"#ff0000"><B>39&nbsp;&nbsp;</B></FONT></TT></TD>
    <TD align=3D"RIGHT" nowrap=3D""><TT><FONT=20
      color=3D"#ff0000"><B>0.17&nbsp;</B></FONT></TT></TD>
    <TD align=3D"RIGHT"><TT><FONT=20
      color=3D"#ff0000"><B>1&nbsp;&nbsp;</B></FONT></TT></TD>
    <TD align=3D"RIGHT"><TT><FONT=20
      color=3D"#ff0000"><B>&nbsp;&nbsp;&nbsp;&nbsp;</B></FONT></TT></TD>
    <TD nowrap=3D""><TT><FONT =
color=3D"#ff0000"><B>&nbsp;VATTVVPR</B></FONT></TT></TR>
  <TR>
    <TD align=3D"RIGHT"><INPUT name=3D"QUE" type=3D"checkbox" =
checked=3D"" value=3D"1237.630948 from(619.822750,2+) =
intensity(62104.7148) =
title(File%3a%20%22D%3a%5cLC%2dMS%20Data%5cRaw%20file%5c180509%5c180509_%=
28051%29_IN22%2eraw%22%3b%20SpectrumID%3a%20%22332%22%3b%20scans%3a%20%22=
783%22) rtinseconds(706) scans(783) index(331) query(546)"></TD>
    <TD align=3D"RIGHT"><TT><A onmouseover=3D"activateEl('Q546', event)" =

      onmouseout=3D"clearEl()" =
href=3D"http://admin-pc/mascot/cgi/peptide_view.pl?file=3D..%2Fdata%2F201=
80515%2FF003035.dat&amp;query=3D546&amp;hit=3D1&amp;index=3D&amp;px=3D1&a=
mp;section=3D5&amp;ave_thresh=3D44&amp;_ignoreionsscorebelow=3D-1&amp;rep=
ort=3D0&amp;_sigthreshold=3D0.05&amp;_msresflags=3D1025&amp;_msresflags2=3D=
258&amp;percolate=3D-1&amp;percolate_rt=3D0&amp;_minpeplen=3D7&amp;sessio=
nID=3Dall_secdisabledsession"=20
      target=3D"_blank">546</A>&nbsp;&nbsp;</TT></TD>
    <TD align=3D"RIGHT"><TT><FONT color=3D"#ff0000"><B>  =20
      619.8228&nbsp;&nbsp;</B></FONT></TT></TD>
    <TD align=3D"RIGHT"><TT><FONT color=3D"#ff0000"><B> =20
      1237.6309&nbsp;&nbsp;</B></FONT></TT></TD>
    <TD align=3D"RIGHT"><TT><FONT color=3D"#ff0000"><B> =20
      1237.6343&nbsp;&nbsp;</B></FONT></TT></TD>
    <TD align=3D"RIGHT" nowrap=3D""><TT><FONT color=3D"#ff0000"><B>   =20
      -2.69&nbsp;</B></FONT></TT></TD>
    <TD align=3D"RIGHT"><TT><FONT=20
      color=3D"#ff0000"><B>0&nbsp;&nbsp;</B></FONT></TT></TD>
    <TD align=3D"RIGHT" nowrap=3D""><TT><FONT=20
      color=3D"#ff0000"><B>39&nbsp;&nbsp;</B></FONT></TT></TD>
    <TD align=3D"RIGHT" nowrap=3D""><TT><FONT=20
      color=3D"#ff0000"><B>0.31&nbsp;</B></FONT></TT></TD>
    <TD align=3D"RIGHT"><TT><FONT=20
      color=3D"#ff0000"><B>1&nbsp;&nbsp;</B></FONT></TT></TD>
    <TD align=3D"RIGHT"><TT><FONT=20
      color=3D"#ff0000"><B>&nbsp;&nbsp;&nbsp;&nbsp;</B></FONT></TT></TD>
    <TD nowrap=3D""><TT><FONT=20
      color=3D"#ff0000"><B>&nbsp;FSTPPPEAPAPK</B></FONT></TT></TR>
  <TR>
    <TD align=3D"RIGHT"><INPUT name=3D"QUE" type=3D"checkbox" =
checked=3D"" value=3D"1607.753148 from(804.883850,2+) =
intensity(35369.1914) =
title(File%3a%20%22D%3a%5cLC%2dMS%20Data%5cRaw%20file%5c180509%5c180509_%=
28051%29_IN22%2eraw%22%3b%20SpectrumID%3a%20%22397%22%3b%20scans%3a%20%22=
859%22) rtinseconds(766) scans(859) index(396) query(852)"></TD>
    <TD align=3D"RIGHT"><TT><A onmouseover=3D"activateEl('Q852', event)" =

      onmouseout=3D"clearEl()" =
href=3D"http://admin-pc/mascot/cgi/peptide_view.pl?file=3D..%2Fdata%2F201=
80515%2FF003035.dat&amp;query=3D852&amp;hit=3D1&amp;index=3D&amp;px=3D1&a=
mp;section=3D5&amp;ave_thresh=3D44&amp;_ignoreionsscorebelow=3D-1&amp;rep=
ort=3D0&amp;_sigthreshold=3D0.05&amp;_msresflags=3D1025&amp;_msresflags2=3D=
258&amp;percolate=3D-1&amp;percolate_rt=3D0&amp;_minpeplen=3D7&amp;sessio=
nID=3Dall_secdisabledsession"=20
      target=3D"_blank">852</A>&nbsp;&nbsp;</TT></TD>
    <TD align=3D"RIGHT"><TT><FONT color=3D"#ff0000"><B>  =20
      804.8839&nbsp;&nbsp;</B></FONT></TT></TD>
    <TD align=3D"RIGHT"><TT><FONT color=3D"#ff0000"><B> =20
      1607.7531&nbsp;&nbsp;</B></FONT></TT></TD>
    <TD align=3D"RIGHT"><TT><FONT color=3D"#ff0000"><B> =20
      1607.7580&nbsp;&nbsp;</B></FONT></TT></TD>
    <TD align=3D"RIGHT" nowrap=3D""><TT><FONT color=3D"#ff0000"><B>   =20
      -3.01&nbsp;</B></FONT></TT></TD>
    <TD align=3D"RIGHT"><TT><FONT=20
      color=3D"#ff0000"><B>1&nbsp;&nbsp;</B></FONT></TT></TD>
    <TD align=3D"RIGHT" nowrap=3D""><TT><FONT=20
      color=3D"#ff0000"><B>38&nbsp;&nbsp;</B></FONT></TT></TD>
    <TD align=3D"RIGHT" nowrap=3D""><TT><FONT=20
      color=3D"#ff0000"><B>0.39&nbsp;</B></FONT></TT></TD>
    <TD align=3D"RIGHT"><TT><FONT=20
      color=3D"#ff0000"><B>1&nbsp;&nbsp;</B></FONT></TT></TD>
    <TD align=3D"RIGHT"><TT><FONT=20
      color=3D"#ff0000"><B>&nbsp;&nbsp;&nbsp;&nbsp;</B></FONT></TT></TD>
    <TD nowrap=3D""><TT><FONT=20
      color=3D"#ff0000"><B>&nbsp;LAWHSSGTYDKDTK</B></FONT></TT></TR>
  <TR>
    <TD align=3D"RIGHT"><INPUT name=3D"QUE" type=3D"checkbox" =
checked=3D"" value=3D"2161.098582 from(721.373470,3+) =
intensity(300597.3125) =
title(File%3a%20%22D%3a%5cLC%2dMS%20Data%5cRaw%20file%5c180509%5c180509_%=
28051%29_IN22%2eraw%22%3b%20SpectrumID%3a%20%22889%22%3b%20scans%3a%20%22=
1434%22) rtinseconds(1214) scans(1434) index(888) query(1288)"></TD>
    <TD align=3D"RIGHT"><TT><A onmouseover=3D"activateEl('Q1288', =
event)"=20
      onmouseout=3D"clearEl()" =
href=3D"http://admin-pc/mascot/cgi/peptide_view.pl?file=3D..%2Fdata%2F201=
80515%2FF003035.dat&amp;query=3D1288&amp;hit=3D1&amp;index=3D&amp;px=3D1&=
amp;section=3D5&amp;ave_thresh=3D44&amp;_ignoreionsscorebelow=3D-1&amp;re=
port=3D0&amp;_sigthreshold=3D0.05&amp;_msresflags=3D1025&amp;_msresflags2=
=3D258&amp;percolate=3D-1&amp;percolate_rt=3D0&amp;_minpeplen=3D7&amp;ses=
sionID=3Dall_secdisabledsession"=20
      target=3D"_blank">1288</A>&nbsp;&nbsp;</TT></TD>
    <TD align=3D"RIGHT"><TT><FONT color=3D"#ff0000"><B>  =20
      721.3735&nbsp;&nbsp;</B></FONT></TT></TD>
    <TD align=3D"RIGHT"><TT><FONT color=3D"#ff0000"><B> =20
      2161.0986&nbsp;&nbsp;</B></FONT></TT></TD>
    <TD align=3D"RIGHT"><TT><FONT color=3D"#ff0000"><B> =20
      2161.1051&nbsp;&nbsp;</B></FONT></TT></TD>
    <TD align=3D"RIGHT" nowrap=3D""><TT><FONT color=3D"#ff0000"><B>   =20
      -3.00&nbsp;</B></FONT></TT></TD>
    <TD align=3D"RIGHT"><TT><FONT=20
      color=3D"#ff0000"><B>1&nbsp;&nbsp;</B></FONT></TT></TD>
    <TD align=3D"RIGHT" nowrap=3D""><TT><FONT=20
      color=3D"#ff0000"><B>38&nbsp;&nbsp;</B></FONT></TT></TD>
    <TD align=3D"RIGHT" nowrap=3D""><TT><FONT=20
      color=3D"#ff0000"><B>0.29&nbsp;</B></FONT></TT></TD>
    <TD align=3D"RIGHT"><TT><FONT=20
      color=3D"#ff0000"><B>1&nbsp;&nbsp;</B></FONT></TT></TD>
    <TD align=3D"RIGHT"><TT><FONT=20
      color=3D"#ff0000"><B>&nbsp;&nbsp;&nbsp;&nbsp;</B></FONT></TT></TD>
    <TD nowrap=3D""><TT><FONT=20
      color=3D"#ff0000"><B>&nbsp;SL<U>M</U><U>M</U>LPTDYVLVTDKIYK + 2 =
Oxidation=20
      (M)</B></FONT></TT></TR>
  <TR>
    <TD align=3D"RIGHT"><INPUT name=3D"QUE" type=3D"checkbox" =
checked=3D"" value=3D"1227.716048 from(614.865300,2+) =
intensity(73470.6328) =
title(File%3a%20%22D%3a%5cLC%2dMS%20Data%5cRaw%20file%5c180509%5c180509_%=
28051%29_IN22%2eraw%22%3b%20SpectrumID%3a%20%22678%22%3b%20scans%3a%20%22=
1187%22) rtinseconds(1021) scans(1187) index(677) query(539)"></TD>
    <TD align=3D"RIGHT"><TT><A onmouseover=3D"activateEl('Q539', event)" =

      onmouseout=3D"clearEl()" =
href=3D"http://admin-pc/mascot/cgi/peptide_view.pl?file=3D..%2Fdata%2F201=
80515%2FF003035.dat&amp;query=3D539&amp;hit=3D1&amp;index=3D&amp;px=3D1&a=
mp;section=3D5&amp;ave_thresh=3D44&amp;_ignoreionsscorebelow=3D-1&amp;rep=
ort=3D0&amp;_sigthreshold=3D0.05&amp;_msresflags=3D1025&amp;_msresflags2=3D=
258&amp;percolate=3D-1&amp;percolate_rt=3D0&amp;_minpeplen=3D7&amp;sessio=
nID=3Dall_secdisabledsession"=20
      target=3D"_blank">539</A>&nbsp;&nbsp;</TT></TD>
    <TD align=3D"RIGHT"><TT><FONT color=3D"#ff0000"><B>  =20
      614.8653&nbsp;&nbsp;</B></FONT></TT></TD>
    <TD align=3D"RIGHT"><TT><FONT color=3D"#ff0000"><B> =20
      1227.7160&nbsp;&nbsp;</B></FONT></TT></TD>
    <TD align=3D"RIGHT"><TT><FONT color=3D"#ff0000"><B> =20
      1227.7186&nbsp;&nbsp;</B></FONT></TT></TD>
    <TD align=3D"RIGHT" nowrap=3D""><TT><FONT color=3D"#ff0000"><B>   =20
      -2.11&nbsp;</B></FONT></TT></TD>
    <TD align=3D"RIGHT"><TT><FONT=20
      color=3D"#ff0000"><B>1&nbsp;&nbsp;</B></FONT></TT></TD>
    <TD align=3D"RIGHT" nowrap=3D""><TT><FONT=20
      color=3D"#ff0000"><B>37&nbsp;&nbsp;</B></FONT></TT></TD>
    <TD align=3D"RIGHT" nowrap=3D""><TT><FONT=20
      color=3D"#ff0000"><B>0.19&nbsp;</B></FONT></TT></TD>
    <TD align=3D"RIGHT"><TT><FONT=20
      color=3D"#ff0000"><B>1&nbsp;&nbsp;</B></FONT></TT></TD>
    <TD align=3D"RIGHT"><TT><FONT=20
      color=3D"#ff0000"><B>&nbsp;&nbsp;&nbsp;&nbsp;</B></FONT></TT></TD>
    <TD nowrap=3D""><TT><FONT=20
      color=3D"#ff0000"><B>&nbsp;LSVEEIAALRK</B></FONT></TT></TR>
  <TR>
    <TD align=3D"RIGHT"><INPUT name=3D"QUE" type=3D"checkbox" =
checked=3D"" value=3D"841.499248 from(421.756900,2+) =
intensity(33260488.0000) =
title(File%3a%20%22D%3a%5cLC%2dMS%20Data%5cRaw%20file%5c180509%5c180509_%=
28051%29_IN22%2eraw%22%3b%20SpectrumID%3a%20%22519%22%3b%20scans%3a%20%22=
1002%22) rtinseconds(877) scans(1002) index(518) query(104)"></TD>
    <TD align=3D"RIGHT"><TT><A onmouseover=3D"activateEl('Q104', event)" =

      onmouseout=3D"clearEl()" =
href=3D"http://admin-pc/mascot/cgi/peptide_view.pl?file=3D..%2Fdata%2F201=
80515%2FF003035.dat&amp;query=3D104&amp;hit=3D1&amp;index=3D&amp;px=3D1&a=
mp;section=3D5&amp;ave_thresh=3D44&amp;_ignoreionsscorebelow=3D-1&amp;rep=
ort=3D0&amp;_sigthreshold=3D0.05&amp;_msresflags=3D1025&amp;_msresflags2=3D=
258&amp;percolate=3D-1&amp;percolate_rt=3D0&amp;_minpeplen=3D7&amp;sessio=
nID=3Dall_secdisabledsession"=20
      target=3D"_blank">104</A>&nbsp;&nbsp;</TT></TD>
    <TD align=3D"RIGHT"><TT><FONT color=3D"#ff0000"><B>  =20
      421.7569&nbsp;&nbsp;</B></FONT></TT></TD>
    <TD align=3D"RIGHT"><TT><FONT color=3D"#ff0000"><B>  =20
      841.4992&nbsp;&nbsp;</B></FONT></TT></TD>
    <TD align=3D"RIGHT"><TT><FONT color=3D"#ff0000"><B>  =20
      841.5022&nbsp;&nbsp;</B></FONT></TT></TD>
    <TD align=3D"RIGHT" nowrap=3D""><TT><FONT color=3D"#ff0000"><B>   =20
      -3.45&nbsp;</B></FONT></TT></TD>
    <TD align=3D"RIGHT"><TT><FONT=20
      color=3D"#ff0000"><B>0&nbsp;&nbsp;</B></FONT></TT></TD>
    <TD align=3D"RIGHT" nowrap=3D""><TT><FONT=20
      color=3D"#ff0000"><B>37&nbsp;&nbsp;</B></FONT></TT></TD>
    <TD align=3D"RIGHT" nowrap=3D""><TT><FONT=20
      color=3D"#ff0000"><B>0.41&nbsp;</B></FONT></TT></TD>
    <TD align=3D"RIGHT"><TT><FONT=20
      color=3D"#ff0000"><B>1&nbsp;&nbsp;</B></FONT></TT></TD>
    <TD align=3D"RIGHT"><TT><FONT=20
      color=3D"#ff0000"><B>&nbsp;&nbsp;&nbsp;&nbsp;</B></FONT></TT></TD>
    <TD nowrap=3D""><TT><FONT =
color=3D"#ff0000"><B>&nbsp;VATVPSLR</B></FONT></TT></TR>
  <TR>
    <TD align=3D"RIGHT"><INPUT name=3D"QUE" type=3D"checkbox" =
checked=3D"" value=3D"882.479048 from(442.246800,2+) =
intensity(105246.7031) =
title(File%3a%20%22D%3a%5cLC%2dMS%20Data%5cRaw%20file%5c180509%5c180509_%=
28051%29_IN22%2eraw%22%3b%20SpectrumID%3a%20%22182%22%3b%20scans%3a%20%22=
608%22) rtinseconds(571) scans(608) index(181) query(167)"></TD>
    <TD align=3D"RIGHT"><TT><A onmouseover=3D"activateEl('Q167', event)" =

      onmouseout=3D"clearEl()" =
href=3D"http://admin-pc/mascot/cgi/peptide_view.pl?file=3D..%2Fdata%2F201=
80515%2FF003035.dat&amp;query=3D167&amp;hit=3D1&amp;index=3D&amp;px=3D1&a=
mp;section=3D5&amp;ave_thresh=3D44&amp;_ignoreionsscorebelow=3D-1&amp;rep=
ort=3D0&amp;_sigthreshold=3D0.05&amp;_msresflags=3D1025&amp;_msresflags2=3D=
258&amp;percolate=3D-1&amp;percolate_rt=3D0&amp;_minpeplen=3D7&amp;sessio=
nID=3Dall_secdisabledsession"=20
      target=3D"_blank">167</A>&nbsp;&nbsp;</TT></TD>
    <TD align=3D"RIGHT"><TT><FONT color=3D"#ff0000"><B>  =20
      442.2468&nbsp;&nbsp;</B></FONT></TT></TD>
    <TD align=3D"RIGHT"><TT><FONT color=3D"#ff0000"><B>  =20
      882.4790&nbsp;&nbsp;</B></FONT></TT></TD>
    <TD align=3D"RIGHT"><TT><FONT color=3D"#ff0000"><B>  =20
      882.4784&nbsp;&nbsp;</B></FONT></TT></TD>
    <TD align=3D"RIGHT" nowrap=3D""><TT><FONT color=3D"#ff0000"><B>    =20
      0.72&nbsp;</B></FONT></TT></TD>
    <TD align=3D"RIGHT"><TT><FONT=20
      color=3D"#ff0000"><B>1&nbsp;&nbsp;</B></FONT></TT></TD>
    <TD align=3D"RIGHT" nowrap=3D""><TT><FONT=20
      color=3D"#ff0000"><B>36&nbsp;&nbsp;</B></FONT></TT></TD>
    <TD align=3D"RIGHT" nowrap=3D""><TT><FONT=20
      color=3D"#ff0000"><B>0.2&nbsp;</B></FONT></TT></TD>
    <TD align=3D"RIGHT"><TT><FONT=20
      color=3D"#ff0000"><B>1&nbsp;&nbsp;</B></FONT></TT></TD>
    <TD align=3D"RIGHT"><TT><FONT=20
      color=3D"#ff0000"><B>&nbsp;&nbsp;&nbsp;&nbsp;</B></FONT></TT></TD>
    <TD nowrap=3D""><TT><FONT=20
  color=3D"#ff0000"><B>&nbsp;RGGGGLGGPR</B></FONT></TT></TR>
  <TR>
    <TD align=3D"RIGHT"><INPUT name=3D"QUE" type=3D"checkbox" =
checked=3D"" value=3D"1607.756448 from(804.885500,2+) =
intensity(77873.5391) =
title(File%3a%20%22D%3a%5cLC%2dMS%20Data%5cRaw%20file%5c180509%5c180509_%=
28051%29_IN22%2eraw%22%3b%20SpectrumID%3a%20%22358%22%3b%20scans%3a%20%22=
814%22) rtinseconds(730) scans(814) index(357) query(863)"></TD>
    <TD align=3D"RIGHT"><TT><A onmouseover=3D"activateEl('Q863', event)" =

      onmouseout=3D"clearEl()" =
href=3D"http://admin-pc/mascot/cgi/peptide_view.pl?file=3D..%2Fdata%2F201=
80515%2FF003035.dat&amp;query=3D863&amp;hit=3D1&amp;index=3D&amp;px=3D1&a=
mp;section=3D5&amp;ave_thresh=3D44&amp;_ignoreionsscorebelow=3D-1&amp;rep=
ort=3D0&amp;_sigthreshold=3D0.05&amp;_msresflags=3D1025&amp;_msresflags2=3D=
258&amp;percolate=3D-1&amp;percolate_rt=3D0&amp;_minpeplen=3D7&amp;sessio=
nID=3Dall_secdisabledsession"=20
      target=3D"_blank">863</A>&nbsp;&nbsp;</TT></TD>
    <TD align=3D"RIGHT"><TT><FONT color=3D"#ff0000"><B>  =20
      804.8855&nbsp;&nbsp;</B></FONT></TT></TD>
    <TD align=3D"RIGHT"><TT><FONT color=3D"#ff0000"><B> =20
      1607.7564&nbsp;&nbsp;</B></FONT></TT></TD>
    <TD align=3D"RIGHT"><TT><FONT color=3D"#ff0000"><B> =20
      1607.7580&nbsp;&nbsp;</B></FONT></TT></TD>
    <TD align=3D"RIGHT" nowrap=3D""><TT><FONT color=3D"#ff0000"><B>   =20
      -0.95&nbsp;</B></FONT></TT></TD>
    <TD align=3D"RIGHT"><TT><FONT=20
      color=3D"#ff0000"><B>1&nbsp;&nbsp;</B></FONT></TT></TD>
    <TD align=3D"RIGHT" nowrap=3D""><TT><FONT=20
      color=3D"#ff0000"><B>36&nbsp;&nbsp;</B></FONT></TT></TD>
    <TD align=3D"RIGHT" nowrap=3D""><TT><FONT=20
      color=3D"#ff0000"><B>0.54&nbsp;</B></FONT></TT></TD>
    <TD align=3D"RIGHT"><TT><FONT=20
      color=3D"#ff0000"><B>1&nbsp;&nbsp;</B></FONT></TT></TD>
    <TD align=3D"RIGHT"><TT><FONT=20
      color=3D"#ff0000"><B>&nbsp;&nbsp;&nbsp;&nbsp;</B></FONT></TT></TD>
    <TD nowrap=3D""><TT><FONT=20
      color=3D"#ff0000"><B>&nbsp;LAWHSSGTYDKDTK</B></FONT></TT></TR>
  <TR>
    <TD align=3D"RIGHT"><INPUT name=3D"QUE" type=3D"checkbox" =
checked=3D"" value=3D"855.514448 from(428.764500,2+) =
intensity(455926.5313) =
title(File%3a%20%22D%3a%5cLC%2dMS%20Data%5cRaw%20file%5c180509%5c180509_%=
28051%29_IN22%2eraw%22%3b%20SpectrumID%3a%20%22585%22%3b%20scans%3a%20%22=
1079%22) rtinseconds(936) scans(1079) index(584) query(133)"></TD>
    <TD align=3D"RIGHT"><TT><A onmouseover=3D"activateEl('Q133', event)" =

      onmouseout=3D"clearEl()" =
href=3D"http://admin-pc/mascot/cgi/peptide_view.pl?file=3D..%2Fdata%2F201=
80515%2FF003035.dat&amp;query=3D133&amp;hit=3D1&amp;index=3D&amp;px=3D1&a=
mp;section=3D5&amp;ave_thresh=3D44&amp;_ignoreionsscorebelow=3D-1&amp;rep=
ort=3D0&amp;_sigthreshold=3D0.05&amp;_msresflags=3D1025&amp;_msresflags2=3D=
258&amp;percolate=3D-1&amp;percolate_rt=3D0&amp;_minpeplen=3D7&amp;sessio=
nID=3Dall_secdisabledsession"=20
      target=3D"_blank">133</A>&nbsp;&nbsp;</TT></TD>
    <TD align=3D"RIGHT"><TT><FONT color=3D"#ff0000"><B>  =20
      428.7645&nbsp;&nbsp;</B></FONT></TT></TD>
    <TD align=3D"RIGHT"><TT><FONT color=3D"#ff0000"><B>  =20
      855.5144&nbsp;&nbsp;</B></FONT></TT></TD>
    <TD align=3D"RIGHT"><TT><FONT color=3D"#ff0000"><B>  =20
      855.5178&nbsp;&nbsp;</B></FONT></TT></TD>
    <TD align=3D"RIGHT" nowrap=3D""><TT><FONT color=3D"#ff0000"><B>   =20
      -3.89&nbsp;</B></FONT></TT></TD>
    <TD align=3D"RIGHT"><TT><FONT=20
      color=3D"#ff0000"><B>0&nbsp;&nbsp;</B></FONT></TT></TD>
    <TD align=3D"RIGHT" nowrap=3D""><TT><FONT=20
      color=3D"#ff0000"><B>36&nbsp;&nbsp;</B></FONT></TT></TD>
    <TD align=3D"RIGHT" nowrap=3D""><TT><FONT=20
      color=3D"#ff0000"><B>0.38&nbsp;</B></FONT></TT></TD>
    <TD align=3D"RIGHT"><TT><FONT=20
      color=3D"#ff0000"><B>1&nbsp;&nbsp;</B></FONT></TT></TD>
    <TD align=3D"RIGHT"><TT><FONT=20
      color=3D"#ff0000"><B>&nbsp;&nbsp;&nbsp;&nbsp;</B></FONT></TT></TD>
    <TD nowrap=3D""><TT><FONT =
color=3D"#ff0000"><B>&nbsp;LASISLPR</B></FONT></TT></TR>
  <TR>
    <TD align=3D"RIGHT"><INPUT name=3D"QUE" type=3D"checkbox" =
checked=3D"" value=3D"1302.611308 from(652.312930,2+) =
intensity(151399.7969) =
title(File%3a%20%22D%3a%5cLC%2dMS%20Data%5cRaw%20file%5c180509%5c180509_%=
28051%29_IN22%2eraw%22%3b%20SpectrumID%3a%20%22908%22%3b%20scans%3a%20%22=
1456%22) rtinseconds(1230) scans(1456) index(907) query(613)"></TD>
    <TD align=3D"RIGHT"><TT><A onmouseover=3D"activateEl('Q613', event)" =

      onmouseout=3D"clearEl()" =
href=3D"http://admin-pc/mascot/cgi/peptide_view.pl?file=3D..%2Fdata%2F201=
80515%2FF003035.dat&amp;query=3D613&amp;hit=3D1&amp;index=3D&amp;px=3D1&a=
mp;section=3D5&amp;ave_thresh=3D44&amp;_ignoreionsscorebelow=3D-1&amp;rep=
ort=3D0&amp;_sigthreshold=3D0.05&amp;_msresflags=3D1025&amp;_msresflags2=3D=
258&amp;percolate=3D-1&amp;percolate_rt=3D0&amp;_minpeplen=3D7&amp;sessio=
nID=3Dall_secdisabledsession"=20
      target=3D"_blank">613</A>&nbsp;&nbsp;</TT></TD>
    <TD align=3D"RIGHT"><TT><FONT color=3D"#ff0000"><B>  =20
      652.3129&nbsp;&nbsp;</B></FONT></TT></TD>
    <TD align=3D"RIGHT"><TT><FONT color=3D"#ff0000"><B> =20
      1302.6113&nbsp;&nbsp;</B></FONT></TT></TD>
    <TD align=3D"RIGHT"><TT><FONT color=3D"#ff0000"><B> =20
      1302.6132&nbsp;&nbsp;</B></FONT></TT></TD>
    <TD align=3D"RIGHT" nowrap=3D""><TT><FONT color=3D"#ff0000"><B>   =20
      -1.47&nbsp;</B></FONT></TT></TD>
    <TD align=3D"RIGHT"><TT><FONT=20
      color=3D"#ff0000"><B>0&nbsp;&nbsp;</B></FONT></TT></TD>
    <TD align=3D"RIGHT" nowrap=3D""><TT><FONT=20
      color=3D"#ff0000"><B>36&nbsp;&nbsp;</B></FONT></TT></TD>
    <TD align=3D"RIGHT" nowrap=3D""><TT><FONT=20
      color=3D"#ff0000"><B>0.52&nbsp;</B></FONT></TT></TD>
    <TD align=3D"RIGHT"><TT><FONT=20
      color=3D"#ff0000"><B>1&nbsp;&nbsp;</B></FONT></TT></TD>
    <TD align=3D"RIGHT"><TT><FONT=20
      color=3D"#ff0000"><B>&nbsp;&nbsp;&nbsp;&nbsp;</B></FONT></TT></TD>
    <TD nowrap=3D""><TT><FONT=20
      color=3D"#ff0000"><B>&nbsp;AYADDVDLFFK</B></FONT></TT></TR>
  <TR>
    <TD align=3D"RIGHT"><INPUT name=3D"QUE" type=3D"checkbox" =
checked=3D"" value=3D"1112.544648 from(557.279600,2+) =
intensity(42732.5586) =
title(File%3a%20%22D%3a%5cLC%2dMS%20Data%5cRaw%20file%5c180509%5c180509_%=
28051%29_IN22%2eraw%22%3b%20SpectrumID%3a%20%2254%22%3b%20scans%3a%20%224=
59%22) rtinseconds(458) scans(459) index(53) query(416)"></TD>
    <TD align=3D"RIGHT"><TT><A onmouseover=3D"activateEl('Q416', event)" =

      onmouseout=3D"clearEl()" =
href=3D"http://admin-pc/mascot/cgi/peptide_view.pl?file=3D..%2Fdata%2F201=
80515%2FF003035.dat&amp;query=3D416&amp;hit=3D1&amp;index=3D&amp;px=3D1&a=
mp;section=3D5&amp;ave_thresh=3D44&amp;_ignoreionsscorebelow=3D-1&amp;rep=
ort=3D0&amp;_sigthreshold=3D0.05&amp;_msresflags=3D1025&amp;_msresflags2=3D=
258&amp;percolate=3D-1&amp;percolate_rt=3D0&amp;_minpeplen=3D7&amp;sessio=
nID=3Dall_secdisabledsession"=20
      target=3D"_blank">416</A>&nbsp;&nbsp;</TT></TD>
    <TD align=3D"RIGHT"><TT><FONT color=3D"#ff0000"><B>  =20
      557.2796&nbsp;&nbsp;</B></FONT></TT></TD>
    <TD align=3D"RIGHT"><TT><FONT color=3D"#ff0000"><B> =20
      1112.5446&nbsp;&nbsp;</B></FONT></TT></TD>
    <TD align=3D"RIGHT"><TT><FONT color=3D"#ff0000"><B> =20
      1112.5462&nbsp;&nbsp;</B></FONT></TT></TD>
    <TD align=3D"RIGHT" nowrap=3D""><TT><FONT color=3D"#ff0000"><B>   =20
      -1.38&nbsp;</B></FONT></TT></TD>
    <TD align=3D"RIGHT"><TT><FONT=20
      color=3D"#ff0000"><B>1&nbsp;&nbsp;</B></FONT></TT></TD>
    <TD align=3D"RIGHT" nowrap=3D""><TT><FONT=20
      color=3D"#ff0000"><B>35&nbsp;&nbsp;</B></FONT></TT></TD>
    <TD align=3D"RIGHT" nowrap=3D""><TT><FONT=20
      color=3D"#ff0000"><B>0.52&nbsp;</B></FONT></TT></TD>
    <TD align=3D"RIGHT"><TT><FONT=20
      color=3D"#ff0000"><B>1&nbsp;&nbsp;</B></FONT></TT></TD>
    <TD align=3D"RIGHT"><TT><FONT=20
      color=3D"#ff0000"><B>&nbsp;&nbsp;&nbsp;&nbsp;</B></FONT></TT></TD>
    <TD nowrap=3D""><TT><FONT=20
  color=3D"#ff0000"><B>&nbsp;TSPPERSDPK</B></FONT></TT></TR>
  <TR>
    <TD align=3D"RIGHT"><INPUT name=3D"QUE" type=3D"checkbox" =
checked=3D"" value=3D"1607.753388 from(804.883970,2+) =
intensity(184442.7500) =
title(File%3a%20%22D%3a%5cLC%2dMS%20Data%5cRaw%20file%5c180509%5c180509_%=
28051%29_IN22%2eraw%22%3b%20SpectrumID%3a%20%22249%22%3b%20scans%3a%20%22=
687%22) rtinseconds(631) scans(687) index(248) query(854)"></TD>
    <TD align=3D"RIGHT"><TT><A onmouseover=3D"activateEl('Q854', event)" =

      onmouseout=3D"clearEl()" =
href=3D"http://admin-pc/mascot/cgi/peptide_view.pl?file=3D..%2Fdata%2F201=
80515%2FF003035.dat&amp;query=3D854&amp;hit=3D1&amp;index=3D&amp;px=3D1&a=
mp;section=3D5&amp;ave_thresh=3D44&amp;_ignoreionsscorebelow=3D-1&amp;rep=
ort=3D0&amp;_sigthreshold=3D0.05&amp;_msresflags=3D1025&amp;_msresflags2=3D=
258&amp;percolate=3D-1&amp;percolate_rt=3D0&amp;_minpeplen=3D7&amp;sessio=
nID=3Dall_secdisabledsession"=20
      target=3D"_blank">854</A>&nbsp;&nbsp;</TT></TD>
    <TD align=3D"RIGHT"><TT><FONT color=3D"#ff0000"><B>  =20
      804.8840&nbsp;&nbsp;</B></FONT></TT></TD>
    <TD align=3D"RIGHT"><TT><FONT color=3D"#ff0000"><B> =20
      1607.7534&nbsp;&nbsp;</B></FONT></TT></TD>
    <TD align=3D"RIGHT"><TT><FONT color=3D"#ff0000"><B> =20
      1607.7580&nbsp;&nbsp;</B></FONT></TT></TD>
    <TD align=3D"RIGHT" nowrap=3D""><TT><FONT color=3D"#ff0000"><B>   =20
      -2.86&nbsp;</B></FONT></TT></TD>
    <TD align=3D"RIGHT"><TT><FONT=20
      color=3D"#ff0000"><B>1&nbsp;&nbsp;</B></FONT></TT></TD>
    <TD align=3D"RIGHT" nowrap=3D""><TT><FONT=20
      color=3D"#ff0000"><B>35&nbsp;&nbsp;</B></FONT></TT></TD>
    <TD align=3D"RIGHT" nowrap=3D""><TT><FONT=20
      color=3D"#ff0000"><B>0.65&nbsp;</B></FONT></TT></TD>
    <TD align=3D"RIGHT"><TT><FONT=20
      color=3D"#ff0000"><B>1&nbsp;&nbsp;</B></FONT></TT></TD>
    <TD align=3D"RIGHT"><TT><FONT=20
      color=3D"#ff0000"><B>&nbsp;&nbsp;&nbsp;&nbsp;</B></FONT></TT></TD>
    <TD nowrap=3D""><TT><FONT=20
      color=3D"#ff0000"><B>&nbsp;LAWHSSGTYDKDTK</B></FONT></TT></TR>
  <TR>
    <TD align=3D"RIGHT"><INPUT name=3D"QUE" type=3D"checkbox" =
checked=3D"" value=3D"811.452728 from(406.733640,2+) =
intensity(160627.3750) =
title(File%3a%20%22D%3a%5cLC%2dMS%20Data%5cRaw%20file%5c180509%5c180509_%=
28051%29_IN22%2eraw%22%3b%20SpectrumID%3a%20%22504%22%3b%20scans%3a%20%22=
984%22) rtinseconds(863) scans(984) index(503) query(82)"></TD>
    <TD align=3D"RIGHT"><TT><A onmouseover=3D"activateEl('Q82', event)"=20
      onmouseout=3D"clearEl()" =
href=3D"http://admin-pc/mascot/cgi/peptide_view.pl?file=3D..%2Fdata%2F201=
80515%2FF003035.dat&amp;query=3D82&amp;hit=3D1&amp;index=3D&amp;px=3D1&am=
p;section=3D5&amp;ave_thresh=3D44&amp;_ignoreionsscorebelow=3D-1&amp;repo=
rt=3D0&amp;_sigthreshold=3D0.05&amp;_msresflags=3D1025&amp;_msresflags2=3D=
258&amp;percolate=3D-1&amp;percolate_rt=3D0&amp;_minpeplen=3D7&amp;sessio=
nID=3Dall_secdisabledsession"=20
      target=3D"_blank">82</A>&nbsp;&nbsp;</TT></TD>
    <TD align=3D"RIGHT"><TT><FONT color=3D"#ff0000"><B>  =20
      406.7336&nbsp;&nbsp;</B></FONT></TT></TD>
    <TD align=3D"RIGHT"><TT><FONT color=3D"#ff0000"><B>  =20
      811.4527&nbsp;&nbsp;</B></FONT></TT></TD>
    <TD align=3D"RIGHT"><TT><FONT color=3D"#ff0000"><B>  =20
      811.4552&nbsp;&nbsp;</B></FONT></TT></TD>
    <TD align=3D"RIGHT" nowrap=3D""><TT><FONT color=3D"#ff0000"><B>   =20
      -3.03&nbsp;</B></FONT></TT></TD>
    <TD align=3D"RIGHT"><TT><FONT=20
      color=3D"#ff0000"><B>0&nbsp;&nbsp;</B></FONT></TT></TD>
    <TD align=3D"RIGHT" nowrap=3D""><TT><FONT=20
      color=3D"#ff0000"><B>35&nbsp;&nbsp;</B></FONT></TT></TD>
    <TD align=3D"RIGHT" nowrap=3D""><TT><FONT=20
      color=3D"#ff0000"><B>0.24&nbsp;</B></FONT></TT></TD>
    <TD align=3D"RIGHT"><TT><FONT=20
      color=3D"#ff0000"><B>1&nbsp;&nbsp;</B></FONT></TT></TD>
    <TD align=3D"RIGHT"><TT><FONT=20
      color=3D"#ff0000"><B>&nbsp;&nbsp;&nbsp;&nbsp;</B></FONT></TT></TD>
    <TD nowrap=3D""><TT><FONT =
color=3D"#ff0000"><B>&nbsp;VAAQAVPR</B></FONT></TT></TR>
  <TR>
    <TD align=3D"RIGHT"><INPUT name=3D"QUE" type=3D"checkbox" =
checked=3D"" value=3D"1278.626082 from(427.215970,3+) =
intensity(66097.8984) =
title(File%3a%20%22D%3a%5cLC%2dMS%20Data%5cRaw%20file%5c180509%5c180509_%=
28051%29_IN22%2eraw%22%3b%20SpectrumID%3a%20%22112%22%3b%20scans%3a%20%22=
527%22) rtinseconds(509) scans(527) index(111) query(577)"></TD>
    <TD align=3D"RIGHT"><TT><A onmouseover=3D"activateEl('Q577', event)" =

      onmouseout=3D"clearEl()" =
href=3D"http://admin-pc/mascot/cgi/peptide_view.pl?file=3D..%2Fdata%2F201=
80515%2FF003035.dat&amp;query=3D577&amp;hit=3D1&amp;index=3D&amp;px=3D1&a=
mp;section=3D5&amp;ave_thresh=3D44&amp;_ignoreionsscorebelow=3D-1&amp;rep=
ort=3D0&amp;_sigthreshold=3D0.05&amp;_msresflags=3D1025&amp;_msresflags2=3D=
258&amp;percolate=3D-1&amp;percolate_rt=3D0&amp;_minpeplen=3D7&amp;sessio=
nID=3Dall_secdisabledsession"=20
      target=3D"_blank">577</A>&nbsp;&nbsp;</TT></TD>
    <TD align=3D"RIGHT"><TT><FONT color=3D"#ff0000"><B>  =20
      427.2160&nbsp;&nbsp;</B></FONT></TT></TD>
    <TD align=3D"RIGHT"><TT><FONT color=3D"#ff0000"><B> =20
      1278.6261&nbsp;&nbsp;</B></FONT></TT></TD>
    <TD align=3D"RIGHT"><TT><FONT color=3D"#ff0000"><B> =20
      1278.6317&nbsp;&nbsp;</B></FONT></TT></TD>
    <TD align=3D"RIGHT" nowrap=3D""><TT><FONT color=3D"#ff0000"><B>   =20
      -4.37&nbsp;</B></FONT></TT></TD>
    <TD align=3D"RIGHT"><TT><FONT=20
      color=3D"#ff0000"><B>1&nbsp;&nbsp;</B></FONT></TT></TD>
    <TD align=3D"RIGHT" nowrap=3D""><TT><FONT=20
      color=3D"#ff0000"><B>35&nbsp;&nbsp;</B></FONT></TT></TD>
    <TD align=3D"RIGHT" nowrap=3D""><TT><FONT=20
      color=3D"#ff0000"><B>0.71&nbsp;</B></FONT></TT></TD>
    <TD align=3D"RIGHT"><TT><FONT=20
      color=3D"#ff0000"><B>1&nbsp;&nbsp;</B></FONT></TT></TD>
    <TD align=3D"RIGHT"><TT><FONT=20
      color=3D"#ff0000"><B>&nbsp;&nbsp;&nbsp;&nbsp;</B></FONT></TT></TD>
    <TD nowrap=3D""><TT><FONT=20
      color=3D"#ff0000"><B>&nbsp;LPDGDKGGDHLR</B></FONT></TT></TR>
  <TR>
    <TD align=3D"RIGHT"><INPUT name=3D"QUE" type=3D"checkbox" =
checked=3D"" value=3D"869.527688 from(435.771120,2+) =
intensity(1553996.6250) =
title(File%3a%20%22D%3a%5cLC%2dMS%20Data%5cRaw%20file%5c180509%5c180509_%=
28051%29_IN22%2eraw%22%3b%20SpectrumID%3a%20%22525%22%3b%20scans%3a%20%22=
1009%22) rtinseconds(882) scans(1009) index(524) query(148)"></TD>
    <TD align=3D"RIGHT"><TT><A onmouseover=3D"activateEl('Q148', event)" =

      onmouseout=3D"clearEl()" =
href=3D"http://admin-pc/mascot/cgi/peptide_view.pl?file=3D..%2Fdata%2F201=
80515%2FF003035.dat&amp;query=3D148&amp;hit=3D1&amp;index=3D&amp;px=3D1&a=
mp;section=3D5&amp;ave_thresh=3D44&amp;_ignoreionsscorebelow=3D-1&amp;rep=
ort=3D0&amp;_sigthreshold=3D0.05&amp;_msresflags=3D1025&amp;_msresflags2=3D=
258&amp;percolate=3D-1&amp;percolate_rt=3D0&amp;_minpeplen=3D7&amp;sessio=
nID=3Dall_secdisabledsession"=20
      target=3D"_blank">148</A>&nbsp;&nbsp;</TT></TD>
    <TD align=3D"RIGHT"><TT><FONT color=3D"#ff0000"><B>  =20
      435.7711&nbsp;&nbsp;</B></FONT></TT></TD>
    <TD align=3D"RIGHT"><TT><FONT color=3D"#ff0000"><B>  =20
      869.5277&nbsp;&nbsp;</B></FONT></TT></TD>
    <TD align=3D"RIGHT"><TT><FONT color=3D"#ff0000"><B>  =20
      869.5334&nbsp;&nbsp;</B></FONT></TT></TD>
    <TD align=3D"RIGHT" nowrap=3D""><TT><FONT color=3D"#ff0000"><B>   =20
      -6.61&nbsp;</B></FONT></TT></TD>
    <TD align=3D"RIGHT"><TT><FONT=20
      color=3D"#ff0000"><B>0&nbsp;&nbsp;</B></FONT></TT></TD>
    <TD align=3D"RIGHT" nowrap=3D""><TT><FONT=20
      color=3D"#ff0000"><B>35&nbsp;&nbsp;</B></FONT></TT></TD>
    <TD align=3D"RIGHT" nowrap=3D""><TT><FONT=20
      color=3D"#ff0000"><B>0.31&nbsp;</B></FONT></TT></TD>
    <TD align=3D"RIGHT"><TT><FONT=20
      color=3D"#ff0000"><B>1&nbsp;&nbsp;</B></FONT></TT></TD>
    <TD align=3D"RIGHT"><TT><FONT=20
      color=3D"#ff0000"><B>&nbsp;&nbsp;&nbsp;&nbsp;</B></FONT></TT></TD>
    <TD nowrap=3D""><TT><FONT =
color=3D"#ff0000"><B>&nbsp;IATISIPR</B></FONT></TT></TR>
  <TR>
    <TD align=3D"RIGHT"><INPUT name=3D"QUE" type=3D"checkbox" =
checked=3D"" value=3D"841.499848 from(421.757200,2+) =
intensity(26828.6895) =
title(File%3a%20%22D%3a%5cLC%2dMS%20Data%5cRaw%20file%5c180509%5c180509_%=
28051%29_IN22%2eraw%22%3b%20SpectrumID%3a%20%221427%22%3b%20scans%3a%20%2=
22177%22) rtinseconds(1788) scans(2177) index(1425) query(111)"></TD>
    <TD align=3D"RIGHT"><TT><A onmouseover=3D"activateEl('Q111', event)" =

      onmouseout=3D"clearEl()" =
href=3D"http://admin-pc/mascot/cgi/peptide_view.pl?file=3D..%2Fdata%2F201=
80515%2FF003035.dat&amp;query=3D111&amp;hit=3D1&amp;index=3D&amp;px=3D1&a=
mp;section=3D5&amp;ave_thresh=3D44&amp;_ignoreionsscorebelow=3D-1&amp;rep=
ort=3D0&amp;_sigthreshold=3D0.05&amp;_msresflags=3D1025&amp;_msresflags2=3D=
258&amp;percolate=3D-1&amp;percolate_rt=3D0&amp;_minpeplen=3D7&amp;sessio=
nID=3Dall_secdisabledsession"=20
      target=3D"_blank">111</A>&nbsp;&nbsp;</TT></TD>
    <TD align=3D"RIGHT"><TT><FONT color=3D"#ff0000"><B>  =20
      421.7572&nbsp;&nbsp;</B></FONT></TT></TD>
    <TD align=3D"RIGHT"><TT><FONT color=3D"#ff0000"><B>  =20
      841.4998&nbsp;&nbsp;</B></FONT></TT></TD>
    <TD align=3D"RIGHT"><TT><FONT color=3D"#ff0000"><B>  =20
      841.5022&nbsp;&nbsp;</B></FONT></TT></TD>
    <TD align=3D"RIGHT" nowrap=3D""><TT><FONT color=3D"#ff0000"><B>   =20
      -2.74&nbsp;</B></FONT></TT></TD>
    <TD align=3D"RIGHT"><TT><FONT=20
      color=3D"#ff0000"><B>0&nbsp;&nbsp;</B></FONT></TT></TD>
    <TD align=3D"RIGHT" nowrap=3D""><TT><FONT=20
      color=3D"#ff0000"><B>34&nbsp;&nbsp;</B></FONT></TT></TD>
    <TD align=3D"RIGHT" nowrap=3D""><TT><FONT=20
      color=3D"#ff0000"><B>0.56&nbsp;</B></FONT></TT></TD>
    <TD align=3D"RIGHT"><TT><FONT=20
      color=3D"#ff0000"><B>1&nbsp;&nbsp;</B></FONT></TT></TD>
    <TD align=3D"RIGHT"><TT><FONT=20
      color=3D"#ff0000"><B>&nbsp;&nbsp;&nbsp;&nbsp;</B></FONT></TT></TD>
    <TD nowrap=3D""><TT><FONT =
color=3D"#ff0000"><B>&nbsp;VATVPSLR</B></FONT></TT></TR>
  <TR>
    <TD align=3D"RIGHT"><INPUT name=3D"QUE" type=3D"checkbox" =
checked=3D"" value=3D"855.514868 from(428.764710,2+) =
intensity(162801.5625) =
title(File%3a%20%22D%3a%5cLC%2dMS%20Data%5cRaw%20file%5c180509%5c180509_%=
28051%29_IN22%2eraw%22%3b%20SpectrumID%3a%20%22623%22%3b%20scans%3a%20%22=
1123%22) rtinseconds(970) scans(1123) index(622) query(134)"></TD>
    <TD align=3D"RIGHT"><TT><A onmouseover=3D"activateEl('Q134', event)" =

      onmouseout=3D"clearEl()" =
href=3D"http://admin-pc/mascot/cgi/peptide_view.pl?file=3D..%2Fdata%2F201=
80515%2FF003035.dat&amp;query=3D134&amp;hit=3D1&amp;index=3D&amp;px=3D1&a=
mp;section=3D5&amp;ave_thresh=3D44&amp;_ignoreionsscorebelow=3D-1&amp;rep=
ort=3D0&amp;_sigthreshold=3D0.05&amp;_msresflags=3D1025&amp;_msresflags2=3D=
258&amp;percolate=3D-1&amp;percolate_rt=3D0&amp;_minpeplen=3D7&amp;sessio=
nID=3Dall_secdisabledsession"=20
      target=3D"_blank">134</A>&nbsp;&nbsp;</TT></TD>
    <TD align=3D"RIGHT"><TT><FONT color=3D"#ff0000"><B>  =20
      428.7647&nbsp;&nbsp;</B></FONT></TT></TD>
    <TD align=3D"RIGHT"><TT><FONT color=3D"#ff0000"><B>  =20
      855.5149&nbsp;&nbsp;</B></FONT></TT></TD>
    <TD align=3D"RIGHT"><TT><FONT color=3D"#ff0000"><B>  =20
      855.5178&nbsp;&nbsp;</B></FONT></TT></TD>
    <TD align=3D"RIGHT" nowrap=3D""><TT><FONT color=3D"#ff0000"><B>   =20
      -3.42&nbsp;</B></FONT></TT></TD>
    <TD align=3D"RIGHT"><TT><FONT=20
      color=3D"#ff0000"><B>0&nbsp;&nbsp;</B></FONT></TT></TD>
    <TD align=3D"RIGHT" nowrap=3D""><TT><FONT=20
      color=3D"#ff0000"><B>34&nbsp;&nbsp;</B></FONT></TT></TD>
    <TD align=3D"RIGHT" nowrap=3D""><TT><FONT=20
      color=3D"#ff0000"><B>0.6&nbsp;</B></FONT></TT></TD>
    <TD align=3D"RIGHT"><TT><FONT=20
      color=3D"#ff0000"><B>1&nbsp;&nbsp;</B></FONT></TT></TD>
    <TD align=3D"RIGHT"><TT><FONT=20
      color=3D"#ff0000"><B>&nbsp;&nbsp;&nbsp;&nbsp;</B></FONT></TT></TD>
    <TD nowrap=3D""><TT><FONT =
color=3D"#ff0000"><B>&nbsp;LATVSPLR</B></FONT></TT></TR>
  <TR>
    <TD align=3D"RIGHT"><INPUT name=3D"QUE" type=3D"checkbox" =
checked=3D"" value=3D"866.483548 from(434.249050,2+) =
intensity(388980.4375) =
title(File%3a%20%22D%3a%5cLC%2dMS%20Data%5cRaw%20file%5c180509%5c180509_%=
28051%29_IN22%2eraw%22%3b%20SpectrumID%3a%20%22165%22%3b%20scans%3a%20%22=
589%22) rtinseconds(556) scans(589) index(164) query(139)"></TD>
    <TD align=3D"RIGHT"><TT><A onmouseover=3D"activateEl('Q139', event)" =

      onmouseout=3D"clearEl()" =
href=3D"http://admin-pc/mascot/cgi/peptide_view.pl?file=3D..%2Fdata%2F201=
80515%2FF003035.dat&amp;query=3D139&amp;hit=3D1&amp;index=3D&amp;px=3D1&a=
mp;section=3D5&amp;ave_thresh=3D44&amp;_ignoreionsscorebelow=3D-1&amp;rep=
ort=3D0&amp;_sigthreshold=3D0.05&amp;_msresflags=3D1025&amp;_msresflags2=3D=
258&amp;percolate=3D-1&amp;percolate_rt=3D0&amp;_minpeplen=3D7&amp;sessio=
nID=3Dall_secdisabledsession"=20
      target=3D"_blank">139</A>&nbsp;&nbsp;</TT></TD>
    <TD align=3D"RIGHT"><TT><FONT color=3D"#ff0000"><B>  =20
      434.2491&nbsp;&nbsp;</B></FONT></TT></TD>
    <TD align=3D"RIGHT"><TT><FONT color=3D"#ff0000"><B>  =20
      866.4835&nbsp;&nbsp;</B></FONT></TT></TD>
    <TD align=3D"RIGHT"><TT><FONT color=3D"#ff0000"><B>  =20
      866.4875&nbsp;&nbsp;</B></FONT></TT></TD>
    <TD align=3D"RIGHT" nowrap=3D""><TT><FONT color=3D"#ff0000"><B>   =20
      -4.56&nbsp;</B></FONT></TT></TD>
    <TD align=3D"RIGHT"><TT><FONT=20
      color=3D"#ff0000"><B>0&nbsp;&nbsp;</B></FONT></TT></TD>
    <TD align=3D"RIGHT" nowrap=3D""><TT><FONT=20
      color=3D"#ff0000"><B>33&nbsp;&nbsp;</B></FONT></TT></TD>
    <TD align=3D"RIGHT" nowrap=3D""><TT><FONT=20
      color=3D"#ff0000"><B>0.34&nbsp;</B></FONT></TT></TD>
    <TD align=3D"RIGHT"><TT><FONT=20
      color=3D"#ff0000"><B>1&nbsp;&nbsp;</B></FONT></TT></TD>
    <TD align=3D"RIGHT"><TT><FONT=20
      color=3D"#ff0000"><B>&nbsp;&nbsp;&nbsp;&nbsp;</B></FONT></TT></TD>
    <TD nowrap=3D""><TT><FONT =
color=3D"#ff0000"><B>&nbsp;VPWRPGR</B></FONT></TT></TR>
  <TR>
    <TD align=3D"RIGHT"><INPUT name=3D"QUE" type=3D"checkbox" =
checked=3D"" value=3D"994.520908 from(498.267730,2+) =
intensity(59353.5039) =
title(File%3a%20%22D%3a%5cLC%2dMS%20Data%5cRaw%20file%5c180509%5c180509_%=
28051%29_IN22%2eraw%22%3b%20SpectrumID%3a%20%22620%22%3b%20scans%3a%20%22=
1119%22) rtinseconds(967) scans(1119) index(619) query(278)"></TD>
    <TD align=3D"RIGHT"><TT><A onmouseover=3D"activateEl('Q278', event)" =

      onmouseout=3D"clearEl()" =
href=3D"http://admin-pc/mascot/cgi/peptide_view.pl?file=3D..%2Fdata%2F201=
80515%2FF003035.dat&amp;query=3D278&amp;hit=3D1&amp;index=3D&amp;px=3D1&a=
mp;section=3D5&amp;ave_thresh=3D44&amp;_ignoreionsscorebelow=3D-1&amp;rep=
ort=3D0&amp;_sigthreshold=3D0.05&amp;_msresflags=3D1025&amp;_msresflags2=3D=
258&amp;percolate=3D-1&amp;percolate_rt=3D0&amp;_minpeplen=3D7&amp;sessio=
nID=3Dall_secdisabledsession"=20
      target=3D"_blank">278</A>&nbsp;&nbsp;</TT></TD>
    <TD align=3D"RIGHT"><TT><FONT color=3D"#ff0000"><B>  =20
      498.2677&nbsp;&nbsp;</B></FONT></TT></TD>
    <TD align=3D"RIGHT"><TT><FONT color=3D"#ff0000"><B>  =20
      994.5209&nbsp;&nbsp;</B></FONT></TT></TD>
    <TD align=3D"RIGHT"><TT><FONT color=3D"#ff0000"><B>  =20
      994.5236&nbsp;&nbsp;</B></FONT></TT></TD>
    <TD align=3D"RIGHT" nowrap=3D""><TT><FONT color=3D"#ff0000"><B>   =20
      -2.71&nbsp;</B></FONT></TT></TD>
    <TD align=3D"RIGHT"><TT><FONT=20
      color=3D"#ff0000"><B>0&nbsp;&nbsp;</B></FONT></TT></TD>
    <TD align=3D"RIGHT" nowrap=3D""><TT><FONT=20
      color=3D"#ff0000"><B>33&nbsp;&nbsp;</B></FONT></TT></TD>
    <TD align=3D"RIGHT" nowrap=3D""><TT><FONT=20
      color=3D"#ff0000"><B>1&nbsp;</B></FONT></TT></TD>
    <TD align=3D"RIGHT"><TT><FONT=20
      color=3D"#ff0000"><B>1&nbsp;&nbsp;</B></FONT></TT></TD>
    <TD align=3D"RIGHT"><TT><FONT=20
      color=3D"#ff0000"><B>&nbsp;&nbsp;&nbsp;&nbsp;</B></FONT></TT></TD>
    <TD nowrap=3D""><TT><FONT=20
color=3D"#ff0000"><B>&nbsp;IYGYGGLPR</B></FONT></TT></TR>
  <TR>
    <TD align=3D"RIGHT"><INPUT name=3D"QUE" type=3D"checkbox" =
checked=3D"" value=3D"1468.619172 from(490.547000,3+) =
intensity(70902.4219) =
title(File%3a%20%22D%3a%5cLC%2dMS%20Data%5cRaw%20file%5c180509%5c180509_%=
28051%29_IN22%2eraw%22%3b%20SpectrumID%3a%20%22488%22%3b%20scans%3a%20%22=
965%22) rtinseconds(849) scans(965) index(487) query(736)"></TD>
    <TD align=3D"RIGHT"><TT><A onmouseover=3D"activateEl('Q736', event)" =

      onmouseout=3D"clearEl()" =
href=3D"http://admin-pc/mascot/cgi/peptide_view.pl?file=3D..%2Fdata%2F201=
80515%2FF003035.dat&amp;query=3D736&amp;hit=3D1&amp;index=3D&amp;px=3D1&a=
mp;section=3D5&amp;ave_thresh=3D44&amp;_ignoreionsscorebelow=3D-1&amp;rep=
ort=3D0&amp;_sigthreshold=3D0.05&amp;_msresflags=3D1025&amp;_msresflags2=3D=
258&amp;percolate=3D-1&amp;percolate_rt=3D0&amp;_minpeplen=3D7&amp;sessio=
nID=3Dall_secdisabledsession"=20
      target=3D"_blank">736</A>&nbsp;&nbsp;</TT></TD>
    <TD align=3D"RIGHT"><TT><FONT color=3D"#ff0000"><B>  =20
      490.5470&nbsp;&nbsp;</B></FONT></TT></TD>
    <TD align=3D"RIGHT"><TT><FONT color=3D"#ff0000"><B> =20
      1468.6192&nbsp;&nbsp;</B></FONT></TT></TD>
    <TD align=3D"RIGHT"><TT><FONT color=3D"#ff0000"><B> =20
      1468.6219&nbsp;&nbsp;</B></FONT></TT></TD>
    <TD align=3D"RIGHT" nowrap=3D""><TT><FONT color=3D"#ff0000"><B>   =20
      -1.85&nbsp;</B></FONT></TT></TD>
    <TD align=3D"RIGHT"><TT><FONT=20
      color=3D"#ff0000"><B>1&nbsp;&nbsp;</B></FONT></TT></TD>
    <TD align=3D"RIGHT" nowrap=3D""><TT><FONT=20
      color=3D"#ff0000"><B>33&nbsp;&nbsp;</B></FONT></TT></TD>
    <TD align=3D"RIGHT" nowrap=3D""><TT><FONT=20
      color=3D"#ff0000"><B>0.39&nbsp;</B></FONT></TT></TD>
    <TD align=3D"RIGHT"><TT><FONT=20
      color=3D"#ff0000"><B>1&nbsp;&nbsp;</B></FONT></TT></TD>
    <TD align=3D"RIGHT"><TT><FONT=20
      color=3D"#ff0000"><B>&nbsp;&nbsp;&nbsp;&nbsp;</B></FONT></TT></TD>
    <TD nowrap=3D""><TT><FONT=20
      color=3D"#ff0000"><B>&nbsp;SPDDFEEGDFRR</B></FONT></TT></TR>
  <TR>
    <TD align=3D"RIGHT"><INPUT name=3D"QUE" type=3D"checkbox" =
checked=3D"" value=3D"1278.626688 from(640.320620,2+) =
intensity(28987.8301) =
title(File%3a%20%22D%3a%5cLC%2dMS%20Data%5cRaw%20file%5c180509%5c180509_%=
28051%29_IN22%2eraw%22%3b%20SpectrumID%3a%20%22383%22%3b%20scans%3a%20%22=
843%22) rtinseconds(753) scans(843) index(382) query(578)"></TD>
    <TD align=3D"RIGHT"><TT><A onmouseover=3D"activateEl('Q578', event)" =

      onmouseout=3D"clearEl()" =
href=3D"http://admin-pc/mascot/cgi/peptide_view.pl?file=3D..%2Fdata%2F201=
80515%2FF003035.dat&amp;query=3D578&amp;hit=3D1&amp;index=3D&amp;px=3D1&a=
mp;section=3D5&amp;ave_thresh=3D44&amp;_ignoreionsscorebelow=3D-1&amp;rep=
ort=3D0&amp;_sigthreshold=3D0.05&amp;_msresflags=3D1025&amp;_msresflags2=3D=
258&amp;percolate=3D-1&amp;percolate_rt=3D0&amp;_minpeplen=3D7&amp;sessio=
nID=3Dall_secdisabledsession"=20
      target=3D"_blank">578</A>&nbsp;&nbsp;</TT></TD>
    <TD align=3D"RIGHT"><TT><FONT color=3D"#ff0000"><B>  =20
      640.3206&nbsp;&nbsp;</B></FONT></TT></TD>
    <TD align=3D"RIGHT"><TT><FONT color=3D"#ff0000"><B> =20
      1278.6267&nbsp;&nbsp;</B></FONT></TT></TD>
    <TD align=3D"RIGHT"><TT><FONT color=3D"#ff0000"><B> =20
      1278.6317&nbsp;&nbsp;</B></FONT></TT></TD>
    <TD align=3D"RIGHT" nowrap=3D""><TT><FONT color=3D"#ff0000"><B>   =20
      -3.89&nbsp;</B></FONT></TT></TD>
    <TD align=3D"RIGHT"><TT><FONT=20
      color=3D"#ff0000"><B>1&nbsp;&nbsp;</B></FONT></TT></TD>
    <TD align=3D"RIGHT" nowrap=3D""><TT><FONT=20
      color=3D"#ff0000"><B>33&nbsp;&nbsp;</B></FONT></TT></TD>
    <TD align=3D"RIGHT" nowrap=3D""><TT><FONT=20
      color=3D"#ff0000"><B>1.3&nbsp;</B></FONT></TT></TD>
    <TD align=3D"RIGHT"><TT><FONT=20
      color=3D"#ff0000"><B>1&nbsp;&nbsp;</B></FONT></TT></TD>
    <TD align=3D"RIGHT"><TT><FONT=20
      color=3D"#ff0000"><B>&nbsp;&nbsp;&nbsp;&nbsp;</B></FONT></TT></TD>
    <TD nowrap=3D""><TT><FONT=20
      color=3D"#ff0000"><B>&nbsp;LPDGDKGGDHLR</B></FONT></TT></TR>
  <TR>
    <TD align=3D"RIGHT"><INPUT name=3D"QUE" type=3D"checkbox" =
checked=3D"" value=3D"1253.595808 from(627.805180,2+) =
intensity(55107.4453) =
title(File%3a%20%22D%3a%5cLC%2dMS%20Data%5cRaw%20file%5c180509%5c180509_%=
28051%29_IN22%2eraw%22%3b%20SpectrumID%3a%20%22220%22%3b%20scans%3a%20%22=
653%22) rtinseconds(605) scans(653) index(219) query(555)"></TD>
    <TD align=3D"RIGHT"><TT><A onmouseover=3D"activateEl('Q555', event)" =

      onmouseout=3D"clearEl()" =
href=3D"http://admin-pc/mascot/cgi/peptide_view.pl?file=3D..%2Fdata%2F201=
80515%2FF003035.dat&amp;query=3D555&amp;hit=3D1&amp;index=3D&amp;px=3D1&a=
mp;section=3D5&amp;ave_thresh=3D44&amp;_ignoreionsscorebelow=3D-1&amp;rep=
ort=3D0&amp;_sigthreshold=3D0.05&amp;_msresflags=3D1025&amp;_msresflags2=3D=
258&amp;percolate=3D-1&amp;percolate_rt=3D0&amp;_minpeplen=3D7&amp;sessio=
nID=3Dall_secdisabledsession"=20
      target=3D"_blank">555</A>&nbsp;&nbsp;</TT></TD>
    <TD align=3D"RIGHT"><TT><FONT color=3D"#ff0000"><B>  =20
      627.8052&nbsp;&nbsp;</B></FONT></TT></TD>
    <TD align=3D"RIGHT"><TT><FONT color=3D"#ff0000"><B> =20
      1253.5958&nbsp;&nbsp;</B></FONT></TT></TD>
    <TD align=3D"RIGHT"><TT><FONT color=3D"#ff0000"><B> =20
      1253.5850&nbsp;&nbsp;</B></FONT></TT></TD>
    <TD align=3D"RIGHT" nowrap=3D""><TT><FONT color=3D"#ff0000"><B>    =20
      8.65&nbsp;</B></FONT></TT></TD>
    <TD align=3D"RIGHT"><TT><FONT=20
      color=3D"#ff0000"><B>0&nbsp;&nbsp;</B></FONT></TT></TD>
    <TD align=3D"RIGHT" nowrap=3D""><TT><FONT=20
      color=3D"#ff0000"><B>33&nbsp;&nbsp;</B></FONT></TT></TD>
    <TD align=3D"RIGHT" nowrap=3D""><TT><FONT=20
      color=3D"#ff0000"><B>1.1&nbsp;</B></FONT></TT></TD>
    <TD align=3D"RIGHT"><TT><FONT=20
      color=3D"#ff0000"><B>1&nbsp;&nbsp;</B></FONT></TT></TD>
    <TD align=3D"RIGHT"><TT><FONT=20
      color=3D"#ff0000"><B>&nbsp;&nbsp;&nbsp;&nbsp;</B></FONT></TT></TD>
    <TD nowrap=3D""><TT><FONT=20
      color=3D"#ff0000"><B>&nbsp;VQFSVMDISNL</B></FONT></TT></TR>
  <TR>
    <TD align=3D"RIGHT"><INPUT name=3D"QUE" type=3D"checkbox" =
checked=3D"" value=3D"1301.703948 from(651.859250,2+) =
intensity(107034.6172) =
title(File%3a%20%22D%3a%5cLC%2dMS%20Data%5cRaw%20file%5c180509%5c180509_%=
28051%29_IN22%2eraw%22%3b%20SpectrumID%3a%20%221008%22%3b%20scans%3a%20%2=
21572%22) rtinseconds(1320) scans(1572) index(1007) query(611)"></TD>
    <TD align=3D"RIGHT"><TT><A onmouseover=3D"activateEl('Q611', event)" =

      onmouseout=3D"clearEl()" =
href=3D"http://admin-pc/mascot/cgi/peptide_view.pl?file=3D..%2Fdata%2F201=
80515%2FF003035.dat&amp;query=3D611&amp;hit=3D1&amp;index=3D&amp;px=3D1&a=
mp;section=3D5&amp;ave_thresh=3D44&amp;_ignoreionsscorebelow=3D-1&amp;rep=
ort=3D0&amp;_sigthreshold=3D0.05&amp;_msresflags=3D1025&amp;_msresflags2=3D=
258&amp;percolate=3D-1&amp;percolate_rt=3D0&amp;_minpeplen=3D7&amp;sessio=
nID=3Dall_secdisabledsession"=20
      target=3D"_blank">611</A>&nbsp;&nbsp;</TT></TD>
    <TD align=3D"RIGHT"><TT><FONT color=3D"#ff0000"><B>  =20
      651.8592&nbsp;&nbsp;</B></FONT></TT></TD>
    <TD align=3D"RIGHT"><TT><FONT color=3D"#ff0000"><B> =20
      1301.7039&nbsp;&nbsp;</B></FONT></TT></TD>
    <TD align=3D"RIGHT"><TT><FONT color=3D"#ff0000"><B> =20
      1301.7078&nbsp;&nbsp;</B></FONT></TT></TD>
    <TD align=3D"RIGHT" nowrap=3D""><TT><FONT color=3D"#ff0000"><B>   =20
      -2.99&nbsp;</B></FONT></TT></TD>
    <TD align=3D"RIGHT"><TT><FONT=20
      color=3D"#ff0000"><B>0&nbsp;&nbsp;</B></FONT></TT></TD>
    <TD align=3D"RIGHT" nowrap=3D""><TT><FONT=20
      color=3D"#ff0000"><B>33&nbsp;&nbsp;</B></FONT></TT></TD>
    <TD align=3D"RIGHT" nowrap=3D""><TT><FONT=20
      color=3D"#ff0000"><B>1.2&nbsp;</B></FONT></TT></TD>
    <TD align=3D"RIGHT"><TT><FONT=20
      color=3D"#ff0000"><B>1&nbsp;&nbsp;</B></FONT></TT></TD>
    <TD align=3D"RIGHT"><TT><FONT=20
      color=3D"#ff0000"><B>&nbsp;&nbsp;&nbsp;&nbsp;</B></FONT></TT></TD>
    <TD nowrap=3D""><TT><FONT=20
      color=3D"#ff0000"><B>&nbsp;SIDLDTLVQAVK</B></FONT></TT></TR>
  <TR>
    <TD align=3D"RIGHT"><INPUT name=3D"QUE" type=3D"checkbox" =
checked=3D"" value=3D"869.529028 from(435.771790,2+) =
intensity(1985987.3750) =
title(File%3a%20%22D%3a%5cLC%2dMS%20Data%5cRaw%20file%5c180509%5c180509_%=
28051%29_IN22%2eraw%22%3b%20SpectrumID%3a%20%22597%22%3b%20scans%3a%20%22=
1093%22) rtinseconds(947) scans(1093) index(596) query(149)"></TD>
    <TD align=3D"RIGHT"><TT><A onmouseover=3D"activateEl('Q149', event)" =

      onmouseout=3D"clearEl()" =
href=3D"http://admin-pc/mascot/cgi/peptide_view.pl?file=3D..%2Fdata%2F201=
80515%2FF003035.dat&amp;query=3D149&amp;hit=3D1&amp;index=3D&amp;px=3D1&a=
mp;section=3D5&amp;ave_thresh=3D44&amp;_ignoreionsscorebelow=3D-1&amp;rep=
ort=3D0&amp;_sigthreshold=3D0.05&amp;_msresflags=3D1025&amp;_msresflags2=3D=
258&amp;percolate=3D-1&amp;percolate_rt=3D0&amp;_minpeplen=3D7&amp;sessio=
nID=3Dall_secdisabledsession"=20
      target=3D"_blank">149</A>&nbsp;&nbsp;</TT></TD>
    <TD align=3D"RIGHT"><TT><FONT color=3D"#ff0000"><B>  =20
      435.7718&nbsp;&nbsp;</B></FONT></TT></TD>
    <TD align=3D"RIGHT"><TT><FONT color=3D"#ff0000"><B>  =20
      869.5290&nbsp;&nbsp;</B></FONT></TT></TD>
    <TD align=3D"RIGHT"><TT><FONT color=3D"#ff0000"><B>  =20
      869.5335&nbsp;&nbsp;</B></FONT></TT></TD>
    <TD align=3D"RIGHT" nowrap=3D""><TT><FONT color=3D"#ff0000"><B>   =20
      -5.10&nbsp;</B></FONT></TT></TD>
    <TD align=3D"RIGHT"><TT><FONT=20
      color=3D"#ff0000"><B>0&nbsp;&nbsp;</B></FONT></TT></TD>
    <TD align=3D"RIGHT" nowrap=3D""><TT><FONT=20
      color=3D"#ff0000"><B>32&nbsp;&nbsp;</B></FONT></TT></TD>
    <TD align=3D"RIGHT" nowrap=3D""><TT><FONT=20
      color=3D"#ff0000"><B>0.55&nbsp;</B></FONT></TT></TD>
    <TD align=3D"RIGHT"><TT><FONT=20
      color=3D"#ff0000"><B>1&nbsp;&nbsp;</B></FONT></TT></TD>
    <TD align=3D"RIGHT"><TT><FONT=20
      color=3D"#ff0000"><B>&nbsp;&nbsp;&nbsp;&nbsp;</B></FONT></TT></TD>
    <TD nowrap=3D""><TT><FONT =
color=3D"#ff0000"><B>&nbsp;VVTVSIPR</B></FONT></TT></TR>
  <TR>
    <TD align=3D"RIGHT"><INPUT name=3D"QUE" type=3D"checkbox" =
checked=3D"" value=3D"866.484108 from(434.249330,2+) =
intensity(536050.8750) =
title(File%3a%20%22D%3a%5cLC%2dMS%20Data%5cRaw%20file%5c180509%5c180509_%=
28051%29_IN22%2eraw%22%3b%20SpectrumID%3a%20%22202%22%3b%20scans%3a%20%22=
632%22) rtinseconds(588) scans(632) index(201) query(140)"></TD>
    <TD align=3D"RIGHT"><TT><A onmouseover=3D"activateEl('Q140', event)" =

      onmouseout=3D"clearEl()" =
href=3D"http://admin-pc/mascot/cgi/peptide_view.pl?file=3D..%2Fdata%2F201=
80515%2FF003035.dat&amp;query=3D140&amp;hit=3D1&amp;index=3D&amp;px=3D1&a=
mp;section=3D5&amp;ave_thresh=3D44&amp;_ignoreionsscorebelow=3D-1&amp;rep=
ort=3D0&amp;_sigthreshold=3D0.05&amp;_msresflags=3D1025&amp;_msresflags2=3D=
258&amp;percolate=3D-1&amp;percolate_rt=3D0&amp;_minpeplen=3D7&amp;sessio=
nID=3Dall_secdisabledsession"=20
      target=3D"_blank">140</A>&nbsp;&nbsp;</TT></TD>
    <TD align=3D"RIGHT"><TT><FONT color=3D"#ff0000"><B>  =20
      434.2493&nbsp;&nbsp;</B></FONT></TT></TD>
    <TD align=3D"RIGHT"><TT><FONT color=3D"#ff0000"><B>  =20
      866.4841&nbsp;&nbsp;</B></FONT></TT></TD>
    <TD align=3D"RIGHT"><TT><FONT color=3D"#ff0000"><B>  =20
      866.4875&nbsp;&nbsp;</B></FONT></TT></TD>
    <TD align=3D"RIGHT" nowrap=3D""><TT><FONT color=3D"#ff0000"><B>   =20
      -3.92&nbsp;</B></FONT></TT></TD>
    <TD align=3D"RIGHT"><TT><FONT=20
      color=3D"#ff0000"><B>0&nbsp;&nbsp;</B></FONT></TT></TD>
    <TD align=3D"RIGHT" nowrap=3D""><TT><FONT=20
      color=3D"#ff0000"><B>32&nbsp;&nbsp;</B></FONT></TT></TD>
    <TD align=3D"RIGHT" nowrap=3D""><TT><FONT=20
      color=3D"#ff0000"><B>0.46&nbsp;</B></FONT></TT></TD>
    <TD align=3D"RIGHT"><TT><FONT=20
      color=3D"#ff0000"><B>1&nbsp;&nbsp;</B></FONT></TT></TD>
    <TD align=3D"RIGHT"><TT><FONT=20
      color=3D"#ff0000"><B>&nbsp;&nbsp;&nbsp;&nbsp;</B></FONT></TT></TD>
    <TD nowrap=3D""><TT><FONT =
color=3D"#ff0000"><B>&nbsp;VPWRPGR</B></FONT></TT></TR>
  <TR>
    <TD align=3D"RIGHT"><INPUT name=3D"QUE" type=3D"checkbox" =
checked=3D"" value=3D"1794.871068 from(898.442810,2+) =
intensity(35902.5313) =
title(File%3a%20%22D%3a%5cLC%2dMS%20Data%5cRaw%20file%5c180509%5c180509_%=
28051%29_IN22%2eraw%22%3b%20SpectrumID%3a%20%22392%22%3b%20scans%3a%20%22=
853%22) rtinseconds(761) scans(853) index(391) query(1101)"></TD>
    <TD align=3D"RIGHT"><TT><A onmouseover=3D"activateEl('Q1101', =
event)"=20
      onmouseout=3D"clearEl()" =
href=3D"http://admin-pc/mascot/cgi/peptide_view.pl?file=3D..%2Fdata%2F201=
80515%2FF003035.dat&amp;query=3D1101&amp;hit=3D1&amp;index=3D&amp;px=3D1&=
amp;section=3D5&amp;ave_thresh=3D44&amp;_ignoreionsscorebelow=3D-1&amp;re=
port=3D0&amp;_sigthreshold=3D0.05&amp;_msresflags=3D1025&amp;_msresflags2=
=3D258&amp;percolate=3D-1&amp;percolate_rt=3D0&amp;_minpeplen=3D7&amp;ses=
sionID=3Dall_secdisabledsession"=20
      target=3D"_blank">1101</A>&nbsp;&nbsp;</TT></TD>
    <TD align=3D"RIGHT"><TT><FONT color=3D"#ff0000"><B>  =20
      898.4428&nbsp;&nbsp;</B></FONT></TT></TD>
    <TD align=3D"RIGHT"><TT><FONT color=3D"#ff0000"><B> =20
      1794.8711&nbsp;&nbsp;</B></FONT></TT></TD>
    <TD align=3D"RIGHT"><TT><FONT color=3D"#ff0000"><B> =20
      1794.8887&nbsp;&nbsp;</B></FONT></TT></TD>
    <TD align=3D"RIGHT" nowrap=3D""><TT><FONT color=3D"#ff0000"><B>   =20
      -9.83&nbsp;</B></FONT></TT></TD>
    <TD align=3D"RIGHT"><TT><FONT=20
      color=3D"#ff0000"><B>1&nbsp;&nbsp;</B></FONT></TT></TD>
    <TD align=3D"RIGHT" nowrap=3D""><TT><FONT=20
      color=3D"#ff0000"><B>32&nbsp;&nbsp;</B></FONT></TT></TD>
    <TD align=3D"RIGHT" nowrap=3D""><TT><FONT=20
      color=3D"#ff0000"><B>1.5&nbsp;</B></FONT></TT></TD>
    <TD align=3D"RIGHT"><TT><FONT=20
      color=3D"#ff0000"><B>1&nbsp;&nbsp;</B></FONT></TT></TD>
    <TD align=3D"RIGHT"><TT><FONT=20
      color=3D"#ff0000"><B>&nbsp;&nbsp;&nbsp;&nbsp;</B></FONT></TT></TD>
    <TD nowrap=3D""><TT><FONT=20
      color=3D"#ff0000"><B>&nbsp;KNNTTEVFSLQSISPK</B></FONT></TT></TR>
  <TR>
    <TD align=3D"RIGHT"><INPUT name=3D"QUE" type=3D"checkbox" =
checked=3D"" value=3D"1336.686748 from(669.350650,2+) =
intensity(89088.8750) =
title(File%3a%20%22D%3a%5cLC%2dMS%20Data%5cRaw%20file%5c180509%5c180509_%=
28051%29_IN22%2eraw%22%3b%20SpectrumID%3a%20%22169%22%3b%20scans%3a%20%22=
593%22) rtinseconds(559) scans(593) index(168) query(638)"></TD>
    <TD align=3D"RIGHT"><TT><A onmouseover=3D"activateEl('Q638', event)" =

      onmouseout=3D"clearEl()" =
href=3D"http://admin-pc/mascot/cgi/peptide_view.pl?file=3D..%2Fdata%2F201=
80515%2FF003035.dat&amp;query=3D638&amp;hit=3D1&amp;index=3D&amp;px=3D1&a=
mp;section=3D5&amp;ave_thresh=3D44&amp;_ignoreionsscorebelow=3D-1&amp;rep=
ort=3D0&amp;_sigthreshold=3D0.05&amp;_msresflags=3D1025&amp;_msresflags2=3D=
258&amp;percolate=3D-1&amp;percolate_rt=3D0&amp;_minpeplen=3D7&amp;sessio=
nID=3Dall_secdisabledsession"=20
      target=3D"_blank">638</A>&nbsp;&nbsp;</TT></TD>
    <TD align=3D"RIGHT"><TT><FONT color=3D"#ff0000"><B>  =20
      669.3506&nbsp;&nbsp;</B></FONT></TT></TD>
    <TD align=3D"RIGHT"><TT><FONT color=3D"#ff0000"><B> =20
      1336.6867&nbsp;&nbsp;</B></FONT></TT></TD>
    <TD align=3D"RIGHT"><TT><FONT color=3D"#ff0000"><B> =20
      1336.6735&nbsp;&nbsp;</B></FONT></TT></TD>
    <TD align=3D"RIGHT" nowrap=3D""><TT><FONT color=3D"#ff0000"><B>    =20
      9.91&nbsp;</B></FONT></TT></TD>
    <TD align=3D"RIGHT"><TT><FONT=20
      color=3D"#ff0000"><B>1&nbsp;&nbsp;</B></FONT></TT></TD>
    <TD align=3D"RIGHT" nowrap=3D""><TT><FONT=20
      color=3D"#ff0000"><B>32&nbsp;&nbsp;</B></FONT></TT></TD>
    <TD align=3D"RIGHT" nowrap=3D""><TT><FONT=20
      color=3D"#ff0000"><B>1.6&nbsp;</B></FONT></TT></TD>
    <TD align=3D"RIGHT"><TT><FONT=20
      color=3D"#ff0000"><B>1&nbsp;&nbsp;</B></FONT></TT></TD>
    <TD align=3D"RIGHT"><TT><FONT=20
      color=3D"#ff0000"><B>&nbsp;&nbsp;&nbsp;&nbsp;</B></FONT></TT></TD>
    <TD nowrap=3D""><TT><FONT=20
      color=3D"#ff0000"><B>&nbsp;LPDASKDQGHIR</B></FONT></TT></TR>
  <TR>
    <TD align=3D"RIGHT"><INPUT name=3D"QUE" type=3D"checkbox" =
checked=3D"" value=3D"1482.733748 from(742.374150,2+) =
intensity(102820.3359) =
title(File%3a%20%22D%3a%5cLC%2dMS%20Data%5cRaw%20file%5c180509%5c180509_%=
28051%29_IN22%2eraw%22%3b%20SpectrumID%3a%20%22477%22%3b%20scans%3a%20%22=
953%22) rtinseconds(839) scans(953) index(476) query(759)"></TD>
    <TD align=3D"RIGHT"><TT><A onmouseover=3D"activateEl('Q759', event)" =

      onmouseout=3D"clearEl()" =
href=3D"http://admin-pc/mascot/cgi/peptide_view.pl?file=3D..%2Fdata%2F201=
80515%2FF003035.dat&amp;query=3D759&amp;hit=3D1&amp;index=3D&amp;px=3D1&a=
mp;section=3D5&amp;ave_thresh=3D44&amp;_ignoreionsscorebelow=3D-1&amp;rep=
ort=3D0&amp;_sigthreshold=3D0.05&amp;_msresflags=3D1025&amp;_msresflags2=3D=
258&amp;percolate=3D-1&amp;percolate_rt=3D0&amp;_minpeplen=3D7&amp;sessio=
nID=3Dall_secdisabledsession"=20
      target=3D"_blank">759</A>&nbsp;&nbsp;</TT></TD>
    <TD align=3D"RIGHT"><TT><FONT color=3D"#ff0000"><B>  =20
      742.3741&nbsp;&nbsp;</B></FONT></TT></TD>
    <TD align=3D"RIGHT"><TT><FONT color=3D"#ff0000"><B> =20
      1482.7337&nbsp;&nbsp;</B></FONT></TT></TD>
    <TD align=3D"RIGHT"><TT><FONT color=3D"#ff0000"><B> =20
      1482.7242&nbsp;&nbsp;</B></FONT></TT></TD>
    <TD align=3D"RIGHT" nowrap=3D""><TT><FONT color=3D"#ff0000"><B>    =20
      6.42&nbsp;</B></FONT></TT></TD>
    <TD align=3D"RIGHT"><TT><FONT=20
      color=3D"#ff0000"><B>0&nbsp;&nbsp;</B></FONT></TT></TD>
    <TD align=3D"RIGHT" nowrap=3D""><TT><FONT=20
      color=3D"#ff0000"><B>32&nbsp;&nbsp;</B></FONT></TT></TD>
    <TD align=3D"RIGHT" nowrap=3D""><TT><FONT=20
      color=3D"#ff0000"><B>1.6&nbsp;</B></FONT></TT></TD>
    <TD align=3D"RIGHT"><TT><FONT=20
      color=3D"#ff0000"><B>1&nbsp;&nbsp;</B></FONT></TT></TD>
    <TD align=3D"RIGHT"><TT><FONT=20
      color=3D"#ff0000"><B>&nbsp;&nbsp;&nbsp;&nbsp;</B></FONT></TT></TD>
    <TD nowrap=3D""><TT><FONT=20
      color=3D"#ff0000"><B>&nbsp;QSPFFTVNEALTK</B></FONT></TT></TR>
  <TR>
    <TD align=3D"RIGHT"><INPUT name=3D"QUE" type=3D"checkbox" =
checked=3D"" value=3D"2210.089002 from(737.703610,3+) =
intensity(613775.5000) =
title(File%3a%20%22D%3a%5cLC%2dMS%20Data%5cRaw%20file%5c180509%5c180509_%=
28051%29_IN22%2eraw%22%3b%20SpectrumID%3a%20%22782%22%3b%20scans%3a%20%22=
1309%22) rtinseconds(1119) scans(1309) index(781) query(1314)"></TD>
    <TD align=3D"RIGHT"><TT><A onmouseover=3D"activateEl('Q1314', =
event)"=20
      onmouseout=3D"clearEl()" =
href=3D"http://admin-pc/mascot/cgi/peptide_view.pl?file=3D..%2Fdata%2F201=
80515%2FF003035.dat&amp;query=3D1314&amp;hit=3D1&amp;index=3D&amp;px=3D1&=
amp;section=3D5&amp;ave_thresh=3D44&amp;_ignoreionsscorebelow=3D-1&amp;re=
port=3D0&amp;_sigthreshold=3D0.05&amp;_msresflags=3D1025&amp;_msresflags2=
=3D258&amp;percolate=3D-1&amp;percolate_rt=3D0&amp;_minpeplen=3D7&amp;ses=
sionID=3Dall_secdisabledsession"=20
      target=3D"_blank">1314</A>&nbsp;&nbsp;</TT></TD>
    <TD align=3D"RIGHT"><TT><FONT color=3D"#ff0000"><B>  =20
      737.7036&nbsp;&nbsp;</B></FONT></TT></TD>
    <TD align=3D"RIGHT"><TT><FONT color=3D"#ff0000"><B> =20
      2210.0890&nbsp;&nbsp;</B></FONT></TT></TD>
    <TD align=3D"RIGHT"><TT><FONT color=3D"#ff0000"><B> =20
      2210.0745&nbsp;&nbsp;</B></FONT></TT></TD>
    <TD align=3D"RIGHT" nowrap=3D""><TT><FONT color=3D"#ff0000"><B>    =20
      6.55&nbsp;</B></FONT></TT></TD>
    <TD align=3D"RIGHT"><TT><FONT=20
      color=3D"#ff0000"><B>0&nbsp;&nbsp;</B></FONT></TT></TD>
    <TD align=3D"RIGHT" nowrap=3D""><TT><FONT=20
      color=3D"#ff0000"><B>31&nbsp;&nbsp;</B></FONT></TT></TD>
    <TD align=3D"RIGHT" nowrap=3D""><TT><FONT=20
      color=3D"#ff0000"><B>1.4&nbsp;</B></FONT></TT></TD>
    <TD align=3D"RIGHT"><TT><FONT=20
      color=3D"#ff0000"><B>1&nbsp;&nbsp;</B></FONT></TT></TD>
    <TD align=3D"RIGHT"><TT><FONT=20
      color=3D"#ff0000"><B>&nbsp;&nbsp;&nbsp;&nbsp;</B></FONT></TT></TD>
    <TD nowrap=3D""><TT><FONT=20
      color=3D"#ff0000"><B>&nbsp;GSSV<U>M</U>VTGASGAVGLCMVQIAAK + =
Oxidation=20
      (M)</B></FONT></TT></TR>
  <TR>
    <TD align=3D"RIGHT"><INPUT name=3D"QUE" type=3D"checkbox" =
checked=3D"" value=3D"2139.033308 from(1070.523930,2+) =
intensity(43786.2148) =
title(File%3a%20%22D%3a%5cLC%2dMS%20Data%5cRaw%20file%5c180509%5c180509_%=
28051%29_IN22%2eraw%22%3b%20SpectrumID%3a%20%22689%22%3b%20scans%3a%20%22=
1200%22) rtinseconds(1031) scans(1200) index(688) query(1278)"></TD>
    <TD align=3D"RIGHT"><TT><A onmouseover=3D"activateEl('Q1278', =
event)"=20
      onmouseout=3D"clearEl()" =
href=3D"http://admin-pc/mascot/cgi/peptide_view.pl?file=3D..%2Fdata%2F201=
80515%2FF003035.dat&amp;query=3D1278&amp;hit=3D1&amp;index=3D&amp;px=3D1&=
amp;section=3D5&amp;ave_thresh=3D44&amp;_ignoreionsscorebelow=3D-1&amp;re=
port=3D0&amp;_sigthreshold=3D0.05&amp;_msresflags=3D1025&amp;_msresflags2=
=3D258&amp;percolate=3D-1&amp;percolate_rt=3D0&amp;_minpeplen=3D7&amp;ses=
sionID=3Dall_secdisabledsession"=20
      target=3D"_blank">1278</A>&nbsp;&nbsp;</TT></TD>
    <TD align=3D"RIGHT"><TT><FONT color=3D"#ff0000"><B> =20
      1070.5239&nbsp;&nbsp;</B></FONT></TT></TD>
    <TD align=3D"RIGHT"><TT><FONT color=3D"#ff0000"><B> =20
      2139.0333&nbsp;&nbsp;</B></FONT></TT></TD>
    <TD align=3D"RIGHT"><TT><FONT color=3D"#ff0000"><B> =20
      2139.0372&nbsp;&nbsp;</B></FONT></TT></TD>
    <TD align=3D"RIGHT" nowrap=3D""><TT><FONT color=3D"#ff0000"><B>   =20
      -1.81&nbsp;</B></FONT></TT></TD>
    <TD align=3D"RIGHT"><TT><FONT=20
      color=3D"#ff0000"><B>1&nbsp;&nbsp;</B></FONT></TT></TD>
    <TD align=3D"RIGHT" nowrap=3D""><TT><FONT=20
      color=3D"#ff0000"><B>31&nbsp;&nbsp;</B></FONT></TT></TD>
    <TD align=3D"RIGHT" nowrap=3D""><TT><FONT=20
      color=3D"#ff0000"><B>1.5&nbsp;</B></FONT></TT></TD>
    <TD align=3D"RIGHT"><TT><FONT=20
      color=3D"#ff0000"><B>1&nbsp;&nbsp;</B></FONT></TT></TD>
    <TD align=3D"RIGHT"><TT><FONT=20
      color=3D"#ff0000"><B>&nbsp;&nbsp;&nbsp;&nbsp;</B></FONT></TT></TD>
    <TD nowrap=3D""><TT><FONT=20
      =
color=3D"#ff0000"><B>&nbsp;IGFTPGEPYDIGKSESESVK</B></FONT></TT></TR>
  <TR>
    <TD align=3D"RIGHT"><INPUT name=3D"QUE" type=3D"checkbox" =
checked=3D"" value=3D"843.513948 from(422.764250,2+) =
intensity(170967.3281) =
title(File%3a%20%22D%3a%5cLC%2dMS%20Data%5cRaw%20file%5c180509%5c180509_%=
28051%29_IN22%2eraw%22%3b%20SpectrumID%3a%20%22473%22%3b%20scans%3a%20%22=
948%22) rtinseconds(835) scans(948) index(472) query(118)"></TD>
    <TD align=3D"RIGHT"><TT><A onmouseover=3D"activateEl('Q118', event)" =

      onmouseout=3D"clearEl()" =
href=3D"http://admin-pc/mascot/cgi/peptide_view.pl?file=3D..%2Fdata%2F201=
80515%2FF003035.dat&amp;query=3D118&amp;hit=3D1&amp;index=3D&amp;px=3D1&a=
mp;section=3D5&amp;ave_thresh=3D44&amp;_ignoreionsscorebelow=3D-1&amp;rep=
ort=3D0&amp;_sigthreshold=3D0.05&amp;_msresflags=3D1025&amp;_msresflags2=3D=
258&amp;percolate=3D-1&amp;percolate_rt=3D0&amp;_minpeplen=3D7&amp;sessio=
nID=3Dall_secdisabledsession"=20
      target=3D"_blank">118</A>&nbsp;&nbsp;</TT></TD>
    <TD align=3D"RIGHT"><TT><FONT color=3D"#ff0000"><B>  =20
      422.7643&nbsp;&nbsp;</B></FONT></TT></TD>
    <TD align=3D"RIGHT"><TT><FONT color=3D"#ff0000"><B>  =20
      843.5139&nbsp;&nbsp;</B></FONT></TT></TD>
    <TD align=3D"RIGHT"><TT><FONT color=3D"#ff0000"><B>  =20
      843.5178&nbsp;&nbsp;</B></FONT></TT></TD>
    <TD align=3D"RIGHT" nowrap=3D""><TT><FONT color=3D"#ff0000"><B>   =20
      -4.56&nbsp;</B></FONT></TT></TD>
    <TD align=3D"RIGHT"><TT><FONT=20
      color=3D"#ff0000"><B>0&nbsp;&nbsp;</B></FONT></TT></TD>
    <TD align=3D"RIGHT" nowrap=3D""><TT><FONT=20
      color=3D"#ff0000"><B>31&nbsp;&nbsp;</B></FONT></TT></TD>
    <TD align=3D"RIGHT" nowrap=3D""><TT><FONT=20
      color=3D"#ff0000"><B>2.4&nbsp;</B></FONT></TT></TD>
    <TD align=3D"RIGHT"><TT><FONT=20
      color=3D"#ff0000"><B>1&nbsp;&nbsp;</B></FONT></TT></TD>
    <TD align=3D"RIGHT"><TT><FONT=20
      color=3D"#ff0000"><B>&nbsp;&nbsp;&nbsp;&nbsp;</B></FONT></TT></TD>
    <TD nowrap=3D""><TT><FONT =
color=3D"#ff0000"><B>&nbsp;IIVSGISR</B></FONT></TT></TR>
  <TR>
    <TD align=3D"RIGHT"><INPUT name=3D"QUE" type=3D"checkbox" =
checked=3D"" value=3D"1090.561868 from(546.288210,2+) =
intensity(70872.3359) =
title(File%3a%20%22D%3a%5cLC%2dMS%20Data%5cRaw%20file%5c180509%5c180509_%=
28051%29_IN22%2eraw%22%3b%20SpectrumID%3a%20%22408%22%3b%20scans%3a%20%22=
872%22) rtinseconds(776) scans(872) index(407) query(384)"></TD>
    <TD align=3D"RIGHT"><TT><A onmouseover=3D"activateEl('Q384', event)" =

      onmouseout=3D"clearEl()" =
href=3D"http://admin-pc/mascot/cgi/peptide_view.pl?file=3D..%2Fdata%2F201=
80515%2FF003035.dat&amp;query=3D384&amp;hit=3D1&amp;index=3D&amp;px=3D1&a=
mp;section=3D5&amp;ave_thresh=3D44&amp;_ignoreionsscorebelow=3D-1&amp;rep=
ort=3D0&amp;_sigthreshold=3D0.05&amp;_msresflags=3D1025&amp;_msresflags2=3D=
258&amp;percolate=3D-1&amp;percolate_rt=3D0&amp;_minpeplen=3D7&amp;sessio=
nID=3Dall_secdisabledsession"=20
      target=3D"_blank">384</A>&nbsp;&nbsp;</TT></TD>
    <TD align=3D"RIGHT"><TT><FONT color=3D"#ff0000"><B>  =20
      546.2882&nbsp;&nbsp;</B></FONT></TT></TD>
    <TD align=3D"RIGHT"><TT><FONT color=3D"#ff0000"><B> =20
      1090.5619&nbsp;&nbsp;</B></FONT></TT></TD>
    <TD align=3D"RIGHT"><TT><FONT color=3D"#ff0000"><B> =20
      1090.5618&nbsp;&nbsp;</B></FONT></TT></TD>
    <TD align=3D"RIGHT" nowrap=3D""><TT><FONT color=3D"#ff0000"><B>    =20
      0.04&nbsp;</B></FONT></TT></TD>
    <TD align=3D"RIGHT"><TT><FONT=20
      color=3D"#ff0000"><B>1&nbsp;&nbsp;</B></FONT></TT></TD>
    <TD align=3D"RIGHT" nowrap=3D""><TT><FONT=20
      color=3D"#ff0000"><B>31&nbsp;&nbsp;</B></FONT></TT></TD>
    <TD align=3D"RIGHT" nowrap=3D""><TT><FONT=20
      color=3D"#ff0000"><B>2&nbsp;</B></FONT></TT></TD>
    <TD align=3D"RIGHT"><TT><FONT=20
      color=3D"#ff0000"><B>1&nbsp;&nbsp;</B></FONT></TT></TD>
    <TD align=3D"RIGHT"><TT><FONT=20
      color=3D"#ff0000"><B>&nbsp;&nbsp;&nbsp;&nbsp;</B></FONT></TT></TD>
    <TD nowrap=3D""><TT><FONT=20
  color=3D"#ff0000"><B>&nbsp;TSLSSSPEKR</B></FONT></TT></TR>
  <TR>
    <TD align=3D"RIGHT"><INPUT name=3D"QUE" type=3D"checkbox" =
checked=3D"" value=3D"2210.089392 from(737.703740,3+) =
intensity(111666.2344) =
title(File%3a%20%22D%3a%5cLC%2dMS%20Data%5cRaw%20file%5c180509%5c180509_%=
28051%29_IN22%2eraw%22%3b%20SpectrumID%3a%20%22819%22%3b%20scans%3a%20%22=
1352%22) rtinseconds(1152) scans(1352) index(818) query(1315)"></TD>
    <TD align=3D"RIGHT"><TT><A onmouseover=3D"activateEl('Q1315', =
event)"=20
      onmouseout=3D"clearEl()" =
href=3D"http://admin-pc/mascot/cgi/peptide_view.pl?file=3D..%2Fdata%2F201=
80515%2FF003035.dat&amp;query=3D1315&amp;hit=3D1&amp;index=3D&amp;px=3D1&=
amp;section=3D5&amp;ave_thresh=3D44&amp;_ignoreionsscorebelow=3D-1&amp;re=
port=3D0&amp;_sigthreshold=3D0.05&amp;_msresflags=3D1025&amp;_msresflags2=
=3D258&amp;percolate=3D-1&amp;percolate_rt=3D0&amp;_minpeplen=3D7&amp;ses=
sionID=3Dall_secdisabledsession"=20
      target=3D"_blank">1315</A>&nbsp;&nbsp;</TT></TD>
    <TD align=3D"RIGHT"><TT><FONT color=3D"#ff0000"><B>  =20
      737.7037&nbsp;&nbsp;</B></FONT></TT></TD>
    <TD align=3D"RIGHT"><TT><FONT color=3D"#ff0000"><B> =20
      2210.0894&nbsp;&nbsp;</B></FONT></TT></TD>
    <TD align=3D"RIGHT"><TT><FONT color=3D"#ff0000"><B> =20
      2210.0895&nbsp;&nbsp;</B></FONT></TT></TD>
    <TD align=3D"RIGHT" nowrap=3D""><TT><FONT color=3D"#ff0000"><B>   =20
      -0.07&nbsp;</B></FONT></TT></TD>
    <TD align=3D"RIGHT"><TT><FONT=20
      color=3D"#ff0000"><B>0&nbsp;&nbsp;</B></FONT></TT></TD>
    <TD align=3D"RIGHT" nowrap=3D""><TT><FONT=20
      color=3D"#ff0000"><B>31&nbsp;&nbsp;</B></FONT></TT></TD>
    <TD align=3D"RIGHT" nowrap=3D""><TT><FONT=20
      color=3D"#ff0000"><B>1.5&nbsp;</B></FONT></TT></TD>
    <TD align=3D"RIGHT"><TT><FONT=20
      color=3D"#ff0000"><B>1&nbsp;&nbsp;</B></FONT></TT></TD>
    <TD align=3D"RIGHT"><TT><FONT=20
      color=3D"#ff0000"><B>&nbsp;&nbsp;&nbsp;&nbsp;</B></FONT></TT></TD>
    <TD nowrap=3D""><TT><FONT=20
      =
color=3D"#ff0000"><B>&nbsp;ADVGPELVLPEWWGELSDAK</B></FONT></TT></TR>
  <TR>
    <TD align=3D"RIGHT"><INPUT name=3D"QUE" type=3D"checkbox" =
checked=3D"" value=3D"2004.009368 from(1003.011960,2+) =
intensity(52489.7734) =
title(File%3a%20%22D%3a%5cLC%2dMS%20Data%5cRaw%20file%5c180509%5c180509_%=
28051%29_IN22%2eraw%22%3b%20SpectrumID%3a%20%22610%22%3b%20scans%3a%20%22=
1108%22) rtinseconds(959) scans(1108) index(609) query(1213)"></TD>
    <TD align=3D"RIGHT"><TT><A onmouseover=3D"activateEl('Q1213', =
event)"=20
      onmouseout=3D"clearEl()" =
href=3D"http://admin-pc/mascot/cgi/peptide_view.pl?file=3D..%2Fdata%2F201=
80515%2FF003035.dat&amp;query=3D1213&amp;hit=3D1&amp;index=3D&amp;px=3D1&=
amp;section=3D5&amp;ave_thresh=3D44&amp;_ignoreionsscorebelow=3D-1&amp;re=
port=3D0&amp;_sigthreshold=3D0.05&amp;_msresflags=3D1025&amp;_msresflags2=
=3D258&amp;percolate=3D-1&amp;percolate_rt=3D0&amp;_minpeplen=3D7&amp;ses=
sionID=3Dall_secdisabledsession"=20
      target=3D"_blank">1213</A>&nbsp;&nbsp;</TT></TD>
    <TD align=3D"RIGHT"><TT><FONT color=3D"#ff0000"><B> =20
      1003.0120&nbsp;&nbsp;</B></FONT></TT></TD>
    <TD align=3D"RIGHT"><TT><FONT color=3D"#ff0000"><B> =20
      2004.0094&nbsp;&nbsp;</B></FONT></TT></TD>
    <TD align=3D"RIGHT"><TT><FONT color=3D"#ff0000"><B> =20
      2004.0052&nbsp;&nbsp;</B></FONT></TT></TD>
    <TD align=3D"RIGHT" nowrap=3D""><TT><FONT color=3D"#ff0000"><B>    =20
      2.09&nbsp;</B></FONT></TT></TD>
    <TD align=3D"RIGHT"><TT><FONT=20
      color=3D"#ff0000"><B>0&nbsp;&nbsp;</B></FONT></TT></TD>
    <TD align=3D"RIGHT" nowrap=3D""><TT><FONT=20
      color=3D"#ff0000"><B>31&nbsp;&nbsp;</B></FONT></TT></TD>
    <TD align=3D"RIGHT" nowrap=3D""><TT><FONT=20
      color=3D"#ff0000"><B>1.7&nbsp;</B></FONT></TT></TD>
    <TD align=3D"RIGHT"><TT><FONT=20
      color=3D"#ff0000"><B>1&nbsp;&nbsp;</B></FONT></TT></TD>
    <TD align=3D"RIGHT"><TT><FONT=20
      color=3D"#ff0000"><B>&nbsp;&nbsp;&nbsp;&nbsp;</B></FONT></TT></TD>
    <TD nowrap=3D""><TT><FONT=20
      =
color=3D"#ff0000"><B>&nbsp;QGDNGLLVNTISWVTSIGK</B></FONT></TT></TR>
  <TR>
    <TD align=3D"RIGHT"><INPUT name=3D"QUE" type=3D"checkbox" =
checked=3D"" value=3D"1278.628028 from(640.321290,2+) =
intensity(1486247.6250) =
title(File%3a%20%22D%3a%5cLC%2dMS%20Data%5cRaw%20file%5c180509%5c180509_%=
28051%29_IN22%2eraw%22%3b%20SpectrumID%3a%20%22201%22%3b%20scans%3a%20%22=
631%22) rtinseconds(588) scans(631) index(200) query(584)"></TD>
    <TD align=3D"RIGHT"><TT><A onmouseover=3D"activateEl('Q584', event)" =

      onmouseout=3D"clearEl()" =
href=3D"http://admin-pc/mascot/cgi/peptide_view.pl?file=3D..%2Fdata%2F201=
80515%2FF003035.dat&amp;query=3D584&amp;hit=3D1&amp;index=3D&amp;px=3D1&a=
mp;section=3D5&amp;ave_thresh=3D44&amp;_ignoreionsscorebelow=3D-1&amp;rep=
ort=3D0&amp;_sigthreshold=3D0.05&amp;_msresflags=3D1025&amp;_msresflags2=3D=
258&amp;percolate=3D-1&amp;percolate_rt=3D0&amp;_minpeplen=3D7&amp;sessio=
nID=3Dall_secdisabledsession"=20
      target=3D"_blank">584</A>&nbsp;&nbsp;</TT></TD>
    <TD align=3D"RIGHT"><TT><FONT color=3D"#ff0000"><B>  =20
      640.3213&nbsp;&nbsp;</B></FONT></TT></TD>
    <TD align=3D"RIGHT"><TT><FONT color=3D"#ff0000"><B> =20
      1278.6280&nbsp;&nbsp;</B></FONT></TT></TD>
    <TD align=3D"RIGHT"><TT><FONT color=3D"#ff0000"><B> =20
      1278.6317&nbsp;&nbsp;</B></FONT></TT></TD>
    <TD align=3D"RIGHT" nowrap=3D""><TT><FONT color=3D"#ff0000"><B>   =20
      -2.85&nbsp;</B></FONT></TT></TD>
    <TD align=3D"RIGHT"><TT><FONT=20
      color=3D"#ff0000"><B>1&nbsp;&nbsp;</B></FONT></TT></TD>
    <TD align=3D"RIGHT" nowrap=3D""><TT><FONT=20
      color=3D"#ff0000"><B>31&nbsp;&nbsp;</B></FONT></TT></TD>
    <TD align=3D"RIGHT" nowrap=3D""><TT><FONT=20
      color=3D"#ff0000"><B>2.2&nbsp;</B></FONT></TT></TD>
    <TD align=3D"RIGHT"><TT><FONT=20
      color=3D"#ff0000"><B>1&nbsp;&nbsp;</B></FONT></TT></TD>
    <TD align=3D"RIGHT"><TT><FONT=20
      color=3D"#ff0000"><B>&nbsp;&nbsp;&nbsp;&nbsp;</B></FONT></TT></TD>
    <TD nowrap=3D""><TT><FONT=20
      color=3D"#ff0000"><B>&nbsp;LPDGDKGGDHLR</B></FONT></TT></TR>
  <TR>
    <TD align=3D"RIGHT"><INPUT name=3D"QUE" type=3D"checkbox" =
checked=3D"" value=3D"1696.860536 from(425.222410,4+) =
intensity(122951.4531) =
title(File%3a%20%22D%3a%5cLC%2dMS%20Data%5cRaw%20file%5c180509%5c180509_%=
28051%29_IN22%2eraw%22%3b%20SpectrumID%3a%20%22306%22%3b%20scans%3a%20%22=
753%22) rtinseconds(682) scans(753) index(305) query(951)"></TD>
    <TD align=3D"RIGHT"><TT><A onmouseover=3D"activateEl('Q951', event)" =

      onmouseout=3D"clearEl()" =
href=3D"http://admin-pc/mascot/cgi/peptide_view.pl?file=3D..%2Fdata%2F201=
80515%2FF003035.dat&amp;query=3D951&amp;hit=3D1&amp;index=3D&amp;px=3D1&a=
mp;section=3D5&amp;ave_thresh=3D44&amp;_ignoreionsscorebelow=3D-1&amp;rep=
ort=3D0&amp;_sigthreshold=3D0.05&amp;_msresflags=3D1025&amp;_msresflags2=3D=
258&amp;percolate=3D-1&amp;percolate_rt=3D0&amp;_minpeplen=3D7&amp;sessio=
nID=3Dall_secdisabledsession"=20
      target=3D"_blank">951</A>&nbsp;&nbsp;</TT></TD>
    <TD align=3D"RIGHT"><TT><FONT color=3D"#ff0000"><B>  =20
      425.2224&nbsp;&nbsp;</B></FONT></TT></TD>
    <TD align=3D"RIGHT"><TT><FONT color=3D"#ff0000"><B> =20
      1696.8605&nbsp;&nbsp;</B></FONT></TT></TD>
    <TD align=3D"RIGHT"><TT><FONT color=3D"#ff0000"><B> =20
      1696.8567&nbsp;&nbsp;</B></FONT></TT></TD>
    <TD align=3D"RIGHT" nowrap=3D""><TT><FONT color=3D"#ff0000"><B>    =20
      2.28&nbsp;</B></FONT></TT></TD>
    <TD align=3D"RIGHT"><TT><FONT=20
      color=3D"#ff0000"><B>1&nbsp;&nbsp;</B></FONT></TT></TD>
    <TD align=3D"RIGHT" nowrap=3D""><TT><FONT=20
      color=3D"#ff0000"><B>30&nbsp;&nbsp;</B></FONT></TT></TD>
    <TD align=3D"RIGHT" nowrap=3D""><TT><FONT=20
      color=3D"#ff0000"><B>1.7&nbsp;</B></FONT></TT></TD>
    <TD align=3D"RIGHT"><TT><FONT=20
      color=3D"#ff0000"><B>1&nbsp;&nbsp;</B></FONT></TT></TD>
    <TD align=3D"RIGHT"><TT><FONT=20
      color=3D"#ff0000"><B>&nbsp;&nbsp;&nbsp;&nbsp;</B></FONT></TT></TD>
    <TD nowrap=3D""><TT><FONT =
color=3D"#ff0000"><B>&nbsp;EKSVVGSAIHV<U>M</U>PDGR +=20
      Oxidation (M)</B></FONT></TT></TR>
  <TR>
    <TD align=3D"RIGHT"><INPUT name=3D"QUE" type=3D"checkbox" =
checked=3D"" value=3D"2161.095102 from(721.372310,3+) =
intensity(422178.2188) =
title(File%3a%20%22D%3a%5cLC%2dMS%20Data%5cRaw%20file%5c180509%5c180509_%=
28051%29_IN22%2eraw%22%3b%20SpectrumID%3a%20%22854%22%3b%20scans%3a%20%22=
1393%22) rtinseconds(1183) scans(1393) index(853) query(1286)"></TD>
    <TD align=3D"RIGHT"><TT><A onmouseover=3D"activateEl('Q1286', =
event)"=20
      onmouseout=3D"clearEl()" =
href=3D"http://admin-pc/mascot/cgi/peptide_view.pl?file=3D..%2Fdata%2F201=
80515%2FF003035.dat&amp;query=3D1286&amp;hit=3D1&amp;index=3D&amp;px=3D1&=
amp;section=3D5&amp;ave_thresh=3D44&amp;_ignoreionsscorebelow=3D-1&amp;re=
port=3D0&amp;_sigthreshold=3D0.05&amp;_msresflags=3D1025&amp;_msresflags2=
=3D258&amp;percolate=3D-1&amp;percolate_rt=3D0&amp;_minpeplen=3D7&amp;ses=
sionID=3Dall_secdisabledsession"=20
      target=3D"_blank">1286</A>&nbsp;&nbsp;</TT></TD>
    <TD align=3D"RIGHT"><TT><FONT color=3D"#ff0000"><B>  =20
      721.3723&nbsp;&nbsp;</B></FONT></TT></TD>
    <TD align=3D"RIGHT"><TT><FONT color=3D"#ff0000"><B> =20
      2161.0951&nbsp;&nbsp;</B></FONT></TT></TD>
    <TD align=3D"RIGHT"><TT><FONT color=3D"#ff0000"><B> =20
      2161.1051&nbsp;&nbsp;</B></FONT></TT></TD>
    <TD align=3D"RIGHT" nowrap=3D""><TT><FONT color=3D"#ff0000"><B>   =20
      -4.61&nbsp;</B></FONT></TT></TD>
    <TD align=3D"RIGHT"><TT><FONT=20
      color=3D"#ff0000"><B>1&nbsp;&nbsp;</B></FONT></TT></TD>
    <TD align=3D"RIGHT" nowrap=3D""><TT><FONT=20
      color=3D"#ff0000"><B>30&nbsp;&nbsp;</B></FONT></TT></TD>
    <TD align=3D"RIGHT" nowrap=3D""><TT><FONT=20
      color=3D"#ff0000"><B>1.6&nbsp;</B></FONT></TT></TD>
    <TD align=3D"RIGHT"><TT><FONT=20
      color=3D"#ff0000"><B>1&nbsp;&nbsp;</B></FONT></TT></TD>
    <TD align=3D"RIGHT"><TT><FONT=20
      color=3D"#ff0000"><B>&nbsp;&nbsp;&nbsp;&nbsp;</B></FONT></TT></TD>
    <TD nowrap=3D""><TT><FONT=20
      color=3D"#ff0000"><B>&nbsp;SL<U>M</U><U>M</U>LPTDYVLVTDKIYK + 2 =
Oxidation=20
      (M)</B></FONT></TT></TR>
  <TR>
    <TD align=3D"RIGHT"><INPUT name=3D"QUE" type=3D"checkbox" =
checked=3D"" value=3D"842.505168 from(422.259860,2+) =
intensity(19424.8867) =
title(File%3a%20%22D%3a%5cLC%2dMS%20Data%5cRaw%20file%5c180509%5c180509_%=
28051%29_IN22%2eraw%22%3b%20SpectrumID%3a%20%221363%22%3b%20scans%3a%20%2=
22041%22) rtinseconds(1677) scans(2041) index(1361) query(117)"></TD>
    <TD align=3D"RIGHT"><TT><A onmouseover=3D"activateEl('Q117', event)" =

      onmouseout=3D"clearEl()" =
href=3D"http://admin-pc/mascot/cgi/peptide_view.pl?file=3D..%2Fdata%2F201=
80515%2FF003035.dat&amp;query=3D117&amp;hit=3D1&amp;index=3D&amp;px=3D1&a=
mp;section=3D5&amp;ave_thresh=3D44&amp;_ignoreionsscorebelow=3D-1&amp;rep=
ort=3D0&amp;_sigthreshold=3D0.05&amp;_msresflags=3D1025&amp;_msresflags2=3D=
258&amp;percolate=3D-1&amp;percolate_rt=3D0&amp;_minpeplen=3D7&amp;sessio=
nID=3Dall_secdisabledsession"=20
      target=3D"_blank">117</A>&nbsp;&nbsp;</TT></TD>
    <TD align=3D"RIGHT"><TT><FONT color=3D"#ff0000"><B>  =20
      422.2599&nbsp;&nbsp;</B></FONT></TT></TD>
    <TD align=3D"RIGHT"><TT><FONT color=3D"#ff0000"><B>  =20
      842.5052&nbsp;&nbsp;</B></FONT></TT></TD>
    <TD align=3D"RIGHT"><TT><FONT color=3D"#ff0000"><B>  =20
      842.4974&nbsp;&nbsp;</B></FONT></TT></TD>
    <TD align=3D"RIGHT" nowrap=3D""><TT><FONT color=3D"#ff0000"><B>    =20
      9.21&nbsp;</B></FONT></TT></TD>
    <TD align=3D"RIGHT"><TT><FONT=20
      color=3D"#ff0000"><B>0&nbsp;&nbsp;</B></FONT></TT></TD>
    <TD align=3D"RIGHT" nowrap=3D""><TT><FONT=20
      color=3D"#ff0000"><B>30&nbsp;&nbsp;</B></FONT></TT></TD>
    <TD align=3D"RIGHT" nowrap=3D""><TT><FONT=20
      color=3D"#ff0000"><B>1.9&nbsp;</B></FONT></TT></TD>
    <TD align=3D"RIGHT"><TT><FONT=20
      color=3D"#ff0000"><B>1&nbsp;&nbsp;</B></FONT></TT></TD>
    <TD align=3D"RIGHT"><TT><FONT=20
      color=3D"#ff0000"><B>&nbsp;&nbsp;&nbsp;&nbsp;</B></FONT></TT></TD>
    <TD nowrap=3D""><TT><FONT=20
color=3D"#ff0000"><B>&nbsp;VATVAVAGR</B></FONT></TT></TR>
  <TR>
    <TD align=3D"RIGHT"><INPUT name=3D"QUE" type=3D"checkbox" =
checked=3D"" value=3D"841.500588 from(421.757570,2+) =
intensity(281155.8438) =
title(File%3a%20%22D%3a%5cLC%2dMS%20Data%5cRaw%20file%5c180509%5c180509_%=
28051%29_IN22%2eraw%22%3b%20SpectrumID%3a%20%22483%22%3b%20scans%3a%20%22=
960%22) rtinseconds(844) scans(960) index(482) query(114)"></TD>
    <TD align=3D"RIGHT"><TT><A onmouseover=3D"activateEl('Q114', event)" =

      onmouseout=3D"clearEl()" =
href=3D"http://admin-pc/mascot/cgi/peptide_view.pl?file=3D..%2Fdata%2F201=
80515%2FF003035.dat&amp;query=3D114&amp;hit=3D1&amp;index=3D&amp;px=3D1&a=
mp;section=3D5&amp;ave_thresh=3D44&amp;_ignoreionsscorebelow=3D-1&amp;rep=
ort=3D0&amp;_sigthreshold=3D0.05&amp;_msresflags=3D1025&amp;_msresflags2=3D=
258&amp;percolate=3D-1&amp;percolate_rt=3D0&amp;_minpeplen=3D7&amp;sessio=
nID=3Dall_secdisabledsession"=20
      target=3D"_blank">114</A>&nbsp;&nbsp;</TT></TD>
    <TD align=3D"RIGHT"><TT><FONT color=3D"#ff0000"><B>  =20
      421.7576&nbsp;&nbsp;</B></FONT></TT></TD>
    <TD align=3D"RIGHT"><TT><FONT color=3D"#ff0000"><B>  =20
      841.5006&nbsp;&nbsp;</B></FONT></TT></TD>
    <TD align=3D"RIGHT"><TT><FONT color=3D"#ff0000"><B>  =20
      841.5022&nbsp;&nbsp;</B></FONT></TT></TD>
    <TD align=3D"RIGHT" nowrap=3D""><TT><FONT color=3D"#ff0000"><B>   =20
      -1.86&nbsp;</B></FONT></TT></TD>
    <TD align=3D"RIGHT"><TT><FONT=20
      color=3D"#ff0000"><B>0&nbsp;&nbsp;</B></FONT></TT></TD>
    <TD align=3D"RIGHT" nowrap=3D""><TT><FONT=20
      color=3D"#ff0000"><B>30&nbsp;&nbsp;</B></FONT></TT></TD>
    <TD align=3D"RIGHT" nowrap=3D""><TT><FONT=20
      color=3D"#ff0000"><B>1.4&nbsp;</B></FONT></TT></TD>
    <TD align=3D"RIGHT"><TT><FONT=20
      color=3D"#ff0000"><B>1&nbsp;&nbsp;</B></FONT></TT></TD>
    <TD align=3D"RIGHT"><TT><FONT=20
      color=3D"#ff0000"><B>&nbsp;&nbsp;&nbsp;&nbsp;</B></FONT></TT></TD>
    <TD nowrap=3D""><TT><FONT =
color=3D"#ff0000"><B>&nbsp;LGTLVSPR</B></FONT></TT></TR>
  <TR>
    <TD align=3D"RIGHT"><INPUT name=3D"QUE" type=3D"checkbox" =
checked=3D"" value=3D"1032.592748 from(517.303650,2+) =
intensity(176690.8438) =
title(File%3a%20%22D%3a%5cLC%2dMS%20Data%5cRaw%20file%5c180509%5c180509_%=
28051%29_IN22%2eraw%22%3b%20SpectrumID%3a%20%22174%22%3b%20scans%3a%20%22=
599%22) rtinseconds(564) scans(599) index(173) query(330)"></TD>
    <TD align=3D"RIGHT"><TT><A onmouseover=3D"activateEl('Q330', event)" =

      onmouseout=3D"clearEl()" =
href=3D"http://admin-pc/mascot/cgi/peptide_view.pl?file=3D..%2Fdata%2F201=
80515%2FF003035.dat&amp;query=3D330&amp;hit=3D1&amp;index=3D&amp;px=3D1&a=
mp;section=3D5&amp;ave_thresh=3D44&amp;_ignoreionsscorebelow=3D-1&amp;rep=
ort=3D0&amp;_sigthreshold=3D0.05&amp;_msresflags=3D1025&amp;_msresflags2=3D=
258&amp;percolate=3D-1&amp;percolate_rt=3D0&amp;_minpeplen=3D7&amp;sessio=
nID=3Dall_secdisabledsession"=20
      target=3D"_blank">330</A>&nbsp;&nbsp;</TT></TD>
    <TD align=3D"RIGHT"><TT><FONT color=3D"#ff0000"><B>  =20
      517.3036&nbsp;&nbsp;</B></FONT></TT></TD>
    <TD align=3D"RIGHT"><TT><FONT color=3D"#ff0000"><B> =20
      1032.5927&nbsp;&nbsp;</B></FONT></TT></TD>
    <TD align=3D"RIGHT"><TT><FONT color=3D"#ff0000"><B> =20
      1032.5968&nbsp;&nbsp;</B></FONT></TT></TD>
    <TD align=3D"RIGHT" nowrap=3D""><TT><FONT color=3D"#ff0000"><B>   =20
      -3.91&nbsp;</B></FONT></TT></TD>
    <TD align=3D"RIGHT"><TT><FONT=20
      color=3D"#ff0000"><B>1&nbsp;&nbsp;</B></FONT></TT></TD>
    <TD align=3D"RIGHT" nowrap=3D""><TT><FONT=20
      color=3D"#ff0000"><B>30&nbsp;&nbsp;</B></FONT></TT></TD>
    <TD align=3D"RIGHT" nowrap=3D""><TT><FONT=20
      color=3D"#ff0000"><B>1.2&nbsp;</B></FONT></TT></TD>
    <TD align=3D"RIGHT"><TT><FONT=20
      color=3D"#ff0000"><B>1&nbsp;&nbsp;</B></FONT></TT></TD>
    <TD align=3D"RIGHT"><TT><FONT=20
      color=3D"#ff0000"><B>&nbsp;&nbsp;&nbsp;&nbsp;</B></FONT></TT></TD>
    <TD nowrap=3D""><TT><FONT=20
  color=3D"#ff0000"><B>&nbsp;IGGSKFVPTK</B></FONT></TT></TR>
  <TR>
    <TD align=3D"RIGHT"><INPUT name=3D"QUE" type=3D"checkbox" =
checked=3D"" value=3D"841.501008 from(421.757780,2+) =
intensity(19825.2832) =
title(File%3a%20%22D%3a%5cLC%2dMS%20Data%5cRaw%20file%5c180509%5c180509_%=
28051%29_IN22%2eraw%22%3b%20SpectrumID%3a%20%221130%22%3b%20scans%3a%20%2=
21715%22) rtinseconds(1434) scans(1715) index(1129) query(115)"></TD>
    <TD align=3D"RIGHT"><TT><A onmouseover=3D"activateEl('Q115', event)" =

      onmouseout=3D"clearEl()" =
href=3D"http://admin-pc/mascot/cgi/peptide_view.pl?file=3D..%2Fdata%2F201=
80515%2FF003035.dat&amp;query=3D115&amp;hit=3D1&amp;index=3D&amp;px=3D1&a=
mp;section=3D5&amp;ave_thresh=3D44&amp;_ignoreionsscorebelow=3D-1&amp;rep=
ort=3D0&amp;_sigthreshold=3D0.05&amp;_msresflags=3D1025&amp;_msresflags2=3D=
258&amp;percolate=3D-1&amp;percolate_rt=3D0&amp;_minpeplen=3D7&amp;sessio=
nID=3Dall_secdisabledsession"=20
      target=3D"_blank">115</A>&nbsp;&nbsp;</TT></TD>
    <TD align=3D"RIGHT"><TT><FONT color=3D"#ff0000"><B>  =20
      421.7578&nbsp;&nbsp;</B></FONT></TT></TD>
    <TD align=3D"RIGHT"><TT><FONT color=3D"#ff0000"><B>  =20
      841.5010&nbsp;&nbsp;</B></FONT></TT></TD>
    <TD align=3D"RIGHT"><TT><FONT color=3D"#ff0000"><B>  =20
      841.5022&nbsp;&nbsp;</B></FONT></TT></TD>
    <TD align=3D"RIGHT" nowrap=3D""><TT><FONT color=3D"#ff0000"><B>   =20
      -1.38&nbsp;</B></FONT></TT></TD>
    <TD align=3D"RIGHT"><TT><FONT=20
      color=3D"#ff0000"><B>0&nbsp;&nbsp;</B></FONT></TT></TD>
    <TD align=3D"RIGHT" nowrap=3D""><TT><FONT=20
      color=3D"#ff0000"><B>30&nbsp;&nbsp;</B></FONT></TT></TD>
    <TD align=3D"RIGHT" nowrap=3D""><TT><FONT=20
      color=3D"#ff0000"><B>1.4&nbsp;</B></FONT></TT></TD>
    <TD align=3D"RIGHT"><TT><FONT=20
      color=3D"#ff0000"><B>1&nbsp;&nbsp;</B></FONT></TT></TD>
    <TD align=3D"RIGHT"><TT><FONT=20
      color=3D"#ff0000"><B>&nbsp;&nbsp;&nbsp;&nbsp;</B></FONT></TT></TD>
    <TD nowrap=3D""><TT><FONT =
color=3D"#ff0000"><B>&nbsp;VATVVPTR</B></FONT></TT></TR>
  <TR>
    <TD align=3D"RIGHT"><INPUT name=3D"QUE" type=3D"checkbox" =
checked=3D"" value=3D"1151.591648 from(576.803100,2+) =
intensity(260319.4531) =
title(File%3a%20%22D%3a%5cLC%2dMS%20Data%5cRaw%20file%5c180509%5c180509_%=
28051%29_IN22%2eraw%22%3b%20SpectrumID%3a%20%22651%22%3b%20scans%3a%20%22=
1156%22) rtinseconds(996) scans(1156) index(650) query(473)"></TD>
    <TD align=3D"RIGHT"><TT><A onmouseover=3D"activateEl('Q473', event)" =

      onmouseout=3D"clearEl()" =
href=3D"http://admin-pc/mascot/cgi/peptide_view.pl?file=3D..%2Fdata%2F201=
80515%2FF003035.dat&amp;query=3D473&amp;hit=3D1&amp;index=3D&amp;px=3D1&a=
mp;section=3D5&amp;ave_thresh=3D44&amp;_ignoreionsscorebelow=3D-1&amp;rep=
ort=3D0&amp;_sigthreshold=3D0.05&amp;_msresflags=3D1025&amp;_msresflags2=3D=
258&amp;percolate=3D-1&amp;percolate_rt=3D0&amp;_minpeplen=3D7&amp;sessio=
nID=3Dall_secdisabledsession"=20
      target=3D"_blank">473</A>&nbsp;&nbsp;</TT></TD>
    <TD align=3D"RIGHT"><TT><FONT color=3D"#ff0000"><B>  =20
      576.8031&nbsp;&nbsp;</B></FONT></TT></TD>
    <TD align=3D"RIGHT"><TT><FONT color=3D"#ff0000"><B> =20
      1151.5916&nbsp;&nbsp;</B></FONT></TT></TD>
    <TD align=3D"RIGHT"><TT><FONT color=3D"#ff0000"><B> =20
      1151.5935&nbsp;&nbsp;</B></FONT></TT></TD>
    <TD align=3D"RIGHT" nowrap=3D""><TT><FONT color=3D"#ff0000"><B>   =20
      -1.60&nbsp;</B></FONT></TT></TD>
    <TD align=3D"RIGHT"><TT><FONT=20
      color=3D"#ff0000"><B>1&nbsp;&nbsp;</B></FONT></TT></TD>
    <TD align=3D"RIGHT" nowrap=3D""><TT><FONT=20
      color=3D"#ff0000"><B>30&nbsp;&nbsp;</B></FONT></TT></TD>
    <TD align=3D"RIGHT" nowrap=3D""><TT><FONT=20
      color=3D"#ff0000"><B>2.5&nbsp;</B></FONT></TT></TD>
    <TD align=3D"RIGHT"><TT><FONT=20
      color=3D"#ff0000"><B>1&nbsp;&nbsp;</B></FONT></TT></TD>
    <TD align=3D"RIGHT"><TT><FONT=20
      color=3D"#ff0000"><B>&nbsp;&nbsp;&nbsp;&nbsp;</B></FONT></TT></TD>
    <TD nowrap=3D""><TT><FONT=20
      color=3D"#ff0000"><B>&nbsp;KSVSLFGNSGR</B></FONT></TT></TR>
  <TR>
    <TD align=3D"RIGHT"><INPUT name=3D"QUE" type=3D"checkbox" =
checked=3D"" value=3D"1210.547088 from(606.280820,2+) =
intensity(77781.6719) =
title(File%3a%20%22D%3a%5cLC%2dMS%20Data%5cRaw%20file%5c180509%5c180509_%=
28051%29_IN22%2eraw%22%3b%20SpectrumID%3a%20%22302%22%3b%20scans%3a%20%22=
748%22) rtinseconds(679) scans(748) index(301) query(529)"></TD>
    <TD align=3D"RIGHT"><TT><A onmouseover=3D"activateEl('Q529', event)" =

      onmouseout=3D"clearEl()" =
href=3D"http://admin-pc/mascot/cgi/peptide_view.pl?file=3D..%2Fdata%2F201=
80515%2FF003035.dat&amp;query=3D529&amp;hit=3D1&amp;index=3D&amp;px=3D1&a=
mp;section=3D5&amp;ave_thresh=3D44&amp;_ignoreionsscorebelow=3D-1&amp;rep=
ort=3D0&amp;_sigthreshold=3D0.05&amp;_msresflags=3D1025&amp;_msresflags2=3D=
258&amp;percolate=3D-1&amp;percolate_rt=3D0&amp;_minpeplen=3D7&amp;sessio=
nID=3Dall_secdisabledsession"=20
      target=3D"_blank">529</A>&nbsp;&nbsp;</TT></TD>
    <TD align=3D"RIGHT"><TT><FONT color=3D"#ff0000"><B>  =20
      606.2808&nbsp;&nbsp;</B></FONT></TT></TD>
    <TD align=3D"RIGHT"><TT><FONT color=3D"#ff0000"><B> =20
      1210.5471&nbsp;&nbsp;</B></FONT></TT></TD>
    <TD align=3D"RIGHT"><TT><FONT color=3D"#ff0000"><B> =20
      1210.5500&nbsp;&nbsp;</B></FONT></TT></TD>
    <TD align=3D"RIGHT" nowrap=3D""><TT><FONT color=3D"#ff0000"><B>   =20
      -2.37&nbsp;</B></FONT></TT></TD>
    <TD align=3D"RIGHT"><TT><FONT=20
      color=3D"#ff0000"><B>1&nbsp;&nbsp;</B></FONT></TT></TD>
    <TD align=3D"RIGHT" nowrap=3D""><TT><FONT=20
      color=3D"#ff0000"><B>30&nbsp;&nbsp;</B></FONT></TT></TD>
    <TD align=3D"RIGHT" nowrap=3D""><TT><FONT=20
      color=3D"#ff0000"><B>2&nbsp;</B></FONT></TT></TD>
    <TD align=3D"RIGHT"><TT><FONT=20
      color=3D"#ff0000"><B>1&nbsp;&nbsp;</B></FONT></TT></TD>
    <TD align=3D"RIGHT"><TT><FONT=20
      color=3D"#ff0000"><B>&nbsp;&nbsp;&nbsp;&nbsp;</B></FONT></TT></TD>
    <TD nowrap=3D""><TT><FONT=20
      color=3D"#ff0000"><B>&nbsp;KMTGSNTGAESK</B></FONT></TT></TR>
  <TR>
    <TD align=3D"RIGHT"><INPUT name=3D"QUE" type=3D"checkbox" =
checked=3D"" value=3D"1011.567608 from(506.791080,2+) =
intensity(232477.8750) =
title(File%3a%20%22D%3a%5cLC%2dMS%20Data%5cRaw%20file%5c180509%5c180509_%=
28051%29_IN22%2eraw%22%3b%20SpectrumID%3a%20%22573%22%3b%20scans%3a%20%22=
1065%22) rtinseconds(925) scans(1065) index(572) query(301)"></TD>
    <TD align=3D"RIGHT"><TT><A onmouseover=3D"activateEl('Q301', event)" =

      onmouseout=3D"clearEl()" =
href=3D"http://admin-pc/mascot/cgi/peptide_view.pl?file=3D..%2Fdata%2F201=
80515%2FF003035.dat&amp;query=3D301&amp;hit=3D1&amp;index=3D&amp;px=3D1&a=
mp;section=3D5&amp;ave_thresh=3D44&amp;_ignoreionsscorebelow=3D-1&amp;rep=
ort=3D0&amp;_sigthreshold=3D0.05&amp;_msresflags=3D1025&amp;_msresflags2=3D=
258&amp;percolate=3D-1&amp;percolate_rt=3D0&amp;_minpeplen=3D7&amp;sessio=
nID=3Dall_secdisabledsession"=20
      target=3D"_blank">301</A>&nbsp;&nbsp;</TT></TD>
    <TD align=3D"RIGHT"><TT><FONT color=3D"#ff0000"><B>  =20
      506.7911&nbsp;&nbsp;</B></FONT></TT></TD>
    <TD align=3D"RIGHT"><TT><FONT color=3D"#ff0000"><B> =20
      1011.5676&nbsp;&nbsp;</B></FONT></TT></TD>
    <TD align=3D"RIGHT"><TT><FONT color=3D"#ff0000"><B> =20
      1011.5713&nbsp;&nbsp;</B></FONT></TT></TD>
    <TD align=3D"RIGHT" nowrap=3D""><TT><FONT color=3D"#ff0000"><B>   =20
      -3.62&nbsp;</B></FONT></TT></TD>
    <TD align=3D"RIGHT"><TT><FONT=20
      color=3D"#ff0000"><B>1&nbsp;&nbsp;</B></FONT></TT></TD>
    <TD align=3D"RIGHT" nowrap=3D""><TT><FONT=20
      color=3D"#ff0000"><B>30&nbsp;&nbsp;</B></FONT></TT></TD>
    <TD align=3D"RIGHT" nowrap=3D""><TT><FONT=20
      color=3D"#ff0000"><B>1.3&nbsp;</B></FONT></TT></TD>
    <TD align=3D"RIGHT"><TT><FONT=20
      color=3D"#ff0000"><B>1&nbsp;&nbsp;</B></FONT></TT></TD>
    <TD align=3D"RIGHT"><TT><FONT=20
      color=3D"#ff0000"><B>&nbsp;&nbsp;&nbsp;&nbsp;</B></FONT></TT></TD>
    <TD nowrap=3D""><TT><FONT=20
color=3D"#ff0000"><B>&nbsp;GILKQSHTK</B></FONT></TT></TR>
  <TR>
    <TD align=3D"RIGHT"><INPUT name=3D"QUE" type=3D"checkbox" =
checked=3D"" value=3D"1738.834328 from(870.424440,2+) =
intensity(49862.2539) =
title(File%3a%20%22D%3a%5cLC%2dMS%20Data%5cRaw%20file%5c180509%5c180509_%=
28051%29_IN22%2eraw%22%3b%20SpectrumID%3a%20%22377%22%3b%20scans%3a%20%22=
836%22) rtinseconds(747) scans(836) index(376) query(1021)"></TD>
    <TD align=3D"RIGHT"><TT><A onmouseover=3D"activateEl('Q1021', =
event)"=20
      onmouseout=3D"clearEl()" =
href=3D"http://admin-pc/mascot/cgi/peptide_view.pl?file=3D..%2Fdata%2F201=
80515%2FF003035.dat&amp;query=3D1021&amp;hit=3D1&amp;index=3D&amp;px=3D1&=
amp;section=3D5&amp;ave_thresh=3D44&amp;_ignoreionsscorebelow=3D-1&amp;re=
port=3D0&amp;_sigthreshold=3D0.05&amp;_msresflags=3D1025&amp;_msresflags2=
=3D258&amp;percolate=3D-1&amp;percolate_rt=3D0&amp;_minpeplen=3D7&amp;ses=
sionID=3Dall_secdisabledsession"=20
      target=3D"_blank">1021</A>&nbsp;&nbsp;</TT></TD>
    <TD align=3D"RIGHT"><TT><FONT color=3D"#ff0000"><B>  =20
      870.4244&nbsp;&nbsp;</B></FONT></TT></TD>
    <TD align=3D"RIGHT"><TT><FONT color=3D"#ff0000"><B> =20
      1738.8343&nbsp;&nbsp;</B></FONT></TT></TD>
    <TD align=3D"RIGHT"><TT><FONT color=3D"#ff0000"><B> =20
      1738.8308&nbsp;&nbsp;</B></FONT></TT></TD>
    <TD align=3D"RIGHT" nowrap=3D""><TT><FONT color=3D"#ff0000"><B>    =20
      2.02&nbsp;</B></FONT></TT></TD>
    <TD align=3D"RIGHT"><TT><FONT=20
      color=3D"#ff0000"><B>1&nbsp;&nbsp;</B></FONT></TT></TD>
    <TD align=3D"RIGHT" nowrap=3D""><TT><FONT=20
      color=3D"#ff0000"><B>30&nbsp;&nbsp;</B></FONT></TT></TD>
    <TD align=3D"RIGHT" nowrap=3D""><TT><FONT=20
      color=3D"#ff0000"><B>2.3&nbsp;</B></FONT></TT></TD>
    <TD align=3D"RIGHT"><TT><FONT=20
      color=3D"#ff0000"><B>1&nbsp;&nbsp;</B></FONT></TT></TD>
    <TD align=3D"RIGHT"><TT><FONT=20
      color=3D"#ff0000"><B>&nbsp;&nbsp;&nbsp;&nbsp;</B></FONT></TT></TD>
    <TD nowrap=3D""><TT><FONT=20
      color=3D"#ff0000"><B>&nbsp;CALDETATFALSERR</B></FONT></TT></TR>
  <TR>
    <TD align=3D"RIGHT"><INPUT name=3D"QUE" type=3D"checkbox" =
checked=3D"" value=3D"841.499548 from(421.757050,2+) =
intensity(28570.3984) =
title(File%3a%20%22D%3a%5cLC%2dMS%20Data%5cRaw%20file%5c180509%5c180509_%=
28051%29_IN22%2eraw%22%3b%20SpectrumID%3a%20%221346%22%3b%20scans%3a%20%2=
22019%22) rtinseconds(1662) scans(2019) index(1344) query(108)"></TD>
    <TD align=3D"RIGHT"><TT><A onmouseover=3D"activateEl('Q108', event)" =

      onmouseout=3D"clearEl()" =
href=3D"http://admin-pc/mascot/cgi/peptide_view.pl?file=3D..%2Fdata%2F201=
80515%2FF003035.dat&amp;query=3D108&amp;hit=3D1&amp;index=3D&amp;px=3D1&a=
mp;section=3D5&amp;ave_thresh=3D44&amp;_ignoreionsscorebelow=3D-1&amp;rep=
ort=3D0&amp;_sigthreshold=3D0.05&amp;_msresflags=3D1025&amp;_msresflags2=3D=
258&amp;percolate=3D-1&amp;percolate_rt=3D0&amp;_minpeplen=3D7&amp;sessio=
nID=3Dall_secdisabledsession"=20
      target=3D"_blank">108</A>&nbsp;&nbsp;</TT></TD>
    <TD align=3D"RIGHT"><TT><FONT color=3D"#ff0000"><B>  =20
      421.7570&nbsp;&nbsp;</B></FONT></TT></TD>
    <TD align=3D"RIGHT"><TT><FONT color=3D"#ff0000"><B>  =20
      841.4995&nbsp;&nbsp;</B></FONT></TT></TD>
    <TD align=3D"RIGHT"><TT><FONT color=3D"#ff0000"><B>  =20
      841.5022&nbsp;&nbsp;</B></FONT></TT></TD>
    <TD align=3D"RIGHT" nowrap=3D""><TT><FONT color=3D"#ff0000"><B>   =20
      -3.09&nbsp;</B></FONT></TT></TD>
    <TD align=3D"RIGHT"><TT><FONT=20
      color=3D"#ff0000"><B>0&nbsp;&nbsp;</B></FONT></TT></TD>
    <TD align=3D"RIGHT" nowrap=3D""><TT><FONT=20
      color=3D"#ff0000"><B>29&nbsp;&nbsp;</B></FONT></TT></TD>
    <TD align=3D"RIGHT" nowrap=3D""><TT><FONT=20
      color=3D"#ff0000"><B>1.8&nbsp;</B></FONT></TT></TD>
    <TD align=3D"RIGHT"><TT><FONT=20
      color=3D"#ff0000"><B>1&nbsp;&nbsp;</B></FONT></TT></TD>
    <TD align=3D"RIGHT"><TT><FONT=20
      color=3D"#ff0000"><B>&nbsp;&nbsp;&nbsp;&nbsp;</B></FONT></TT></TD>
    <TD nowrap=3D""><TT><FONT =
color=3D"#ff0000"><B>&nbsp;VATVPSLR</B></FONT></TT></TR>
  <TR>
    <TD align=3D"RIGHT"><INPUT name=3D"QUE" type=3D"checkbox" =
checked=3D"" value=3D"841.499968 from(421.757260,2+) =
intensity(20009.8047) =
title(File%3a%20%22D%3a%5cLC%2dMS%20Data%5cRaw%20file%5c180509%5c180509_%=
28051%29_IN22%2eraw%22%3b%20SpectrumID%3a%20%221286%22%3b%20scans%3a%20%2=
21918%22) rtinseconds(1586) scans(1918) index(1284) query(112)"></TD>
    <TD align=3D"RIGHT"><TT><A onmouseover=3D"activateEl('Q112', event)" =

      onmouseout=3D"clearEl()" =
href=3D"http://admin-pc/mascot/cgi/peptide_view.pl?file=3D..%2Fdata%2F201=
80515%2FF003035.dat&amp;query=3D112&amp;hit=3D1&amp;index=3D&amp;px=3D1&a=
mp;section=3D5&amp;ave_thresh=3D44&amp;_ignoreionsscorebelow=3D-1&amp;rep=
ort=3D0&amp;_sigthreshold=3D0.05&amp;_msresflags=3D1025&amp;_msresflags2=3D=
258&amp;percolate=3D-1&amp;percolate_rt=3D0&amp;_minpeplen=3D7&amp;sessio=
nID=3Dall_secdisabledsession"=20
      target=3D"_blank">112</A>&nbsp;&nbsp;</TT></TD>
    <TD align=3D"RIGHT"><TT><FONT color=3D"#ff0000"><B>  =20
      421.7573&nbsp;&nbsp;</B></FONT></TT></TD>
    <TD align=3D"RIGHT"><TT><FONT color=3D"#ff0000"><B>  =20
      841.5000&nbsp;&nbsp;</B></FONT></TT></TD>
    <TD align=3D"RIGHT"><TT><FONT color=3D"#ff0000"><B>  =20
      841.5022&nbsp;&nbsp;</B></FONT></TT></TD>
    <TD align=3D"RIGHT" nowrap=3D""><TT><FONT color=3D"#ff0000"><B>   =20
      -2.59&nbsp;</B></FONT></TT></TD>
    <TD align=3D"RIGHT"><TT><FONT=20
      color=3D"#ff0000"><B>0&nbsp;&nbsp;</B></FONT></TT></TD>
    <TD align=3D"RIGHT" nowrap=3D""><TT><FONT=20
      color=3D"#ff0000"><B>29&nbsp;&nbsp;</B></FONT></TT></TD>
    <TD align=3D"RIGHT" nowrap=3D""><TT><FONT=20
      color=3D"#ff0000"><B>1.8&nbsp;</B></FONT></TT></TD>
    <TD align=3D"RIGHT"><TT><FONT=20
      color=3D"#ff0000"><B>1&nbsp;&nbsp;</B></FONT></TT></TD>
    <TD align=3D"RIGHT"><TT><FONT=20
      color=3D"#ff0000"><B>&nbsp;&nbsp;&nbsp;&nbsp;</B></FONT></TT></TD>
    <TD nowrap=3D""><TT><FONT =
color=3D"#ff0000"><B>&nbsp;VATVPSLR</B></FONT></TT></TR>
  <TR>
    <TD align=3D"RIGHT"><INPUT name=3D"QUE" type=3D"checkbox" =
checked=3D"" value=3D"898.518648 from(450.266600,2+) =
intensity(598080.4375) =
title(File%3a%20%22D%3a%5cLC%2dMS%20Data%5cRaw%20file%5c180509%5c180509_%=
28051%29_IN22%2eraw%22%3b%20SpectrumID%3a%20%22520%22%3b%20scans%3a%20%22=
1003%22) rtinseconds(877) scans(1003) index(519) query(179)"></TD>
    <TD align=3D"RIGHT"><TT><A onmouseover=3D"activateEl('Q179', event)" =

      onmouseout=3D"clearEl()" =
href=3D"http://admin-pc/mascot/cgi/peptide_view.pl?file=3D..%2Fdata%2F201=
80515%2FF003035.dat&amp;query=3D179&amp;hit=3D1&amp;index=3D&amp;px=3D1&a=
mp;section=3D5&amp;ave_thresh=3D44&amp;_ignoreionsscorebelow=3D-1&amp;rep=
ort=3D0&amp;_sigthreshold=3D0.05&amp;_msresflags=3D1025&amp;_msresflags2=3D=
258&amp;percolate=3D-1&amp;percolate_rt=3D0&amp;_minpeplen=3D7&amp;sessio=
nID=3Dall_secdisabledsession"=20
      target=3D"_blank">179</A>&nbsp;&nbsp;</TT></TD>
    <TD align=3D"RIGHT"><TT><FONT color=3D"#ff0000"><B>  =20
      450.2666&nbsp;&nbsp;</B></FONT></TT></TD>
    <TD align=3D"RIGHT"><TT><FONT color=3D"#ff0000"><B>  =20
      898.5186&nbsp;&nbsp;</B></FONT></TT></TD>
    <TD align=3D"RIGHT"><TT><FONT color=3D"#ff0000"><B>  =20
      898.5236&nbsp;&nbsp;</B></FONT></TT></TD>
    <TD align=3D"RIGHT" nowrap=3D""><TT><FONT color=3D"#ff0000"><B>   =20
      -5.53&nbsp;</B></FONT></TT></TD>
    <TD align=3D"RIGHT"><TT><FONT=20
      color=3D"#ff0000"><B>0&nbsp;&nbsp;</B></FONT></TT></TD>
    <TD align=3D"RIGHT" nowrap=3D""><TT><FONT=20
      color=3D"#ff0000"><B>29&nbsp;&nbsp;</B></FONT></TT></TD>
    <TD align=3D"RIGHT" nowrap=3D""><TT><FONT=20
      color=3D"#ff0000"><B>2.3&nbsp;</B></FONT></TT></TD>
    <TD align=3D"RIGHT"><TT><FONT=20
      color=3D"#ff0000"><B>1&nbsp;&nbsp;</B></FONT></TT></TD>
    <TD align=3D"RIGHT"><TT><FONT=20
      color=3D"#ff0000"><B>&nbsp;&nbsp;&nbsp;&nbsp;</B></FONT></TT></TD>
    <TD nowrap=3D""><TT><FONT=20
color=3D"#ff0000"><B>&nbsp;GIGTVLSPR</B></FONT></TT></TR>
  <TR>
    <TD align=3D"RIGHT"><INPUT name=3D"QUE" type=3D"checkbox" =
checked=3D"" value=3D"873.487088 from(437.750820,2+) =
intensity(718032.8125) =
title(File%3a%20%22D%3a%5cLC%2dMS%20Data%5cRaw%20file%5c180509%5c180509_%=
28051%29_IN22%2eraw%22%3b%20SpectrumID%3a%20%22501%22%3b%20scans%3a%20%22=
981%22) rtinseconds(861) scans(981) index(500) query(159)"></TD>
    <TD align=3D"RIGHT"><TT><A onmouseover=3D"activateEl('Q159', event)" =

      onmouseout=3D"clearEl()" =
href=3D"http://admin-pc/mascot/cgi/peptide_view.pl?file=3D..%2Fdata%2F201=
80515%2FF003035.dat&amp;query=3D159&amp;hit=3D1&amp;index=3D&amp;px=3D1&a=
mp;section=3D5&amp;ave_thresh=3D44&amp;_ignoreionsscorebelow=3D-1&amp;rep=
ort=3D0&amp;_sigthreshold=3D0.05&amp;_msresflags=3D1025&amp;_msresflags2=3D=
258&amp;percolate=3D-1&amp;percolate_rt=3D0&amp;_minpeplen=3D7&amp;sessio=
nID=3Dall_secdisabledsession"=20
      target=3D"_blank">159</A>&nbsp;&nbsp;</TT></TD>
    <TD align=3D"RIGHT"><TT><FONT color=3D"#ff0000"><B>  =20
      437.7508&nbsp;&nbsp;</B></FONT></TT></TD>
    <TD align=3D"RIGHT"><TT><FONT color=3D"#ff0000"><B>  =20
      873.4871&nbsp;&nbsp;</B></FONT></TT></TD>
    <TD align=3D"RIGHT"><TT><FONT color=3D"#ff0000"><B>  =20
      873.4920&nbsp;&nbsp;</B></FONT></TT></TD>
    <TD align=3D"RIGHT" nowrap=3D""><TT><FONT color=3D"#ff0000"><B>   =20
      -5.59&nbsp;</B></FONT></TT></TD>
    <TD align=3D"RIGHT"><TT><FONT=20
      color=3D"#ff0000"><B>0&nbsp;&nbsp;</B></FONT></TT></TD>
    <TD align=3D"RIGHT" nowrap=3D""><TT><FONT=20
      color=3D"#ff0000"><B>29&nbsp;&nbsp;</B></FONT></TT></TD>
    <TD align=3D"RIGHT" nowrap=3D""><TT><FONT=20
      color=3D"#ff0000"><B>8&nbsp;</B></FONT></TT></TD>
    <TD align=3D"RIGHT"><TT><FONT=20
      color=3D"#ff0000"><B>1&nbsp;&nbsp;</B></FONT></TT></TD>
    <TD align=3D"RIGHT"><TT><FONT=20
      color=3D"#ff0000"><B>&nbsp;&nbsp;&nbsp;&nbsp;</B></FONT></TT></TD>
    <TD nowrap=3D""><TT><FONT =
color=3D"#ff0000"><B>&nbsp;VATVLSER</B></FONT></TT></TR>
  <TR>
    <TD align=3D"RIGHT"><INPUT name=3D"QUE" type=3D"checkbox" =
checked=3D"" value=3D"896.402568 from(449.208560,2+) =
intensity(225236.9531) =
title(File%3a%20%22D%3a%5cLC%2dMS%20Data%5cRaw%20file%5c180509%5c180509_%=
28051%29_IN22%2eraw%22%3b%20SpectrumID%3a%20%22268%22%3b%20scans%3a%20%22=
709%22) rtinseconds(648) scans(709) index(267) query(176)"></TD>
    <TD align=3D"RIGHT"><TT><A onmouseover=3D"activateEl('Q176', event)" =

      onmouseout=3D"clearEl()" =
href=3D"http://admin-pc/mascot/cgi/peptide_view.pl?file=3D..%2Fdata%2F201=
80515%2FF003035.dat&amp;query=3D176&amp;hit=3D1&amp;index=3D&amp;px=3D1&a=
mp;section=3D5&amp;ave_thresh=3D44&amp;_ignoreionsscorebelow=3D-1&amp;rep=
ort=3D0&amp;_sigthreshold=3D0.05&amp;_msresflags=3D1025&amp;_msresflags2=3D=
258&amp;percolate=3D-1&amp;percolate_rt=3D0&amp;_minpeplen=3D7&amp;sessio=
nID=3Dall_secdisabledsession"=20
      target=3D"_blank">176</A>&nbsp;&nbsp;</TT></TD>
    <TD align=3D"RIGHT"><TT><FONT color=3D"#ff0000"><B>  =20
      449.2086&nbsp;&nbsp;</B></FONT></TT></TD>
    <TD align=3D"RIGHT"><TT><FONT color=3D"#ff0000"><B>  =20
      896.4026&nbsp;&nbsp;</B></FONT></TT></TD>
    <TD align=3D"RIGHT"><TT><FONT color=3D"#ff0000"><B>  =20
      896.4062&nbsp;&nbsp;</B></FONT></TT></TD>
    <TD align=3D"RIGHT" nowrap=3D""><TT><FONT color=3D"#ff0000"><B>   =20
      -4.06&nbsp;</B></FONT></TT></TD>
    <TD align=3D"RIGHT"><TT><FONT=20
      color=3D"#ff0000"><B>0&nbsp;&nbsp;</B></FONT></TT></TD>
    <TD align=3D"RIGHT" nowrap=3D""><TT><FONT=20
      color=3D"#ff0000"><B>29&nbsp;&nbsp;</B></FONT></TT></TD>
    <TD align=3D"RIGHT" nowrap=3D""><TT><FONT=20
      color=3D"#ff0000"><B>1.6&nbsp;</B></FONT></TT></TD>
    <TD align=3D"RIGHT"><TT><FONT=20
      color=3D"#ff0000"><B>1&nbsp;&nbsp;</B></FONT></TT></TD>
    <TD align=3D"RIGHT"><TT><FONT=20
      color=3D"#ff0000"><B>&nbsp;&nbsp;&nbsp;&nbsp;</B></FONT></TT></TD>
    <TD nowrap=3D""><TT><FONT =
color=3D"#ff0000"><B>&nbsp;DFSAVCAK</B></FONT></TT></TR>
  <TR>
    <TD align=3D"RIGHT"><INPUT name=3D"QUE" type=3D"checkbox" =
checked=3D"" value=3D"869.493328 from(435.753940,2+) =
intensity(184296.5000) =
title(File%3a%20%22D%3a%5cLC%2dMS%20Data%5cRaw%20file%5c180509%5c180509_%=
28051%29_IN22%2eraw%22%3b%20SpectrumID%3a%20%22711%22%3b%20scans%3a%20%22=
1226%22) rtinseconds(1052) scans(1226) index(710) query(146)"></TD>
    <TD align=3D"RIGHT"><TT><A onmouseover=3D"activateEl('Q146', event)" =

      onmouseout=3D"clearEl()" =
href=3D"http://admin-pc/mascot/cgi/peptide_view.pl?file=3D..%2Fdata%2F201=
80515%2FF003035.dat&amp;query=3D146&amp;hit=3D1&amp;index=3D&amp;px=3D1&a=
mp;section=3D5&amp;ave_thresh=3D44&amp;_ignoreionsscorebelow=3D-1&amp;rep=
ort=3D0&amp;_sigthreshold=3D0.05&amp;_msresflags=3D1025&amp;_msresflags2=3D=
258&amp;percolate=3D-1&amp;percolate_rt=3D0&amp;_minpeplen=3D7&amp;sessio=
nID=3Dall_secdisabledsession"=20
      target=3D"_blank">146</A>&nbsp;&nbsp;</TT></TD>
    <TD align=3D"RIGHT"><TT><FONT color=3D"#ff0000"><B>  =20
      435.7539&nbsp;&nbsp;</B></FONT></TT></TD>
    <TD align=3D"RIGHT"><TT><FONT color=3D"#ff0000"><B>  =20
      869.4933&nbsp;&nbsp;</B></FONT></TT></TD>
    <TD align=3D"RIGHT"><TT><FONT color=3D"#ff0000"><B>  =20
      869.4971&nbsp;&nbsp;</B></FONT></TT></TD>
    <TD align=3D"RIGHT" nowrap=3D""><TT><FONT color=3D"#ff0000"><B>   =20
      -4.29&nbsp;</B></FONT></TT></TD>
    <TD align=3D"RIGHT"><TT><FONT=20
      color=3D"#ff0000"><B>0&nbsp;&nbsp;</B></FONT></TT></TD>
    <TD align=3D"RIGHT" nowrap=3D""><TT><FONT=20
      color=3D"#ff0000"><B>29&nbsp;&nbsp;</B></FONT></TT></TD>
    <TD align=3D"RIGHT" nowrap=3D""><TT><FONT=20
      color=3D"#ff0000"><B>2.7&nbsp;</B></FONT></TT></TD>
    <TD align=3D"RIGHT"><TT><FONT=20
      color=3D"#ff0000"><B>1&nbsp;&nbsp;</B></FONT></TT></TD>
    <TD align=3D"RIGHT"><TT><FONT=20
      color=3D"#ff0000"><B>&nbsp;&nbsp;&nbsp;&nbsp;</B></FONT></TT></TD>
    <TD nowrap=3D""><TT><FONT =
color=3D"#ff0000"><B>&nbsp;TPSLSIPR</B></FONT></TT></TR>
  <TR>
    <TD align=3D"RIGHT"><INPUT name=3D"QUE" type=3D"checkbox" =
checked=3D"" value=3D"927.522068 from(464.768310,2+) =
intensity(186189.9063) =
title(File%3a%20%22D%3a%5cLC%2dMS%20Data%5cRaw%20file%5c180509%5c180509_%=
28051%29_IN22%2eraw%22%3b%20SpectrumID%3a%20%22184%22%3b%20scans%3a%20%22=
611%22) rtinseconds(573) scans(611) index(183) query(207)"></TD>
    <TD align=3D"RIGHT"><TT><A onmouseover=3D"activateEl('Q207', event)" =

      onmouseout=3D"clearEl()" =
href=3D"http://admin-pc/mascot/cgi/peptide_view.pl?file=3D..%2Fdata%2F201=
80515%2FF003035.dat&amp;query=3D207&amp;hit=3D1&amp;index=3D&amp;px=3D1&a=
mp;section=3D5&amp;ave_thresh=3D44&amp;_ignoreionsscorebelow=3D-1&amp;rep=
ort=3D0&amp;_sigthreshold=3D0.05&amp;_msresflags=3D1025&amp;_msresflags2=3D=
258&amp;percolate=3D-1&amp;percolate_rt=3D0&amp;_minpeplen=3D7&amp;sessio=
nID=3Dall_secdisabledsession"=20
      target=3D"_blank">207</A>&nbsp;&nbsp;</TT></TD>
    <TD align=3D"RIGHT"><TT><FONT color=3D"#ff0000"><B>  =20
      464.7683&nbsp;&nbsp;</B></FONT></TT></TD>
    <TD align=3D"RIGHT"><TT><FONT color=3D"#ff0000"><B>  =20
      927.5221&nbsp;&nbsp;</B></FONT></TT></TD>
    <TD align=3D"RIGHT"><TT><FONT color=3D"#ff0000"><B>  =20
      927.5151&nbsp;&nbsp;</B></FONT></TT></TD>
    <TD align=3D"RIGHT" nowrap=3D""><TT><FONT color=3D"#ff0000"><B>    =20
      7.52&nbsp;</B></FONT></TT></TD>
    <TD align=3D"RIGHT"><TT><FONT=20
      color=3D"#ff0000"><B>1&nbsp;&nbsp;</B></FONT></TT></TD>
    <TD align=3D"RIGHT" nowrap=3D""><TT><FONT=20
      color=3D"#ff0000"><B>29&nbsp;&nbsp;</B></FONT></TT></TD>
    <TD align=3D"RIGHT" nowrap=3D""><TT><FONT=20
      color=3D"#ff0000"><B>2.2&nbsp;</B></FONT></TT></TD>
    <TD align=3D"RIGHT"><TT><FONT=20
      color=3D"#ff0000"><B>1&nbsp;&nbsp;</B></FONT></TT></TD>
    <TD align=3D"RIGHT"><TT><FONT=20
      color=3D"#ff0000"><B>&nbsp;&nbsp;&nbsp;&nbsp;</B></FONT></TT></TD>
    <TD nowrap=3D""><TT><FONT =
color=3D"#ff0000"><B>&nbsp;RARPSWR</B></FONT></TT></TR>
  <TR>
    <TD align=3D"RIGHT"><INPUT name=3D"QUE" type=3D"checkbox" =
checked=3D"" value=3D"3133.412136 from(349.164180,9+) =
intensity(21648.8691) =
title(File%3a%20%22D%3a%5cLC%2dMS%20Data%5cRaw%20file%5c180509%5c180509_%=
28051%29_IN22%2eraw%22%3b%20SpectrumID%3a%20%221406%22%3b%20scans%3a%20%2=
22120%22) rtinseconds(1741) scans(2120) index(1404) query(1523)"></TD>
    <TD align=3D"RIGHT"><TT><A onmouseover=3D"activateEl('Q1523', =
event)"=20
      onmouseout=3D"clearEl()" =
href=3D"http://admin-pc/mascot/cgi/peptide_view.pl?file=3D..%2Fdata%2F201=
80515%2FF003035.dat&amp;query=3D1523&amp;hit=3D1&amp;index=3D&amp;px=3D1&=
amp;section=3D5&amp;ave_thresh=3D44&amp;_ignoreionsscorebelow=3D-1&amp;re=
port=3D0&amp;_sigthreshold=3D0.05&amp;_msresflags=3D1025&amp;_msresflags2=
=3D258&amp;percolate=3D-1&amp;percolate_rt=3D0&amp;_minpeplen=3D7&amp;ses=
sionID=3Dall_secdisabledsession"=20
      target=3D"_blank">1523</A>&nbsp;&nbsp;</TT></TD>
    <TD align=3D"RIGHT"><TT><FONT color=3D"#ff0000"><B>  =20
      349.1642&nbsp;&nbsp;</B></FONT></TT></TD>
    <TD align=3D"RIGHT"><TT><FONT color=3D"#ff0000"><B> =20
      3133.4121&nbsp;&nbsp;</B></FONT></TT></TD>
    <TD align=3D"RIGHT"><TT><FONT color=3D"#ff0000"><B> =20
      3133.3824&nbsp;&nbsp;</B></FONT></TT></TD>
    <TD align=3D"RIGHT" nowrap=3D""><TT><FONT color=3D"#ff0000"><B>    =20
      9.48&nbsp;</B></FONT></TT></TD>
    <TD align=3D"RIGHT"><TT><FONT=20
      color=3D"#ff0000"><B>1&nbsp;&nbsp;</B></FONT></TT></TD>
    <TD align=3D"RIGHT" nowrap=3D""><TT><FONT=20
      color=3D"#ff0000"><B>28&nbsp;&nbsp;</B></FONT></TT></TD>
    <TD align=3D"RIGHT" nowrap=3D""><TT><FONT=20
      color=3D"#ff0000"><B>1.4&nbsp;</B></FONT></TT></TD>
    <TD align=3D"RIGHT"><TT><FONT=20
      color=3D"#ff0000"><B>1&nbsp;&nbsp;</B></FONT></TT></TD>
    <TD align=3D"RIGHT"><TT><FONT=20
      color=3D"#ff0000"><B>&nbsp;&nbsp;&nbsp;&nbsp;</B></FONT></TT></TD>
    <TD nowrap=3D""><TT><FONT=20
      color=3D"#ff0000"><B>&nbsp;MTLSISPGHMDQSSRNAIHSQEDML<U>M</U>AK + =
Oxidation=20
      (M)</B></FONT></TT></TR>
  <TR>
    <TD align=3D"RIGHT"><INPUT name=3D"QUE" type=3D"checkbox" =
checked=3D"" value=3D"1161.563568 from(581.789060,2+) =
intensity(202572.6406) =
title(File%3a%20%22D%3a%5cLC%2dMS%20Data%5cRaw%20file%5c180509%5c180509_%=
28051%29_IN22%2eraw%22%3b%20SpectrumID%3a%20%2263%22%3b%20scans%3a%20%224=
70%22) rtinseconds(466) scans(470) index(62) query(479)"></TD>
    <TD align=3D"RIGHT"><TT><A onmouseover=3D"activateEl('Q479', event)" =

      onmouseout=3D"clearEl()" =
href=3D"http://admin-pc/mascot/cgi/peptide_view.pl?file=3D..%2Fdata%2F201=
80515%2FF003035.dat&amp;query=3D479&amp;hit=3D1&amp;index=3D&amp;px=3D1&a=
mp;section=3D5&amp;ave_thresh=3D44&amp;_ignoreionsscorebelow=3D-1&amp;rep=
ort=3D0&amp;_sigthreshold=3D0.05&amp;_msresflags=3D1025&amp;_msresflags2=3D=
258&amp;percolate=3D-1&amp;percolate_rt=3D0&amp;_minpeplen=3D7&amp;sessio=
nID=3Dall_secdisabledsession"=20
      target=3D"_blank">479</A>&nbsp;&nbsp;</TT></TD>
    <TD align=3D"RIGHT"><TT><FONT color=3D"#ff0000"><B>  =20
      581.7891&nbsp;&nbsp;</B></FONT></TT></TD>
    <TD align=3D"RIGHT"><TT><FONT color=3D"#ff0000"><B> =20
      1161.5636&nbsp;&nbsp;</B></FONT></TT></TD>
    <TD align=3D"RIGHT"><TT><FONT color=3D"#ff0000"><B> =20
      1161.5700&nbsp;&nbsp;</B></FONT></TT></TD>
    <TD align=3D"RIGHT" nowrap=3D""><TT><FONT color=3D"#ff0000"><B>   =20
      -5.50&nbsp;</B></FONT></TT></TD>
    <TD align=3D"RIGHT"><TT><FONT=20
      color=3D"#ff0000"><B>1&nbsp;&nbsp;</B></FONT></TT></TD>
    <TD align=3D"RIGHT" nowrap=3D""><TT><FONT=20
      color=3D"#ff0000"><B>28&nbsp;&nbsp;</B></FONT></TT></TD>
    <TD align=3D"RIGHT" nowrap=3D""><TT><FONT=20
      color=3D"#ff0000"><B>3.9&nbsp;</B></FONT></TT></TD>
    <TD align=3D"RIGHT"><TT><FONT=20
      color=3D"#ff0000"><B>1&nbsp;&nbsp;</B></FONT></TT></TD>
    <TD align=3D"RIGHT"><TT><FONT=20
      color=3D"#ff0000"><B>&nbsp;&nbsp;&nbsp;&nbsp;</B></FONT></TT></TD>
    <TD nowrap=3D""><TT><FONT=20
      color=3D"#ff0000"><B>&nbsp;MGAVDQGNKLK</B></FONT></TT></TR>
  <TR>
    <TD align=3D"RIGHT"><INPUT name=3D"QUE" type=3D"checkbox" =
checked=3D"" value=3D"1032.592032 from(345.204620,3+) =
intensity(210985.2656) =
title(File%3a%20%22D%3a%5cLC%2dMS%20Data%5cRaw%20file%5c180509%5c180509_%=
28051%29_IN22%2eraw%22%3b%20SpectrumID%3a%20%22173%22%3b%20scans%3a%20%22=
598%22) rtinseconds(563) scans(598) index(172) query(329)"></TD>
    <TD align=3D"RIGHT"><TT><A onmouseover=3D"activateEl('Q329', event)" =

      onmouseout=3D"clearEl()" =
href=3D"http://admin-pc/mascot/cgi/peptide_view.pl?file=3D..%2Fdata%2F201=
80515%2FF003035.dat&amp;query=3D329&amp;hit=3D1&amp;index=3D&amp;px=3D1&a=
mp;section=3D5&amp;ave_thresh=3D44&amp;_ignoreionsscorebelow=3D-1&amp;rep=
ort=3D0&amp;_sigthreshold=3D0.05&amp;_msresflags=3D1025&amp;_msresflags2=3D=
258&amp;percolate=3D-1&amp;percolate_rt=3D0&amp;_minpeplen=3D7&amp;sessio=
nID=3Dall_secdisabledsession"=20
      target=3D"_blank">329</A>&nbsp;&nbsp;</TT></TD>
    <TD align=3D"RIGHT"><TT><FONT color=3D"#ff0000"><B>  =20
      345.2046&nbsp;&nbsp;</B></FONT></TT></TD>
    <TD align=3D"RIGHT"><TT><FONT color=3D"#ff0000"><B> =20
      1032.5920&nbsp;&nbsp;</B></FONT></TT></TD>
    <TD align=3D"RIGHT"><TT><FONT color=3D"#ff0000"><B> =20
      1032.5968&nbsp;&nbsp;</B></FONT></TT></TD>
    <TD align=3D"RIGHT" nowrap=3D""><TT><FONT color=3D"#ff0000"><B>   =20
      -4.60&nbsp;</B></FONT></TT></TD>
    <TD align=3D"RIGHT"><TT><FONT=20
      color=3D"#ff0000"><B>1&nbsp;&nbsp;</B></FONT></TT></TD>
    <TD align=3D"RIGHT" nowrap=3D""><TT><FONT=20
      color=3D"#ff0000"><B>28&nbsp;&nbsp;</B></FONT></TT></TD>
    <TD align=3D"RIGHT" nowrap=3D""><TT><FONT=20
      color=3D"#ff0000"><B>1.8&nbsp;</B></FONT></TT></TD>
    <TD align=3D"RIGHT"><TT><FONT=20
      color=3D"#ff0000"><B>1&nbsp;&nbsp;</B></FONT></TT></TD>
    <TD align=3D"RIGHT"><TT><FONT=20
      color=3D"#ff0000"><B>&nbsp;&nbsp;&nbsp;&nbsp;</B></FONT></TT></TD>
    <TD nowrap=3D""><TT><FONT=20
  color=3D"#ff0000"><B>&nbsp;IGGSKFVPTK</B></FONT></TT></TR>
  <TR>
    <TD align=3D"RIGHT"><INPUT name=3D"QUE" type=3D"checkbox" =
checked=3D"" value=3D"1044.553808 from(523.284180,2+) =
intensity(12382184.0000) =
title(File%3a%20%22D%3a%5cLC%2dMS%20Data%5cRaw%20file%5c180509%5c180509_%=
28051%29_IN22%2eraw%22%3b%20SpectrumID%3a%20%22225%22%3b%20scans%3a%20%22=
659%22) rtinseconds(610) scans(659) index(224) query(340)"></TD>
    <TD align=3D"RIGHT"><TT><A onmouseover=3D"activateEl('Q340', event)" =

      onmouseout=3D"clearEl()" =
href=3D"http://admin-pc/mascot/cgi/peptide_view.pl?file=3D..%2Fdata%2F201=
80515%2FF003035.dat&amp;query=3D340&amp;hit=3D1&amp;index=3D&amp;px=3D1&a=
mp;section=3D5&amp;ave_thresh=3D44&amp;_ignoreionsscorebelow=3D-1&amp;rep=
ort=3D0&amp;_sigthreshold=3D0.05&amp;_msresflags=3D1025&amp;_msresflags2=3D=
258&amp;percolate=3D-1&amp;percolate_rt=3D0&amp;_minpeplen=3D7&amp;sessio=
nID=3Dall_secdisabledsession"=20
      target=3D"_blank">340</A>&nbsp;&nbsp;</TT></TD>
    <TD align=3D"RIGHT"><TT><FONT color=3D"#ff0000"><B>  =20
      523.2842&nbsp;&nbsp;</B></FONT></TT></TD>
    <TD align=3D"RIGHT"><TT><FONT color=3D"#ff0000"><B> =20
      1044.5538&nbsp;&nbsp;</B></FONT></TT></TD>
    <TD align=3D"RIGHT"><TT><FONT color=3D"#ff0000"><B> =20
      1044.5564&nbsp;&nbsp;</B></FONT></TT></TD>
    <TD align=3D"RIGHT" nowrap=3D""><TT><FONT color=3D"#ff0000"><B>   =20
      -2.43&nbsp;</B></FONT></TT></TD>
    <TD align=3D"RIGHT"><TT><FONT=20
      color=3D"#ff0000"><B>0&nbsp;&nbsp;</B></FONT></TT></TD>
    <TD align=3D"RIGHT" nowrap=3D""><TT><FONT=20
      color=3D"#ff0000"><B>28&nbsp;&nbsp;</B></FONT></TT></TD>
    <TD align=3D"RIGHT" nowrap=3D""><TT><FONT=20
      color=3D"#ff0000"><B>5.7&nbsp;</B></FONT></TT></TD>
    <TD align=3D"RIGHT"><TT><FONT=20
      color=3D"#ff0000"><B>1&nbsp;&nbsp;</B></FONT></TT></TD>
    <TD align=3D"RIGHT"><TT><FONT=20
      color=3D"#ff0000"><B>&nbsp;&nbsp;&nbsp;&nbsp;</B></FONT></TT></TD>
    <TD nowrap=3D""><TT><FONT=20
      color=3D"#ff0000"><B>&nbsp;ISSPGLSAASR</B></FONT></TT></TR>
  <TR>
    <TD align=3D"RIGHT"><INPUT name=3D"QUE" type=3D"checkbox" =
checked=3D"" value=3D"1077.506208 from(539.760380,2+) =
intensity(89404.4609) =
title(File%3a%20%22D%3a%5cLC%2dMS%20Data%5cRaw%20file%5c180509%5c180509_%=
28051%29_IN22%2eraw%22%3b%20SpectrumID%3a%20%22426%22%3b%20scans%3a%20%22=
893%22) rtinseconds(793) scans(893) index(425) query(368)"></TD>
    <TD align=3D"RIGHT"><TT><A onmouseover=3D"activateEl('Q368', event)" =

      onmouseout=3D"clearEl()" =
href=3D"http://admin-pc/mascot/cgi/peptide_view.pl?file=3D..%2Fdata%2F201=
80515%2FF003035.dat&amp;query=3D368&amp;hit=3D1&amp;index=3D&amp;px=3D1&a=
mp;section=3D5&amp;ave_thresh=3D44&amp;_ignoreionsscorebelow=3D-1&amp;rep=
ort=3D0&amp;_sigthreshold=3D0.05&amp;_msresflags=3D1025&amp;_msresflags2=3D=
258&amp;percolate=3D-1&amp;percolate_rt=3D0&amp;_minpeplen=3D7&amp;sessio=
nID=3Dall_secdisabledsession"=20
      target=3D"_blank">368</A>&nbsp;&nbsp;</TT></TD>
    <TD align=3D"RIGHT"><TT><FONT color=3D"#ff0000"><B>  =20
      539.7604&nbsp;&nbsp;</B></FONT></TT></TD>
    <TD align=3D"RIGHT"><TT><FONT color=3D"#ff0000"><B> =20
      1077.5062&nbsp;&nbsp;</B></FONT></TT></TD>
    <TD align=3D"RIGHT"><TT><FONT color=3D"#ff0000"><B> =20
      1077.5091&nbsp;&nbsp;</B></FONT></TT></TD>
    <TD align=3D"RIGHT" nowrap=3D""><TT><FONT color=3D"#ff0000"><B>   =20
      -2.68&nbsp;</B></FONT></TT></TD>
    <TD align=3D"RIGHT"><TT><FONT=20
      color=3D"#ff0000"><B>0&nbsp;&nbsp;</B></FONT></TT></TD>
    <TD align=3D"RIGHT" nowrap=3D""><TT><FONT=20
      color=3D"#ff0000"><B>28&nbsp;&nbsp;</B></FONT></TT></TD>
    <TD align=3D"RIGHT" nowrap=3D""><TT><FONT=20
      color=3D"#ff0000"><B>3.9&nbsp;</B></FONT></TT></TD>
    <TD align=3D"RIGHT"><TT><FONT=20
      color=3D"#ff0000"><B>1&nbsp;&nbsp;</B></FONT></TT></TD>
    <TD align=3D"RIGHT"><TT><FONT=20
      color=3D"#ff0000"><B>&nbsp;&nbsp;&nbsp;&nbsp;</B></FONT></TT></TD>
    <TD nowrap=3D""><TT><FONT=20
color=3D"#ff0000"><B>&nbsp;VWDSSITDR</B></FONT></TT></TR>
  <TR>
    <TD align=3D"RIGHT"><INPUT name=3D"QUE" type=3D"checkbox" =
checked=3D"" value=3D"2210.092302 from(737.704710,3+) =
intensity(429500.3438) =
title(File%3a%20%22D%3a%5cLC%2dMS%20Data%5cRaw%20file%5c180509%5c180509_%=
28051%29_IN22%2eraw%22%3b%20SpectrumID%3a%20%22745%22%3b%20scans%3a%20%22=
1266%22) rtinseconds(1085) scans(1266) index(744) query(1317)"></TD>
    <TD align=3D"RIGHT"><TT><A onmouseover=3D"activateEl('Q1317', =
event)"=20
      onmouseout=3D"clearEl()" =
href=3D"http://admin-pc/mascot/cgi/peptide_view.pl?file=3D..%2Fdata%2F201=
80515%2FF003035.dat&amp;query=3D1317&amp;hit=3D1&amp;index=3D&amp;px=3D1&=
amp;section=3D5&amp;ave_thresh=3D44&amp;_ignoreionsscorebelow=3D-1&amp;re=
port=3D0&amp;_sigthreshold=3D0.05&amp;_msresflags=3D1025&amp;_msresflags2=
=3D258&amp;percolate=3D-1&amp;percolate_rt=3D0&amp;_minpeplen=3D7&amp;ses=
sionID=3Dall_secdisabledsession"=20
      target=3D"_blank">1317</A>&nbsp;&nbsp;</TT></TD>
    <TD align=3D"RIGHT"><TT><FONT color=3D"#ff0000"><B>  =20
      737.7047&nbsp;&nbsp;</B></FONT></TT></TD>
    <TD align=3D"RIGHT"><TT><FONT color=3D"#ff0000"><B> =20
      2210.0923&nbsp;&nbsp;</B></FONT></TT></TD>
    <TD align=3D"RIGHT"><TT><FONT color=3D"#ff0000"><B> =20
      2210.0745&nbsp;&nbsp;</B></FONT></TT></TD>
    <TD align=3D"RIGHT" nowrap=3D""><TT><FONT color=3D"#ff0000"><B>    =20
      8.04&nbsp;</B></FONT></TT></TD>
    <TD align=3D"RIGHT"><TT><FONT=20
      color=3D"#ff0000"><B>0&nbsp;&nbsp;</B></FONT></TT></TD>
    <TD align=3D"RIGHT" nowrap=3D""><TT><FONT=20
      color=3D"#ff0000"><B>28&nbsp;&nbsp;</B></FONT></TT></TD>
    <TD align=3D"RIGHT" nowrap=3D""><TT><FONT=20
      color=3D"#ff0000"><B>2.9&nbsp;</B></FONT></TT></TD>
    <TD align=3D"RIGHT"><TT><FONT=20
      color=3D"#ff0000"><B>1&nbsp;&nbsp;</B></FONT></TT></TD>
    <TD align=3D"RIGHT"><TT><FONT=20
      color=3D"#ff0000"><B>&nbsp;&nbsp;&nbsp;&nbsp;</B></FONT></TT></TD>
    <TD nowrap=3D""><TT><FONT=20
      color=3D"#ff0000"><B>&nbsp;GSSV<U>M</U>VTGASGAVGLCMVQIAAK + =
Oxidation=20
      (M)</B></FONT></TT></TR>
  <TR>
    <TD align=3D"RIGHT"><INPUT name=3D"QUE" type=3D"checkbox" =
checked=3D"" value=3D"952.550088 from(477.282320,2+) =
intensity(61801.3164) =
title(File%3a%20%22D%3a%5cLC%2dMS%20Data%5cRaw%20file%5c180509%5c180509_%=
28051%29_IN22%2eraw%22%3b%20SpectrumID%3a%20%22482%22%3b%20scans%3a%20%22=
958%22) rtinseconds(843) scans(958) index(481) query(227)"></TD>
    <TD align=3D"RIGHT"><TT><A onmouseover=3D"activateEl('Q227', event)" =

      onmouseout=3D"clearEl()" =
href=3D"http://admin-pc/mascot/cgi/peptide_view.pl?file=3D..%2Fdata%2F201=
80515%2FF003035.dat&amp;query=3D227&amp;hit=3D1&amp;index=3D&amp;px=3D1&a=
mp;section=3D5&amp;ave_thresh=3D44&amp;_ignoreionsscorebelow=3D-1&amp;rep=
ort=3D0&amp;_sigthreshold=3D0.05&amp;_msresflags=3D1025&amp;_msresflags2=3D=
258&amp;percolate=3D-1&amp;percolate_rt=3D0&amp;_minpeplen=3D7&amp;sessio=
nID=3Dall_secdisabledsession"=20
      target=3D"_blank">227</A>&nbsp;&nbsp;</TT></TD>
    <TD align=3D"RIGHT"><TT><FONT color=3D"#ff0000"><B>  =20
      477.2823&nbsp;&nbsp;</B></FONT></TT></TD>
    <TD align=3D"RIGHT"><TT><FONT color=3D"#ff0000"><B>  =20
      952.5501&nbsp;&nbsp;</B></FONT></TT></TD>
    <TD align=3D"RIGHT"><TT><FONT color=3D"#ff0000"><B>  =20
      952.5593&nbsp;&nbsp;</B></FONT></TT></TD>
    <TD align=3D"RIGHT" nowrap=3D""><TT><FONT color=3D"#ff0000"><B>   =20
      -9.70&nbsp;</B></FONT></TT></TD>
    <TD align=3D"RIGHT"><TT><FONT=20
      color=3D"#ff0000"><B>0&nbsp;&nbsp;</B></FONT></TT></TD>
    <TD align=3D"RIGHT" nowrap=3D""><TT><FONT=20
      color=3D"#ff0000"><B>28&nbsp;&nbsp;</B></FONT></TT></TD>
    <TD align=3D"RIGHT" nowrap=3D""><TT><FONT=20
      color=3D"#ff0000"><B>1.5&nbsp;</B></FONT></TT></TD>
    <TD align=3D"RIGHT"><TT><FONT=20
      color=3D"#ff0000"><B>1&nbsp;&nbsp;</B></FONT></TT></TD>
    <TD align=3D"RIGHT"><TT><FONT=20
      color=3D"#ff0000"><B>&nbsp;&nbsp;&nbsp;&nbsp;</B></FONT></TT></TD>
    <TD nowrap=3D""><TT><FONT=20
color=3D"#ff0000"><B>&nbsp;LLGIPTDPK</B></FONT></TT></TR>
  <TR>
    <TD align=3D"RIGHT"><INPUT name=3D"QUE" type=3D"checkbox" =
checked=3D"" value=3D"1019.527868 from(510.771210,2+) =
intensity(79616.6484) =
title(File%3a%20%22D%3a%5cLC%2dMS%20Data%5cRaw%20file%5c180509%5c180509_%=
28051%29_IN22%2eraw%22%3b%20SpectrumID%3a%20%22168%22%3b%20scans%3a%20%22=
592%22) rtinseconds(558) scans(592) index(167) query(310)"></TD>
    <TD align=3D"RIGHT"><TT><A onmouseover=3D"activateEl('Q310', event)" =

      onmouseout=3D"clearEl()" =
href=3D"http://admin-pc/mascot/cgi/peptide_view.pl?file=3D..%2Fdata%2F201=
80515%2FF003035.dat&amp;query=3D310&amp;hit=3D1&amp;index=3D&amp;px=3D1&a=
mp;section=3D5&amp;ave_thresh=3D44&amp;_ignoreionsscorebelow=3D-1&amp;rep=
ort=3D0&amp;_sigthreshold=3D0.05&amp;_msresflags=3D1025&amp;_msresflags2=3D=
258&amp;percolate=3D-1&amp;percolate_rt=3D0&amp;_minpeplen=3D7&amp;sessio=
nID=3Dall_secdisabledsession"=20
      target=3D"_blank">310</A>&nbsp;&nbsp;</TT></TD>
    <TD align=3D"RIGHT"><TT><FONT color=3D"#ff0000"><B>  =20
      510.7712&nbsp;&nbsp;</B></FONT></TT></TD>
    <TD align=3D"RIGHT"><TT><FONT color=3D"#ff0000"><B> =20
      1019.5279&nbsp;&nbsp;</B></FONT></TT></TD>
    <TD align=3D"RIGHT"><TT><FONT color=3D"#ff0000"><B> =20
      1019.5287&nbsp;&nbsp;</B></FONT></TT></TD>
    <TD align=3D"RIGHT" nowrap=3D""><TT><FONT color=3D"#ff0000"><B>   =20
      -0.86&nbsp;</B></FONT></TT></TD>
    <TD align=3D"RIGHT"><TT><FONT=20
      color=3D"#ff0000"><B>1&nbsp;&nbsp;</B></FONT></TT></TD>
    <TD align=3D"RIGHT" nowrap=3D""><TT><FONT=20
      color=3D"#ff0000"><B>28&nbsp;&nbsp;</B></FONT></TT></TD>
    <TD align=3D"RIGHT" nowrap=3D""><TT><FONT=20
      color=3D"#ff0000"><B>4.4&nbsp;</B></FONT></TT></TD>
    <TD align=3D"RIGHT"><TT><FONT=20
      color=3D"#ff0000"><B>1&nbsp;&nbsp;</B></FONT></TT></TD>
    <TD align=3D"RIGHT"><TT><FONT=20
      color=3D"#ff0000"><B>&nbsp;&nbsp;&nbsp;&nbsp;</B></FONT></TT></TD>
    <TD nowrap=3D""><TT><FONT=20
color=3D"#ff0000"><B>&nbsp;INPSEGFKK</B></FONT></TT></TR>
  <TR>
    <TD align=3D"RIGHT"><INPUT name=3D"QUE" type=3D"checkbox" =
checked=3D"" value=3D"1005.512248 from(503.763400,2+) =
intensity(113801.3906) =
title(File%3a%20%22D%3a%5cLC%2dMS%20Data%5cRaw%20file%5c180509%5c180509_%=
28051%29_IN22%2eraw%22%3b%20SpectrumID%3a%20%22445%22%3b%20scans%3a%20%22=
915%22) rtinseconds(810) scans(915) index(444) query(293)"></TD>
    <TD align=3D"RIGHT"><TT><A onmouseover=3D"activateEl('Q293', event)" =

      onmouseout=3D"clearEl()" =
href=3D"http://admin-pc/mascot/cgi/peptide_view.pl?file=3D..%2Fdata%2F201=
80515%2FF003035.dat&amp;query=3D293&amp;hit=3D1&amp;index=3D&amp;px=3D1&a=
mp;section=3D5&amp;ave_thresh=3D44&amp;_ignoreionsscorebelow=3D-1&amp;rep=
ort=3D0&amp;_sigthreshold=3D0.05&amp;_msresflags=3D1025&amp;_msresflags2=3D=
258&amp;percolate=3D-1&amp;percolate_rt=3D0&amp;_minpeplen=3D7&amp;sessio=
nID=3Dall_secdisabledsession"=20
      target=3D"_blank">293</A>&nbsp;&nbsp;</TT></TD>
    <TD align=3D"RIGHT"><TT><FONT color=3D"#ff0000"><B>  =20
      503.7634&nbsp;&nbsp;</B></FONT></TT></TD>
    <TD align=3D"RIGHT"><TT><FONT color=3D"#ff0000"><B> =20
      1005.5122&nbsp;&nbsp;</B></FONT></TT></TD>
    <TD align=3D"RIGHT"><TT><FONT color=3D"#ff0000"><B> =20
      1005.5165&nbsp;&nbsp;</B></FONT></TT></TD>
    <TD align=3D"RIGHT" nowrap=3D""><TT><FONT color=3D"#ff0000"><B>   =20
      -4.19&nbsp;</B></FONT></TT></TD>
    <TD align=3D"RIGHT"><TT><FONT=20
      color=3D"#ff0000"><B>1&nbsp;&nbsp;</B></FONT></TT></TD>
    <TD align=3D"RIGHT" nowrap=3D""><TT><FONT=20
      color=3D"#ff0000"><B>28&nbsp;&nbsp;</B></FONT></TT></TD>
    <TD align=3D"RIGHT" nowrap=3D""><TT><FONT=20
      color=3D"#ff0000"><B>5&nbsp;</B></FONT></TT></TD>
    <TD align=3D"RIGHT"><TT><FONT=20
      color=3D"#ff0000"><B>1&nbsp;&nbsp;</B></FONT></TT></TD>
    <TD align=3D"RIGHT"><TT><FONT=20
      color=3D"#ff0000"><B>&nbsp;&nbsp;&nbsp;&nbsp;</B></FONT></TT></TD>
    <TD nowrap=3D""><TT><FONT =
color=3D"#ff0000"><B>&nbsp;KV<U>M</U>ADAVEK +=20
      Oxidation (M)</B></FONT></TT></TR>
  <TR>
    <TD align=3D"RIGHT"><INPUT name=3D"QUE" type=3D"checkbox" =
checked=3D"" value=3D"1278.626688 from(640.320620,2+) =
intensity(32646.6895) =
title(File%3a%20%22D%3a%5cLC%2dMS%20Data%5cRaw%20file%5c180509%5c180509_%=
28051%29_IN22%2eraw%22%3b%20SpectrumID%3a%20%22349%22%3b%20scans%3a%20%22=
803%22) rtinseconds(722) scans(803) index(348) query(579)"></TD>
    <TD align=3D"RIGHT"><TT><A onmouseover=3D"activateEl('Q579', event)" =

      onmouseout=3D"clearEl()" =
href=3D"http://admin-pc/mascot/cgi/peptide_view.pl?file=3D..%2Fdata%2F201=
80515%2FF003035.dat&amp;query=3D579&amp;hit=3D1&amp;index=3D&amp;px=3D1&a=
mp;section=3D5&amp;ave_thresh=3D44&amp;_ignoreionsscorebelow=3D-1&amp;rep=
ort=3D0&amp;_sigthreshold=3D0.05&amp;_msresflags=3D1025&amp;_msresflags2=3D=
258&amp;percolate=3D-1&amp;percolate_rt=3D0&amp;_minpeplen=3D7&amp;sessio=
nID=3Dall_secdisabledsession"=20
      target=3D"_blank">579</A>&nbsp;&nbsp;</TT></TD>
    <TD align=3D"RIGHT"><TT><FONT color=3D"#ff0000"><B>  =20
      640.3206&nbsp;&nbsp;</B></FONT></TT></TD>
    <TD align=3D"RIGHT"><TT><FONT color=3D"#ff0000"><B> =20
      1278.6267&nbsp;&nbsp;</B></FONT></TT></TD>
    <TD align=3D"RIGHT"><TT><FONT color=3D"#ff0000"><B> =20
      1278.6391&nbsp;&nbsp;</B></FONT></TT></TD>
    <TD align=3D"RIGHT" nowrap=3D""><TT><FONT color=3D"#ff0000"><B>   =20
      -9.67&nbsp;</B></FONT></TT></TD>
    <TD align=3D"RIGHT"><TT><FONT=20
      color=3D"#ff0000"><B>0&nbsp;&nbsp;</B></FONT></TT></TD>
    <TD align=3D"RIGHT" nowrap=3D""><TT><FONT=20
      color=3D"#ff0000"><B>28&nbsp;&nbsp;</B></FONT></TT></TD>
    <TD align=3D"RIGHT" nowrap=3D""><TT><FONT=20
      color=3D"#ff0000"><B>4.5&nbsp;</B></FONT></TT></TD>
    <TD align=3D"RIGHT"><TT><FONT=20
      color=3D"#ff0000"><B>1&nbsp;&nbsp;</B></FONT></TT></TD>
    <TD align=3D"RIGHT"><TT><FONT=20
      color=3D"#ff0000"><B>&nbsp;&nbsp;&nbsp;&nbsp;</B></FONT></TT></TD>
    <TD nowrap=3D""><TT><FONT=20
      color=3D"#ff0000"><B>&nbsp;LPNVHMSEVPR</B></FONT></TT></TR>
  <TR>
    <TD align=3D"RIGHT"><INPUT name=3D"QUE" type=3D"checkbox" =
checked=3D"" value=3D"1339.777928 from(670.896240,2+) =
intensity(19162.1602) =
title(File%3a%20%22D%3a%5cLC%2dMS%20Data%5cRaw%20file%5c180509%5c180509_%=
28051%29_IN22%2eraw%22%3b%20SpectrumID%3a%20%221265%22%3b%20scans%3a%20%2=
21890%22) rtinseconds(1565) scans(1890) index(1264) query(642)"></TD>
    <TD align=3D"RIGHT"><TT><A onmouseover=3D"activateEl('Q642', event)" =

      onmouseout=3D"clearEl()" =
href=3D"http://admin-pc/mascot/cgi/peptide_view.pl?file=3D..%2Fdata%2F201=
80515%2FF003035.dat&amp;query=3D642&amp;hit=3D1&amp;index=3D&amp;px=3D1&a=
mp;section=3D5&amp;ave_thresh=3D44&amp;_ignoreionsscorebelow=3D-1&amp;rep=
ort=3D0&amp;_sigthreshold=3D0.05&amp;_msresflags=3D1025&amp;_msresflags2=3D=
258&amp;percolate=3D-1&amp;percolate_rt=3D0&amp;_minpeplen=3D7&amp;sessio=
nID=3Dall_secdisabledsession"=20
      target=3D"_blank">642</A>&nbsp;&nbsp;</TT></TD>
    <TD align=3D"RIGHT"><TT><FONT color=3D"#ff0000"><B>  =20
      670.8962&nbsp;&nbsp;</B></FONT></TT></TD>
    <TD align=3D"RIGHT"><TT><FONT color=3D"#ff0000"><B> =20
      1339.7779&nbsp;&nbsp;</B></FONT></TT></TD>
    <TD align=3D"RIGHT"><TT><FONT color=3D"#ff0000"><B> =20
      1339.7823&nbsp;&nbsp;</B></FONT></TT></TD>
    <TD align=3D"RIGHT" nowrap=3D""><TT><FONT color=3D"#ff0000"><B>   =20
      -3.27&nbsp;</B></FONT></TT></TD>
    <TD align=3D"RIGHT"><TT><FONT=20
      color=3D"#ff0000"><B>1&nbsp;&nbsp;</B></FONT></TT></TD>
    <TD align=3D"RIGHT" nowrap=3D""><TT><FONT=20
      color=3D"#ff0000"><B>27&nbsp;&nbsp;</B></FONT></TT></TD>
    <TD align=3D"RIGHT" nowrap=3D""><TT><FONT=20
      color=3D"#ff0000"><B>1.1&nbsp;</B></FONT></TT></TD>
    <TD align=3D"RIGHT"><TT><FONT=20
      color=3D"#ff0000"><B>1&nbsp;&nbsp;</B></FONT></TT></TD>
    <TD align=3D"RIGHT"><TT><FONT=20
      color=3D"#ff0000"><B>&nbsp;&nbsp;&nbsp;&nbsp;</B></FONT></TT></TD>
    <TD nowrap=3D""><TT><FONT=20
      color=3D"#ff0000"><B>&nbsp;QLPAATALLSRAK</B></FONT></TT></TR>
  <TR>
    <TD align=3D"RIGHT"><INPUT name=3D"QUE" type=3D"checkbox" =
checked=3D"" value=3D"1737.848292 from(580.290040,3+) =
intensity(25350.7637) =
title(File%3a%20%22D%3a%5cLC%2dMS%20Data%5cRaw%20file%5c180509%5c180509_%=
28051%29_IN22%2eraw%22%3b%20SpectrumID%3a%20%221158%22%3b%20scans%3a%20%2=
21749%22) rtinseconds(1460) scans(1749) index(1157) query(987)"></TD>
    <TD align=3D"RIGHT"><TT><A onmouseover=3D"activateEl('Q987', event)" =

      onmouseout=3D"clearEl()" =
href=3D"http://admin-pc/mascot/cgi/peptide_view.pl?file=3D..%2Fdata%2F201=
80515%2FF003035.dat&amp;query=3D987&amp;hit=3D1&amp;index=3D&amp;px=3D1&a=
mp;section=3D5&amp;ave_thresh=3D44&amp;_ignoreionsscorebelow=3D-1&amp;rep=
ort=3D0&amp;_sigthreshold=3D0.05&amp;_msresflags=3D1025&amp;_msresflags2=3D=
258&amp;percolate=3D-1&amp;percolate_rt=3D0&amp;_minpeplen=3D7&amp;sessio=
nID=3Dall_secdisabledsession"=20
      target=3D"_blank">987</A>&nbsp;&nbsp;</TT></TD>
    <TD align=3D"RIGHT"><TT><FONT color=3D"#ff0000"><B>  =20
      580.2900&nbsp;&nbsp;</B></FONT></TT></TD>
    <TD align=3D"RIGHT"><TT><FONT color=3D"#ff0000"><B> =20
      1737.8483&nbsp;&nbsp;</B></FONT></TT></TD>
    <TD align=3D"RIGHT"><TT><FONT color=3D"#ff0000"><B> =20
      1737.8573&nbsp;&nbsp;</B></FONT></TT></TD>
    <TD align=3D"RIGHT" nowrap=3D""><TT><FONT color=3D"#ff0000"><B>   =20
      -5.20&nbsp;</B></FONT></TT></TD>
    <TD align=3D"RIGHT"><TT><FONT=20
      color=3D"#ff0000"><B>1&nbsp;&nbsp;</B></FONT></TT></TD>
    <TD align=3D"RIGHT" nowrap=3D""><TT><FONT=20
      color=3D"#ff0000"><B>27&nbsp;&nbsp;</B></FONT></TT></TD>
    <TD align=3D"RIGHT" nowrap=3D""><TT><FONT=20
      color=3D"#ff0000"><B>4&nbsp;</B></FONT></TT></TD>
    <TD align=3D"RIGHT"><TT><FONT=20
      color=3D"#ff0000"><B>1&nbsp;&nbsp;</B></FONT></TT></TD>
    <TD align=3D"RIGHT"><TT><FONT=20
      color=3D"#ff0000"><B>&nbsp;&nbsp;&nbsp;&nbsp;</B></FONT></TT></TD>
    <TD nowrap=3D""><TT><FONT=20
      color=3D"#ff0000"><B>&nbsp;SFYNTKASLHEELAK</B></FONT></TT></TR>
  <TR>
    <TD align=3D"RIGHT"><INPUT name=3D"QUE" type=3D"checkbox" =
checked=3D"" value=3D"2004.011682 from(669.011170,3+) =
intensity(51824.0586) =
title(File%3a%20%22D%3a%5cLC%2dMS%20Data%5cRaw%20file%5c180509%5c180509_%=
28051%29_IN22%2eraw%22%3b%20SpectrumID%3a%20%22606%22%3b%20scans%3a%20%22=
1103%22) rtinseconds(955) scans(1103) index(605) query(1214)"></TD>
    <TD align=3D"RIGHT"><TT><A onmouseover=3D"activateEl('Q1214', =
event)"=20
      onmouseout=3D"clearEl()" =
href=3D"http://admin-pc/mascot/cgi/peptide_view.pl?file=3D..%2Fdata%2F201=
80515%2FF003035.dat&amp;query=3D1214&amp;hit=3D1&amp;index=3D&amp;px=3D1&=
amp;section=3D5&amp;ave_thresh=3D44&amp;_ignoreionsscorebelow=3D-1&amp;re=
port=3D0&amp;_sigthreshold=3D0.05&amp;_msresflags=3D1025&amp;_msresflags2=
=3D258&amp;percolate=3D-1&amp;percolate_rt=3D0&amp;_minpeplen=3D7&amp;ses=
sionID=3Dall_secdisabledsession"=20
      target=3D"_blank">1214</A>&nbsp;&nbsp;</TT></TD>
    <TD align=3D"RIGHT"><TT><FONT color=3D"#ff0000"><B>  =20
      669.0112&nbsp;&nbsp;</B></FONT></TT></TD>
    <TD align=3D"RIGHT"><TT><FONT color=3D"#ff0000"><B> =20
      2004.0117&nbsp;&nbsp;</B></FONT></TT></TD>
    <TD align=3D"RIGHT"><TT><FONT color=3D"#ff0000"><B> =20
      2004.0164&nbsp;&nbsp;</B></FONT></TT></TD>
    <TD align=3D"RIGHT" nowrap=3D""><TT><FONT color=3D"#ff0000"><B>   =20
      -2.35&nbsp;</B></FONT></TT></TD>
    <TD align=3D"RIGHT"><TT><FONT=20
      color=3D"#ff0000"><B>1&nbsp;&nbsp;</B></FONT></TT></TD>
    <TD align=3D"RIGHT" nowrap=3D""><TT><FONT=20
      color=3D"#ff0000"><B>27&nbsp;&nbsp;</B></FONT></TT></TD>
    <TD align=3D"RIGHT" nowrap=3D""><TT><FONT=20
      color=3D"#ff0000"><B>3.6&nbsp;</B></FONT></TT></TD>
    <TD align=3D"RIGHT"><TT><FONT=20
      color=3D"#ff0000"><B>1&nbsp;&nbsp;</B></FONT></TT></TD>
    <TD align=3D"RIGHT"><TT><FONT=20
      color=3D"#ff0000"><B>&nbsp;&nbsp;&nbsp;&nbsp;</B></FONT></TT></TD>
    <TD nowrap=3D""><TT><FONT=20
      =
color=3D"#ff0000"><B>&nbsp;DDLDVPPEPPVEVAKTAGR</B></FONT></TT></TR>
  <TR>
    <TD align=3D"RIGHT"><INPUT name=3D"QUE" type=3D"checkbox" =
checked=3D"" value=3D"1005.512202 from(336.178010,3+) =
intensity(94935.0391) =
title(File%3a%20%22D%3a%5cLC%2dMS%20Data%5cRaw%20file%5c180509%5c180509_%=
28051%29_IN22%2eraw%22%3b%20SpectrumID%3a%20%2276%22%3b%20scans%3a%20%224=
85%22) rtinseconds(477) scans(485) index(75) query(292)"></TD>
    <TD align=3D"RIGHT"><TT><A onmouseover=3D"activateEl('Q292', event)" =

      onmouseout=3D"clearEl()" =
href=3D"http://admin-pc/mascot/cgi/peptide_view.pl?file=3D..%2Fdata%2F201=
80515%2FF003035.dat&amp;query=3D292&amp;hit=3D1&amp;index=3D&amp;px=3D1&a=
mp;section=3D5&amp;ave_thresh=3D44&amp;_ignoreionsscorebelow=3D-1&amp;rep=
ort=3D0&amp;_sigthreshold=3D0.05&amp;_msresflags=3D1025&amp;_msresflags2=3D=
258&amp;percolate=3D-1&amp;percolate_rt=3D0&amp;_minpeplen=3D7&amp;sessio=
nID=3Dall_secdisabledsession"=20
      target=3D"_blank">292</A>&nbsp;&nbsp;</TT></TD>
    <TD align=3D"RIGHT"><TT><FONT color=3D"#ff0000"><B>  =20
      336.1780&nbsp;&nbsp;</B></FONT></TT></TD>
    <TD align=3D"RIGHT"><TT><FONT color=3D"#ff0000"><B> =20
      1005.5122&nbsp;&nbsp;</B></FONT></TT></TD>
    <TD align=3D"RIGHT"><TT><FONT color=3D"#ff0000"><B> =20
      1005.5091&nbsp;&nbsp;</B></FONT></TT></TD>
    <TD align=3D"RIGHT" nowrap=3D""><TT><FONT color=3D"#ff0000"><B>    =20
      3.12&nbsp;</B></FONT></TT></TD>
    <TD align=3D"RIGHT"><TT><FONT=20
      color=3D"#ff0000"><B>1&nbsp;&nbsp;</B></FONT></TT></TD>
    <TD align=3D"RIGHT" nowrap=3D""><TT><FONT=20
      color=3D"#ff0000"><B>27&nbsp;&nbsp;</B></FONT></TT></TD>
    <TD align=3D"RIGHT" nowrap=3D""><TT><FONT=20
      color=3D"#ff0000"><B>5.7&nbsp;</B></FONT></TT></TD>
    <TD align=3D"RIGHT"><TT><FONT=20
      color=3D"#ff0000"><B>1&nbsp;&nbsp;</B></FONT></TT></TD>
    <TD align=3D"RIGHT"><TT><FONT=20
      color=3D"#ff0000"><B>&nbsp;&nbsp;&nbsp;&nbsp;</B></FONT></TT></TD>
    <TD nowrap=3D""><TT><FONT=20
color=3D"#ff0000"><B>&nbsp;SLDQATRSK</B></FONT></TT></TR>
  <TR>
    <TD align=3D"RIGHT"><INPUT name=3D"QUE" type=3D"checkbox" =
checked=3D"" value=3D"842.501688 from(422.258120,2+) =
intensity(8099.1333) =
title(File%3a%20%22D%3a%5cLC%2dMS%20Data%5cRaw%20file%5c180509%5c180509_%=
28051%29_IN22%2eraw%22%3b%20SpectrumID%3a%20%221437%22%3b%20scans%3a%20%2=
22227%22) rtinseconds(1834) scans(2227) index(1435) query(116)"></TD>
    <TD align=3D"RIGHT"><TT><A onmouseover=3D"activateEl('Q116', event)" =

      onmouseout=3D"clearEl()" =
href=3D"http://admin-pc/mascot/cgi/peptide_view.pl?file=3D..%2Fdata%2F201=
80515%2FF003035.dat&amp;query=3D116&amp;hit=3D1&amp;index=3D&amp;px=3D1&a=
mp;section=3D5&amp;ave_thresh=3D44&amp;_ignoreionsscorebelow=3D-1&amp;rep=
ort=3D0&amp;_sigthreshold=3D0.05&amp;_msresflags=3D1025&amp;_msresflags2=3D=
258&amp;percolate=3D-1&amp;percolate_rt=3D0&amp;_minpeplen=3D7&amp;sessio=
nID=3Dall_secdisabledsession"=20
      target=3D"_blank">116</A>&nbsp;&nbsp;</TT></TD>
    <TD align=3D"RIGHT"><TT><FONT color=3D"#ff0000"><B>  =20
      422.2581&nbsp;&nbsp;</B></FONT></TT></TD>
    <TD align=3D"RIGHT"><TT><FONT color=3D"#ff0000"><B>  =20
      842.5017&nbsp;&nbsp;</B></FONT></TT></TD>
    <TD align=3D"RIGHT"><TT><FONT color=3D"#ff0000"><B>  =20
      842.4974&nbsp;&nbsp;</B></FONT></TT></TD>
    <TD align=3D"RIGHT" nowrap=3D""><TT><FONT color=3D"#ff0000"><B>    =20
      5.12&nbsp;</B></FONT></TT></TD>
    <TD align=3D"RIGHT"><TT><FONT=20
      color=3D"#ff0000"><B>1&nbsp;&nbsp;</B></FONT></TT></TD>
    <TD align=3D"RIGHT" nowrap=3D""><TT><FONT=20
      color=3D"#ff0000"><B>27&nbsp;&nbsp;</B></FONT></TT></TD>
    <TD align=3D"RIGHT" nowrap=3D""><TT><FONT=20
      color=3D"#ff0000"><B>3&nbsp;</B></FONT></TT></TD>
    <TD align=3D"RIGHT"><TT><FONT=20
      color=3D"#ff0000"><B>1&nbsp;&nbsp;</B></FONT></TT></TD>
    <TD align=3D"RIGHT"><TT><FONT=20
      color=3D"#ff0000"><B>&nbsp;&nbsp;&nbsp;&nbsp;</B></FONT></TT></TD>
    <TD nowrap=3D""><TT><FONT =
color=3D"#ff0000"><B>&nbsp;VAKAALDR</B></FONT></TT></TR>
  <TR>
    <TD align=3D"RIGHT"><INPUT name=3D"QUE" type=3D"checkbox" =
checked=3D"" value=3D"1005.512668 from(503.763610,2+) =
intensity(180865.7031) =
title(File%3a%20%22D%3a%5cLC%2dMS%20Data%5cRaw%20file%5c180509%5c180509_%=
28051%29_IN22%2eraw%22%3b%20SpectrumID%3a%20%2275%22%3b%20scans%3a%20%224=
84%22) rtinseconds(476) scans(484) index(74) query(294)"></TD>
    <TD align=3D"RIGHT"><TT><A onmouseover=3D"activateEl('Q294', event)" =

      onmouseout=3D"clearEl()" =
href=3D"http://admin-pc/mascot/cgi/peptide_view.pl?file=3D..%2Fdata%2F201=
80515%2FF003035.dat&amp;query=3D294&amp;hit=3D1&amp;index=3D&amp;px=3D1&a=
mp;section=3D5&amp;ave_thresh=3D44&amp;_ignoreionsscorebelow=3D-1&amp;rep=
ort=3D0&amp;_sigthreshold=3D0.05&amp;_msresflags=3D1025&amp;_msresflags2=3D=
258&amp;percolate=3D-1&amp;percolate_rt=3D0&amp;_minpeplen=3D7&amp;sessio=
nID=3Dall_secdisabledsession"=20
      target=3D"_blank">294</A>&nbsp;&nbsp;</TT></TD>
    <TD align=3D"RIGHT"><TT><FONT color=3D"#ff0000"><B>  =20
      503.7636&nbsp;&nbsp;</B></FONT></TT></TD>
    <TD align=3D"RIGHT"><TT><FONT color=3D"#ff0000"><B> =20
      1005.5127&nbsp;&nbsp;</B></FONT></TT></TD>
    <TD align=3D"RIGHT"><TT><FONT color=3D"#ff0000"><B> =20
      1005.5131&nbsp;&nbsp;</B></FONT></TT></TD>
    <TD align=3D"RIGHT" nowrap=3D""><TT><FONT color=3D"#ff0000"><B>   =20
      -0.44&nbsp;</B></FONT></TT></TD>
    <TD align=3D"RIGHT"><TT><FONT=20
      color=3D"#ff0000"><B>0&nbsp;&nbsp;</B></FONT></TT></TD>
    <TD align=3D"RIGHT" nowrap=3D""><TT><FONT=20
      color=3D"#ff0000"><B>27&nbsp;&nbsp;</B></FONT></TT></TD>
    <TD align=3D"RIGHT" nowrap=3D""><TT><FONT=20
      color=3D"#ff0000"><B>5.4&nbsp;</B></FONT></TT></TD>
    <TD align=3D"RIGHT"><TT><FONT=20
      color=3D"#ff0000"><B>1&nbsp;&nbsp;</B></FONT></TT></TD>
    <TD align=3D"RIGHT"><TT><FONT=20
      color=3D"#ff0000"><B>&nbsp;&nbsp;&nbsp;&nbsp;</B></FONT></TT></TD>
    <TD nowrap=3D""><TT><FONT=20
  color=3D"#ff0000"><B>&nbsp;LNFAGLDAGK</B></FONT></TT></TR>
  <TR>
    <TD align=3D"RIGHT"><INPUT name=3D"QUE" type=3D"checkbox" =
checked=3D"" value=3D"1278.626688 from(640.320620,2+) =
intensity(234065.4688) =
title(File%3a%20%22D%3a%5cLC%2dMS%20Data%5cRaw%20file%5c180509%5c180509_%=
28051%29_IN22%2eraw%22%3b%20SpectrumID%3a%20%22166%22%3b%20scans%3a%20%22=
590%22) rtinseconds(557) scans(590) index(165) query(580)"></TD>
    <TD align=3D"RIGHT"><TT><A onmouseover=3D"activateEl('Q580', event)" =

      onmouseout=3D"clearEl()" =
href=3D"http://admin-pc/mascot/cgi/peptide_view.pl?file=3D..%2Fdata%2F201=
80515%2FF003035.dat&amp;query=3D580&amp;hit=3D1&amp;index=3D&amp;px=3D1&a=
mp;section=3D5&amp;ave_thresh=3D44&amp;_ignoreionsscorebelow=3D-1&amp;rep=
ort=3D0&amp;_sigthreshold=3D0.05&amp;_msresflags=3D1025&amp;_msresflags2=3D=
258&amp;percolate=3D-1&amp;percolate_rt=3D0&amp;_minpeplen=3D7&amp;sessio=
nID=3Dall_secdisabledsession"=20
      target=3D"_blank">580</A>&nbsp;&nbsp;</TT></TD>
    <TD align=3D"RIGHT"><TT><FONT color=3D"#ff0000"><B>  =20
      640.3206&nbsp;&nbsp;</B></FONT></TT></TD>
    <TD align=3D"RIGHT"><TT><FONT color=3D"#ff0000"><B> =20
      1278.6267&nbsp;&nbsp;</B></FONT></TT></TD>
    <TD align=3D"RIGHT"><TT><FONT color=3D"#ff0000"><B> =20
      1278.6204&nbsp;&nbsp;</B></FONT></TT></TD>
    <TD align=3D"RIGHT" nowrap=3D""><TT><FONT color=3D"#ff0000"><B>    =20
      4.90&nbsp;</B></FONT></TT></TD>
    <TD align=3D"RIGHT"><TT><FONT=20
      color=3D"#ff0000"><B>0&nbsp;&nbsp;</B></FONT></TT></TD>
    <TD align=3D"RIGHT" nowrap=3D""><TT><FONT=20
      color=3D"#ff0000"><B>27&nbsp;&nbsp;</B></FONT></TT></TD>
    <TD align=3D"RIGHT" nowrap=3D""><TT><FONT=20
      color=3D"#ff0000"><B>5.2&nbsp;</B></FONT></TT></TD>
    <TD align=3D"RIGHT"><TT><FONT=20
      color=3D"#ff0000"><B>1&nbsp;&nbsp;</B></FONT></TT></TD>
    <TD align=3D"RIGHT"><TT><FONT=20
      color=3D"#ff0000"><B>&nbsp;&nbsp;&nbsp;&nbsp;</B></FONT></TT></TD>
    <TD nowrap=3D""><TT><FONT=20
      color=3D"#ff0000"><B>&nbsp;IPDEDIDGHIR</B></FONT></TT></TR>
  <TR>
    <TD align=3D"RIGHT"><INPUT name=3D"QUE" type=3D"checkbox" =
checked=3D"" value=3D"881.589748 from(441.802150,2+) =
intensity(38790.4844) =
title(File%3a%20%22D%3a%5cLC%2dMS%20Data%5cRaw%20file%5c180509%5c180509_%=
28051%29_IN22%2eraw%22%3b%20SpectrumID%3a%20%221256%22%3b%20scans%3a%20%2=
21878%22) rtinseconds(1556) scans(1878) index(1255) query(166)"></TD>
    <TD align=3D"RIGHT"><TT><A onmouseover=3D"activateEl('Q166', event)" =

      onmouseout=3D"clearEl()" =
href=3D"http://admin-pc/mascot/cgi/peptide_view.pl?file=3D..%2Fdata%2F201=
80515%2FF003035.dat&amp;query=3D166&amp;hit=3D1&amp;index=3D&amp;px=3D1&a=
mp;section=3D5&amp;ave_thresh=3D44&amp;_ignoreionsscorebelow=3D-1&amp;rep=
ort=3D0&amp;_sigthreshold=3D0.05&amp;_msresflags=3D1025&amp;_msresflags2=3D=
258&amp;percolate=3D-1&amp;percolate_rt=3D0&amp;_minpeplen=3D7&amp;sessio=
nID=3Dall_secdisabledsession"=20
      target=3D"_blank">166</A>&nbsp;&nbsp;</TT></TD>
    <TD align=3D"RIGHT"><TT><FONT color=3D"#ff0000"><B>  =20
      441.8021&nbsp;&nbsp;</B></FONT></TT></TD>
    <TD align=3D"RIGHT"><TT><FONT color=3D"#ff0000"><B>  =20
      881.5897&nbsp;&nbsp;</B></FONT></TT></TD>
    <TD align=3D"RIGHT"><TT><FONT color=3D"#ff0000"><B>  =20
      881.5950&nbsp;&nbsp;</B></FONT></TT></TD>
    <TD align=3D"RIGHT" nowrap=3D""><TT><FONT color=3D"#ff0000"><B>   =20
      -5.94&nbsp;</B></FONT></TT></TD>
    <TD align=3D"RIGHT"><TT><FONT=20
      color=3D"#ff0000"><B>0&nbsp;&nbsp;</B></FONT></TT></TD>
    <TD align=3D"RIGHT" nowrap=3D""><TT><FONT=20
      color=3D"#ff0000"><B>27&nbsp;&nbsp;</B></FONT></TT></TD>
    <TD align=3D"RIGHT" nowrap=3D""><TT><FONT=20
      color=3D"#ff0000"><B>0.097&nbsp;</B></FONT></TT></TD>
    <TD align=3D"RIGHT"><TT><FONT=20
      color=3D"#ff0000"><B>1&nbsp;&nbsp;</B></FONT></TT></TD>
    <TD align=3D"RIGHT"><TT><FONT=20
      color=3D"#ff0000"><B>&nbsp;&nbsp;&nbsp;&nbsp;</B></FONT></TT></TD>
    <TD nowrap=3D""><TT><FONT =
color=3D"#ff0000"><B>&nbsp;LIVVLTPK</B></FONT></TT></TR>
  <TR>
    <TD align=3D"RIGHT"><INPUT name=3D"QUE" type=3D"checkbox" =
checked=3D"" value=3D"1973.932272 from(658.984700,3+) intensity(0.0000) =
title(File%3a%20%22D%3a%5cLC%2dMS%20Data%5cRaw%20file%5c180509%5c180509_%=
28051%29_IN22%2eraw%22%3b%20SpectrumID%3a%20%221549%22%3b%20scans%3a%20%2=
22748%22) rtinseconds(2349) scans(2748) index(1547) query(1185)"></TD>
    <TD align=3D"RIGHT"><TT><A onmouseover=3D"activateEl('Q1185', =
event)"=20
      onmouseout=3D"clearEl()" =
href=3D"http://admin-pc/mascot/cgi/peptide_view.pl?file=3D..%2Fdata%2F201=
80515%2FF003035.dat&amp;query=3D1185&amp;hit=3D1&amp;index=3D&amp;px=3D1&=
amp;section=3D5&amp;ave_thresh=3D44&amp;_ignoreionsscorebelow=3D-1&amp;re=
port=3D0&amp;_sigthreshold=3D0.05&amp;_msresflags=3D1025&amp;_msresflags2=
=3D258&amp;percolate=3D-1&amp;percolate_rt=3D0&amp;_minpeplen=3D7&amp;ses=
sionID=3Dall_secdisabledsession"=20
      target=3D"_blank">1185</A>&nbsp;&nbsp;</TT></TD>
    <TD align=3D"RIGHT"><TT><FONT color=3D"#ff0000"><B>  =20
      658.9847&nbsp;&nbsp;</B></FONT></TT></TD>
    <TD align=3D"RIGHT"><TT><FONT color=3D"#ff0000"><B> =20
      1973.9323&nbsp;&nbsp;</B></FONT></TT></TD>
    <TD align=3D"RIGHT"><TT><FONT color=3D"#ff0000"><B> =20
      1973.9405&nbsp;&nbsp;</B></FONT></TT></TD>
    <TD align=3D"RIGHT" nowrap=3D""><TT><FONT color=3D"#ff0000"><B>   =20
      -4.15&nbsp;</B></FONT></TT></TD>
    <TD align=3D"RIGHT"><TT><FONT=20
      color=3D"#ff0000"><B>1&nbsp;&nbsp;</B></FONT></TT></TD>
    <TD align=3D"RIGHT" nowrap=3D""><TT><FONT=20
      color=3D"#ff0000"><B>27&nbsp;&nbsp;</B></FONT></TT></TD>
    <TD align=3D"RIGHT" nowrap=3D""><TT><FONT=20
      color=3D"#ff0000"><B>3.9&nbsp;</B></FONT></TT></TD>
    <TD align=3D"RIGHT"><TT><FONT=20
      color=3D"#ff0000"><B>1&nbsp;&nbsp;</B></FONT></TT></TD>
    <TD align=3D"RIGHT"><TT><FONT=20
      color=3D"#ff0000"><B>&nbsp;&nbsp;&nbsp;&nbsp;</B></FONT></TT></TD>
    <TD nowrap=3D""><TT><FONT=20
      =
color=3D"#ff0000"><B>&nbsp;FAAATVTGSTKQDMVNFGK</B></FONT></TT></TR>
  <TR>
    <TD align=3D"RIGHT"><INPUT name=3D"QUE" type=3D"checkbox" =
checked=3D"" value=3D"1199.574188 from(600.794370,2+) =
intensity(141945.1250) =
title(File%3a%20%22D%3a%5cLC%2dMS%20Data%5cRaw%20file%5c180509%5c180509_%=
28051%29_IN22%2eraw%22%3b%20SpectrumID%3a%20%22175%22%3b%20scans%3a%20%22=
600%22) rtinseconds(565) scans(600) index(174) query(513)"></TD>
    <TD align=3D"RIGHT"><TT><A onmouseover=3D"activateEl('Q513', event)" =

      onmouseout=3D"clearEl()" =
href=3D"http://admin-pc/mascot/cgi/peptide_view.pl?file=3D..%2Fdata%2F201=
80515%2FF003035.dat&amp;query=3D513&amp;hit=3D1&amp;index=3D&amp;px=3D1&a=
mp;section=3D5&amp;ave_thresh=3D44&amp;_ignoreionsscorebelow=3D-1&amp;rep=
ort=3D0&amp;_sigthreshold=3D0.05&amp;_msresflags=3D1025&amp;_msresflags2=3D=
258&amp;percolate=3D-1&amp;percolate_rt=3D0&amp;_minpeplen=3D7&amp;sessio=
nID=3Dall_secdisabledsession"=20
      target=3D"_blank">513</A>&nbsp;&nbsp;</TT></TD>
    <TD align=3D"RIGHT"><TT><FONT color=3D"#ff0000"><B>  =20
      600.7944&nbsp;&nbsp;</B></FONT></TT></TD>
    <TD align=3D"RIGHT"><TT><FONT color=3D"#ff0000"><B> =20
      1199.5742&nbsp;&nbsp;</B></FONT></TT></TD>
    <TD align=3D"RIGHT"><TT><FONT color=3D"#ff0000"><B> =20
      1199.5670&nbsp;&nbsp;</B></FONT></TT></TD>
    <TD align=3D"RIGHT" nowrap=3D""><TT><FONT color=3D"#ff0000"><B>    =20
      6.03&nbsp;</B></FONT></TT></TD>
    <TD align=3D"RIGHT"><TT><FONT=20
      color=3D"#ff0000"><B>0&nbsp;&nbsp;</B></FONT></TT></TD>
    <TD align=3D"RIGHT" nowrap=3D""><TT><FONT=20
      color=3D"#ff0000"><B>27&nbsp;&nbsp;</B></FONT></TT></TD>
    <TD align=3D"RIGHT" nowrap=3D""><TT><FONT=20
      color=3D"#ff0000"><B>3.8&nbsp;</B></FONT></TT></TD>
    <TD align=3D"RIGHT"><TT><FONT=20
      color=3D"#ff0000"><B>1&nbsp;&nbsp;</B></FONT></TT></TD>
    <TD align=3D"RIGHT"><TT><FONT=20
      color=3D"#ff0000"><B>&nbsp;&nbsp;&nbsp;&nbsp;</B></FONT></TT></TD>
    <TD nowrap=3D""><TT><FONT=20
  color=3D"#ff0000"><B>&nbsp;LAEELPEEDR</B></FONT></TT></TR>
  <TR>
    <TD align=3D"RIGHT"><INPUT name=3D"QUE" type=3D"checkbox" =
checked=3D"" value=3D"1112.543188 from(557.278870,2+) =
intensity(715501.6875) =
title(File%3a%20%22D%3a%5cLC%2dMS%20Data%5cRaw%20file%5c180509%5c180509_%=
28051%29_IN22%2eraw%22%3b%20SpectrumID%3a%20%2288%22%3b%20scans%3a%20%224=
99%22) rtinseconds(487) scans(499) index(87) query(415)"></TD>
    <TD align=3D"RIGHT"><TT><A onmouseover=3D"activateEl('Q415', event)" =

      onmouseout=3D"clearEl()" =
href=3D"http://admin-pc/mascot/cgi/peptide_view.pl?file=3D..%2Fdata%2F201=
80515%2FF003035.dat&amp;query=3D415&amp;hit=3D1&amp;index=3D&amp;px=3D1&a=
mp;section=3D5&amp;ave_thresh=3D44&amp;_ignoreionsscorebelow=3D-1&amp;rep=
ort=3D0&amp;_sigthreshold=3D0.05&amp;_msresflags=3D1025&amp;_msresflags2=3D=
258&amp;percolate=3D-1&amp;percolate_rt=3D0&amp;_minpeplen=3D7&amp;sessio=
nID=3Dall_secdisabledsession"=20
      target=3D"_blank">415</A>&nbsp;&nbsp;</TT></TD>
    <TD align=3D"RIGHT"><TT><FONT color=3D"#ff0000"><B>  =20
      557.2789&nbsp;&nbsp;</B></FONT></TT></TD>
    <TD align=3D"RIGHT"><TT><FONT color=3D"#ff0000"><B> =20
      1112.5432&nbsp;&nbsp;</B></FONT></TT></TD>
    <TD align=3D"RIGHT"><TT><FONT color=3D"#ff0000"><B> =20
      1112.5462&nbsp;&nbsp;</B></FONT></TT></TD>
    <TD align=3D"RIGHT" nowrap=3D""><TT><FONT color=3D"#ff0000"><B>   =20
      -2.70&nbsp;</B></FONT></TT></TD>
    <TD align=3D"RIGHT"><TT><FONT=20
      color=3D"#ff0000"><B>1&nbsp;&nbsp;</B></FONT></TT></TD>
    <TD align=3D"RIGHT" nowrap=3D""><TT><FONT=20
      color=3D"#ff0000"><B>27&nbsp;&nbsp;</B></FONT></TT></TD>
    <TD align=3D"RIGHT" nowrap=3D""><TT><FONT=20
      color=3D"#ff0000"><B>4&nbsp;</B></FONT></TT></TD>
    <TD align=3D"RIGHT"><TT><FONT=20
      color=3D"#ff0000"><B>1&nbsp;&nbsp;</B></FONT></TT></TD>
    <TD align=3D"RIGHT"><TT><FONT=20
      color=3D"#ff0000"><B>&nbsp;&nbsp;&nbsp;&nbsp;</B></FONT></TT></TD>
    <TD nowrap=3D""><TT><FONT=20
  color=3D"#ff0000"><B>&nbsp;TSPPERSDPK</B></FONT></TT></TR>
  <TR>
    <TD align=3D"RIGHT"><INPUT name=3D"QUE" type=3D"checkbox" =
checked=3D"" value=3D"1278.627908 from(640.321230,2+) =
intensity(305452.0000) =
title(File%3a%20%22D%3a%5cLC%2dMS%20Data%5cRaw%20file%5c180509%5c180509_%=
28051%29_IN22%2eraw%22%3b%20SpectrumID%3a%20%22238%22%3b%20scans%3a%20%22=
674%22) rtinseconds(621) scans(674) index(237) query(583)"></TD>
    <TD align=3D"RIGHT"><TT><A onmouseover=3D"activateEl('Q583', event)" =

      onmouseout=3D"clearEl()" =
href=3D"http://admin-pc/mascot/cgi/peptide_view.pl?file=3D..%2Fdata%2F201=
80515%2FF003035.dat&amp;query=3D583&amp;hit=3D1&amp;index=3D&amp;px=3D1&a=
mp;section=3D5&amp;ave_thresh=3D44&amp;_ignoreionsscorebelow=3D-1&amp;rep=
ort=3D0&amp;_sigthreshold=3D0.05&amp;_msresflags=3D1025&amp;_msresflags2=3D=
258&amp;percolate=3D-1&amp;percolate_rt=3D0&amp;_minpeplen=3D7&amp;sessio=
nID=3Dall_secdisabledsession"=20
      target=3D"_blank">583</A>&nbsp;&nbsp;</TT></TD>
    <TD align=3D"RIGHT"><TT><FONT color=3D"#ff0000"><B>  =20
      640.3212&nbsp;&nbsp;</B></FONT></TT></TD>
    <TD align=3D"RIGHT"><TT><FONT color=3D"#ff0000"><B> =20
      1278.6279&nbsp;&nbsp;</B></FONT></TT></TD>
    <TD align=3D"RIGHT"><TT><FONT color=3D"#ff0000"><B> =20
      1278.6317&nbsp;&nbsp;</B></FONT></TT></TD>
    <TD align=3D"RIGHT" nowrap=3D""><TT><FONT color=3D"#ff0000"><B>   =20
      -2.94&nbsp;</B></FONT></TT></TD>
    <TD align=3D"RIGHT"><TT><FONT=20
      color=3D"#ff0000"><B>1&nbsp;&nbsp;</B></FONT></TT></TD>
    <TD align=3D"RIGHT" nowrap=3D""><TT><FONT=20
      color=3D"#ff0000"><B>27&nbsp;&nbsp;</B></FONT></TT></TD>
    <TD align=3D"RIGHT" nowrap=3D""><TT><FONT=20
      color=3D"#ff0000"><B>5.3&nbsp;</B></FONT></TT></TD>
    <TD align=3D"RIGHT"><TT><FONT=20
      color=3D"#ff0000"><B>1&nbsp;&nbsp;</B></FONT></TT></TD>
    <TD align=3D"RIGHT"><TT><FONT=20
      color=3D"#ff0000"><B>&nbsp;&nbsp;&nbsp;&nbsp;</B></FONT></TT></TD>
    <TD nowrap=3D""><TT><FONT=20
      color=3D"#ff0000"><B>&nbsp;LPDGDKGGDHLR</B></FONT></TT></TR>
  <TR>
    <TD align=3D"RIGHT"><INPUT name=3D"QUE" type=3D"checkbox" =
checked=3D"" value=3D"1278.628388 from(640.321470,2+) =
intensity(47368.8047) =
title(File%3a%20%22D%3a%5cLC%2dMS%20Data%5cRaw%20file%5c180509%5c180509_%=
28051%29_IN22%2eraw%22%3b%20SpectrumID%3a%20%22311%22%3b%20scans%3a%20%22=
759%22) rtinseconds(687) scans(759) index(310) query(586)"></TD>
    <TD align=3D"RIGHT"><TT><A onmouseover=3D"activateEl('Q586', event)" =

      onmouseout=3D"clearEl()" =
href=3D"http://admin-pc/mascot/cgi/peptide_view.pl?file=3D..%2Fdata%2F201=
80515%2FF003035.dat&amp;query=3D586&amp;hit=3D1&amp;index=3D&amp;px=3D1&a=
mp;section=3D5&amp;ave_thresh=3D44&amp;_ignoreionsscorebelow=3D-1&amp;rep=
ort=3D0&amp;_sigthreshold=3D0.05&amp;_msresflags=3D1025&amp;_msresflags2=3D=
258&amp;percolate=3D-1&amp;percolate_rt=3D0&amp;_minpeplen=3D7&amp;sessio=
nID=3Dall_secdisabledsession"=20
      target=3D"_blank">586</A>&nbsp;&nbsp;</TT></TD>
    <TD align=3D"RIGHT"><TT><FONT color=3D"#ff0000"><B>  =20
      640.3215&nbsp;&nbsp;</B></FONT></TT></TD>
    <TD align=3D"RIGHT"><TT><FONT color=3D"#ff0000"><B> =20
      1278.6284&nbsp;&nbsp;</B></FONT></TT></TD>
    <TD align=3D"RIGHT"><TT><FONT color=3D"#ff0000"><B> =20
      1278.6317&nbsp;&nbsp;</B></FONT></TT></TD>
    <TD align=3D"RIGHT" nowrap=3D""><TT><FONT color=3D"#ff0000"><B>   =20
      -2.57&nbsp;</B></FONT></TT></TD>
    <TD align=3D"RIGHT"><TT><FONT=20
      color=3D"#ff0000"><B>1&nbsp;&nbsp;</B></FONT></TT></TD>
    <TD align=3D"RIGHT" nowrap=3D""><TT><FONT=20
      color=3D"#ff0000"><B>27&nbsp;&nbsp;</B></FONT></TT></TD>
    <TD align=3D"RIGHT" nowrap=3D""><TT><FONT=20
      color=3D"#ff0000"><B>5.4&nbsp;</B></FONT></TT></TD>
    <TD align=3D"RIGHT"><TT><FONT=20
      color=3D"#ff0000"><B>1&nbsp;&nbsp;</B></FONT></TT></TD>
    <TD align=3D"RIGHT"><TT><FONT=20
      color=3D"#ff0000"><B>&nbsp;&nbsp;&nbsp;&nbsp;</B></FONT></TT></TD>
    <TD nowrap=3D""><TT><FONT=20
      color=3D"#ff0000"><B>&nbsp;LPDGDKGGDHLR</B></FONT></TT></TR>
  <TR>
    <TD align=3D"RIGHT"><INPUT name=3D"QUE" type=3D"checkbox" =
checked=3D"" value=3D"1312.634868 from(657.324710,2+) =
intensity(108208.9063) =
title(File%3a%20%22D%3a%5cLC%2dMS%20Data%5cRaw%20file%5c180509%5c180509_%=
28051%29_IN22%2eraw%22%3b%20SpectrumID%3a%20%22142%22%3b%20scans%3a%20%22=
562%22) rtinseconds(535) scans(562) index(141) query(621)"></TD>
    <TD align=3D"RIGHT"><TT><A onmouseover=3D"activateEl('Q621', event)" =

      onmouseout=3D"clearEl()" =
href=3D"http://admin-pc/mascot/cgi/peptide_view.pl?file=3D..%2Fdata%2F201=
80515%2FF003035.dat&amp;query=3D621&amp;hit=3D1&amp;index=3D&amp;px=3D1&a=
mp;section=3D5&amp;ave_thresh=3D44&amp;_ignoreionsscorebelow=3D-1&amp;rep=
ort=3D0&amp;_sigthreshold=3D0.05&amp;_msresflags=3D1025&amp;_msresflags2=3D=
258&amp;percolate=3D-1&amp;percolate_rt=3D0&amp;_minpeplen=3D7&amp;sessio=
nID=3Dall_secdisabledsession"=20
      target=3D"_blank">621</A>&nbsp;&nbsp;</TT></TD>
    <TD align=3D"RIGHT"><TT><FONT color=3D"#ff0000"><B>  =20
      657.3247&nbsp;&nbsp;</B></FONT></TT></TD>
    <TD align=3D"RIGHT"><TT><FONT color=3D"#ff0000"><B> =20
      1312.6349&nbsp;&nbsp;</B></FONT></TT></TD>
    <TD align=3D"RIGHT"><TT><FONT color=3D"#ff0000"><B> =20
      1312.6445&nbsp;&nbsp;</B></FONT></TT></TD>
    <TD align=3D"RIGHT" nowrap=3D""><TT><FONT color=3D"#ff0000"><B>   =20
      -7.35&nbsp;</B></FONT></TT></TD>
    <TD align=3D"RIGHT"><TT><FONT=20
      color=3D"#ff0000"><B>0&nbsp;&nbsp;</B></FONT></TT></TD>
    <TD align=3D"RIGHT" nowrap=3D""><TT><FONT=20
      color=3D"#ff0000"><B>27&nbsp;&nbsp;</B></FONT></TT></TD>
    <TD align=3D"RIGHT" nowrap=3D""><TT><FONT=20
      color=3D"#ff0000"><B>4.5&nbsp;</B></FONT></TT></TD>
    <TD align=3D"RIGHT"><TT><FONT=20
      color=3D"#ff0000"><B>1&nbsp;&nbsp;</B></FONT></TT></TD>
    <TD align=3D"RIGHT"><TT><FONT=20
      color=3D"#ff0000"><B>&nbsp;&nbsp;&nbsp;&nbsp;</B></FONT></TT></TD>
    <TD nowrap=3D""><TT><FONT =
color=3D"#ff0000"><B>&nbsp;AQAAT<U>M</U>GPPLSPR +=20
      Oxidation (M)</B></FONT></TT></TR>
  <TR>
    <TD align=3D"RIGHT"><INPUT name=3D"QUE" type=3D"checkbox" =
checked=3D"" value=3D"1474.770108 from(738.392330,2+) =
intensity(167082.1250) =
title(File%3a%20%22D%3a%5cLC%2dMS%20Data%5cRaw%20file%5c180509%5c180509_%=
28051%29_IN22%2eraw%22%3b%20SpectrumID%3a%20%22552%22%3b%20scans%3a%20%22=
1040%22) rtinseconds(906) scans(1040) index(551) query(751)"></TD>
    <TD align=3D"RIGHT"><TT><A onmouseover=3D"activateEl('Q751', event)" =

      onmouseout=3D"clearEl()" =
href=3D"http://admin-pc/mascot/cgi/peptide_view.pl?file=3D..%2Fdata%2F201=
80515%2FF003035.dat&amp;query=3D751&amp;hit=3D1&amp;index=3D&amp;px=3D1&a=
mp;section=3D5&amp;ave_thresh=3D44&amp;_ignoreionsscorebelow=3D-1&amp;rep=
ort=3D0&amp;_sigthreshold=3D0.05&amp;_msresflags=3D1025&amp;_msresflags2=3D=
258&amp;percolate=3D-1&amp;percolate_rt=3D0&amp;_minpeplen=3D7&amp;sessio=
nID=3Dall_secdisabledsession"=20
      target=3D"_blank">751</A>&nbsp;&nbsp;</TT></TD>
    <TD align=3D"RIGHT"><TT><FONT color=3D"#ff0000"><B>  =20
      738.3923&nbsp;&nbsp;</B></FONT></TT></TD>
    <TD align=3D"RIGHT"><TT><FONT color=3D"#ff0000"><B> =20
      1474.7701&nbsp;&nbsp;</B></FONT></TT></TD>
    <TD align=3D"RIGHT"><TT><FONT color=3D"#ff0000"><B> =20
      1474.7555&nbsp;&nbsp;</B></FONT></TT></TD>
    <TD align=3D"RIGHT" nowrap=3D""><TT><FONT color=3D"#ff0000"><B>    =20
      9.90&nbsp;</B></FONT></TT></TD>
    <TD align=3D"RIGHT"><TT><FONT=20
      color=3D"#ff0000"><B>0&nbsp;&nbsp;</B></FONT></TT></TD>
    <TD align=3D"RIGHT" nowrap=3D""><TT><FONT=20
      color=3D"#ff0000"><B>27&nbsp;&nbsp;</B></FONT></TT></TD>
    <TD align=3D"RIGHT" nowrap=3D""><TT><FONT=20
      color=3D"#ff0000"><B>4.8&nbsp;</B></FONT></TT></TD>
    <TD align=3D"RIGHT"><TT><FONT=20
      color=3D"#ff0000"><B>1&nbsp;&nbsp;</B></FONT></TT></TD>
    <TD align=3D"RIGHT"><TT><FONT=20
      color=3D"#ff0000"><B>&nbsp;&nbsp;&nbsp;&nbsp;</B></FONT></TT></TD>
    <TD nowrap=3D""><TT><FONT=20
      color=3D"#ff0000"><B>&nbsp;IFNLTSSPEPQIK</B></FONT></TT></TR>
  <TR>
    <TD align=3D"RIGHT"><INPUT name=3D"QUE" type=3D"checkbox" =
checked=3D"" value=3D"1623.749128 from(812.881840,2+) =
intensity(111528.9688) =
title(File%3a%20%22D%3a%5cLC%2dMS%20Data%5cRaw%20file%5c180509%5c180509_%=
28051%29_IN22%2eraw%22%3b%20SpectrumID%3a%20%22179%22%3b%20scans%3a%20%22=
605%22) rtinseconds(568) scans(605) index(178) query(882)"></TD>
    <TD align=3D"RIGHT"><TT><A onmouseover=3D"activateEl('Q882', event)" =

      onmouseout=3D"clearEl()" =
href=3D"http://admin-pc/mascot/cgi/peptide_view.pl?file=3D..%2Fdata%2F201=
80515%2FF003035.dat&amp;query=3D882&amp;hit=3D1&amp;index=3D&amp;px=3D1&a=
mp;section=3D5&amp;ave_thresh=3D44&amp;_ignoreionsscorebelow=3D-1&amp;rep=
ort=3D0&amp;_sigthreshold=3D0.05&amp;_msresflags=3D1025&amp;_msresflags2=3D=
258&amp;percolate=3D-1&amp;percolate_rt=3D0&amp;_minpeplen=3D7&amp;sessio=
nID=3Dall_secdisabledsession"=20
      target=3D"_blank">882</A>&nbsp;&nbsp;</TT></TD>
    <TD align=3D"RIGHT"><TT><FONT color=3D"#ff0000"><B>  =20
      812.8818&nbsp;&nbsp;</B></FONT></TT></TD>
    <TD align=3D"RIGHT"><TT><FONT color=3D"#ff0000"><B> =20
      1623.7491&nbsp;&nbsp;</B></FONT></TT></TD>
    <TD align=3D"RIGHT"><TT><FONT color=3D"#ff0000"><B> =20
      1623.7338&nbsp;&nbsp;</B></FONT></TT></TD>
    <TD align=3D"RIGHT" nowrap=3D""><TT><FONT color=3D"#ff0000"><B>    =20
      9.44&nbsp;</B></FONT></TT></TD>
    <TD align=3D"RIGHT"><TT><FONT=20
      color=3D"#ff0000"><B>0&nbsp;&nbsp;</B></FONT></TT></TD>
    <TD align=3D"RIGHT" nowrap=3D""><TT><FONT=20
      color=3D"#ff0000"><B>26&nbsp;&nbsp;</B></FONT></TT></TD>
    <TD align=3D"RIGHT" nowrap=3D""><TT><FONT=20
      color=3D"#ff0000"><B>4.3&nbsp;</B></FONT></TT></TD>
    <TD align=3D"RIGHT"><TT><FONT=20
      color=3D"#ff0000"><B>1&nbsp;&nbsp;</B></FONT></TT></TD>
    <TD align=3D"RIGHT"><TT><FONT=20
      color=3D"#ff0000"><B>&nbsp;&nbsp;&nbsp;&nbsp;</B></FONT></TT></TD>
    <TD nowrap=3D""><TT><FONT =
color=3D"#ff0000"><B>&nbsp;EFDTL<U>M</U>SSSSYLTK +=20
      Oxidation (M)</B></FONT></TT></TR>
  <TR>
    <TD align=3D"RIGHT"><INPUT name=3D"QUE" type=3D"checkbox" =
checked=3D"" value=3D"1278.626928 from(640.320740,2+) =
intensity(123490.3203) =
title(File%3a%20%22D%3a%5cLC%2dMS%20Data%5cRaw%20file%5c180509%5c180509_%=
28051%29_IN22%2eraw%22%3b%20SpectrumID%3a%20%22274%22%3b%20scans%3a%20%22=
716%22) rtinseconds(654) scans(716) index(273) query(581)"></TD>
    <TD align=3D"RIGHT"><TT><A onmouseover=3D"activateEl('Q581', event)" =

      onmouseout=3D"clearEl()" =
href=3D"http://admin-pc/mascot/cgi/peptide_view.pl?file=3D..%2Fdata%2F201=
80515%2FF003035.dat&amp;query=3D581&amp;hit=3D1&amp;index=3D&amp;px=3D1&a=
mp;section=3D5&amp;ave_thresh=3D44&amp;_ignoreionsscorebelow=3D-1&amp;rep=
ort=3D0&amp;_sigthreshold=3D0.05&amp;_msresflags=3D1025&amp;_msresflags2=3D=
258&amp;percolate=3D-1&amp;percolate_rt=3D0&amp;_minpeplen=3D7&amp;sessio=
nID=3Dall_secdisabledsession"=20
      target=3D"_blank">581</A>&nbsp;&nbsp;</TT></TD>
    <TD align=3D"RIGHT"><TT><FONT color=3D"#ff0000"><B>  =20
      640.3207&nbsp;&nbsp;</B></FONT></TT></TD>
    <TD align=3D"RIGHT"><TT><FONT color=3D"#ff0000"><B> =20
      1278.6269&nbsp;&nbsp;</B></FONT></TT></TD>
    <TD align=3D"RIGHT"><TT><FONT color=3D"#ff0000"><B> =20
      1278.6317&nbsp;&nbsp;</B></FONT></TT></TD>
    <TD align=3D"RIGHT" nowrap=3D""><TT><FONT color=3D"#ff0000"><B>   =20
      -3.71&nbsp;</B></FONT></TT></TD>
    <TD align=3D"RIGHT"><TT><FONT=20
      color=3D"#ff0000"><B>1&nbsp;&nbsp;</B></FONT></TT></TD>
    <TD align=3D"RIGHT" nowrap=3D""><TT><FONT=20
      color=3D"#ff0000"><B>26&nbsp;&nbsp;</B></FONT></TT></TD>
    <TD align=3D"RIGHT" nowrap=3D""><TT><FONT=20
      color=3D"#ff0000"><B>5.8&nbsp;</B></FONT></TT></TD>
    <TD align=3D"RIGHT"><TT><FONT=20
      color=3D"#ff0000"><B>1&nbsp;&nbsp;</B></FONT></TT></TD>
    <TD align=3D"RIGHT"><TT><FONT=20
      color=3D"#ff0000"><B>&nbsp;&nbsp;&nbsp;&nbsp;</B></FONT></TT></TD>
    <TD nowrap=3D""><TT><FONT=20
      color=3D"#ff0000"><B>&nbsp;LPDGDKGGDHLR</B></FONT></TT></TR>
  <TR>
    <TD align=3D"RIGHT"><INPUT name=3D"QUE" type=3D"checkbox" =
checked=3D"" value=3D"1192.603608 from(597.309080,2+) =
intensity(95860.6563) =
title(File%3a%20%22D%3a%5cLC%2dMS%20Data%5cRaw%20file%5c180509%5c180509_%=
28051%29_IN22%2eraw%22%3b%20SpectrumID%3a%20%22592%22%3b%20scans%3a%20%22=
1087%22) rtinseconds(942) scans(1087) index(591) query(501)"></TD>
    <TD align=3D"RIGHT"><TT><A onmouseover=3D"activateEl('Q501', event)" =

      onmouseout=3D"clearEl()" =
href=3D"http://admin-pc/mascot/cgi/peptide_view.pl?file=3D..%2Fdata%2F201=
80515%2FF003035.dat&amp;query=3D501&amp;hit=3D1&amp;index=3D&amp;px=3D1&a=
mp;section=3D5&amp;ave_thresh=3D44&amp;_ignoreionsscorebelow=3D-1&amp;rep=
ort=3D0&amp;_sigthreshold=3D0.05&amp;_msresflags=3D1025&amp;_msresflags2=3D=
258&amp;percolate=3D-1&amp;percolate_rt=3D0&amp;_minpeplen=3D7&amp;sessio=
nID=3Dall_secdisabledsession"=20
      target=3D"_blank">501</A>&nbsp;&nbsp;</TT></TD>
    <TD align=3D"RIGHT"><TT><FONT color=3D"#ff0000"><B>  =20
      597.3091&nbsp;&nbsp;</B></FONT></TT></TD>
    <TD align=3D"RIGHT"><TT><FONT color=3D"#ff0000"><B> =20
      1192.6036&nbsp;&nbsp;</B></FONT></TT></TD>
    <TD align=3D"RIGHT"><TT><FONT color=3D"#ff0000"><B> =20
      1192.6088&nbsp;&nbsp;</B></FONT></TT></TD>
    <TD align=3D"RIGHT" nowrap=3D""><TT><FONT color=3D"#ff0000"><B>   =20
      -4.34&nbsp;</B></FONT></TT></TD>
    <TD align=3D"RIGHT"><TT><FONT=20
      color=3D"#ff0000"><B>0&nbsp;&nbsp;</B></FONT></TT></TD>
    <TD align=3D"RIGHT" nowrap=3D""><TT><FONT=20
      color=3D"#ff0000"><B>26&nbsp;&nbsp;</B></FONT></TT></TD>
    <TD align=3D"RIGHT" nowrap=3D""><TT><FONT=20
      color=3D"#ff0000"><B>7.2&nbsp;</B></FONT></TT></TD>
    <TD align=3D"RIGHT"><TT><FONT=20
      color=3D"#ff0000"><B>1&nbsp;&nbsp;</B></FONT></TT></TD>
    <TD align=3D"RIGHT"><TT><FONT=20
      color=3D"#ff0000"><B>&nbsp;&nbsp;&nbsp;&nbsp;</B></FONT></TT></TD>
    <TD nowrap=3D""><TT><FONT=20
      color=3D"#ff0000"><B>&nbsp;EYSILGVQAGR</B></FONT></TT></TR>
  <TR>
    <TD align=3D"RIGHT"><INPUT name=3D"QUE" type=3D"checkbox" =
checked=3D"" value=3D"989.516828 from(495.765690,2+) =
intensity(1246344.0000) =
title(File%3a%20%22D%3a%5cLC%2dMS%20Data%5cRaw%20file%5c180509%5c180509_%=
28051%29_IN22%2eraw%22%3b%20SpectrumID%3a%20%22437%22%3b%20scans%3a%20%22=
906%22) rtinseconds(802) scans(906) index(436) query(271)"></TD>
    <TD align=3D"RIGHT"><TT><A onmouseover=3D"activateEl('Q271', event)" =

      onmouseout=3D"clearEl()" =
href=3D"http://admin-pc/mascot/cgi/peptide_view.pl?file=3D..%2Fdata%2F201=
80515%2FF003035.dat&amp;query=3D271&amp;hit=3D1&amp;index=3D&amp;px=3D1&a=
mp;section=3D5&amp;ave_thresh=3D44&amp;_ignoreionsscorebelow=3D-1&amp;rep=
ort=3D0&amp;_sigthreshold=3D0.05&amp;_msresflags=3D1025&amp;_msresflags2=3D=
258&amp;percolate=3D-1&amp;percolate_rt=3D0&amp;_minpeplen=3D7&amp;sessio=
nID=3Dall_secdisabledsession"=20
      target=3D"_blank">271</A>&nbsp;&nbsp;</TT></TD>
    <TD align=3D"RIGHT"><TT><FONT color=3D"#ff0000"><B>  =20
      495.7657&nbsp;&nbsp;</B></FONT></TT></TD>
    <TD align=3D"RIGHT"><TT><FONT color=3D"#ff0000"><B>  =20
      989.5168&nbsp;&nbsp;</B></FONT></TT></TD>
    <TD align=3D"RIGHT"><TT><FONT color=3D"#ff0000"><B>  =20
      989.5215&nbsp;&nbsp;</B></FONT></TT></TD>
    <TD align=3D"RIGHT" nowrap=3D""><TT><FONT color=3D"#ff0000"><B>   =20
      -4.77&nbsp;</B></FONT></TT></TD>
    <TD align=3D"RIGHT"><TT><FONT=20
      color=3D"#ff0000"><B>1&nbsp;&nbsp;</B></FONT></TT></TD>
    <TD align=3D"RIGHT" nowrap=3D""><TT><FONT=20
      color=3D"#ff0000"><B>26&nbsp;&nbsp;</B></FONT></TT></TD>
    <TD align=3D"RIGHT" nowrap=3D""><TT><FONT=20
      color=3D"#ff0000"><B>7.7&nbsp;</B></FONT></TT></TD>
    <TD align=3D"RIGHT"><TT><FONT=20
      color=3D"#ff0000"><B>1&nbsp;&nbsp;</B></FONT></TT></TD>
    <TD align=3D"RIGHT"><TT><FONT=20
      color=3D"#ff0000"><B>&nbsp;&nbsp;&nbsp;&nbsp;</B></FONT></TT></TD>
    <TD nowrap=3D""><TT><FONT=20
color=3D"#ff0000"><B>&nbsp;GAVMDELKK</B></FONT></TT></TR>
  <TR>
    <TD align=3D"RIGHT"><INPUT name=3D"QUE" type=3D"checkbox" =
checked=3D"" value=3D"1278.628092 from(427.216640,3+) =
intensity(3675804.2500) =
title(File%3a%20%22D%3a%5cLC%2dMS%20Data%5cRaw%20file%5c180509%5c180509_%=
28051%29_IN22%2eraw%22%3b%20SpectrumID%3a%20%22195%22%3b%20scans%3a%20%22=
624%22) rtinseconds(582) scans(624) index(194) query(585)"></TD>
    <TD align=3D"RIGHT"><TT><A onmouseover=3D"activateEl('Q585', event)" =

      onmouseout=3D"clearEl()" =
href=3D"http://admin-pc/mascot/cgi/peptide_view.pl?file=3D..%2Fdata%2F201=
80515%2FF003035.dat&amp;query=3D585&amp;hit=3D1&amp;index=3D&amp;px=3D1&a=
mp;section=3D5&amp;ave_thresh=3D44&amp;_ignoreionsscorebelow=3D-1&amp;rep=
ort=3D0&amp;_sigthreshold=3D0.05&amp;_msresflags=3D1025&amp;_msresflags2=3D=
258&amp;percolate=3D-1&amp;percolate_rt=3D0&amp;_minpeplen=3D7&amp;sessio=
nID=3Dall_secdisabledsession"=20
      target=3D"_blank">585</A>&nbsp;&nbsp;</TT></TD>
    <TD align=3D"RIGHT"><TT><FONT color=3D"#ff0000"><B>  =20
      427.2166&nbsp;&nbsp;</B></FONT></TT></TD>
    <TD align=3D"RIGHT"><TT><FONT color=3D"#ff0000"><B> =20
      1278.6281&nbsp;&nbsp;</B></FONT></TT></TD>
    <TD align=3D"RIGHT"><TT><FONT color=3D"#ff0000"><B> =20
      1278.6244&nbsp;&nbsp;</B></FONT></TT></TD>
    <TD align=3D"RIGHT" nowrap=3D""><TT><FONT color=3D"#ff0000"><B>    =20
      2.86&nbsp;</B></FONT></TT></TD>
    <TD align=3D"RIGHT"><TT><FONT=20
      color=3D"#ff0000"><B>0&nbsp;&nbsp;</B></FONT></TT></TD>
    <TD align=3D"RIGHT" nowrap=3D""><TT><FONT=20
      color=3D"#ff0000"><B>26&nbsp;&nbsp;</B></FONT></TT></TD>
    <TD align=3D"RIGHT" nowrap=3D""><TT><FONT=20
      color=3D"#ff0000"><B>6&nbsp;</B></FONT></TT></TD>
    <TD align=3D"RIGHT"><TT><FONT=20
      color=3D"#ff0000"><B>1&nbsp;&nbsp;</B></FONT></TT></TD>
    <TD align=3D"RIGHT"><TT><FONT=20
      color=3D"#ff0000"><B>&nbsp;&nbsp;&nbsp;&nbsp;</B></FONT></TT></TD>
    <TD nowrap=3D""><TT><FONT=20
  color=3D"#ff0000"><B>&nbsp;LPDSQYWTLR</B></FONT></TT></TR>
  <TR>
    <TD align=3D"RIGHT"><INPUT name=3D"QUE" type=3D"checkbox" =
checked=3D"" value=3D"877.417708 from(439.716130,2+) =
intensity(216672.3594) =
title(File%3a%20%22D%3a%5cLC%2dMS%20Data%5cRaw%20file%5c180509%5c180509_%=
28051%29_IN22%2eraw%22%3b%20SpectrumID%3a%20%22155%22%3b%20scans%3a%20%22=
577%22) rtinseconds(547) scans(577) index(154) query(161)"></TD>
    <TD align=3D"RIGHT"><TT><A onmouseover=3D"activateEl('Q161', event)" =

      onmouseout=3D"clearEl()" =
href=3D"http://admin-pc/mascot/cgi/peptide_view.pl?file=3D..%2Fdata%2F201=
80515%2FF003035.dat&amp;query=3D161&amp;hit=3D1&amp;index=3D&amp;px=3D1&a=
mp;section=3D5&amp;ave_thresh=3D44&amp;_ignoreionsscorebelow=3D-1&amp;rep=
ort=3D0&amp;_sigthreshold=3D0.05&amp;_msresflags=3D1025&amp;_msresflags2=3D=
258&amp;percolate=3D-1&amp;percolate_rt=3D0&amp;_minpeplen=3D7&amp;sessio=
nID=3Dall_secdisabledsession"=20
      target=3D"_blank">161</A>&nbsp;&nbsp;</TT></TD>
    <TD align=3D"RIGHT"><TT><FONT color=3D"#ff0000"><B>  =20
      439.7161&nbsp;&nbsp;</B></FONT></TT></TD>
    <TD align=3D"RIGHT"><TT><FONT color=3D"#ff0000"><B>  =20
      877.4177&nbsp;&nbsp;</B></FONT></TT></TD>
    <TD align=3D"RIGHT"><TT><FONT color=3D"#ff0000"><B>  =20
      877.4215&nbsp;&nbsp;</B></FONT></TT></TD>
    <TD align=3D"RIGHT" nowrap=3D""><TT><FONT color=3D"#ff0000"><B>   =20
      -4.33&nbsp;</B></FONT></TT></TD>
    <TD align=3D"RIGHT"><TT><FONT=20
      color=3D"#ff0000"><B>0&nbsp;&nbsp;</B></FONT></TT></TD>
    <TD align=3D"RIGHT" nowrap=3D""><TT><FONT=20
      color=3D"#ff0000"><B>26&nbsp;&nbsp;</B></FONT></TT></TD>
    <TD align=3D"RIGHT" nowrap=3D""><TT><FONT=20
      color=3D"#ff0000"><B>6.8&nbsp;</B></FONT></TT></TD>
    <TD align=3D"RIGHT"><TT><FONT=20
      color=3D"#ff0000"><B>1&nbsp;&nbsp;</B></FONT></TT></TD>
    <TD align=3D"RIGHT"><TT><FONT=20
      color=3D"#ff0000"><B>&nbsp;&nbsp;&nbsp;&nbsp;</B></FONT></TT></TD>
    <TD nowrap=3D""><TT><FONT color=3D"#ff0000"><B>&nbsp;NL<U>M</U>TSPAK =
+=20
      Oxidation (M)</B></FONT></TT></TR>
  <TR>
    <TD align=3D"RIGHT"><INPUT name=3D"QUE" type=3D"checkbox" =
checked=3D"" value=3D"910.417508 from(456.216030,2+) =
intensity(504439.9063) =
title(File%3a%20%22D%3a%5cLC%2dMS%20Data%5cRaw%20file%5c180509%5c180509_%=
28051%29_IN22%2eraw%22%3b%20SpectrumID%3a%20%22273%22%3b%20scans%3a%20%22=
715%22) rtinseconds(653) scans(715) index(272) query(192)"></TD>
    <TD align=3D"RIGHT"><TT><A onmouseover=3D"activateEl('Q192', event)" =

      onmouseout=3D"clearEl()" =
href=3D"http://admin-pc/mascot/cgi/peptide_view.pl?file=3D..%2Fdata%2F201=
80515%2FF003035.dat&amp;query=3D192&amp;hit=3D1&amp;index=3D&amp;px=3D1&a=
mp;section=3D5&amp;ave_thresh=3D44&amp;_ignoreionsscorebelow=3D-1&amp;rep=
ort=3D0&amp;_sigthreshold=3D0.05&amp;_msresflags=3D1025&amp;_msresflags2=3D=
258&amp;percolate=3D-1&amp;percolate_rt=3D0&amp;_minpeplen=3D7&amp;sessio=
nID=3Dall_secdisabledsession"=20
      target=3D"_blank">192</A>&nbsp;&nbsp;</TT></TD>
    <TD align=3D"RIGHT"><TT><FONT color=3D"#ff0000"><B>  =20
      456.2160&nbsp;&nbsp;</B></FONT></TT></TD>
    <TD align=3D"RIGHT"><TT><FONT color=3D"#ff0000"><B>  =20
      910.4175&nbsp;&nbsp;</B></FONT></TT></TD>
    <TD align=3D"RIGHT"><TT><FONT color=3D"#ff0000"><B>  =20
      910.4178&nbsp;&nbsp;</B></FONT></TT></TD>
    <TD align=3D"RIGHT" nowrap=3D""><TT><FONT color=3D"#ff0000"><B>   =20
      -0.34&nbsp;</B></FONT></TT></TD>
    <TD align=3D"RIGHT"><TT><FONT=20
      color=3D"#ff0000"><B>1&nbsp;&nbsp;</B></FONT></TT></TD>
    <TD align=3D"RIGHT" nowrap=3D""><TT><FONT=20
      color=3D"#ff0000"><B>26&nbsp;&nbsp;</B></FONT></TT></TD>
    <TD align=3D"RIGHT" nowrap=3D""><TT><FONT=20
      color=3D"#ff0000"><B>3.8&nbsp;</B></FONT></TT></TD>
    <TD align=3D"RIGHT"><TT><FONT=20
      color=3D"#ff0000"><B>1&nbsp;&nbsp;</B></FONT></TT></TD>
    <TD align=3D"RIGHT"><TT><FONT=20
      color=3D"#ff0000"><B>&nbsp;&nbsp;&nbsp;&nbsp;</B></FONT></TT></TD>
    <TD nowrap=3D""><TT><FONT color=3D"#ff0000"><B>&nbsp;D<U>M</U>SASTRK =
+=20
      Oxidation (M)</B></FONT></TT></TR>
  <TR>
    <TD align=3D"RIGHT"><INPUT name=3D"QUE" type=3D"checkbox" =
checked=3D"" value=3D"1178.586888 from(590.300720,2+) =
intensity(140992.6250) =
title(File%3a%20%22D%3a%5cLC%2dMS%20Data%5cRaw%20file%5c180509%5c180509_%=
28051%29_IN22%2eraw%22%3b%20SpectrumID%3a%20%22569%22%3b%20scans%3a%20%22=
1060%22) rtinseconds(921) scans(1060) index(568) query(491)"></TD>
    <TD align=3D"RIGHT"><TT><A onmouseover=3D"activateEl('Q491', event)" =

      onmouseout=3D"clearEl()" =
href=3D"http://admin-pc/mascot/cgi/peptide_view.pl?file=3D..%2Fdata%2F201=
80515%2FF003035.dat&amp;query=3D491&amp;hit=3D1&amp;index=3D&amp;px=3D1&a=
mp;section=3D5&amp;ave_thresh=3D44&amp;_ignoreionsscorebelow=3D-1&amp;rep=
ort=3D0&amp;_sigthreshold=3D0.05&amp;_msresflags=3D1025&amp;_msresflags2=3D=
258&amp;percolate=3D-1&amp;percolate_rt=3D0&amp;_minpeplen=3D7&amp;sessio=
nID=3Dall_secdisabledsession"=20
      target=3D"_blank">491</A>&nbsp;&nbsp;</TT></TD>
    <TD align=3D"RIGHT"><TT><FONT color=3D"#ff0000"><B>  =20
      590.3007&nbsp;&nbsp;</B></FONT></TT></TD>
    <TD align=3D"RIGHT"><TT><FONT color=3D"#ff0000"><B> =20
      1178.5869&nbsp;&nbsp;</B></FONT></TT></TD>
    <TD align=3D"RIGHT"><TT><FONT color=3D"#ff0000"><B> =20
      1178.5932&nbsp;&nbsp;</B></FONT></TT></TD>
    <TD align=3D"RIGHT" nowrap=3D""><TT><FONT color=3D"#ff0000"><B>   =20
      -5.32&nbsp;</B></FONT></TT></TD>
    <TD align=3D"RIGHT"><TT><FONT=20
      color=3D"#ff0000"><B>0&nbsp;&nbsp;</B></FONT></TT></TD>
    <TD align=3D"RIGHT" nowrap=3D""><TT><FONT=20
      color=3D"#ff0000"><B>26&nbsp;&nbsp;</B></FONT></TT></TD>
    <TD align=3D"RIGHT" nowrap=3D""><TT><FONT=20
      color=3D"#ff0000"><B>9.2&nbsp;</B></FONT></TT></TD>
    <TD align=3D"RIGHT"><TT><FONT=20
      color=3D"#ff0000"><B>1&nbsp;&nbsp;</B></FONT></TT></TD>
    <TD align=3D"RIGHT"><TT><FONT=20
      color=3D"#ff0000"><B>&nbsp;&nbsp;&nbsp;&nbsp;</B></FONT></TT></TD>
    <TD nowrap=3D""><TT><FONT=20
      color=3D"#ff0000"><B>&nbsp;TAFTLELGNGR</B></FONT></TT></TR>
  <TR>
    <TD align=3D"RIGHT"><INPUT name=3D"QUE" type=3D"checkbox" =
checked=3D"" value=3D"855.479408 from(428.746980,2+) =
intensity(82422.5156) =
title(File%3a%20%22D%3a%5cLC%2dMS%20Data%5cRaw%20file%5c180509%5c180509_%=
28051%29_IN22%2eraw%22%3b%20SpectrumID%3a%20%22493%22%3b%20scans%3a%20%22=
971%22) rtinseconds(853) scans(971) index(492) query(130)"></TD>
    <TD align=3D"RIGHT"><TT><A onmouseover=3D"activateEl('Q130', event)" =

      onmouseout=3D"clearEl()" =
href=3D"http://admin-pc/mascot/cgi/peptide_view.pl?file=3D..%2Fdata%2F201=
80515%2FF003035.dat&amp;query=3D130&amp;hit=3D1&amp;index=3D&amp;px=3D1&a=
mp;section=3D5&amp;ave_thresh=3D44&amp;_ignoreionsscorebelow=3D-1&amp;rep=
ort=3D0&amp;_sigthreshold=3D0.05&amp;_msresflags=3D1025&amp;_msresflags2=3D=
258&amp;percolate=3D-1&amp;percolate_rt=3D0&amp;_minpeplen=3D7&amp;sessio=
nID=3Dall_secdisabledsession"=20
      target=3D"_blank">130</A>&nbsp;&nbsp;</TT></TD>
    <TD align=3D"RIGHT"><TT><FONT color=3D"#ff0000"><B>  =20
      428.7470&nbsp;&nbsp;</B></FONT></TT></TD>
    <TD align=3D"RIGHT"><TT><FONT color=3D"#ff0000"><B>  =20
      855.4794&nbsp;&nbsp;</B></FONT></TT></TD>
    <TD align=3D"RIGHT"><TT><FONT color=3D"#ff0000"><B>  =20
      855.4814&nbsp;&nbsp;</B></FONT></TT></TD>
    <TD align=3D"RIGHT" nowrap=3D""><TT><FONT color=3D"#ff0000"><B>   =20
      -2.35&nbsp;</B></FONT></TT></TD>
    <TD align=3D"RIGHT"><TT><FONT=20
      color=3D"#ff0000"><B>0&nbsp;&nbsp;</B></FONT></TT></TD>
    <TD align=3D"RIGHT" nowrap=3D""><TT><FONT=20
      color=3D"#ff0000"><B>26&nbsp;&nbsp;</B></FONT></TT></TD>
    <TD align=3D"RIGHT" nowrap=3D""><TT><FONT=20
      color=3D"#ff0000"><B>4.2&nbsp;</B></FONT></TT></TD>
    <TD align=3D"RIGHT"><TT><FONT=20
      color=3D"#ff0000"><B>1&nbsp;&nbsp;</B></FONT></TT></TD>
    <TD align=3D"RIGHT"><TT><FONT=20
      color=3D"#ff0000"><B>&nbsp;&nbsp;&nbsp;&nbsp;</B></FONT></TT></TD>
    <TD nowrap=3D""><TT><FONT =
color=3D"#ff0000"><B>&nbsp;VADIVSPR</B></FONT></TT></TR>
  <TR>
    <TD align=3D"RIGHT"><INPUT name=3D"QUE" type=3D"checkbox" =
checked=3D"" value=3D"1005.514128 from(503.764340,2+) =
intensity(76826.8359) =
title(File%3a%20%22D%3a%5cLC%2dMS%20Data%5cRaw%20file%5c180509%5c180509_%=
28051%29_IN22%2eraw%22%3b%20SpectrumID%3a%20%22479%22%3b%20scans%3a%20%22=
955%22) rtinseconds(841) scans(955) index(478) query(295)"></TD>
    <TD align=3D"RIGHT"><TT><A onmouseover=3D"activateEl('Q295', event)" =

      onmouseout=3D"clearEl()" =
href=3D"http://admin-pc/mascot/cgi/peptide_view.pl?file=3D..%2Fdata%2F201=
80515%2FF003035.dat&amp;query=3D295&amp;hit=3D1&amp;index=3D&amp;px=3D1&a=
mp;section=3D5&amp;ave_thresh=3D44&amp;_ignoreionsscorebelow=3D-1&amp;rep=
ort=3D0&amp;_sigthreshold=3D0.05&amp;_msresflags=3D1025&amp;_msresflags2=3D=
258&amp;percolate=3D-1&amp;percolate_rt=3D0&amp;_minpeplen=3D7&amp;sessio=
nID=3Dall_secdisabledsession"=20
      target=3D"_blank">295</A>&nbsp;&nbsp;</TT></TD>
    <TD align=3D"RIGHT"><TT><FONT color=3D"#ff0000"><B>  =20
      503.7643&nbsp;&nbsp;</B></FONT></TT></TD>
    <TD align=3D"RIGHT"><TT><FONT color=3D"#ff0000"><B> =20
      1005.5141&nbsp;&nbsp;</B></FONT></TT></TD>
    <TD align=3D"RIGHT"><TT><FONT color=3D"#ff0000"><B> =20
      1005.5165&nbsp;&nbsp;</B></FONT></TT></TD>
    <TD align=3D"RIGHT" nowrap=3D""><TT><FONT color=3D"#ff0000"><B>   =20
      -2.32&nbsp;</B></FONT></TT></TD>
    <TD align=3D"RIGHT"><TT><FONT=20
      color=3D"#ff0000"><B>1&nbsp;&nbsp;</B></FONT></TT></TD>
    <TD align=3D"RIGHT" nowrap=3D""><TT><FONT=20
      color=3D"#ff0000"><B>26&nbsp;&nbsp;</B></FONT></TT></TD>
    <TD align=3D"RIGHT" nowrap=3D""><TT><FONT=20
      color=3D"#ff0000"><B>7.1&nbsp;</B></FONT></TT></TD>
    <TD align=3D"RIGHT"><TT><FONT=20
      color=3D"#ff0000"><B>1&nbsp;&nbsp;</B></FONT></TT></TD>
    <TD align=3D"RIGHT"><TT><FONT=20
      color=3D"#ff0000"><B>&nbsp;&nbsp;&nbsp;&nbsp;</B></FONT></TT></TD>
    <TD nowrap=3D""><TT><FONT =
color=3D"#ff0000"><B>&nbsp;GAV<U>M</U>DELKK +=20
      Oxidation (M)</B></FONT></TT></TR>
  <TR>
    <TD align=3D"RIGHT"><INPUT name=3D"QUE" type=3D"checkbox" =
checked=3D"" value=3D"1766.824568 from(884.419560,2+) =
intensity(27912.2910) =
title(File%3a%20%22D%3a%5cLC%2dMS%20Data%5cRaw%20file%5c180509%5c180509_%=
28051%29_IN22%2eraw%22%3b%20SpectrumID%3a%20%22642%22%3b%20scans%3a%20%22=
1145%22) rtinseconds(987) scans(1145) index(641) query(1071)"></TD>
    <TD align=3D"RIGHT"><TT><A onmouseover=3D"activateEl('Q1071', =
event)"=20
      onmouseout=3D"clearEl()" =
href=3D"http://admin-pc/mascot/cgi/peptide_view.pl?file=3D..%2Fdata%2F201=
80515%2FF003035.dat&amp;query=3D1071&amp;hit=3D1&amp;index=3D&amp;px=3D1&=
amp;section=3D5&amp;ave_thresh=3D44&amp;_ignoreionsscorebelow=3D-1&amp;re=
port=3D0&amp;_sigthreshold=3D0.05&amp;_msresflags=3D1025&amp;_msresflags2=
=3D258&amp;percolate=3D-1&amp;percolate_rt=3D0&amp;_minpeplen=3D7&amp;ses=
sionID=3Dall_secdisabledsession"=20
      target=3D"_blank">1071</A>&nbsp;&nbsp;</TT></TD>
    <TD align=3D"RIGHT"><TT><FONT color=3D"#ff0000"><B>  =20
      884.4196&nbsp;&nbsp;</B></FONT></TT></TD>
    <TD align=3D"RIGHT"><TT><FONT color=3D"#ff0000"><B> =20
      1766.8246&nbsp;&nbsp;</B></FONT></TT></TD>
    <TD align=3D"RIGHT"><TT><FONT color=3D"#ff0000"><B> =20
      1766.8258&nbsp;&nbsp;</B></FONT></TT></TD>
    <TD align=3D"RIGHT" nowrap=3D""><TT><FONT color=3D"#ff0000"><B>   =20
      -0.68&nbsp;</B></FONT></TT></TD>
    <TD align=3D"RIGHT"><TT><FONT=20
      color=3D"#ff0000"><B>0&nbsp;&nbsp;</B></FONT></TT></TD>
    <TD align=3D"RIGHT" nowrap=3D""><TT><FONT=20
      color=3D"#ff0000"><B>26&nbsp;&nbsp;</B></FONT></TT></TD>
    <TD align=3D"RIGHT" nowrap=3D""><TT><FONT=20
      color=3D"#ff0000"><B>5.6&nbsp;</B></FONT></TT></TD>
    <TD align=3D"RIGHT"><TT><FONT=20
      color=3D"#ff0000"><B>1&nbsp;&nbsp;</B></FONT></TT></TD>
    <TD align=3D"RIGHT"><TT><FONT=20
      color=3D"#ff0000"><B>&nbsp;&nbsp;&nbsp;&nbsp;</B></FONT></TT></TD>
    <TD nowrap=3D""><TT><FONT=20
      color=3D"#ff0000"><B>&nbsp;NNMTPDGVIHGANVVAR</B></FONT></TT></TR>
  <TR>
    <TD align=3D"RIGHT"><INPUT name=3D"QUE" type=3D"checkbox" =
checked=3D"" value=3D"1972.936842 from(658.652890,3+) =
intensity(31992.3516) =
title(File%3a%20%22D%3a%5cLC%2dMS%20Data%5cRaw%20file%5c180509%5c180509_%=
28051%29_IN22%2eraw%22%3b%20SpectrumID%3a%20%221310%22%3b%20scans%3a%20%2=
21962%22) rtinseconds(1618) scans(1962) index(1308) query(1164)"></TD>
    <TD align=3D"RIGHT"><TT><A onmouseover=3D"activateEl('Q1164', =
event)"=20
      onmouseout=3D"clearEl()" =
href=3D"http://admin-pc/mascot/cgi/peptide_view.pl?file=3D..%2Fdata%2F201=
80515%2FF003035.dat&amp;query=3D1164&amp;hit=3D1&amp;index=3D&amp;px=3D1&=
amp;section=3D5&amp;ave_thresh=3D44&amp;_ignoreionsscorebelow=3D-1&amp;re=
port=3D0&amp;_sigthreshold=3D0.05&amp;_msresflags=3D1025&amp;_msresflags2=
=3D258&amp;percolate=3D-1&amp;percolate_rt=3D0&amp;_minpeplen=3D7&amp;ses=
sionID=3Dall_secdisabledsession"=20
      target=3D"_blank">1164</A>&nbsp;&nbsp;</TT></TD>
    <TD align=3D"RIGHT"><TT><FONT color=3D"#ff0000"><B>  =20
      658.6529&nbsp;&nbsp;</B></FONT></TT></TD>
    <TD align=3D"RIGHT"><TT><FONT color=3D"#ff0000"><B> =20
      1972.9368&nbsp;&nbsp;</B></FONT></TT></TD>
    <TD align=3D"RIGHT"><TT><FONT color=3D"#ff0000"><B> =20
      1972.9486&nbsp;&nbsp;</B></FONT></TT></TD>
    <TD align=3D"RIGHT" nowrap=3D""><TT><FONT color=3D"#ff0000"><B>   =20
      -5.95&nbsp;</B></FONT></TT></TD>
    <TD align=3D"RIGHT"><TT><FONT=20
      color=3D"#ff0000"><B>1&nbsp;&nbsp;</B></FONT></TT></TD>
    <TD align=3D"RIGHT" nowrap=3D""><TT><FONT=20
      color=3D"#ff0000"><B>25&nbsp;&nbsp;</B></FONT></TT></TD>
    <TD align=3D"RIGHT" nowrap=3D""><TT><FONT=20
      color=3D"#ff0000"><B>5.6&nbsp;</B></FONT></TT></TD>
    <TD align=3D"RIGHT"><TT><FONT=20
      color=3D"#ff0000"><B>1&nbsp;&nbsp;</B></FONT></TT></TD>
    <TD align=3D"RIGHT"><TT><FONT=20
      color=3D"#ff0000"><B>&nbsp;&nbsp;&nbsp;&nbsp;</B></FONT></TT></TD>
    <TD nowrap=3D""><TT><FONT=20
      color=3D"#ff0000"><B>&nbsp;GLFKN<U>M</U>NAGVLL<U>M</U>SNTTK + 2 =
Oxidation=20
      (M)</B></FONT></TT></TR>
  <TR>
    <TD align=3D"RIGHT"><INPUT name=3D"QUE" type=3D"checkbox" =
checked=3D"" value=3D"2211.074292 from(738.032040,3+) =
intensity(79695.8203) =
title(File%3a%20%22D%3a%5cLC%2dMS%20Data%5cRaw%20file%5c180509%5c180509_%=
28051%29_IN22%2eraw%22%3b%20SpectrumID%3a%20%22743%22%3b%20scans%3a%20%22=
1263%22) rtinseconds(1083) scans(1263) index(742) query(1321)"></TD>
    <TD align=3D"RIGHT"><TT><A onmouseover=3D"activateEl('Q1321', =
event)"=20
      onmouseout=3D"clearEl()" =
href=3D"http://admin-pc/mascot/cgi/peptide_view.pl?file=3D..%2Fdata%2F201=
80515%2FF003035.dat&amp;query=3D1321&amp;hit=3D1&amp;index=3D&amp;px=3D1&=
amp;section=3D5&amp;ave_thresh=3D44&amp;_ignoreionsscorebelow=3D-1&amp;re=
port=3D0&amp;_sigthreshold=3D0.05&amp;_msresflags=3D1025&amp;_msresflags2=
=3D258&amp;percolate=3D-1&amp;percolate_rt=3D0&amp;_minpeplen=3D7&amp;ses=
sionID=3Dall_secdisabledsession"=20
      target=3D"_blank">1321</A>&nbsp;&nbsp;</TT></TD>
    <TD align=3D"RIGHT"><TT><FONT color=3D"#ff0000"><B>  =20
      738.0320&nbsp;&nbsp;</B></FONT></TT></TD>
    <TD align=3D"RIGHT"><TT><FONT color=3D"#ff0000"><B> =20
      2211.0743&nbsp;&nbsp;</B></FONT></TT></TD>
    <TD align=3D"RIGHT"><TT><FONT color=3D"#ff0000"><B> =20
      2211.0735&nbsp;&nbsp;</B></FONT></TT></TD>
    <TD align=3D"RIGHT" nowrap=3D""><TT><FONT color=3D"#ff0000"><B>    =20
      0.34&nbsp;</B></FONT></TT></TD>
    <TD align=3D"RIGHT"><TT><FONT=20
      color=3D"#ff0000"><B>0&nbsp;&nbsp;</B></FONT></TT></TD>
    <TD align=3D"RIGHT" nowrap=3D""><TT><FONT=20
      color=3D"#ff0000"><B>25&nbsp;&nbsp;</B></FONT></TT></TD>
    <TD align=3D"RIGHT" nowrap=3D""><TT><FONT=20
      color=3D"#ff0000"><B>5.7&nbsp;</B></FONT></TT></TD>
    <TD align=3D"RIGHT"><TT><FONT=20
      color=3D"#ff0000"><B>1&nbsp;&nbsp;</B></FONT></TT></TD>
    <TD align=3D"RIGHT"><TT><FONT=20
      color=3D"#ff0000"><B>&nbsp;&nbsp;&nbsp;&nbsp;</B></FONT></TT></TD>
    <TD nowrap=3D""><TT><FONT=20
      =
color=3D"#ff0000"><B>&nbsp;YALADEWVGNDVAELYLAAK</B></FONT></TT></TR>
  <TR>
    <TD align=3D"RIGHT"><INPUT name=3D"QUE" type=3D"checkbox" =
checked=3D"" value=3D"1738.834328 from(870.424440,2+) =
intensity(1024751.4375) =
title(File%3a%20%22D%3a%5cLC%2dMS%20Data%5cRaw%20file%5c180509%5c180509_%=
28051%29_IN22%2eraw%22%3b%20SpectrumID%3a%20%22471%22%3b%20scans%3a%20%22=
946%22) rtinseconds(834) scans(946) index(470) query(1022)"></TD>
    <TD align=3D"RIGHT"><TT><A onmouseover=3D"activateEl('Q1022', =
event)"=20
      onmouseout=3D"clearEl()" =
href=3D"http://admin-pc/mascot/cgi/peptide_view.pl?file=3D..%2Fdata%2F201=
80515%2FF003035.dat&amp;query=3D1022&amp;hit=3D1&amp;index=3D&amp;px=3D1&=
amp;section=3D5&amp;ave_thresh=3D44&amp;_ignoreionsscorebelow=3D-1&amp;re=
port=3D0&amp;_sigthreshold=3D0.05&amp;_msresflags=3D1025&amp;_msresflags2=
=3D258&amp;percolate=3D-1&amp;percolate_rt=3D0&amp;_minpeplen=3D7&amp;ses=
sionID=3Dall_secdisabledsession"=20
      target=3D"_blank">1022</A>&nbsp;&nbsp;</TT></TD>
    <TD align=3D"RIGHT"><TT><FONT color=3D"#ff0000"><B>  =20
      870.4244&nbsp;&nbsp;</B></FONT></TT></TD>
    <TD align=3D"RIGHT"><TT><FONT color=3D"#ff0000"><B> =20
      1738.8343&nbsp;&nbsp;</B></FONT></TT></TD>
    <TD align=3D"RIGHT"><TT><FONT color=3D"#ff0000"><B> =20
      1738.8486&nbsp;&nbsp;</B></FONT></TT></TD>
    <TD align=3D"RIGHT" nowrap=3D""><TT><FONT color=3D"#ff0000"><B>   =20
      -8.20&nbsp;</B></FONT></TT></TD>
    <TD align=3D"RIGHT"><TT><FONT=20
      color=3D"#ff0000"><B>1&nbsp;&nbsp;</B></FONT></TT></TD>
    <TD align=3D"RIGHT" nowrap=3D""><TT><FONT=20
      color=3D"#ff0000"><B>25&nbsp;&nbsp;</B></FONT></TT></TD>
    <TD align=3D"RIGHT" nowrap=3D""><TT><FONT=20
      color=3D"#ff0000"><B>6.4&nbsp;</B></FONT></TT></TD>
    <TD align=3D"RIGHT"><TT><FONT=20
      color=3D"#ff0000"><B>1&nbsp;&nbsp;</B></FONT></TT></TD>
    <TD align=3D"RIGHT"><TT><FONT=20
      color=3D"#ff0000"><B>&nbsp;&nbsp;&nbsp;&nbsp;</B></FONT></TT></TD>
    <TD nowrap=3D""><TT><FONT=20
      color=3D"#ff0000"><B>&nbsp;ISLPHTNDSDKDAVAR</B></FONT></TT></TR>
  <TR>
    <TD align=3D"RIGHT"><INPUT name=3D"QUE" type=3D"checkbox" =
checked=3D"" value=3D"988.566388 from(495.290470,2+) =
intensity(63078.8945) =
title(File%3a%20%22D%3a%5cLC%2dMS%20Data%5cRaw%20file%5c180509%5c180509_%=
28051%29_IN22%2eraw%22%3b%20SpectrumID%3a%20%22707%22%3b%20scans%3a%20%22=
1221%22) rtinseconds(1048) scans(1221) index(706) query(267)"></TD>
    <TD align=3D"RIGHT"><TT><A onmouseover=3D"activateEl('Q267', event)" =

      onmouseout=3D"clearEl()" =
href=3D"http://admin-pc/mascot/cgi/peptide_view.pl?file=3D..%2Fdata%2F201=
80515%2FF003035.dat&amp;query=3D267&amp;hit=3D1&amp;index=3D&amp;px=3D1&a=
mp;section=3D5&amp;ave_thresh=3D44&amp;_ignoreionsscorebelow=3D-1&amp;rep=
ort=3D0&amp;_sigthreshold=3D0.05&amp;_msresflags=3D1025&amp;_msresflags2=3D=
258&amp;percolate=3D-1&amp;percolate_rt=3D0&amp;_minpeplen=3D7&amp;sessio=
nID=3Dall_secdisabledsession"=20
      target=3D"_blank">267</A>&nbsp;&nbsp;</TT></TD>
    <TD align=3D"RIGHT"><TT><FONT color=3D"#ff0000"><B>  =20
      495.2905&nbsp;&nbsp;</B></FONT></TT></TD>
    <TD align=3D"RIGHT"><TT><FONT color=3D"#ff0000"><B>  =20
      988.5664&nbsp;&nbsp;</B></FONT></TT></TD>
    <TD align=3D"RIGHT"><TT><FONT color=3D"#ff0000"><B>  =20
      988.5566&nbsp;&nbsp;</B></FONT></TT></TD>
    <TD align=3D"RIGHT" nowrap=3D""><TT><FONT color=3D"#ff0000"><B>    =20
      9.86&nbsp;</B></FONT></TT></TD>
    <TD align=3D"RIGHT"><TT><FONT=20
      color=3D"#ff0000"><B>0&nbsp;&nbsp;</B></FONT></TT></TD>
    <TD align=3D"RIGHT" nowrap=3D""><TT><FONT=20
      color=3D"#ff0000"><B>25&nbsp;&nbsp;</B></FONT></TT></TD>
    <TD align=3D"RIGHT" nowrap=3D""><TT><FONT=20
      color=3D"#ff0000"><B>5.5&nbsp;</B></FONT></TT></TD>
    <TD align=3D"RIGHT"><TT><FONT=20
      color=3D"#ff0000"><B>1&nbsp;&nbsp;</B></FONT></TT></TD>
    <TD align=3D"RIGHT"><TT><FONT=20
      color=3D"#ff0000"><B>&nbsp;&nbsp;&nbsp;&nbsp;</B></FONT></TT></TD>
    <TD nowrap=3D""><TT><FONT=20
color=3D"#ff0000"><B>&nbsp;AVHAHLVSR</B></FONT></TT></TR>
  <TR>
    <TD align=3D"RIGHT"><INPUT name=3D"QUE" type=3D"checkbox" =
checked=3D"" value=3D"1090.561748 from(546.288150,2+) =
intensity(36351.9141) =
title(File%3a%20%22D%3a%5cLC%2dMS%20Data%5cRaw%20file%5c180509%5c180509_%=
28051%29_IN22%2eraw%22%3b%20SpectrumID%3a%20%2246%22%3b%20scans%3a%20%224=
49%22) rtinseconds(450) scans(449) index(45) query(383)"></TD>
    <TD align=3D"RIGHT"><TT><A onmouseover=3D"activateEl('Q383', event)" =

      onmouseout=3D"clearEl()" =
href=3D"http://admin-pc/mascot/cgi/peptide_view.pl?file=3D..%2Fdata%2F201=
80515%2FF003035.dat&amp;query=3D383&amp;hit=3D1&amp;index=3D&amp;px=3D1&a=
mp;section=3D5&amp;ave_thresh=3D44&amp;_ignoreionsscorebelow=3D-1&amp;rep=
ort=3D0&amp;_sigthreshold=3D0.05&amp;_msresflags=3D1025&amp;_msresflags2=3D=
258&amp;percolate=3D-1&amp;percolate_rt=3D0&amp;_minpeplen=3D7&amp;sessio=
nID=3Dall_secdisabledsession"=20
      target=3D"_blank">383</A>&nbsp;&nbsp;</TT></TD>
    <TD align=3D"RIGHT"><TT><FONT color=3D"#ff0000"><B>  =20
      546.2881&nbsp;&nbsp;</B></FONT></TT></TD>
    <TD align=3D"RIGHT"><TT><FONT color=3D"#ff0000"><B> =20
      1090.5617&nbsp;&nbsp;</B></FONT></TT></TD>
    <TD align=3D"RIGHT"><TT><FONT color=3D"#ff0000"><B> =20
      1090.5560&nbsp;&nbsp;</B></FONT></TT></TD>
    <TD align=3D"RIGHT" nowrap=3D""><TT><FONT color=3D"#ff0000"><B>    =20
      5.27&nbsp;</B></FONT></TT></TD>
    <TD align=3D"RIGHT"><TT><FONT=20
      color=3D"#ff0000"><B>0&nbsp;&nbsp;</B></FONT></TT></TD>
    <TD align=3D"RIGHT" nowrap=3D""><TT><FONT=20
      color=3D"#ff0000"><B>25&nbsp;&nbsp;</B></FONT></TT></TD>
    <TD align=3D"RIGHT" nowrap=3D""><TT><FONT=20
      color=3D"#ff0000"><B>8.5&nbsp;</B></FONT></TT></TD>
    <TD align=3D"RIGHT"><TT><FONT=20
      color=3D"#ff0000"><B>1&nbsp;&nbsp;</B></FONT></TT></TD>
    <TD align=3D"RIGHT"><TT><FONT=20
      color=3D"#ff0000"><B>&nbsp;&nbsp;&nbsp;&nbsp;</B></FONT></TT></TD>
    <TD nowrap=3D""><TT><FONT=20
  color=3D"#ff0000"><B>&nbsp;WVPVSFGSGR</B></FONT></TT></TR>
  <TR>
    <TD align=3D"RIGHT"><INPUT name=3D"QUE" type=3D"checkbox" =
checked=3D"" value=3D"1406.722616 from(352.687930,4+) =
intensity(343779.3750) =
title(File%3a%20%22D%3a%5cLC%2dMS%20Data%5cRaw%20file%5c180509%5c180509_%=
28051%29_IN22%2eraw%22%3b%20SpectrumID%3a%20%22118%22%3b%20scans%3a%20%22=
534%22) rtinseconds(514) scans(534) index(117) query(688)"></TD>
    <TD align=3D"RIGHT"><TT><A onmouseover=3D"activateEl('Q688', event)" =

      onmouseout=3D"clearEl()" =
href=3D"http://admin-pc/mascot/cgi/peptide_view.pl?file=3D..%2Fdata%2F201=
80515%2FF003035.dat&amp;query=3D688&amp;hit=3D1&amp;index=3D&amp;px=3D1&a=
mp;section=3D5&amp;ave_thresh=3D44&amp;_ignoreionsscorebelow=3D-1&amp;rep=
ort=3D0&amp;_sigthreshold=3D0.05&amp;_msresflags=3D1025&amp;_msresflags2=3D=
258&amp;percolate=3D-1&amp;percolate_rt=3D0&amp;_minpeplen=3D7&amp;sessio=
nID=3Dall_secdisabledsession"=20
      target=3D"_blank">688</A>&nbsp;&nbsp;</TT></TD>
    <TD align=3D"RIGHT"><TT><FONT color=3D"#ff0000"><B>  =20
      352.6879&nbsp;&nbsp;</B></FONT></TT></TD>
    <TD align=3D"RIGHT"><TT><FONT color=3D"#ff0000"><B> =20
      1406.7226&nbsp;&nbsp;</B></FONT></TT></TD>
    <TD align=3D"RIGHT"><TT><FONT color=3D"#ff0000"><B> =20
      1406.7154&nbsp;&nbsp;</B></FONT></TT></TD>
    <TD align=3D"RIGHT" nowrap=3D""><TT><FONT color=3D"#ff0000"><B>    =20
      5.15&nbsp;</B></FONT></TT></TD>
    <TD align=3D"RIGHT"><TT><FONT=20
      color=3D"#ff0000"><B>0&nbsp;&nbsp;</B></FONT></TT></TD>
    <TD align=3D"RIGHT" nowrap=3D""><TT><FONT=20
      color=3D"#ff0000"><B>25&nbsp;&nbsp;</B></FONT></TT></TD>
    <TD align=3D"RIGHT" nowrap=3D""><TT><FONT=20
      color=3D"#ff0000"><B>7.6&nbsp;</B></FONT></TT></TD>
    <TD align=3D"RIGHT"><TT><FONT=20
      color=3D"#ff0000"><B>1&nbsp;&nbsp;</B></FONT></TT></TD>
    <TD align=3D"RIGHT"><TT><FONT=20
      color=3D"#ff0000"><B>&nbsp;&nbsp;&nbsp;&nbsp;</B></FONT></TT></TD>
    <TD nowrap=3D""><TT><FONT=20
      color=3D"#ff0000"><B>&nbsp;ALAEATTHIDHTK</B></FONT></TT></TR>
  <TR>
    <TD align=3D"RIGHT"><INPUT name=3D"QUE" type=3D"checkbox" =
checked=3D"" value=3D"1090.563328 from(546.288940,2+) =
intensity(23963912.0000) =
title(File%3a%20%22D%3a%5cLC%2dMS%20Data%5cRaw%20file%5c180509%5c180509_%=
28051%29_IN22%2eraw%22%3b%20SpectrumID%3a%20%2281%22%3b%20scans%3a%20%224=
91%22) rtinseconds(481) scans(491) index(80) query(388)"></TD>
    <TD align=3D"RIGHT"><TT><A onmouseover=3D"activateEl('Q388', event)" =

      onmouseout=3D"clearEl()" =
href=3D"http://admin-pc/mascot/cgi/peptide_view.pl?file=3D..%2Fdata%2F201=
80515%2FF003035.dat&amp;query=3D388&amp;hit=3D1&amp;index=3D&amp;px=3D1&a=
mp;section=3D5&amp;ave_thresh=3D44&amp;_ignoreionsscorebelow=3D-1&amp;rep=
ort=3D0&amp;_sigthreshold=3D0.05&amp;_msresflags=3D1025&amp;_msresflags2=3D=
258&amp;percolate=3D-1&amp;percolate_rt=3D0&amp;_minpeplen=3D7&amp;sessio=
nID=3Dall_secdisabledsession"=20
      target=3D"_blank">388</A>&nbsp;&nbsp;</TT></TD>
    <TD align=3D"RIGHT"><TT><FONT color=3D"#ff0000"><B>  =20
      546.2889&nbsp;&nbsp;</B></FONT></TT></TD>
    <TD align=3D"RIGHT"><TT><FONT color=3D"#ff0000"><B> =20
      1090.5633&nbsp;&nbsp;</B></FONT></TT></TD>
    <TD align=3D"RIGHT"><TT><FONT color=3D"#ff0000"><B> =20
      1090.5706&nbsp;&nbsp;</B></FONT></TT></TD>
    <TD align=3D"RIGHT" nowrap=3D""><TT><FONT color=3D"#ff0000"><B>   =20
      -6.64&nbsp;</B></FONT></TT></TD>
    <TD align=3D"RIGHT"><TT><FONT=20
      color=3D"#ff0000"><B>0&nbsp;&nbsp;</B></FONT></TT></TD>
    <TD align=3D"RIGHT" nowrap=3D""><TT><FONT=20
      color=3D"#ff0000"><B>25&nbsp;&nbsp;</B></FONT></TT></TD>
    <TD align=3D"RIGHT" nowrap=3D""><TT><FONT=20
      color=3D"#ff0000"><B>8.2&nbsp;</B></FONT></TT></TD>
    <TD align=3D"RIGHT"><TT><FONT=20
      color=3D"#ff0000"><B>1&nbsp;&nbsp;</B></FONT></TT></TD>
    <TD align=3D"RIGHT"><TT><FONT=20
      color=3D"#ff0000"><B>&nbsp;&nbsp;&nbsp;&nbsp;</B></FONT></TT></TD>
    <TD nowrap=3D""><TT><FONT=20
  color=3D"#ff0000"><B>&nbsp;MGPPPSRPPR</B></FONT></TT></TR>
  <TR>
    <TD align=3D"RIGHT"><INPUT name=3D"QUE" type=3D"checkbox" =
checked=3D"" value=3D"1486.768122 from(496.596650,3+) =
intensity(66351.8828) =
title(File%3a%20%22D%3a%5cLC%2dMS%20Data%5cRaw%20file%5c180509%5c180509_%=
28051%29_IN22%2eraw%22%3b%20SpectrumID%3a%20%22205%22%3b%20scans%3a%20%22=
635%22) rtinseconds(591) scans(635) index(204) query(770)"></TD>
    <TD align=3D"RIGHT"><TT><A onmouseover=3D"activateEl('Q770', event)" =

      onmouseout=3D"clearEl()" =
href=3D"http://admin-pc/mascot/cgi/peptide_view.pl?file=3D..%2Fdata%2F201=
80515%2FF003035.dat&amp;query=3D770&amp;hit=3D1&amp;index=3D&amp;px=3D1&a=
mp;section=3D5&amp;ave_thresh=3D44&amp;_ignoreionsscorebelow=3D-1&amp;rep=
ort=3D0&amp;_sigthreshold=3D0.05&amp;_msresflags=3D1025&amp;_msresflags2=3D=
258&amp;percolate=3D-1&amp;percolate_rt=3D0&amp;_minpeplen=3D7&amp;sessio=
nID=3Dall_secdisabledsession"=20
      target=3D"_blank">770</A>&nbsp;&nbsp;</TT></TD>
    <TD align=3D"RIGHT"><TT><FONT color=3D"#ff0000"><B>  =20
      496.5967&nbsp;&nbsp;</B></FONT></TT></TD>
    <TD align=3D"RIGHT"><TT><FONT color=3D"#ff0000"><B> =20
      1486.7681&nbsp;&nbsp;</B></FONT></TT></TD>
    <TD align=3D"RIGHT"><TT><FONT color=3D"#ff0000"><B> =20
      1486.7627&nbsp;&nbsp;</B></FONT></TT></TD>
    <TD align=3D"RIGHT" nowrap=3D""><TT><FONT color=3D"#ff0000"><B>    =20
      3.64&nbsp;</B></FONT></TT></TD>
    <TD align=3D"RIGHT"><TT><FONT=20
      color=3D"#ff0000"><B>1&nbsp;&nbsp;</B></FONT></TT></TD>
    <TD align=3D"RIGHT" nowrap=3D""><TT><FONT=20
      color=3D"#ff0000"><B>25&nbsp;&nbsp;</B></FONT></TT></TD>
    <TD align=3D"RIGHT" nowrap=3D""><TT><FONT=20
      color=3D"#ff0000"><B>7&nbsp;</B></FONT></TT></TD>
    <TD align=3D"RIGHT"><TT><FONT=20
      color=3D"#ff0000"><B>1&nbsp;&nbsp;</B></FONT></TT></TD>
    <TD align=3D"RIGHT"><TT><FONT=20
      color=3D"#ff0000"><B>&nbsp;&nbsp;&nbsp;&nbsp;</B></FONT></TT></TD>
    <TD nowrap=3D""><TT><FONT=20
      color=3D"#ff0000"><B>&nbsp;EGNTALAKLEDAVR</B></FONT></TT></TR>
  <TR>
    <TD align=3D"RIGHT"><INPUT name=3D"QUE" type=3D"checkbox" =
checked=3D"" value=3D"823.489228 from(412.751890,2+) =
intensity(303416.9688) =
title(File%3a%20%22D%3a%5cLC%2dMS%20Data%5cRaw%20file%5c180509%5c180509_%=
28051%29_IN22%2eraw%22%3b%20SpectrumID%3a%20%22533%22%3b%20scans%3a%20%22=
1018%22) rtinseconds(889) scans(1018) index(532) query(92)"></TD>
    <TD align=3D"RIGHT"><TT><A onmouseover=3D"activateEl('Q92', event)"=20
      onmouseout=3D"clearEl()" =
href=3D"http://admin-pc/mascot/cgi/peptide_view.pl?file=3D..%2Fdata%2F201=
80515%2FF003035.dat&amp;query=3D92&amp;hit=3D1&amp;index=3D&amp;px=3D1&am=
p;section=3D5&amp;ave_thresh=3D44&amp;_ignoreionsscorebelow=3D-1&amp;repo=
rt=3D0&amp;_sigthreshold=3D0.05&amp;_msresflags=3D1025&amp;_msresflags2=3D=
258&amp;percolate=3D-1&amp;percolate_rt=3D0&amp;_minpeplen=3D7&amp;sessio=
nID=3Dall_secdisabledsession"=20
      target=3D"_blank">92</A>&nbsp;&nbsp;</TT></TD>
    <TD align=3D"RIGHT"><TT><FONT color=3D"#ff0000"><B>  =20
      412.7519&nbsp;&nbsp;</B></FONT></TT></TD>
    <TD align=3D"RIGHT"><TT><FONT color=3D"#ff0000"><B>  =20
      823.4892&nbsp;&nbsp;</B></FONT></TT></TD>
    <TD align=3D"RIGHT"><TT><FONT color=3D"#ff0000"><B>  =20
      823.4916&nbsp;&nbsp;</B></FONT></TT></TD>
    <TD align=3D"RIGHT" nowrap=3D""><TT><FONT color=3D"#ff0000"><B>   =20
      -2.83&nbsp;</B></FONT></TT></TD>
    <TD align=3D"RIGHT"><TT><FONT=20
      color=3D"#ff0000"><B>0&nbsp;&nbsp;</B></FONT></TT></TD>
    <TD align=3D"RIGHT" nowrap=3D""><TT><FONT=20
      color=3D"#ff0000"><B>25&nbsp;&nbsp;</B></FONT></TT></TD>
    <TD align=3D"RIGHT" nowrap=3D""><TT><FONT=20
      color=3D"#ff0000"><B>1.8&nbsp;</B></FONT></TT></TD>
    <TD align=3D"RIGHT"><TT><FONT=20
      color=3D"#ff0000"><B>1&nbsp;&nbsp;</B></FONT></TT></TD>
    <TD align=3D"RIGHT"><TT><FONT=20
      color=3D"#ff0000"><B>&nbsp;&nbsp;&nbsp;&nbsp;</B></FONT></TT></TD>
    <TD nowrap=3D""><TT><FONT =
color=3D"#ff0000"><B>&nbsp;AALPSIPR</B></FONT></TT></TR>
  <TR>
    <TD align=3D"RIGHT"><INPUT name=3D"QUE" type=3D"checkbox" =
checked=3D"" value=3D"1147.584208 from(574.799380,2+) =
intensity(352646.6250) =
title(File%3a%20%22D%3a%5cLC%2dMS%20Data%5cRaw%20file%5c180509%5c180509_%=
28051%29_IN22%2eraw%22%3b%20SpectrumID%3a%20%22100%22%3b%20scans%3a%20%22=
513%22) rtinseconds(498) scans(513) index(99) query(463)"></TD>
    <TD align=3D"RIGHT"><TT><A onmouseover=3D"activateEl('Q463', event)" =

      onmouseout=3D"clearEl()" =
href=3D"http://admin-pc/mascot/cgi/peptide_view.pl?file=3D..%2Fdata%2F201=
80515%2FF003035.dat&amp;query=3D463&amp;hit=3D1&amp;index=3D&amp;px=3D1&a=
mp;section=3D5&amp;ave_thresh=3D44&amp;_ignoreionsscorebelow=3D-1&amp;rep=
ort=3D0&amp;_sigthreshold=3D0.05&amp;_msresflags=3D1025&amp;_msresflags2=3D=
258&amp;percolate=3D-1&amp;percolate_rt=3D0&amp;_minpeplen=3D7&amp;sessio=
nID=3Dall_secdisabledsession"=20
      target=3D"_blank">463</A>&nbsp;&nbsp;</TT></TD>
    <TD align=3D"RIGHT"><TT><FONT color=3D"#ff0000"><B>  =20
      574.7994&nbsp;&nbsp;</B></FONT></TT></TD>
    <TD align=3D"RIGHT"><TT><FONT color=3D"#ff0000"><B> =20
      1147.5842&nbsp;&nbsp;</B></FONT></TT></TD>
    <TD align=3D"RIGHT"><TT><FONT color=3D"#ff0000"><B> =20
      1147.5768&nbsp;&nbsp;</B></FONT></TT></TD>
    <TD align=3D"RIGHT" nowrap=3D""><TT><FONT color=3D"#ff0000"><B>    =20
      6.47&nbsp;</B></FONT></TT></TD>
    <TD align=3D"RIGHT"><TT><FONT=20
      color=3D"#ff0000"><B>1&nbsp;&nbsp;</B></FONT></TT></TD>
    <TD align=3D"RIGHT" nowrap=3D""><TT><FONT=20
      color=3D"#ff0000"><B>25&nbsp;&nbsp;</B></FONT></TT></TD>
    <TD align=3D"RIGHT" nowrap=3D""><TT><FONT=20
      color=3D"#ff0000"><B>9.8&nbsp;</B></FONT></TT></TD>
    <TD align=3D"RIGHT"><TT><FONT=20
      color=3D"#ff0000"><B>1&nbsp;&nbsp;</B></FONT></TT></TD>
    <TD align=3D"RIGHT"><TT><FONT=20
      color=3D"#ff0000"><B>&nbsp;&nbsp;&nbsp;&nbsp;</B></FONT></TT></TD>
    <TD nowrap=3D""><TT><FONT =
color=3D"#ff0000"><B>&nbsp;DAGVRAV<U>M</U>SAR +=20
      Oxidation (M)</B></FONT></TT></TR>
  <TR>
    <TD align=3D"RIGHT"><INPUT name=3D"QUE" type=3D"checkbox" =
checked=3D"" value=3D"1339.658308 from(670.836430,2+) =
intensity(31174.4707) =
title(File%3a%20%22D%3a%5cLC%2dMS%20Data%5cRaw%20file%5c180509%5c180509_%=
28051%29_IN22%2eraw%22%3b%20SpectrumID%3a%20%22108%22%3b%20scans%3a%20%22=
522%22) rtinseconds(505) scans(522) index(107) query(641)"></TD>
    <TD align=3D"RIGHT"><TT><A onmouseover=3D"activateEl('Q641', event)" =

      onmouseout=3D"clearEl()" =
href=3D"http://admin-pc/mascot/cgi/peptide_view.pl?file=3D..%2Fdata%2F201=
80515%2FF003035.dat&amp;query=3D641&amp;hit=3D1&amp;index=3D&amp;px=3D1&a=
mp;section=3D5&amp;ave_thresh=3D44&amp;_ignoreionsscorebelow=3D-1&amp;rep=
ort=3D0&amp;_sigthreshold=3D0.05&amp;_msresflags=3D1025&amp;_msresflags2=3D=
258&amp;percolate=3D-1&amp;percolate_rt=3D0&amp;_minpeplen=3D7&amp;sessio=
nID=3Dall_secdisabledsession"=20
      target=3D"_blank">641</A>&nbsp;&nbsp;</TT></TD>
    <TD align=3D"RIGHT"><TT><FONT color=3D"#ff0000"><B>  =20
      670.8364&nbsp;&nbsp;</B></FONT></TT></TD>
    <TD align=3D"RIGHT"><TT><FONT color=3D"#ff0000"><B> =20
      1339.6583&nbsp;&nbsp;</B></FONT></TT></TD>
    <TD align=3D"RIGHT"><TT><FONT color=3D"#ff0000"><B> =20
      1339.6619&nbsp;&nbsp;</B></FONT></TT></TD>
    <TD align=3D"RIGHT" nowrap=3D""><TT><FONT color=3D"#ff0000"><B>   =20
      -2.71&nbsp;</B></FONT></TT></TD>
    <TD align=3D"RIGHT"><TT><FONT=20
      color=3D"#ff0000"><B>0&nbsp;&nbsp;</B></FONT></TT></TD>
    <TD align=3D"RIGHT" nowrap=3D""><TT><FONT=20
      color=3D"#ff0000"><B>25&nbsp;&nbsp;</B></FONT></TT></TD>
    <TD align=3D"RIGHT" nowrap=3D""><TT><FONT=20
      color=3D"#ff0000"><B>7.7&nbsp;</B></FONT></TT></TD>
    <TD align=3D"RIGHT"><TT><FONT=20
      color=3D"#ff0000"><B>1&nbsp;&nbsp;</B></FONT></TT></TD>
    <TD align=3D"RIGHT"><TT><FONT=20
      color=3D"#ff0000"><B>&nbsp;&nbsp;&nbsp;&nbsp;</B></FONT></TT></TD>
    <TD nowrap=3D""><TT><FONT=20
      color=3D"#ff0000"><B>&nbsp;SGAATPQANSPIPK</B></FONT></TT></TR>
  <TR>
    <TD align=3D"RIGHT"><INPUT name=3D"QUE" type=3D"checkbox" =
checked=3D"" value=3D"1607.754972 from(536.925600,3+) =
intensity(2995041.2500) =
title(File%3a%20%22D%3a%5cLC%2dMS%20Data%5cRaw%20file%5c180509%5c180509_%=
28051%29_IN22%2eraw%22%3b%20SpectrumID%3a%20%22147%22%3b%20scans%3a%20%22=
568%22) rtinseconds(540) scans(568) index(146) query(858)"></TD>
    <TD align=3D"RIGHT"><TT><A onmouseover=3D"activateEl('Q858', event)" =

      onmouseout=3D"clearEl()" =
href=3D"http://admin-pc/mascot/cgi/peptide_view.pl?file=3D..%2Fdata%2F201=
80515%2FF003035.dat&amp;query=3D858&amp;hit=3D1&amp;index=3D&amp;px=3D1&a=
mp;section=3D5&amp;ave_thresh=3D44&amp;_ignoreionsscorebelow=3D-1&amp;rep=
ort=3D0&amp;_sigthreshold=3D0.05&amp;_msresflags=3D1025&amp;_msresflags2=3D=
258&amp;percolate=3D-1&amp;percolate_rt=3D0&amp;_minpeplen=3D7&amp;sessio=
nID=3Dall_secdisabledsession"=20
      target=3D"_blank">858</A>&nbsp;&nbsp;</TT></TD>
    <TD align=3D"RIGHT"><TT><FONT color=3D"#ff0000"><B>  =20
      536.9256&nbsp;&nbsp;</B></FONT></TT></TD>
    <TD align=3D"RIGHT"><TT><FONT color=3D"#ff0000"><B> =20
      1607.7550&nbsp;&nbsp;</B></FONT></TT></TD>
    <TD align=3D"RIGHT"><TT><FONT color=3D"#ff0000"><B> =20
      1607.7580&nbsp;&nbsp;</B></FONT></TT></TD>
    <TD align=3D"RIGHT" nowrap=3D""><TT><FONT color=3D"#ff0000"><B>   =20
      -1.87&nbsp;</B></FONT></TT></TD>
    <TD align=3D"RIGHT"><TT><FONT=20
      color=3D"#ff0000"><B>1&nbsp;&nbsp;</B></FONT></TT></TD>
    <TD align=3D"RIGHT" nowrap=3D""><TT><FONT=20
      color=3D"#ff0000"><B>25&nbsp;&nbsp;</B></FONT></TT></TD>
    <TD align=3D"RIGHT" nowrap=3D""><TT><FONT=20
      color=3D"#ff0000"><B>7.7&nbsp;</B></FONT></TT></TD>
    <TD align=3D"RIGHT"><TT><FONT=20
      color=3D"#ff0000"><B>1&nbsp;&nbsp;</B></FONT></TT></TD>
    <TD align=3D"RIGHT"><TT><FONT=20
      color=3D"#ff0000"><B>&nbsp;&nbsp;&nbsp;&nbsp;</B></FONT></TT></TD>
    <TD nowrap=3D""><TT><FONT=20
      color=3D"#ff0000"><B>&nbsp;LAWHSSGTYDKDTK</B></FONT></TT></TR>
  <TR>
    <TD align=3D"RIGHT"><INPUT name=3D"QUE" type=3D"checkbox" =
checked=3D"" value=3D"1483.727028 from(742.870790,2+) =
intensity(61518.2695) =
title(File%3a%20%22D%3a%5cLC%2dMS%20Data%5cRaw%20file%5c180509%5c180509_%=
28051%29_IN22%2eraw%22%3b%20SpectrumID%3a%20%22548%22%3b%20scans%3a%20%22=
1035%22) rtinseconds(903) scans(1035) index(547) query(762)"></TD>
    <TD align=3D"RIGHT"><TT><A onmouseover=3D"activateEl('Q762', event)" =

      onmouseout=3D"clearEl()" =
href=3D"http://admin-pc/mascot/cgi/peptide_view.pl?file=3D..%2Fdata%2F201=
80515%2FF003035.dat&amp;query=3D762&amp;hit=3D1&amp;index=3D&amp;px=3D1&a=
mp;section=3D5&amp;ave_thresh=3D44&amp;_ignoreionsscorebelow=3D-1&amp;rep=
ort=3D0&amp;_sigthreshold=3D0.05&amp;_msresflags=3D1025&amp;_msresflags2=3D=
258&amp;percolate=3D-1&amp;percolate_rt=3D0&amp;_minpeplen=3D7&amp;sessio=
nID=3Dall_secdisabledsession"=20
      target=3D"_blank">762</A>&nbsp;&nbsp;</TT></TD>
    <TD align=3D"RIGHT"><TT><FONT color=3D"#ff0000"><B>  =20
      742.8708&nbsp;&nbsp;</B></FONT></TT></TD>
    <TD align=3D"RIGHT"><TT><FONT color=3D"#ff0000"><B> =20
      1483.7270&nbsp;&nbsp;</B></FONT></TT></TD>
    <TD align=3D"RIGHT"><TT><FONT color=3D"#ff0000"><B> =20
      1483.7307&nbsp;&nbsp;</B></FONT></TT></TD>
    <TD align=3D"RIGHT" nowrap=3D""><TT><FONT color=3D"#ff0000"><B>   =20
      -2.47&nbsp;</B></FONT></TT></TD>
    <TD align=3D"RIGHT"><TT><FONT=20
      color=3D"#ff0000"><B>0&nbsp;&nbsp;</B></FONT></TT></TD>
    <TD align=3D"RIGHT" nowrap=3D""><TT><FONT=20
      color=3D"#ff0000"><B>24&nbsp;&nbsp;</B></FONT></TT></TD>
    <TD align=3D"RIGHT" nowrap=3D""><TT><FONT=20
      color=3D"#ff0000"><B>7.7&nbsp;</B></FONT></TT></TD>
    <TD align=3D"RIGHT"><TT><FONT=20
      color=3D"#ff0000"><B>1&nbsp;&nbsp;</B></FONT></TT></TD>
    <TD align=3D"RIGHT"><TT><FONT=20
      color=3D"#ff0000"><B>&nbsp;&nbsp;&nbsp;&nbsp;</B></FONT></TT></TD>
    <TD nowrap=3D""><TT><FONT=20
      color=3D"#ff0000"><B>&nbsp;TLFANQYSRPGTK</B></FONT></TT></TR>
  <TR>
    <TD align=3D"RIGHT"><INPUT name=3D"QUE" type=3D"checkbox" =
checked=3D"" value=3D"1104.539888 from(553.277220,2+) =
intensity(365040.4688) =
title(File%3a%20%22D%3a%5cLC%2dMS%20Data%5cRaw%20file%5c180509%5c180509_%=
28051%29_IN22%2eraw%22%3b%20SpectrumID%3a%20%2291%22%3b%20scans%3a%20%225=
02%22) rtinseconds(490) scans(502) index(90) query(402)"></TD>
    <TD align=3D"RIGHT"><TT><A onmouseover=3D"activateEl('Q402', event)" =

      onmouseout=3D"clearEl()" =
href=3D"http://admin-pc/mascot/cgi/peptide_view.pl?file=3D..%2Fdata%2F201=
80515%2FF003035.dat&amp;query=3D402&amp;hit=3D1&amp;index=3D&amp;px=3D1&a=
mp;section=3D5&amp;ave_thresh=3D44&amp;_ignoreionsscorebelow=3D-1&amp;rep=
ort=3D0&amp;_sigthreshold=3D0.05&amp;_msresflags=3D1025&amp;_msresflags2=3D=
258&amp;percolate=3D-1&amp;percolate_rt=3D0&amp;_minpeplen=3D7&amp;sessio=
nID=3Dall_secdisabledsession"=20
      target=3D"_blank">402</A>&nbsp;&nbsp;</TT></TD>
    <TD align=3D"RIGHT"><TT><FONT color=3D"#ff0000"><B>  =20
      553.2772&nbsp;&nbsp;</B></FONT></TT></TD>
    <TD align=3D"RIGHT"><TT><FONT color=3D"#ff0000"><B> =20
      1104.5399&nbsp;&nbsp;</B></FONT></TT></TD>
    <TD align=3D"RIGHT"><TT><FONT color=3D"#ff0000"><B> =20
      1104.5299&nbsp;&nbsp;</B></FONT></TT></TD>
    <TD align=3D"RIGHT" nowrap=3D""><TT><FONT color=3D"#ff0000"><B>    =20
      9.06&nbsp;</B></FONT></TT></TD>
    <TD align=3D"RIGHT"><TT><FONT=20
      color=3D"#ff0000"><B>1&nbsp;&nbsp;</B></FONT></TT></TD>
    <TD align=3D"RIGHT" nowrap=3D""><TT><FONT=20
      color=3D"#ff0000"><B>24&nbsp;&nbsp;</B></FONT></TT></TD>
    <TD align=3D"RIGHT" nowrap=3D""><TT><FONT=20
      color=3D"#ff0000"><B>12&nbsp;</B></FONT></TT></TD>
    <TD align=3D"RIGHT"><TT><FONT=20
      color=3D"#ff0000"><B>1&nbsp;&nbsp;</B></FONT></TT></TD>
    <TD align=3D"RIGHT"><TT><FONT=20
      color=3D"#ff0000"><B>&nbsp;&nbsp;&nbsp;&nbsp;</B></FONT></TT></TD>
    <TD nowrap=3D""><TT><FONT=20
      color=3D"#ff0000"><B>&nbsp;TSEGTQKSPAV</B></FONT></TT></TR>
  <TR>
    <TD align=3D"RIGHT"><INPUT name=3D"QUE" type=3D"checkbox" =
checked=3D"" value=3D"912.499128 from(457.256840,2+) =
intensity(379792.5313) =
title(File%3a%20%22D%3a%5cLC%2dMS%20Data%5cRaw%20file%5c180509%5c180509_%=
28051%29_IN22%2eraw%22%3b%20SpectrumID%3a%20%22502%22%3b%20scans%3a%20%22=
982%22) rtinseconds(861) scans(982) index(501) query(197)"></TD>
    <TD align=3D"RIGHT"><TT><A onmouseover=3D"activateEl('Q197', event)" =

      onmouseout=3D"clearEl()" =
href=3D"http://admin-pc/mascot/cgi/peptide_view.pl?file=3D..%2Fdata%2F201=
80515%2FF003035.dat&amp;query=3D197&amp;hit=3D1&amp;index=3D&amp;px=3D1&a=
mp;section=3D5&amp;ave_thresh=3D44&amp;_ignoreionsscorebelow=3D-1&amp;rep=
ort=3D0&amp;_sigthreshold=3D0.05&amp;_msresflags=3D1025&amp;_msresflags2=3D=
258&amp;percolate=3D-1&amp;percolate_rt=3D0&amp;_minpeplen=3D7&amp;sessio=
nID=3Dall_secdisabledsession"=20
      target=3D"_blank">197</A>&nbsp;&nbsp;</TT></TD>
    <TD align=3D"RIGHT"><TT><FONT color=3D"#ff0000"><B>  =20
      457.2568&nbsp;&nbsp;</B></FONT></TT></TD>
    <TD align=3D"RIGHT"><TT><FONT color=3D"#ff0000"><B>  =20
      912.4991&nbsp;&nbsp;</B></FONT></TT></TD>
    <TD align=3D"RIGHT"><TT><FONT color=3D"#ff0000"><B>  =20
      912.5029&nbsp;&nbsp;</B></FONT></TT></TD>
    <TD align=3D"RIGHT" nowrap=3D""><TT><FONT color=3D"#ff0000"><B>   =20
      -4.12&nbsp;</B></FONT></TT></TD>
    <TD align=3D"RIGHT"><TT><FONT=20
      color=3D"#ff0000"><B>0&nbsp;&nbsp;</B></FONT></TT></TD>
    <TD align=3D"RIGHT" nowrap=3D""><TT><FONT=20
      color=3D"#ff0000"><B>24&nbsp;&nbsp;</B></FONT></TT></TD>
    <TD align=3D"RIGHT" nowrap=3D""><TT><FONT=20
      color=3D"#ff0000"><B>6&nbsp;</B></FONT></TT></TD>
    <TD align=3D"RIGHT"><TT><FONT=20
      color=3D"#ff0000"><B>1&nbsp;&nbsp;</B></FONT></TT></TD>
    <TD align=3D"RIGHT"><TT><FONT=20
      color=3D"#ff0000"><B>&nbsp;&nbsp;&nbsp;&nbsp;</B></FONT></TT></TD>
    <TD nowrap=3D""><TT><FONT=20
color=3D"#ff0000"><B>&nbsp;GINGSIVPR</B></FONT></TT></TR>
  <TR>
    <TD align=3D"RIGHT"><INPUT name=3D"QUE" type=3D"checkbox" =
checked=3D"" value=3D"1468.716402 from(490.579410,3+) =
intensity(4665743.5000) =
title(File%3a%20%22D%3a%5cLC%2dMS%20Data%5cRaw%20file%5c180509%5c180509_%=
28051%29_IN22%2eraw%22%3b%20SpectrumID%3a%20%22303%22%3b%20scans%3a%20%22=
750%22) rtinseconds(680) scans(750) index(302) query(741)"></TD>
    <TD align=3D"RIGHT"><TT><A onmouseover=3D"activateEl('Q741', event)" =

      onmouseout=3D"clearEl()" =
href=3D"http://admin-pc/mascot/cgi/peptide_view.pl?file=3D..%2Fdata%2F201=
80515%2FF003035.dat&amp;query=3D741&amp;hit=3D1&amp;index=3D&amp;px=3D1&a=
mp;section=3D5&amp;ave_thresh=3D44&amp;_ignoreionsscorebelow=3D-1&amp;rep=
ort=3D0&amp;_sigthreshold=3D0.05&amp;_msresflags=3D1025&amp;_msresflags2=3D=
258&amp;percolate=3D-1&amp;percolate_rt=3D0&amp;_minpeplen=3D7&amp;sessio=
nID=3Dall_secdisabledsession"=20
      target=3D"_blank">741</A>&nbsp;&nbsp;</TT></TD>
    <TD align=3D"RIGHT"><TT><FONT color=3D"#ff0000"><B>  =20
      490.5794&nbsp;&nbsp;</B></FONT></TT></TD>
    <TD align=3D"RIGHT"><TT><FONT color=3D"#ff0000"><B> =20
      1468.7164&nbsp;&nbsp;</B></FONT></TT></TD>
    <TD align=3D"RIGHT"><TT><FONT color=3D"#ff0000"><B> =20
      1468.7198&nbsp;&nbsp;</B></FONT></TT></TD>
    <TD align=3D"RIGHT" nowrap=3D""><TT><FONT color=3D"#ff0000"><B>   =20
      -2.32&nbsp;</B></FONT></TT></TD>
    <TD align=3D"RIGHT"><TT><FONT=20
      color=3D"#ff0000"><B>0&nbsp;&nbsp;</B></FONT></TT></TD>
    <TD align=3D"RIGHT" nowrap=3D""><TT><FONT=20
      color=3D"#ff0000"><B>24&nbsp;&nbsp;</B></FONT></TT></TD>
    <TD align=3D"RIGHT" nowrap=3D""><TT><FONT=20
      color=3D"#ff0000"><B>8.9&nbsp;</B></FONT></TT></TD>
    <TD align=3D"RIGHT"><TT><FONT=20
      color=3D"#ff0000"><B>1&nbsp;&nbsp;</B></FONT></TT></TD>
    <TD align=3D"RIGHT"><TT><FONT=20
      color=3D"#ff0000"><B>&nbsp;&nbsp;&nbsp;&nbsp;</B></FONT></TT></TD>
    <TD nowrap=3D""><TT><FONT=20
      color=3D"#ff0000"><B>&nbsp;TLFPVPQNHASQK</B></FONT></TT></TR>
  <TR>
    <TD align=3D"RIGHT"><INPUT name=3D"QUE" type=3D"checkbox" =
checked=3D"" value=3D"1474.775488 from(738.395020,2+) =
intensity(43680.1133) =
title(File%3a%20%22D%3a%5cLC%2dMS%20Data%5cRaw%20file%5c180509%5c180509_%=
28051%29_IN22%2eraw%22%3b%20SpectrumID%3a%20%22589%22%3b%20scans%3a%20%22=
1083%22) rtinseconds(939) scans(1083) index(588) query(752)"></TD>
    <TD align=3D"RIGHT"><TT><A onmouseover=3D"activateEl('Q752', event)" =

      onmouseout=3D"clearEl()" =
href=3D"http://admin-pc/mascot/cgi/peptide_view.pl?file=3D..%2Fdata%2F201=
80515%2FF003035.dat&amp;query=3D752&amp;hit=3D1&amp;index=3D&amp;px=3D1&a=
mp;section=3D5&amp;ave_thresh=3D44&amp;_ignoreionsscorebelow=3D-1&amp;rep=
ort=3D0&amp;_sigthreshold=3D0.05&amp;_msresflags=3D1025&amp;_msresflags2=3D=
258&amp;percolate=3D-1&amp;percolate_rt=3D0&amp;_minpeplen=3D7&amp;sessio=
nID=3Dall_secdisabledsession"=20
      target=3D"_blank">752</A>&nbsp;&nbsp;</TT></TD>
    <TD align=3D"RIGHT"><TT><FONT color=3D"#ff0000"><B>  =20
      738.3950&nbsp;&nbsp;</B></FONT></TT></TD>
    <TD align=3D"RIGHT"><TT><FONT color=3D"#ff0000"><B> =20
      1474.7755&nbsp;&nbsp;</B></FONT></TT></TD>
    <TD align=3D"RIGHT"><TT><FONT color=3D"#ff0000"><B> =20
      1474.7887&nbsp;&nbsp;</B></FONT></TT></TD>
    <TD align=3D"RIGHT" nowrap=3D""><TT><FONT color=3D"#ff0000"><B>   =20
      -8.98&nbsp;</B></FONT></TT></TD>
    <TD align=3D"RIGHT"><TT><FONT=20
      color=3D"#ff0000"><B>1&nbsp;&nbsp;</B></FONT></TT></TD>
    <TD align=3D"RIGHT" nowrap=3D""><TT><FONT=20
      color=3D"#ff0000"><B>24&nbsp;&nbsp;</B></FONT></TT></TD>
    <TD align=3D"RIGHT" nowrap=3D""><TT><FONT=20
      color=3D"#ff0000"><B>7.4&nbsp;</B></FONT></TT></TD>
    <TD align=3D"RIGHT"><TT><FONT=20
      color=3D"#ff0000"><B>1&nbsp;&nbsp;</B></FONT></TT></TD>
    <TD align=3D"RIGHT"><TT><FONT=20
      color=3D"#ff0000"><B>&nbsp;&nbsp;&nbsp;&nbsp;</B></FONT></TT></TD>
    <TD nowrap=3D""><TT><FONT=20
      color=3D"#ff0000"><B>&nbsp;MLMIRNLLNDLK</B></FONT></TT></TR>
  <TR>
    <TD align=3D"RIGHT"><INPUT name=3D"QUE" type=3D"checkbox" =
checked=3D"" value=3D"910.418928 from(456.216740,2+) =
intensity(187290.7969) =
title(File%3a%20%22D%3a%5cLC%2dMS%20Data%5cRaw%20file%5c180509%5c180509_%=
28051%29_IN22%2eraw%22%3b%20SpectrumID%3a%20%22310%22%3b%20scans%3a%20%22=
758%22) rtinseconds(686) scans(758) index(309) query(194)"></TD>
    <TD align=3D"RIGHT"><TT><A onmouseover=3D"activateEl('Q194', event)" =

      onmouseout=3D"clearEl()" =
href=3D"http://admin-pc/mascot/cgi/peptide_view.pl?file=3D..%2Fdata%2F201=
80515%2FF003035.dat&amp;query=3D194&amp;hit=3D1&amp;index=3D&amp;px=3D1&a=
mp;section=3D5&amp;ave_thresh=3D44&amp;_ignoreionsscorebelow=3D-1&amp;rep=
ort=3D0&amp;_sigthreshold=3D0.05&amp;_msresflags=3D1025&amp;_msresflags2=3D=
258&amp;percolate=3D-1&amp;percolate_rt=3D0&amp;_minpeplen=3D7&amp;sessio=
nID=3Dall_secdisabledsession"=20
      target=3D"_blank">194</A>&nbsp;&nbsp;</TT></TD>
    <TD align=3D"RIGHT"><TT><FONT color=3D"#ff0000"><B>  =20
      456.2167&nbsp;&nbsp;</B></FONT></TT></TD>
    <TD align=3D"RIGHT"><TT><FONT color=3D"#ff0000"><B>  =20
      910.4189&nbsp;&nbsp;</B></FONT></TT></TD>
    <TD align=3D"RIGHT"><TT><FONT color=3D"#ff0000"><B>  =20
      910.4106&nbsp;&nbsp;</B></FONT></TT></TD>
    <TD align=3D"RIGHT" nowrap=3D""><TT><FONT color=3D"#ff0000"><B>    =20
      9.13&nbsp;</B></FONT></TT></TD>
    <TD align=3D"RIGHT"><TT><FONT=20
      color=3D"#ff0000"><B>0&nbsp;&nbsp;</B></FONT></TT></TD>
    <TD align=3D"RIGHT" nowrap=3D""><TT><FONT=20
      color=3D"#ff0000"><B>24&nbsp;&nbsp;</B></FONT></TT></TD>
    <TD align=3D"RIGHT" nowrap=3D""><TT><FONT=20
      color=3D"#ff0000"><B>5.1&nbsp;</B></FONT></TT></TD>
    <TD align=3D"RIGHT"><TT><FONT=20
      color=3D"#ff0000"><B>1&nbsp;&nbsp;</B></FONT></TT></TD>
    <TD align=3D"RIGHT"><TT><FONT=20
      color=3D"#ff0000"><B>&nbsp;&nbsp;&nbsp;&nbsp;</B></FONT></TT></TD>
    <TD nowrap=3D""><TT><FONT color=3D"#ff0000"><B>&nbsp;YALVNS<U>M</U>P =
+=20
      Oxidation (M)</B></FONT></TT></TR>
  <TR>
    <TD align=3D"RIGHT"><INPUT name=3D"QUE" type=3D"checkbox" =
checked=3D"" value=3D"1294.623748 from(648.319150,2+) =
intensity(55550.7188) =
title(File%3a%20%22D%3a%5cLC%2dMS%20Data%5cRaw%20file%5c180509%5c180509_%=
28051%29_IN22%2eraw%22%3b%20SpectrumID%3a%20%22144%22%3b%20scans%3a%20%22=
564%22) rtinseconds(537) scans(564) index(143) query(601)"></TD>
    <TD align=3D"RIGHT"><TT><A onmouseover=3D"activateEl('Q601', event)" =

      onmouseout=3D"clearEl()" =
href=3D"http://admin-pc/mascot/cgi/peptide_view.pl?file=3D..%2Fdata%2F201=
80515%2FF003035.dat&amp;query=3D601&amp;hit=3D1&amp;index=3D&amp;px=3D1&a=
mp;section=3D5&amp;ave_thresh=3D44&amp;_ignoreionsscorebelow=3D-1&amp;rep=
ort=3D0&amp;_sigthreshold=3D0.05&amp;_msresflags=3D1025&amp;_msresflags2=3D=
258&amp;percolate=3D-1&amp;percolate_rt=3D0&amp;_minpeplen=3D7&amp;sessio=
nID=3Dall_secdisabledsession"=20
      target=3D"_blank">601</A>&nbsp;&nbsp;</TT></TD>
    <TD align=3D"RIGHT"><TT><FONT color=3D"#ff0000"><B>  =20
      648.3192&nbsp;&nbsp;</B></FONT></TT></TD>
    <TD align=3D"RIGHT"><TT><FONT color=3D"#ff0000"><B> =20
      1294.6237&nbsp;&nbsp;</B></FONT></TT></TD>
    <TD align=3D"RIGHT"><TT><FONT color=3D"#ff0000"><B> =20
      1294.6113&nbsp;&nbsp;</B></FONT></TT></TD>
    <TD align=3D"RIGHT" nowrap=3D""><TT><FONT color=3D"#ff0000"><B>    =20
      9.59&nbsp;</B></FONT></TT></TD>
    <TD align=3D"RIGHT"><TT><FONT=20
      color=3D"#ff0000"><B>1&nbsp;&nbsp;</B></FONT></TT></TD>
    <TD align=3D"RIGHT" nowrap=3D""><TT><FONT=20
      color=3D"#ff0000"><B>24&nbsp;&nbsp;</B></FONT></TT></TD>
    <TD align=3D"RIGHT" nowrap=3D""><TT><FONT=20
      color=3D"#ff0000"><B>8.9&nbsp;</B></FONT></TT></TD>
    <TD align=3D"RIGHT"><TT><FONT=20
      color=3D"#ff0000"><B>1&nbsp;&nbsp;</B></FONT></TT></TD>
    <TD align=3D"RIGHT"><TT><FONT=20
      color=3D"#ff0000"><B>&nbsp;&nbsp;&nbsp;&nbsp;</B></FONT></TT></TD>
    <TD nowrap=3D""><TT><FONT=20
      color=3D"#ff0000"><B>&nbsp;DRATTTTSQTGR</B></FONT></TT></TR>
  <TR>
    <TD align=3D"RIGHT"><INPUT name=3D"QUE" type=3D"checkbox" =
checked=3D"" value=3D"1112.544648 from(557.279600,2+) =
intensity(223807.1719) =
title(File%3a%20%22D%3a%5cLC%2dMS%20Data%5cRaw%20file%5c180509%5c180509_%=
28051%29_IN22%2eraw%22%3b%20SpectrumID%3a%20%22124%22%3b%20scans%3a%20%22=
541%22) rtinseconds(519) scans(541) index(123) query(417)"></TD>
    <TD align=3D"RIGHT"><TT><A onmouseover=3D"activateEl('Q417', event)" =

      onmouseout=3D"clearEl()" =
href=3D"http://admin-pc/mascot/cgi/peptide_view.pl?file=3D..%2Fdata%2F201=
80515%2FF003035.dat&amp;query=3D417&amp;hit=3D1&amp;index=3D&amp;px=3D1&a=
mp;section=3D5&amp;ave_thresh=3D44&amp;_ignoreionsscorebelow=3D-1&amp;rep=
ort=3D0&amp;_sigthreshold=3D0.05&amp;_msresflags=3D1025&amp;_msresflags2=3D=
258&amp;percolate=3D-1&amp;percolate_rt=3D0&amp;_minpeplen=3D7&amp;sessio=
nID=3Dall_secdisabledsession"=20
      target=3D"_blank">417</A>&nbsp;&nbsp;</TT></TD>
    <TD align=3D"RIGHT"><TT><FONT color=3D"#ff0000"><B>  =20
      557.2796&nbsp;&nbsp;</B></FONT></TT></TD>
    <TD align=3D"RIGHT"><TT><FONT color=3D"#ff0000"><B> =20
      1112.5446&nbsp;&nbsp;</B></FONT></TT></TD>
    <TD align=3D"RIGHT"><TT><FONT color=3D"#ff0000"><B> =20
      1112.5462&nbsp;&nbsp;</B></FONT></TT></TD>
    <TD align=3D"RIGHT" nowrap=3D""><TT><FONT color=3D"#ff0000"><B>   =20
      -1.38&nbsp;</B></FONT></TT></TD>
    <TD align=3D"RIGHT"><TT><FONT=20
      color=3D"#ff0000"><B>1&nbsp;&nbsp;</B></FONT></TT></TD>
    <TD align=3D"RIGHT" nowrap=3D""><TT><FONT=20
      color=3D"#ff0000"><B>24&nbsp;&nbsp;</B></FONT></TT></TD>
    <TD align=3D"RIGHT" nowrap=3D""><TT><FONT=20
      color=3D"#ff0000"><B>6.7&nbsp;</B></FONT></TT></TD>
    <TD align=3D"RIGHT"><TT><FONT=20
      color=3D"#ff0000"><B>1&nbsp;&nbsp;</B></FONT></TT></TD>
    <TD align=3D"RIGHT"><TT><FONT=20
      color=3D"#ff0000"><B>&nbsp;&nbsp;&nbsp;&nbsp;</B></FONT></TT></TD>
    <TD nowrap=3D""><TT><FONT=20
  color=3D"#ff0000"><B>&nbsp;TSPPERSDPK</B></FONT></TT></TR>
  <TR>
    <TD align=3D"RIGHT"><INPUT name=3D"QUE" type=3D"checkbox" =
checked=3D"" value=3D"1695.876296 from(424.976350,4+) =
intensity(98761.6563) =
title(File%3a%20%22D%3a%5cLC%2dMS%20Data%5cRaw%20file%5c180509%5c180509_%=
28051%29_IN22%2eraw%22%3b%20SpectrumID%3a%20%22330%22%3b%20scans%3a%20%22=
781%22) rtinseconds(704) scans(781) index(329) query(934)"></TD>
    <TD align=3D"RIGHT"><TT><A onmouseover=3D"activateEl('Q934', event)" =

      onmouseout=3D"clearEl()" =
href=3D"http://admin-pc/mascot/cgi/peptide_view.pl?file=3D..%2Fdata%2F201=
80515%2FF003035.dat&amp;query=3D934&amp;hit=3D1&amp;index=3D&amp;px=3D1&a=
mp;section=3D5&amp;ave_thresh=3D44&amp;_ignoreionsscorebelow=3D-1&amp;rep=
ort=3D0&amp;_sigthreshold=3D0.05&amp;_msresflags=3D1025&amp;_msresflags2=3D=
258&amp;percolate=3D-1&amp;percolate_rt=3D0&amp;_minpeplen=3D7&amp;sessio=
nID=3Dall_secdisabledsession"=20
      target=3D"_blank">934</A>&nbsp;&nbsp;</TT></TD>
    <TD align=3D"RIGHT"><TT><FONT color=3D"#ff0000"><B>  =20
      424.9764&nbsp;&nbsp;</B></FONT></TT></TD>
    <TD align=3D"RIGHT"><TT><FONT color=3D"#ff0000"><B> =20
      1695.8763&nbsp;&nbsp;</B></FONT></TT></TD>
    <TD align=3D"RIGHT"><TT><FONT color=3D"#ff0000"><B> =20
      1695.8805&nbsp;&nbsp;</B></FONT></TT></TD>
    <TD align=3D"RIGHT" nowrap=3D""><TT><FONT color=3D"#ff0000"><B>   =20
      -2.47&nbsp;</B></FONT></TT></TD>
    <TD align=3D"RIGHT"><TT><FONT=20
      color=3D"#ff0000"><B>1&nbsp;&nbsp;</B></FONT></TT></TD>
    <TD align=3D"RIGHT" nowrap=3D""><TT><FONT=20
      color=3D"#ff0000"><B>24&nbsp;&nbsp;</B></FONT></TT></TD>
    <TD align=3D"RIGHT" nowrap=3D""><TT><FONT=20
      color=3D"#ff0000"><B>6.8&nbsp;</B></FONT></TT></TD>
    <TD align=3D"RIGHT"><TT><FONT=20
      color=3D"#ff0000"><B>1&nbsp;&nbsp;</B></FONT></TT></TD>
    <TD align=3D"RIGHT"><TT><FONT=20
      color=3D"#ff0000"><B>&nbsp;&nbsp;&nbsp;&nbsp;</B></FONT></TT></TD>
    <TD nowrap=3D""><TT><FONT=20
      color=3D"#ff0000"><B>&nbsp;HSGAYTAAKHGVAGITR</B></FONT></TT></TR>
  <TR>
    <TD align=3D"RIGHT"><INPUT name=3D"QUE" type=3D"checkbox" =
checked=3D"" value=3D"1288.631448 from(645.323000,2+) =
intensity(13638.4326) =
title(File%3a%20%22D%3a%5cLC%2dMS%20Data%5cRaw%20file%5c180509%5c180509_%=
28051%29_IN22%2eraw%22%3b%20SpectrumID%3a%20%22368%22%3b%20scans%3a%20%22=
825%22) rtinseconds(739) scans(825) index(367) query(597)"></TD>
    <TD align=3D"RIGHT"><TT><A onmouseover=3D"activateEl('Q597', event)" =

      onmouseout=3D"clearEl()" =
href=3D"http://admin-pc/mascot/cgi/peptide_view.pl?file=3D..%2Fdata%2F201=
80515%2FF003035.dat&amp;query=3D597&amp;hit=3D1&amp;index=3D&amp;px=3D1&a=
mp;section=3D5&amp;ave_thresh=3D44&amp;_ignoreionsscorebelow=3D-1&amp;rep=
ort=3D0&amp;_sigthreshold=3D0.05&amp;_msresflags=3D1025&amp;_msresflags2=3D=
258&amp;percolate=3D-1&amp;percolate_rt=3D0&amp;_minpeplen=3D7&amp;sessio=
nID=3Dall_secdisabledsession"=20
      target=3D"_blank">597</A>&nbsp;&nbsp;</TT></TD>
    <TD align=3D"RIGHT"><TT><FONT color=3D"#ff0000"><B>  =20
      645.3230&nbsp;&nbsp;</B></FONT></TT></TD>
    <TD align=3D"RIGHT"><TT><FONT color=3D"#ff0000"><B> =20
      1288.6314&nbsp;&nbsp;</B></FONT></TT></TD>
    <TD align=3D"RIGHT"><TT><FONT color=3D"#ff0000"><B> =20
      1288.6268&nbsp;&nbsp;</B></FONT></TT></TD>
    <TD align=3D"RIGHT" nowrap=3D""><TT><FONT color=3D"#ff0000"><B>    =20
      3.64&nbsp;</B></FONT></TT></TD>
    <TD align=3D"RIGHT"><TT><FONT=20
      color=3D"#ff0000"><B>0&nbsp;&nbsp;</B></FONT></TT></TD>
    <TD align=3D"RIGHT" nowrap=3D""><TT><FONT=20
      color=3D"#ff0000"><B>24&nbsp;&nbsp;</B></FONT></TT></TD>
    <TD align=3D"RIGHT" nowrap=3D""><TT><FONT=20
      color=3D"#ff0000"><B>9.3&nbsp;</B></FONT></TT></TD>
    <TD align=3D"RIGHT"><TT><FONT=20
      color=3D"#ff0000"><B>1&nbsp;&nbsp;</B></FONT></TT></TD>
    <TD align=3D"RIGHT"><TT><FONT=20
      color=3D"#ff0000"><B>&nbsp;&nbsp;&nbsp;&nbsp;</B></FONT></TT></TD>
    <TD nowrap=3D""><TT><FONT=20
      color=3D"#ff0000"><B>&nbsp;TAAAAALG<U>M</U>PP<U>M</U>R + 2 =
Oxidation=20
      (M)</B></FONT></TT></TR>
  <TR>
    <TD align=3D"RIGHT"><INPUT name=3D"QUE" type=3D"checkbox" =
checked=3D"" value=3D"898.473968 from(450.244260,2+) =
intensity(202187.5625) =
title(File%3a%20%22D%3a%5cLC%2dMS%20Data%5cRaw%20file%5c180509%5c180509_%=
28051%29_IN22%2eraw%22%3b%20SpectrumID%3a%20%22178%22%3b%20scans%3a%20%22=
604%22) rtinseconds(567) scans(604) index(177) query(178)"></TD>
    <TD align=3D"RIGHT"><TT><A onmouseover=3D"activateEl('Q178', event)" =

      onmouseout=3D"clearEl()" =
href=3D"http://admin-pc/mascot/cgi/peptide_view.pl?file=3D..%2Fdata%2F201=
80515%2FF003035.dat&amp;query=3D178&amp;hit=3D1&amp;index=3D&amp;px=3D1&a=
mp;section=3D5&amp;ave_thresh=3D44&amp;_ignoreionsscorebelow=3D-1&amp;rep=
ort=3D0&amp;_sigthreshold=3D0.05&amp;_msresflags=3D1025&amp;_msresflags2=3D=
258&amp;percolate=3D-1&amp;percolate_rt=3D0&amp;_minpeplen=3D7&amp;sessio=
nID=3Dall_secdisabledsession"=20
      target=3D"_blank">178</A>&nbsp;&nbsp;</TT></TD>
    <TD align=3D"RIGHT"><TT><FONT color=3D"#ff0000"><B>  =20
      450.2443&nbsp;&nbsp;</B></FONT></TT></TD>
    <TD align=3D"RIGHT"><TT><FONT color=3D"#ff0000"><B>  =20
      898.4740&nbsp;&nbsp;</B></FONT></TT></TD>
    <TD align=3D"RIGHT"><TT><FONT color=3D"#ff0000"><B>  =20
      898.4733&nbsp;&nbsp;</B></FONT></TT></TD>
    <TD align=3D"RIGHT" nowrap=3D""><TT><FONT color=3D"#ff0000"><B>    =20
      0.71&nbsp;</B></FONT></TT></TD>
    <TD align=3D"RIGHT"><TT><FONT=20
      color=3D"#ff0000"><B>1&nbsp;&nbsp;</B></FONT></TT></TD>
    <TD align=3D"RIGHT" nowrap=3D""><TT><FONT=20
      color=3D"#ff0000"><B>24&nbsp;&nbsp;</B></FONT></TT></TD>
    <TD align=3D"RIGHT" nowrap=3D""><TT><FONT=20
      color=3D"#ff0000"><B>4.6&nbsp;</B></FONT></TT></TD>
    <TD align=3D"RIGHT"><TT><FONT=20
      color=3D"#ff0000"><B>1&nbsp;&nbsp;</B></FONT></TT></TD>
    <TD align=3D"RIGHT"><TT><FONT=20
      color=3D"#ff0000"><B>&nbsp;&nbsp;&nbsp;&nbsp;</B></FONT></TT></TD>
    <TD nowrap=3D""><TT><FONT=20
  color=3D"#ff0000"><B>&nbsp;RGGGVPGSGR</B></FONT></TT></TR>
  <TR>
    <TD align=3D"RIGHT"><INPUT name=3D"QUE" type=3D"checkbox" =
checked=3D"" value=3D"1623.752288 from(812.883420,2+) =
intensity(27790.1211) =
title(File%3a%20%22D%3a%5cLC%2dMS%20Data%5cRaw%20file%5c180509%5c180509_%=
28051%29_IN22%2eraw%22%3b%20SpectrumID%3a%20%22146%22%3b%20scans%3a%20%22=
566%22) rtinseconds(539) scans(566) index(145) query(883)"></TD>
    <TD align=3D"RIGHT"><TT><A onmouseover=3D"activateEl('Q883', event)" =

      onmouseout=3D"clearEl()" =
href=3D"http://admin-pc/mascot/cgi/peptide_view.pl?file=3D..%2Fdata%2F201=
80515%2FF003035.dat&amp;query=3D883&amp;hit=3D1&amp;index=3D&amp;px=3D1&a=
mp;section=3D5&amp;ave_thresh=3D44&amp;_ignoreionsscorebelow=3D-1&amp;rep=
ort=3D0&amp;_sigthreshold=3D0.05&amp;_msresflags=3D1025&amp;_msresflags2=3D=
258&amp;percolate=3D-1&amp;percolate_rt=3D0&amp;_minpeplen=3D7&amp;sessio=
nID=3Dall_secdisabledsession"=20
      target=3D"_blank">883</A>&nbsp;&nbsp;</TT></TD>
    <TD align=3D"RIGHT"><TT><FONT color=3D"#ff0000"><B>  =20
      812.8834&nbsp;&nbsp;</B></FONT></TT></TD>
    <TD align=3D"RIGHT"><TT><FONT color=3D"#ff0000"><B> =20
      1623.7523&nbsp;&nbsp;</B></FONT></TT></TD>
    <TD align=3D"RIGHT"><TT><FONT color=3D"#ff0000"><B> =20
      1623.7603&nbsp;&nbsp;</B></FONT></TT></TD>
    <TD align=3D"RIGHT" nowrap=3D""><TT><FONT color=3D"#ff0000"><B>   =20
      -4.92&nbsp;</B></FONT></TT></TD>
    <TD align=3D"RIGHT"><TT><FONT=20
      color=3D"#ff0000"><B>0&nbsp;&nbsp;</B></FONT></TT></TD>
    <TD align=3D"RIGHT" nowrap=3D""><TT><FONT=20
      color=3D"#ff0000"><B>24&nbsp;&nbsp;</B></FONT></TT></TD>
    <TD align=3D"RIGHT" nowrap=3D""><TT><FONT=20
      color=3D"#ff0000"><B>7.8&nbsp;</B></FONT></TT></TD>
    <TD align=3D"RIGHT"><TT><FONT=20
      color=3D"#ff0000"><B>1&nbsp;&nbsp;</B></FONT></TT></TD>
    <TD align=3D"RIGHT"><TT><FONT=20
      color=3D"#ff0000"><B>&nbsp;&nbsp;&nbsp;&nbsp;</B></FONT></TT></TD>
    <TD nowrap=3D""><TT><FONT=20
      color=3D"#ff0000"><B>&nbsp;NTIGHFMFAIEESK</B></FONT></TT></TR>
  <TR>
    <TD align=3D"RIGHT"><INPUT name=3D"QUE" type=3D"checkbox" =
checked=3D"" value=3D"1196.579568 from(599.297060,2+) =
intensity(132232.9688) =
title(File%3a%20%22D%3a%5cLC%2dMS%20Data%5cRaw%20file%5c180509%5c180509_%=
28051%29_IN22%2eraw%22%3b%20SpectrumID%3a%20%22565%22%3b%20scans%3a%20%22=
1055%22) rtinseconds(918) scans(1055) index(564) query(509)"></TD>
    <TD align=3D"RIGHT"><TT><A onmouseover=3D"activateEl('Q509', event)" =

      onmouseout=3D"clearEl()" =
href=3D"http://admin-pc/mascot/cgi/peptide_view.pl?file=3D..%2Fdata%2F201=
80515%2FF003035.dat&amp;query=3D509&amp;hit=3D1&amp;index=3D&amp;px=3D1&a=
mp;section=3D5&amp;ave_thresh=3D44&amp;_ignoreionsscorebelow=3D-1&amp;rep=
ort=3D0&amp;_sigthreshold=3D0.05&amp;_msresflags=3D1025&amp;_msresflags2=3D=
258&amp;percolate=3D-1&amp;percolate_rt=3D0&amp;_minpeplen=3D7&amp;sessio=
nID=3Dall_secdisabledsession"=20
      target=3D"_blank">509</A>&nbsp;&nbsp;</TT></TD>
    <TD align=3D"RIGHT"><TT><FONT color=3D"#ff0000"><B>  =20
      599.2971&nbsp;&nbsp;</B></FONT></TT></TD>
    <TD align=3D"RIGHT"><TT><FONT color=3D"#ff0000"><B> =20
      1196.5796&nbsp;&nbsp;</B></FONT></TT></TD>
    <TD align=3D"RIGHT"><TT><FONT color=3D"#ff0000"><B> =20
      1196.5826&nbsp;&nbsp;</B></FONT></TT></TD>
    <TD align=3D"RIGHT" nowrap=3D""><TT><FONT color=3D"#ff0000"><B>   =20
      -2.50&nbsp;</B></FONT></TT></TD>
    <TD align=3D"RIGHT"><TT><FONT=20
      color=3D"#ff0000"><B>1&nbsp;&nbsp;</B></FONT></TT></TD>
    <TD align=3D"RIGHT" nowrap=3D""><TT><FONT=20
      color=3D"#ff0000"><B>24&nbsp;&nbsp;</B></FONT></TT></TD>
    <TD align=3D"RIGHT" nowrap=3D""><TT><FONT=20
      color=3D"#ff0000"><B>9.1&nbsp;</B></FONT></TT></TD>
    <TD align=3D"RIGHT"><TT><FONT=20
      color=3D"#ff0000"><B>1&nbsp;&nbsp;</B></FONT></TT></TD>
    <TD align=3D"RIGHT"><TT><FONT=20
      color=3D"#ff0000"><B>&nbsp;&nbsp;&nbsp;&nbsp;</B></FONT></TT></TD>
    <TD nowrap=3D""><TT><FONT=20
color=3D"#ff0000"><B>&nbsp;KPYNFREDK</B></FONT></TT></TR>
  <TR>
    <TD align=3D"RIGHT"><INPUT name=3D"QUE" type=3D"checkbox" =
checked=3D"" value=3D"1264.752616 from(317.195430,4+) =
intensity(37889.7773) =
title(File%3a%20%22D%3a%5cLC%2dMS%20Data%5cRaw%20file%5c180509%5c180509_%=
28051%29_IN22%2eraw%22%3b%20SpectrumID%3a%20%22656%22%3b%20scans%3a%20%22=
1161%22) rtinseconds(1000) scans(1161) index(655) query(567)"></TD>
    <TD align=3D"RIGHT"><TT><A onmouseover=3D"activateEl('Q567', event)" =

      onmouseout=3D"clearEl()" =
href=3D"http://admin-pc/mascot/cgi/peptide_view.pl?file=3D..%2Fdata%2F201=
80515%2FF003035.dat&amp;query=3D567&amp;hit=3D1&amp;index=3D&amp;px=3D1&a=
mp;section=3D5&amp;ave_thresh=3D44&amp;_ignoreionsscorebelow=3D-1&amp;rep=
ort=3D0&amp;_sigthreshold=3D0.05&amp;_msresflags=3D1025&amp;_msresflags2=3D=
258&amp;percolate=3D-1&amp;percolate_rt=3D0&amp;_minpeplen=3D7&amp;sessio=
nID=3Dall_secdisabledsession"=20
      target=3D"_blank">567</A>&nbsp;&nbsp;</TT></TD>
    <TD align=3D"RIGHT"><TT><FONT color=3D"#ff0000"><B>  =20
      317.1954&nbsp;&nbsp;</B></FONT></TT></TD>
    <TD align=3D"RIGHT"><TT><FONT color=3D"#ff0000"><B> =20
      1264.7526&nbsp;&nbsp;</B></FONT></TT></TD>
    <TD align=3D"RIGHT"><TT><FONT color=3D"#ff0000"><B> =20
      1264.7503&nbsp;&nbsp;</B></FONT></TT></TD>
    <TD align=3D"RIGHT" nowrap=3D""><TT><FONT color=3D"#ff0000"><B>    =20
      1.84&nbsp;</B></FONT></TT></TD>
    <TD align=3D"RIGHT"><TT><FONT=20
      color=3D"#ff0000"><B>1&nbsp;&nbsp;</B></FONT></TT></TD>
    <TD align=3D"RIGHT" nowrap=3D""><TT><FONT=20
      color=3D"#ff0000"><B>24&nbsp;&nbsp;</B></FONT></TT></TD>
    <TD align=3D"RIGHT" nowrap=3D""><TT><FONT=20
      color=3D"#ff0000"><B>1.1&nbsp;</B></FONT></TT></TD>
    <TD align=3D"RIGHT"><TT><FONT=20
      color=3D"#ff0000"><B>1&nbsp;&nbsp;</B></FONT></TT></TD>
    <TD align=3D"RIGHT"><TT><FONT=20
      color=3D"#ff0000"><B>&nbsp;&nbsp;&nbsp;&nbsp;</B></FONT></TT></TD>
    <TD nowrap=3D""><TT><FONT=20
      color=3D"#ff0000"><B>&nbsp;IVKAIAHALDSK</B></FONT></TT></TR>
  <TR>
    <TD align=3D"RIGHT"><INPUT name=3D"QUE" type=3D"checkbox" =
checked=3D"" value=3D"874.542268 from(438.278410,2+) =
intensity(162606.3750) =
title(File%3a%20%22D%3a%5cLC%2dMS%20Data%5cRaw%20file%5c180509%5c180509_%=
28051%29_IN22%2eraw%22%3b%20SpectrumID%3a%20%22786%22%3b%20scans%3a%20%22=
1313%22) rtinseconds(1123) scans(1313) index(785) query(160)"></TD>
    <TD align=3D"RIGHT"><TT><A onmouseover=3D"activateEl('Q160', event)" =

      onmouseout=3D"clearEl()" =
href=3D"http://admin-pc/mascot/cgi/peptide_view.pl?file=3D..%2Fdata%2F201=
80515%2FF003035.dat&amp;query=3D160&amp;hit=3D1&amp;index=3D&amp;px=3D1&a=
mp;section=3D5&amp;ave_thresh=3D44&amp;_ignoreionsscorebelow=3D-1&amp;rep=
ort=3D0&amp;_sigthreshold=3D0.05&amp;_msresflags=3D1025&amp;_msresflags2=3D=
258&amp;percolate=3D-1&amp;percolate_rt=3D0&amp;_minpeplen=3D7&amp;sessio=
nID=3Dall_secdisabledsession"=20
      target=3D"_blank">160</A>&nbsp;&nbsp;</TT></TD>
    <TD align=3D"RIGHT"><TT><FONT color=3D"#ff0000"><B>  =20
      438.2784&nbsp;&nbsp;</B></FONT></TT></TD>
    <TD align=3D"RIGHT"><TT><FONT color=3D"#ff0000"><B>  =20
      874.5423&nbsp;&nbsp;</B></FONT></TT></TD>
    <TD align=3D"RIGHT"><TT><FONT color=3D"#ff0000"><B>  =20
      874.5388&nbsp;&nbsp;</B></FONT></TT></TD>
    <TD align=3D"RIGHT" nowrap=3D""><TT><FONT color=3D"#ff0000"><B>    =20
      3.91&nbsp;</B></FONT></TT></TD>
    <TD align=3D"RIGHT"><TT><FONT=20
      color=3D"#ff0000"><B>1&nbsp;&nbsp;</B></FONT></TT></TD>
    <TD align=3D"RIGHT" nowrap=3D""><TT><FONT=20
      color=3D"#ff0000"><B>24&nbsp;&nbsp;</B></FONT></TT></TD>
    <TD align=3D"RIGHT" nowrap=3D""><TT><FONT=20
      color=3D"#ff0000"><B>0.93&nbsp;</B></FONT></TT></TD>
    <TD align=3D"RIGHT"><TT><FONT=20
      color=3D"#ff0000"><B>1&nbsp;&nbsp;</B></FONT></TT></TD>
    <TD align=3D"RIGHT"><TT><FONT=20
      color=3D"#ff0000"><B>&nbsp;&nbsp;&nbsp;&nbsp;</B></FONT></TT></TD>
    <TD nowrap=3D""><TT><FONT =
color=3D"#ff0000"><B>&nbsp;KISKPFR</B></FONT></TT></TR>
  <TR>
    <TD align=3D"RIGHT"><INPUT name=3D"QUE" type=3D"checkbox" =
checked=3D"" value=3D"1606.719588 from(804.367070,2+) =
intensity(49458.0313) =
title(File%3a%20%22D%3a%5cLC%2dMS%20Data%5cRaw%20file%5c180509%5c180509_%=
28051%29_IN22%2eraw%22%3b%20SpectrumID%3a%20%22708%22%3b%20scans%3a%20%22=
1222%22) rtinseconds(1049) scans(1222) index(707) query(842)"></TD>
    <TD align=3D"RIGHT"><TT><A onmouseover=3D"activateEl('Q842', event)" =

      onmouseout=3D"clearEl()" =
href=3D"http://admin-pc/mascot/cgi/peptide_view.pl?file=3D..%2Fdata%2F201=
80515%2FF003035.dat&amp;query=3D842&amp;hit=3D1&amp;index=3D&amp;px=3D1&a=
mp;section=3D5&amp;ave_thresh=3D44&amp;_ignoreionsscorebelow=3D-1&amp;rep=
ort=3D0&amp;_sigthreshold=3D0.05&amp;_msresflags=3D1025&amp;_msresflags2=3D=
258&amp;percolate=3D-1&amp;percolate_rt=3D0&amp;_minpeplen=3D7&amp;sessio=
nID=3Dall_secdisabledsession"=20
      target=3D"_blank">842</A>&nbsp;&nbsp;</TT></TD>
    <TD align=3D"RIGHT"><TT><FONT color=3D"#ff0000"><B>  =20
      804.3671&nbsp;&nbsp;</B></FONT></TT></TD>
    <TD align=3D"RIGHT"><TT><FONT color=3D"#ff0000"><B> =20
      1606.7196&nbsp;&nbsp;</B></FONT></TT></TD>
    <TD align=3D"RIGHT"><TT><FONT color=3D"#ff0000"><B> =20
      1606.7144&nbsp;&nbsp;</B></FONT></TT></TD>
    <TD align=3D"RIGHT" nowrap=3D""><TT><FONT color=3D"#ff0000"><B>    =20
      3.21&nbsp;</B></FONT></TT></TD>
    <TD align=3D"RIGHT"><TT><FONT=20
      color=3D"#ff0000"><B>0&nbsp;&nbsp;</B></FONT></TT></TD>
    <TD align=3D"RIGHT" nowrap=3D""><TT><FONT=20
      color=3D"#ff0000"><B>24&nbsp;&nbsp;</B></FONT></TT></TD>
    <TD align=3D"RIGHT" nowrap=3D""><TT><FONT=20
      color=3D"#ff0000"><B>6.1&nbsp;</B></FONT></TT></TD>
    <TD align=3D"RIGHT"><TT><FONT=20
      color=3D"#ff0000"><B>1&nbsp;&nbsp;</B></FONT></TT></TD>
    <TD align=3D"RIGHT"><TT><FONT=20
      color=3D"#ff0000"><B>&nbsp;&nbsp;&nbsp;&nbsp;</B></FONT></TT></TD>
    <TD nowrap=3D""><TT><FONT =
color=3D"#ff0000"><B>&nbsp;<U>M</U>AEASSPAAPTASNASK=20
      + Oxidation (M)</B></FONT></TT></TR>
  <TR>
    <TD align=3D"RIGHT"><INPUT name=3D"QUE" type=3D"checkbox" =
checked=3D"" value=3D"1484.707632 from(495.909820,3+) =
intensity(40892.7383) =
title(File%3a%20%22D%3a%5cLC%2dMS%20Data%5cRaw%20file%5c180509%5c180509_%=
28051%29_IN22%2eraw%22%3b%20SpectrumID%3a%20%22382%22%3b%20scans%3a%20%22=
842%22) rtinseconds(752) scans(842) index(381) query(764)"></TD>
    <TD align=3D"RIGHT"><TT><A onmouseover=3D"activateEl('Q764', event)" =

      onmouseout=3D"clearEl()" =
href=3D"http://admin-pc/mascot/cgi/peptide_view.pl?file=3D..%2Fdata%2F201=
80515%2FF003035.dat&amp;query=3D764&amp;hit=3D1&amp;index=3D&amp;px=3D1&a=
mp;section=3D5&amp;ave_thresh=3D44&amp;_ignoreionsscorebelow=3D-1&amp;rep=
ort=3D0&amp;_sigthreshold=3D0.05&amp;_msresflags=3D1025&amp;_msresflags2=3D=
258&amp;percolate=3D-1&amp;percolate_rt=3D0&amp;_minpeplen=3D7&amp;sessio=
nID=3Dall_secdisabledsession"=20
      target=3D"_blank">764</A>&nbsp;&nbsp;</TT></TD>
    <TD align=3D"RIGHT"><TT><FONT color=3D"#ff0000"><B>  =20
      495.9098&nbsp;&nbsp;</B></FONT></TT></TD>
    <TD align=3D"RIGHT"><TT><FONT color=3D"#ff0000"><B> =20
      1484.7076&nbsp;&nbsp;</B></FONT></TT></TD>
    <TD align=3D"RIGHT"><TT><FONT color=3D"#ff0000"><B> =20
      1484.7219&nbsp;&nbsp;</B></FONT></TT></TD>
    <TD align=3D"RIGHT" nowrap=3D""><TT><FONT color=3D"#ff0000"><B>   =20
      -9.64&nbsp;</B></FONT></TT></TD>
    <TD align=3D"RIGHT"><TT><FONT=20
      color=3D"#ff0000"><B>1&nbsp;&nbsp;</B></FONT></TT></TD>
    <TD align=3D"RIGHT" nowrap=3D""><TT><FONT=20
      color=3D"#ff0000"><B>24&nbsp;&nbsp;</B></FONT></TT></TD>
    <TD align=3D"RIGHT" nowrap=3D""><TT><FONT=20
      color=3D"#ff0000"><B>8.8&nbsp;</B></FONT></TT></TD>
    <TD align=3D"RIGHT"><TT><FONT=20
      color=3D"#ff0000"><B>1&nbsp;&nbsp;</B></FONT></TT></TD>
    <TD align=3D"RIGHT"><TT><FONT=20
      color=3D"#ff0000"><B>&nbsp;&nbsp;&nbsp;&nbsp;</B></FONT></TT></TD>
    <TD nowrap=3D""><TT><FONT=20
      color=3D"#ff0000"><B>&nbsp;VDSSAHRDVSLDGK</B></FONT></TT></TR>
  <TR>
    <TD align=3D"RIGHT"><INPUT name=3D"QUE" type=3D"checkbox" =
checked=3D"" value=3D"1738.833582 from(580.618470,3+) =
intensity(8934.2988) =
title(File%3a%20%22D%3a%5cLC%2dMS%20Data%5cRaw%20file%5c180509%5c180509_%=
28051%29_IN22%2eraw%22%3b%20SpectrumID%3a%20%221550%22%3b%20scans%3a%20%2=
22751%22) rtinseconds(2351) scans(2751) index(1548) query(1019)"></TD>
    <TD align=3D"RIGHT"><TT><A onmouseover=3D"activateEl('Q1019', =
event)"=20
      onmouseout=3D"clearEl()" =
href=3D"http://admin-pc/mascot/cgi/peptide_view.pl?file=3D..%2Fdata%2F201=
80515%2FF003035.dat&amp;query=3D1019&amp;hit=3D1&amp;index=3D&amp;px=3D1&=
amp;section=3D5&amp;ave_thresh=3D44&amp;_ignoreionsscorebelow=3D-1&amp;re=
port=3D0&amp;_sigthreshold=3D0.05&amp;_msresflags=3D1025&amp;_msresflags2=
=3D258&amp;percolate=3D-1&amp;percolate_rt=3D0&amp;_minpeplen=3D7&amp;ses=
sionID=3Dall_secdisabledsession"=20
      target=3D"_blank">1019</A>&nbsp;&nbsp;</TT></TD>
    <TD align=3D"RIGHT"><TT><FONT color=3D"#ff0000"><B>  =20
      580.6185&nbsp;&nbsp;</B></FONT></TT></TD>
    <TD align=3D"RIGHT"><TT><FONT color=3D"#ff0000"><B> =20
      1738.8336&nbsp;&nbsp;</B></FONT></TT></TD>
    <TD align=3D"RIGHT"><TT><FONT color=3D"#ff0000"><B> =20
      1738.8308&nbsp;&nbsp;</B></FONT></TT></TD>
    <TD align=3D"RIGHT" nowrap=3D""><TT><FONT color=3D"#ff0000"><B>    =20
      1.58&nbsp;</B></FONT></TT></TD>
    <TD align=3D"RIGHT"><TT><FONT=20
      color=3D"#ff0000"><B>0&nbsp;&nbsp;</B></FONT></TT></TD>
    <TD align=3D"RIGHT" nowrap=3D""><TT><FONT=20
      color=3D"#ff0000"><B>24&nbsp;&nbsp;</B></FONT></TT></TD>
    <TD align=3D"RIGHT" nowrap=3D""><TT><FONT=20
      color=3D"#ff0000"><B>8.7&nbsp;</B></FONT></TT></TD>
    <TD align=3D"RIGHT"><TT><FONT=20
      color=3D"#ff0000"><B>1&nbsp;&nbsp;</B></FONT></TT></TD>
    <TD align=3D"RIGHT"><TT><FONT=20
      color=3D"#ff0000"><B>&nbsp;&nbsp;&nbsp;&nbsp;</B></FONT></TT></TD>
    <TD nowrap=3D""><TT><FONT =
color=3D"#ff0000"><B>&nbsp;EESGIPGHLLGVGGN<U>M</U>R=20
      + Oxidation (M)</B></FONT></TT></TR>
  <TR>
    <TD align=3D"RIGHT"><INPUT name=3D"QUE" type=3D"checkbox" =
checked=3D"" value=3D"1223.595808 from(612.805180,2+) =
intensity(94067.5938) =
title(File%3a%20%22D%3a%5cLC%2dMS%20Data%5cRaw%20file%5c180509%5c180509_%=
28051%29_IN22%2eraw%22%3b%20SpectrumID%3a%20%22492%22%3b%20scans%3a%20%22=
970%22) rtinseconds(852) scans(970) index(491) query(533)"></TD>
    <TD align=3D"RIGHT"><TT><A onmouseover=3D"activateEl('Q533', event)" =

      onmouseout=3D"clearEl()" =
href=3D"http://admin-pc/mascot/cgi/peptide_view.pl?file=3D..%2Fdata%2F201=
80515%2FF003035.dat&amp;query=3D533&amp;hit=3D1&amp;index=3D&amp;px=3D1&a=
mp;section=3D5&amp;ave_thresh=3D44&amp;_ignoreionsscorebelow=3D-1&amp;rep=
ort=3D0&amp;_sigthreshold=3D0.05&amp;_msresflags=3D1025&amp;_msresflags2=3D=
258&amp;percolate=3D-1&amp;percolate_rt=3D0&amp;_minpeplen=3D7&amp;sessio=
nID=3Dall_secdisabledsession"=20
      target=3D"_blank">533</A>&nbsp;&nbsp;</TT></TD>
    <TD align=3D"RIGHT"><TT><FONT color=3D"#ff0000"><B>  =20
      612.8052&nbsp;&nbsp;</B></FONT></TT></TD>
    <TD align=3D"RIGHT"><TT><FONT color=3D"#ff0000"><B> =20
      1223.5958&nbsp;&nbsp;</B></FONT></TT></TD>
    <TD align=3D"RIGHT"><TT><FONT color=3D"#ff0000"><B> =20
      1223.5881&nbsp;&nbsp;</B></FONT></TT></TD>
    <TD align=3D"RIGHT" nowrap=3D""><TT><FONT color=3D"#ff0000"><B>    =20
      6.30&nbsp;</B></FONT></TT></TD>
    <TD align=3D"RIGHT"><TT><FONT=20
      color=3D"#ff0000"><B>0&nbsp;&nbsp;</B></FONT></TT></TD>
    <TD align=3D"RIGHT" nowrap=3D""><TT><FONT=20
      color=3D"#ff0000"><B>24&nbsp;&nbsp;</B></FONT></TT></TD>
    <TD align=3D"RIGHT" nowrap=3D""><TT><FONT=20
      color=3D"#ff0000"><B>8.7&nbsp;</B></FONT></TT></TD>
    <TD align=3D"RIGHT"><TT><FONT=20
      color=3D"#ff0000"><B>1&nbsp;&nbsp;</B></FONT></TT></TD>
    <TD align=3D"RIGHT"><TT><FONT=20
      color=3D"#ff0000"><B>&nbsp;&nbsp;&nbsp;&nbsp;</B></FONT></TT></TD>
    <TD nowrap=3D""><TT><FONT=20
      color=3D"#ff0000"><B>&nbsp;ATLETSQSTSAK</B></FONT></TT></TR>
  <TR>
    <TD align=3D"RIGHT"><INPUT name=3D"QUE" type=3D"checkbox" =
checked=3D"" value=3D"1227.638768 from(614.826660,2+) =
intensity(28168.0430) =
title(File%3a%20%22D%3a%5cLC%2dMS%20Data%5cRaw%20file%5c180509%5c180509_%=
28051%29_IN22%2eraw%22%3b%20SpectrumID%3a%20%22612%22%3b%20scans%3a%20%22=
1110%22) rtinseconds(961) scans(1110) index(611) query(537)"></TD>
    <TD align=3D"RIGHT"><TT><A onmouseover=3D"activateEl('Q537', event)" =

      onmouseout=3D"clearEl()" =
href=3D"http://admin-pc/mascot/cgi/peptide_view.pl?file=3D..%2Fdata%2F201=
80515%2FF003035.dat&amp;query=3D537&amp;hit=3D1&amp;index=3D&amp;px=3D1&a=
mp;section=3D5&amp;ave_thresh=3D44&amp;_ignoreionsscorebelow=3D-1&amp;rep=
ort=3D0&amp;_sigthreshold=3D0.05&amp;_msresflags=3D1025&amp;_msresflags2=3D=
258&amp;percolate=3D-1&amp;percolate_rt=3D0&amp;_minpeplen=3D7&amp;sessio=
nID=3Dall_secdisabledsession"=20
      target=3D"_blank">537</A>&nbsp;&nbsp;</TT></TD>
    <TD align=3D"RIGHT"><TT><FONT color=3D"#ff0000"><B>  =20
      614.8267&nbsp;&nbsp;</B></FONT></TT></TD>
    <TD align=3D"RIGHT"><TT><FONT color=3D"#ff0000"><B> =20
      1227.6388&nbsp;&nbsp;</B></FONT></TT></TD>
    <TD align=3D"RIGHT"><TT><FONT color=3D"#ff0000"><B> =20
      1227.6459&nbsp;&nbsp;</B></FONT></TT></TD>
    <TD align=3D"RIGHT" nowrap=3D""><TT><FONT color=3D"#ff0000"><B>   =20
      -5.81&nbsp;</B></FONT></TT></TD>
    <TD align=3D"RIGHT"><TT><FONT=20
      color=3D"#ff0000"><B>0&nbsp;&nbsp;</B></FONT></TT></TD>
    <TD align=3D"RIGHT" nowrap=3D""><TT><FONT=20
      color=3D"#ff0000"><B>24&nbsp;&nbsp;</B></FONT></TT></TD>
    <TD align=3D"RIGHT" nowrap=3D""><TT><FONT=20
      color=3D"#ff0000"><B>7.6&nbsp;</B></FONT></TT></TD>
    <TD align=3D"RIGHT"><TT><FONT=20
      color=3D"#ff0000"><B>1&nbsp;&nbsp;</B></FONT></TT></TD>
    <TD align=3D"RIGHT"><TT><FONT=20
      color=3D"#ff0000"><B>&nbsp;&nbsp;&nbsp;&nbsp;</B></FONT></TT></TD>
    <TD nowrap=3D""><TT><FONT=20
      color=3D"#ff0000"><B>&nbsp;VQAGGELLNLGR</B></FONT></TT></TR>
  <TR>
    <TD align=3D"RIGHT"><INPUT name=3D"QUE" type=3D"checkbox" =
checked=3D"" value=3D"797.437588 from(399.726070,2+) =
intensity(170079.5781) =
title(File%3a%20%22D%3a%5cLC%2dMS%20Data%5cRaw%20file%5c180509%5c180509_%=
28051%29_IN22%2eraw%22%3b%20SpectrumID%3a%20%22509%22%3b%20scans%3a%20%22=
990%22) rtinseconds(868) scans(990) index(508) query(77)"></TD>
    <TD align=3D"RIGHT"><TT><A onmouseover=3D"activateEl('Q77', event)"=20
      onmouseout=3D"clearEl()" =
href=3D"http://admin-pc/mascot/cgi/peptide_view.pl?file=3D..%2Fdata%2F201=
80515%2FF003035.dat&amp;query=3D77&amp;hit=3D1&amp;index=3D&amp;px=3D1&am=
p;section=3D5&amp;ave_thresh=3D44&amp;_ignoreionsscorebelow=3D-1&amp;repo=
rt=3D0&amp;_sigthreshold=3D0.05&amp;_msresflags=3D1025&amp;_msresflags2=3D=
258&amp;percolate=3D-1&amp;percolate_rt=3D0&amp;_minpeplen=3D7&amp;sessio=
nID=3Dall_secdisabledsession"=20
      target=3D"_blank">77</A>&nbsp;&nbsp;</TT></TD>
    <TD align=3D"RIGHT"><TT><FONT color=3D"#ff0000"><B>  =20
      399.7261&nbsp;&nbsp;</B></FONT></TT></TD>
    <TD align=3D"RIGHT"><TT><FONT color=3D"#ff0000"><B>  =20
      797.4376&nbsp;&nbsp;</B></FONT></TT></TD>
    <TD align=3D"RIGHT"><TT><FONT color=3D"#ff0000"><B>  =20
      797.4396&nbsp;&nbsp;</B></FONT></TT></TD>
    <TD align=3D"RIGHT" nowrap=3D""><TT><FONT color=3D"#ff0000"><B>   =20
      -2.47&nbsp;</B></FONT></TT></TD>
    <TD align=3D"RIGHT"><TT><FONT=20
      color=3D"#ff0000"><B>0&nbsp;&nbsp;</B></FONT></TT></TD>
    <TD align=3D"RIGHT" nowrap=3D""><TT><FONT=20
      color=3D"#ff0000"><B>24&nbsp;&nbsp;</B></FONT></TT></TD>
    <TD align=3D"RIGHT" nowrap=3D""><TT><FONT=20
      color=3D"#ff0000"><B>2.9&nbsp;</B></FONT></TT></TD>
    <TD align=3D"RIGHT"><TT><FONT=20
      color=3D"#ff0000"><B>1&nbsp;&nbsp;</B></FONT></TT></TD>
    <TD align=3D"RIGHT"><TT><FONT=20
      color=3D"#ff0000"><B>&nbsp;&nbsp;&nbsp;&nbsp;</B></FONT></TT></TD>
    <TD nowrap=3D""><TT><FONT =
color=3D"#ff0000"><B>&nbsp;ATPTGVPR</B></FONT></TT></TR>
  <TR>
    <TD align=3D"RIGHT"><INPUT name=3D"QUE" type=3D"checkbox" =
checked=3D"" value=3D"895.509608 from(448.762080,2+) =
intensity(57687.7891) =
title(File%3a%20%22D%3a%5cLC%2dMS%20Data%5cRaw%20file%5c180509%5c180509_%=
28051%29_IN22%2eraw%22%3b%20SpectrumID%3a%20%22320%22%3b%20scans%3a%20%22=
769%22) rtinseconds(695) scans(769) index(319) query(175)"></TD>
    <TD align=3D"RIGHT"><TT><A onmouseover=3D"activateEl('Q175', event)" =

      onmouseout=3D"clearEl()" =
href=3D"http://admin-pc/mascot/cgi/peptide_view.pl?file=3D..%2Fdata%2F201=
80515%2FF003035.dat&amp;query=3D175&amp;hit=3D1&amp;index=3D&amp;px=3D1&a=
mp;section=3D5&amp;ave_thresh=3D44&amp;_ignoreionsscorebelow=3D-1&amp;rep=
ort=3D0&amp;_sigthreshold=3D0.05&amp;_msresflags=3D1025&amp;_msresflags2=3D=
258&amp;percolate=3D-1&amp;percolate_rt=3D0&amp;_minpeplen=3D7&amp;sessio=
nID=3Dall_secdisabledsession"=20
      target=3D"_blank">175</A>&nbsp;&nbsp;</TT></TD>
    <TD align=3D"RIGHT"><TT><FONT color=3D"#ff0000"><B>  =20
      448.7621&nbsp;&nbsp;</B></FONT></TT></TD>
    <TD align=3D"RIGHT"><TT><FONT color=3D"#ff0000"><B>  =20
      895.5096&nbsp;&nbsp;</B></FONT></TT></TD>
    <TD align=3D"RIGHT"><TT><FONT color=3D"#ff0000"><B>  =20
      895.5127&nbsp;&nbsp;</B></FONT></TT></TD>
    <TD align=3D"RIGHT" nowrap=3D""><TT><FONT color=3D"#ff0000"><B>   =20
      -3.45&nbsp;</B></FONT></TT></TD>
    <TD align=3D"RIGHT"><TT><FONT=20
      color=3D"#ff0000"><B>1&nbsp;&nbsp;</B></FONT></TT></TD>
    <TD align=3D"RIGHT" nowrap=3D""><TT><FONT=20
      color=3D"#ff0000"><B>24&nbsp;&nbsp;</B></FONT></TT></TD>
    <TD align=3D"RIGHT" nowrap=3D""><TT><FONT=20
      color=3D"#ff0000"><B>4.1&nbsp;</B></FONT></TT></TD>
    <TD align=3D"RIGHT"><TT><FONT=20
      color=3D"#ff0000"><B>1&nbsp;&nbsp;</B></FONT></TT></TD>
    <TD align=3D"RIGHT"><TT><FONT=20
      color=3D"#ff0000"><B>&nbsp;&nbsp;&nbsp;&nbsp;</B></FONT></TT></TD>
    <TD nowrap=3D""><TT><FONT=20
color=3D"#ff0000"><B>&nbsp;QPAGKAPVK</B></FONT></TT></TR>
  <TR>
    <TD align=3D"RIGHT"><INPUT name=3D"QUE" type=3D"checkbox" =
checked=3D"" value=3D"1696.862976 from(425.223020,4+) =
intensity(76716.1641) =
title(File%3a%20%22D%3a%5cLC%2dMS%20Data%5cRaw%20file%5c180509%5c180509_%=
28051%29_IN22%2eraw%22%3b%20SpectrumID%3a%20%22341%22%3b%20scans%3a%20%22=
794%22) rtinseconds(715) scans(794) index(340) query(953)"></TD>
[truncated: 4,355,966 more chars]
