# Supplementary material for: Blue Light Induced Edible Mushroom (Lentinula edodes) Proteomic Analysis
Source: J Fungi (Basel). 2020 Aug 6;6(3):127. doi: 10.3390/jof6030127 (PMC7558539; doi:10.3390/jof6030127)
Supplement: Supplementary file 1 [file jof-06-00127-s001.zip › JI_03.mht]

From: "Saved by Internet Explorer 11"
Subject: Peptide Summary Report ((18-051)KJU-fungi (C:\ProgramData\Matrix Science\Mascot Daemon\parameters\(18-051)KJU-fungi.par), submitted from Daemon on ADMIN-PC)
Date: Wed, 16 May 2018 09:13:27 +0900
MIME-Version: 1.0
Content-Type: multipart/related;
	type="text/html";
	boundary="----=_NextPart_000_0000_01D3ECF6.26B20FF0"
X-MimeOLE: Produced By Microsoft MimeOLE V6.1.7601.23651

This is a multi-part message in MIME format.

------=_NextPart_000_0000_01D3ECF6.26B20FF0
Content-Type: text/html;
	charset="utf-8"
Content-Transfer-Encoding: quoted-printable
Content-Location: http://admin-pc/mascot/cgi/master_results.pl?file=..%2Fdata%2F20180515%2FF003015.dat&_querylist=all&group_family=0&REPTYPE=peptide&_sigthreshold=0.05&REPORT=AUTO&_minpeplen=7&_server_mudpit_switch=99999999&_ignoreionsscorebelow_test=on&_ignoreionsscorebelow=0&_showsubsets=0&_showpopups=TRUE&_sortunassigned=scoredown&_requireboldred=0&_prefertaxonomy=0&sessionID=all_secdisabledsession

=EF=BB=BF<!DOCTYPE HTML PUBLIC "-//W3C//DTD HTML 4.01 Transitional//EN" =
"http://www.w3c.org/TR/1999/REC-html401-19991224/loose.dtd">
<!DOCTYPE html PUBLIC "-//W3C//DTD HTML 4.01 Transitional//EN" =
"http://www.w3.org/TR/html4/loose.dtd"><!-- 0 seconds --><!-- fetching =
<showlen> from ms-getseq.exe --><!-- 9 seconds --><HTML><HEAD><META=20
content=3D"IE=3D11.0000" http-equiv=3D"X-UA-Compatible">
=20
<META http-equiv=3D"X-UA-Compatible" content=3D"IE=3Dedge">=20
<META http-equiv=3D"Content-Type" content=3D"text/html; =
charset=3Dutf-8"><LINK href=3D"../favicon.ico"=20
rel=3D"shortcut icon"> <TITLE>Peptide Summary Report ((18-051)KJU-fungi=20
(C:\ProgramData\Matrix Science\Mascot =
Daemon\parameters\(18-051)KJU-fungi.par),=20
submitted from Daemon on ADMIN-PC)</TITLE>=20
<STYLE type=3D"text/css">=0A=
.tooltip { position: absolute; visibility: hidden; left: 0; top: 0; }=0A=
span.abbr { cursor: help; border-bottom: 1px dotted black; }=0A=
</STYLE>
=20
<SCRIPT language=3D"JavaScript">=0A=
<!-- Begin hiding Javascript from old browsers.=0A=
 =0A=
  var arrayReady=3D0;=0A=
  =0A=
  if (document.images){=0A=
    redBall =3D new Image();=0A=
    redBall.src =3D "../images/red_ball_white.gif";  =0A=
    cyanBall =3D new Image();=0A=
    cyanBall.src =3D "../images/cyan_ball_white.gif";  =0A=
  }=0A=
  =0A=
  function cover(hit,query,protSeq){=0A=
    document.Results.OV_Title.value =3D queryTitle[query];=0A=
    document.Results.OV_Accession.value =3D protName[hit];=0A=
    document.Results.OV_Sequence.value =3D protSeq;=0A=
    if (hit =3D=3D 0) {=0A=
      self.status =3D queryTitle[query];=0A=
    } else {=0A=
      self.status =3D protName[hit] + ": " + protSeq;=0A=
    }=0A=
    if (protSeq !=3D "" && document.fred && arrayReady =3D=3D 1){=0A=
      var i =3D 0;=0A=
      var element =3D 0;=0A=
      element =3D eval(protSeq+"["+i+"]");=0A=
      while(element) {=0A=
        document.images[element].src =3D redBall.src;=0A=
        i++;=0A=
        element =3D eval(protSeq+"["+i+"]");=0A=
      }=0A=
    }=0A=
  }=0A=
=0A=
  function uncover(hit,query,protSeq){=0A=
    document.Results.OV_Title.value =3D "-Query-";=0A=
    document.Results.OV_Accession.value=3D"-Accession-";=0A=
    document.Results.OV_Sequence.value=3D"-Sequence-";=0A=
    self.status=3D"";=0A=
    if (protSeq !=3D "" && document.fred && arrayReady =3D=3D 1){=0A=
      var i =3D 0;=0A=
      var element =3D 0;=0A=
      element =3D eval(protSeq+"["+i+"]");=0A=
      while(element) {=0A=
        document.images[element].src =3D cyanBall.src;=0A=
        i++;=0A=
        element =3D eval(protSeq+"["+i+"]");=0A=
      }=0A=
    }=0A=
  }=0A=
=0A=
  function checkQuery(checkState,numChecks,form){=0A=
    if (numChecks =3D=3D 1){=0A=
      form.QUE.checked =3D checkState;=0A=
    } else {=0A=
      for (var i =3D 0; i < form.elements.length; i++) {=0A=
        if (form.elements[i].name =3D=3D "QUE"){=0A=
          form.elements[i].checked =3D checkState;=0A=
        }=0A=
      }=0A=
    }=0A=
  }=0A=
=0A=
  function SaveClicks(checkBox,form){=0A=
    if (form.ErrTolRepeat && form.ErrTolRepeat.checked) {=0A=
      return;=0A=
    }=0A=
    var checkState =3D checkBox.checked;=0A=
    var thisHit =3D 0;=0A=
    for (var i =3D 0; i < form.elements.length; i++) {=0A=
      if (thisHit =3D=3D 1){=0A=
        if (form.elements[i].name =3D=3D "QUE") {=0A=
          form.elements[i].checked =3D !checkState;=0A=
        } else {=0A=
          break;=0A=
        }=0A=
      } else {=0A=
        if (form.elements[i] =3D=3D checkBox){=0A=
          thisHit =3D 1;=0A=
        }=0A=
      }=0A=
    }=0A=
  }=0A=
=0A=
  function unMatched(form){=0A=
    var numMisses =3D 0;=0A=
    for (var i =3D 0; i < form.elements.length; i++) {=0A=
      if (form.elements[i].name =3D=3D "MISSES"){=0A=
        numMisses++;=0A=
      } =0A=
    }=0A=
    if (numMisses < 1) {=0A=
      alert("No unmatched mass values to be searched");=0A=
      return false;=0A=
    }=0A=
    for (var i =3D 0; i < form.elements.length; i++) {=0A=
      if (form.elements[i].name =3D=3D "QUE"){=0A=
        form.elements[i].name =3D "DUMMY";=0A=
      } =0A=
    }=0A=
    for (var i =3D 0; i < form.elements.length; i++) {=0A=
      if (form.elements[i].name =3D=3D "MISSES"){=0A=
        form.elements[i].name =3D "QUE";=0A=
      } =0A=
    }=0A=
    form.submit();=0A=
    return true;=0A=
  }=0A=
=0A=
  function setReFormatAction(form){=0A=
    if (form.REPTYPE.options[form.REPTYPE.selectedIndex].value =3D=3D =
"export"){=0A=
      form.action =3D "./export_dat_2.pl";=0A=
    } else if (form.REPTYPE.options[form.REPTYPE.selectedIndex].value =
=3D=3D "family") {=0A=
      form.action =3D "./master_results_2.pl";=0A=
    } else {=0A=
      form.action =3D "./master_results.pl";=0A=
    }=0A=
  }=0A=
  =0A=
  function chooseQueryList(form) {=0A=
    var formatForm =3D window.document.forms['Re-format'];=0A=
    if (formatForm._querylist.value =3D=3D 'unassigned') {=0A=
      form.QUERYLIST.value =3D queryListUnassigned;=0A=
    } else if (formatForm._querylist.value =3D=3D 'identity') {=0A=
      form.QUERYLIST.value =3D queryListIdentity;=0A=
    } else if (formatForm._querylist.value =3D=3D 'homology') {=0A=
      form.QUERYLIST.value =3D queryListHomology;=0A=
    } else {=0A=
      form.QUERYLIST.value =3D "All";=0A=
    }=0A=
    return true;=0A=
  }=0A=
    =0A=
  function makeAccessionString(form){=0A=
    if (!form.ErrTolRepeat || !form.ErrTolRepeat.checked) {=0A=
      form.ACCESSION.value =3D "";=0A=
      return true;=0A=
    }=0A=
    var accessions =3D [];=0A=
    for (var i =3D 0, ilen =3D form.elements.length; i !=3D ilen; i++) {=0A=
      var elt =3D form.elements[i];=0A=
      if (elt.name =3D=3D "INCLUDE" && elt.checked){=0A=
        var et_accs =3D et_list[elt.value];=0A=
        if (!et_accs) =0A=
          continue;=0A=
        for (var j =3D 0, jlen =3D et_accs.length; j !=3D jlen; j++) =0A=
          accessions.push(et_accs[j]);=0A=
      }=0A=
    }=0A=
    if (accessions.length =3D=3D 0) {=0A=
      alert("No hits selected for error tolerant search");=0A=
      return false;=0A=
    }=0A=
    form.ACCESSION.value =3D '"' + accessions.join('","') + '"';=0A=
    checkQuery(1,1292, form);=0A=
    return true;=0A=
  }=0A=
=0A=
  function clearEl() {}=0A=
=0A=
  function makeArchive(form){=0A=
    var tempUrl =3D =
"http://admin-pc/mascot/cgi/master_results.pl?file=3D..%2Fdata%2F20180515=
%2FF003015.dat;_querylist=3Dall;group_family=3D0;REPTYPE=3Darchive;_sigth=
reshold=3D0.05;REPORT=3DAUTO;_minpeplen=3D7;_server_mudpit_switch=3D99999=
999;_ignoreionsscorebelow_test=3Don;_ignoreionsscorebelow=3D0;_showsubset=
s=3D0;_showpopups=3DTRUE;_sortunassigned=3Dscoredown;_requireboldred=3D0;=
_prefertaxonomy=3D0;sessionID=3Dall_secdisabledsession&INTERMEDIATE=3D..%=
2Fdata%2F20180515%2FF003015.dat";    for (var i =3D 0; i < =
form.elements.length; i++) {=0A=
      if (form.elements[i].name =3D=3D "INCLUDE" && =
form.elements[i].checked){=0A=
        tempUrl =3D tempUrl + "&INCLUDE=3D" + form.elements[i].value;=0A=
      }=0A=
    }=0A=
    window.location.href =3D tempUrl;=0A=
  }=0A=
=0A=
=0A=
  et_list =3D {};=0A=
  et_list[1] =3D ['GAW07558.1'];=0A=
  et_list[2] =3D ['GAV98908.1'];=0A=
  et_list[3] =3D ['KDQ22697.1'];=0A=
  et_list[4] =3D ['XP_022458241.1'];=0A=
  et_list[5] =3D ['PBL00667.1', 'KIL01050.1', 'SJL06100.1', =
'KIJ22169.1', 'KDQ31269.1', 'PBK76888.1', 'GAV98897.1', =
'XP_003037506.1'];=0A=
  et_list[6] =3D ['KIK91574.1'];=0A=
  et_list[7] =3D ['CUA70878.1'];=0A=
  et_list[8] =3D ['GAW00498.1'];=0A=
=0A=
// End hiding Javascript from old browsers. -->=0A=
</SCRIPT>
=20
<META name=3D"GENERATOR" content=3D"MSHTML 11.00.9600.18894"></HEAD>=20
<BODY bgcolor=3D"#ffffff" alink=3D"#0000ff" vlink=3D"#0000ff">
<H1><IMG name=3D"fred" width=3D"88" height=3D"31" align=3D"TOP" =
src=3D"http://admin-pc/mascot/images/88x31_logo_white.gif"=20
border=3D"0" naturalsizeflag=3D"3"> Mascot Search Results</H1><FONT =
face=3D"Courier New,Courier,monospace">
<PRE><B>User            : </B>=0A=
<B>Email           : </B>=0A=
<B>Search title    : (18-051)KJU-fungi (C:\ProgramData\Matrix =
Science\Mascot Daemon\parameters\(18-051)KJU-fungi.par), submitted from =
Daemon on ADMIN-PC</B>=0A=
<B>MS data file    : D:\LC-MS Data\LC_DB file\2018_LC-MS\(18-051) =
=EF=BF=BD=EF=BF=BD=EF=BF=BD=D6=B4=EF=BF=BD\180511_(051)_JI03.mgf</B>=0A=
<B>Database        : NCBIprot 20180312 (148261909 sequences; 54322349119 =
residues)</B>=0A=
<B>Taxonomy        : Fungi (8326046 sequences)</B>=0A=
<B>Timestamp       : 15 May 2018 at 05:23:48 GMT</B>=0A=

<TABLE bgcolor=3D"#ffff99" border=3D"0" cellspacing=3D"0" =
cellpadding=3D"0">=0A=

<TBODY>
<TR>
<TD nowrap=3D"" bgcolor=3D"#ffffff"><TT><B>Protein =
hits&nbsp;&nbsp;&nbsp;&nbsp;:</B></TT></TD>
<TD nowrap=3D"" bgcolor=3D"#ffffff"><TT><B>&nbsp;<A =
href=3D"http://admin-pc/mascot/cgi/master_results.pl?file=3D..%2Fdata%2F2=
0180515%2FF003015.dat&amp;_querylist=3Dall&amp;group_family=3D0&amp;REPTY=
PE=3Dpeptide&amp;_sigthreshold=3D0.05&amp;REPORT=3DAUTO&amp;_minpeplen=3D=
7&amp;_server_mudpit_switch=3D99999999&amp;_ignoreionsscorebelow_test=3Do=
n&amp;_ignoreionsscorebelow=3D0&amp;_showsubsets=3D0&amp;_showpopups=3DTR=
UE&amp;_sortunassigned=3Dscoredown&amp;_requireboldred=3D0&amp;_prefertax=
onomy=3D0&amp;sessionID=3Dall_secdisabledsession#Hit1">GAW07558.1</A></B>=
</TT></TD>
<TD nowrap=3D"" bgcolor=3D"#ffffff"><TT>&nbsp;Creatinase aminopeptidase =
[Lentinula edodes]</TT></TD></TR>=0A=

<TR>
<TD nowrap=3D"" bgcolor=3D"#ffffff">&nbsp;</TD>
<TD nowrap=3D"" bgcolor=3D"#ffffff"><TT><B>&nbsp;<A =
href=3D"http://admin-pc/mascot/cgi/master_results.pl?file=3D..%2Fdata%2F2=
0180515%2FF003015.dat&amp;_querylist=3Dall&amp;group_family=3D0&amp;REPTY=
PE=3Dpeptide&amp;_sigthreshold=3D0.05&amp;REPORT=3DAUTO&amp;_minpeplen=3D=
7&amp;_server_mudpit_switch=3D99999999&amp;_ignoreionsscorebelow_test=3Do=
n&amp;_ignoreionsscorebelow=3D0&amp;_showsubsets=3D0&amp;_showpopups=3DTR=
UE&amp;_sortunassigned=3Dscoredown&amp;_requireboldred=3D0&amp;_prefertax=
onomy=3D0&amp;sessionID=3Dall_secdisabledsession#Hit2">GAV98908.1</A></B>=
</TT></TD>
<TD nowrap=3D"" bgcolor=3D"#ffffff"><TT>&nbsp;isocitrate lyase =
[Lentinula edodes]</TT></TD></TR>=0A=

<TR>
<TD nowrap=3D"" bgcolor=3D"#ffffff">&nbsp;</TD>
<TD nowrap=3D"" bgcolor=3D"#ffffff"><TT><B>&nbsp;<A =
href=3D"http://admin-pc/mascot/cgi/master_results.pl?file=3D..%2Fdata%2F2=
0180515%2FF003015.dat&amp;_querylist=3Dall&amp;group_family=3D0&amp;REPTY=
PE=3Dpeptide&amp;_sigthreshold=3D0.05&amp;REPORT=3DAUTO&amp;_minpeplen=3D=
7&amp;_server_mudpit_switch=3D99999999&amp;_ignoreionsscorebelow_test=3Do=
n&amp;_ignoreionsscorebelow=3D0&amp;_showsubsets=3D0&amp;_showpopups=3DTR=
UE&amp;_sortunassigned=3Dscoredown&amp;_requireboldred=3D0&amp;_prefertax=
onomy=3D0&amp;sessionID=3Dall_secdisabledsession#Hit3">KDQ22697.1</A></B>=
</TT></TD>
<TD nowrap=3D"" bgcolor=3D"#ffffff"><TT>&nbsp;hypothetical protein =
PLEOSDRAFT_36612 [Pleurotus ostreatus PC15]</TT></TD></TR>=0A=

<TR>
<TD nowrap=3D"" bgcolor=3D"#ffffff">&nbsp;</TD>
<TD nowrap=3D"" bgcolor=3D"#ffffff"><TT><B>&nbsp;<A =
href=3D"http://admin-pc/mascot/cgi/master_results.pl?file=3D..%2Fdata%2F2=
0180515%2FF003015.dat&amp;_querylist=3Dall&amp;group_family=3D0&amp;REPTY=
PE=3Dpeptide&amp;_sigthreshold=3D0.05&amp;REPORT=3DAUTO&amp;_minpeplen=3D=
7&amp;_server_mudpit_switch=3D99999999&amp;_ignoreionsscorebelow_test=3Do=
n&amp;_ignoreionsscorebelow=3D0&amp;_showsubsets=3D0&amp;_showpopups=3DTR=
UE&amp;_sortunassigned=3Dscoredown&amp;_requireboldred=3D0&amp;_prefertax=
onomy=3D0&amp;sessionID=3Dall_secdisabledsession#Hit4">XP_022458241.1</A>=
</B></TT></TD>
<TD nowrap=3D"" bgcolor=3D"#ffffff"><TT>&nbsp;uncharacterized protein =
KUCA_T00002205001 [Kuraishia capsulata CBS 1993]</TT></TD></TR>=0A=

<TR>
<TD nowrap=3D"" bgcolor=3D"#ffffff">&nbsp;</TD>
<TD nowrap=3D"" bgcolor=3D"#ffffff"><TT><B>&nbsp;<A =
href=3D"http://admin-pc/mascot/cgi/master_results.pl?file=3D..%2Fdata%2F2=
0180515%2FF003015.dat&amp;_querylist=3Dall&amp;group_family=3D0&amp;REPTY=
PE=3Dpeptide&amp;_sigthreshold=3D0.05&amp;REPORT=3DAUTO&amp;_minpeplen=3D=
7&amp;_server_mudpit_switch=3D99999999&amp;_ignoreionsscorebelow_test=3Do=
n&amp;_ignoreionsscorebelow=3D0&amp;_showsubsets=3D0&amp;_showpopups=3DTR=
UE&amp;_sortunassigned=3Dscoredown&amp;_requireboldred=3D0&amp;_prefertax=
onomy=3D0&amp;sessionID=3Dall_secdisabledsession#Hit5">PBL00667.1</A></B>=
</TT></TD>
<TD nowrap=3D"" bgcolor=3D"#ffffff"><TT>&nbsp;hypothetical protein =
ARMGADRAFT_1042901 [Armillaria gallica]</TT></TD></TR>=0A=

<TR>
<TD nowrap=3D"" bgcolor=3D"#ffffff">&nbsp;</TD>
<TD nowrap=3D"" bgcolor=3D"#ffffff"><TT><B>&nbsp;<A =
href=3D"http://admin-pc/mascot/cgi/master_results.pl?file=3D..%2Fdata%2F2=
0180515%2FF003015.dat&amp;_querylist=3Dall&amp;group_family=3D0&amp;REPTY=
PE=3Dpeptide&amp;_sigthreshold=3D0.05&amp;REPORT=3DAUTO&amp;_minpeplen=3D=
7&amp;_server_mudpit_switch=3D99999999&amp;_ignoreionsscorebelow_test=3Do=
n&amp;_ignoreionsscorebelow=3D0&amp;_showsubsets=3D0&amp;_showpopups=3DTR=
UE&amp;_sortunassigned=3Dscoredown&amp;_requireboldred=3D0&amp;_prefertax=
onomy=3D0&amp;sessionID=3Dall_secdisabledsession#Hit6">KIK91574.1</A></B>=
</TT></TD>
<TD nowrap=3D"" bgcolor=3D"#ffffff"><TT>&nbsp;hypothetical protein =
PAXRUDRAFT_624614 [Paxillus rubicundulus Ve08.2h10]</TT></TD></TR>=0A=

<TR>
<TD nowrap=3D"" bgcolor=3D"#ffffff">&nbsp;</TD>
<TD nowrap=3D"" bgcolor=3D"#ffffff"><TT><B>&nbsp;<A =
href=3D"http://admin-pc/mascot/cgi/master_results.pl?file=3D..%2Fdata%2F2=
0180515%2FF003015.dat&amp;_querylist=3Dall&amp;group_family=3D0&amp;REPTY=
PE=3Dpeptide&amp;_sigthreshold=3D0.05&amp;REPORT=3DAUTO&amp;_minpeplen=3D=
7&amp;_server_mudpit_switch=3D99999999&amp;_ignoreionsscorebelow_test=3Do=
n&amp;_ignoreionsscorebelow=3D0&amp;_showsubsets=3D0&amp;_showpopups=3DTR=
UE&amp;_sortunassigned=3Dscoredown&amp;_requireboldred=3D0&amp;_prefertax=
onomy=3D0&amp;sessionID=3Dall_secdisabledsession#Hit7">CUA70878.1</A></B>=
</TT></TD>
<TD nowrap=3D"" bgcolor=3D"#ffffff"><TT>&nbsp;Oxygen-dependent choline =
dehydrogenase [Rhizoctonia solani]</TT></TD></TR>=0A=

<TR>
<TD nowrap=3D"" bgcolor=3D"#ffffff">&nbsp;</TD>
<TD nowrap=3D"" bgcolor=3D"#ffffff"><TT><B>&nbsp;<A =
href=3D"http://admin-pc/mascot/cgi/master_results.pl?file=3D..%2Fdata%2F2=
0180515%2FF003015.dat&amp;_querylist=3Dall&amp;group_family=3D0&amp;REPTY=
PE=3Dpeptide&amp;_sigthreshold=3D0.05&amp;REPORT=3DAUTO&amp;_minpeplen=3D=
7&amp;_server_mudpit_switch=3D99999999&amp;_ignoreionsscorebelow_test=3Do=
n&amp;_ignoreionsscorebelow=3D0&amp;_showsubsets=3D0&amp;_showpopups=3DTR=
UE&amp;_sortunassigned=3Dscoredown&amp;_requireboldred=3D0&amp;_prefertax=
onomy=3D0&amp;sessionID=3Dall_secdisabledsession#Hit8">GAW00498.1</A></B>=
</TT></TD>
<TD nowrap=3D"" bgcolor=3D"#ffffff"><TT>&nbsp;phosphoglucomutase =
[Lentinula edodes]</TT></TD></TR>=0A=
</TBODY></TABLE>=0A=
</PRE></FONT>=20
<H3>Mascot Score Histogram</H3>Ions score is -10*Log(P), where P is the=20
probability that the observed match is a random event.<BR>Individual =
ions scores=20
&gt; 43 indicate identity or extensive homology (p&lt;0.05).<BR>Protein =
scores=20
are derived from ions scores as a non-probabilistic basis for ranking =
protein=20
hits.
<P><IMG width=3D"400" height=3D"200" alt=3D"Score Distribution" =
src=3D"http://admin-pc/mascot/cgi/score_gif.pl?score_gif_834269920170">=20
</P>
<FORM name=3D"Re-format" onsubmit=3D"return setReFormatAction(this)" =
action=3D"./master_results.pl"=20
method=3D"GET"><INPUT name=3D"file" type=3D"hidden" =
value=3D"../data/20180515/F003015.dat">=20
<INPUT name=3D"group_family" type=3D"hidden" value=3D"0">=20
<H3>Peptide Summary Report</H3>
<TABLE border=3D"0" cellspacing=3D"1" cellpadding=3D"3">
  <TBODY>
  <TR>
    <TD nowrap=3D"" bgcolor=3D"#eeeeff"><INPUT type=3D"submit" =
value=3D"Format As">   =20
     </TD>
    <TD nowrap=3D"" bgcolor=3D"#eeeeff"><SELECT name=3D"REPTYPE"><OPTION =
value=3D"family">Protein=20
        Family Summary</OPTION>   <OPTION value=3D"peptide" =
selected=3D"">Peptide=20
        Summary</OPTION>   <OPTION value=3D"select">Select Summary =
(protein=20
        hits)</OPTION>   <OPTION value=3D"unassigned">Select Summary=20
        (unassigned)</OPTION>   <OPTION value=3D"export">Export Search=20
        Results</OPTION> </SELECT>     </TD>
    <TD bgcolor=3D"#eeeeff">&nbsp;</TD>
    <TD nowrap=3D"" bgcolor=3D"#eeeeff"><A =
href=3D"http://admin-pc/mascot/help/msms_summaries_help.html"=20
      target=3D"_blank">Help</A>     </TD></TR>
  <TR>
    <TD bgcolor=3D"#eeeeff">&nbsp;</TD>
    <TD nowrap=3D"" bgcolor=3D"#eeeeff">Significance threshold p&lt; =
<INPUT name=3D"_sigthreshold" type=3D"text" size=3D"8" value=3D"0.05">=20
          </TD>
    <TD nowrap=3D"" bgcolor=3D"#eeeeff">Max. number of hits=20
<INPUT name=3D"REPORT" type=3D"text" size=3D"5" value=3D"AUTO">     =
</TD>
    <TD bgcolor=3D"#eeeeff">&nbsp;</TD></TR>
  <TR>
    <TD bgcolor=3D"#eeeeff">&nbsp;</TD>
    <TD nowrap=3D""=20
bgcolor=3D"#eeeeff"><INPUT name=3D"_minpeplen" type=3D"hidden" =
value=3D"7">
       Standard scoring&nbsp;<INPUT name=3D"_server_mudpit_switch" =
type=3D"radio"=20
      checked=3D"" value=3D"99999999">&nbsp;MudPIT scoring&nbsp;<INPUT =
name=3D"_server_mudpit_switch"=20
      type=3D"radio" value=3D"0.000000001">     </TD>
    <TD nowrap=3D"" bgcolor=3D"#eeeeff">Display non-significant matches =
<INPUT=20
      name=3D"_ignoreionsscorebelow_test" onclick=3D"if =
(form._ignoreionsscorebelow_test.checked) { =
form._ignoreionsscorebelow.value =3D '0'; } else { =
form._ignoreionsscorebelow.value =3D '-1'; } return true;"=20
      type=3D"checkbox" checked=3D""> <INPUT =
name=3D"_ignoreionsscorebelow" type=3D"hidden" value=3D"0">=20
          </TD>
    <TD nowrap=3D"" bgcolor=3D"#eeeeff">Show sub-sets=20
<INPUT name=3D"_showsubsets" type=3D"text" size=3D"2" value=3D"0">     =
</TD></TR>
  <TR>
    <TD bgcolor=3D"#eeeeff">&nbsp;</TD>
    <TD nowrap=3D"" bgcolor=3D"#eeeeff">Show pop-ups&nbsp;<INPUT =
name=3D"_showpopups"=20
      type=3D"radio" checked=3D"" value=3D"TRUE">&nbsp;Suppress =
pop-ups&nbsp;<INPUT=20
      name=3D"_showpopups" type=3D"radio" value=3D"FALSE">     </TD>
    <TD nowrap=3D"" bgcolor=3D"#eeeeff">Sort unassigned <SELECT =
name=3D"_sortunassigned"><OPTION=20
        value=3D"scoredown" selected=3D"">Decreasing Score</OPTION>   =
<OPTION value=3D"queryup">Increasing=20
        query / Mr</OPTION>   <OPTION value=3D"intdown">Decreasing=20
        Intensity</OPTION> </SELECT>     </TD>
    <TD nowrap=3D"" bgcolor=3D"#eeeeff">Require bold red <INPUT =
name=3D"rbrchkbox"=20
      onclick=3D"if (form.rbrchkbox.checked) { =
form._requireboldred.value =3D 1; } else { form._requireboldred.value =
=3D 0; } return true;"=20
      type=3D"checkbox"> <INPUT name=3D"_requireboldred" type=3D"hidden" =
value=3D"0">   =20
     </TD></TR>
  <TR>
    <TD bgcolor=3D"#eeeeff">&nbsp;</TD>
    <TD nowrap=3D"" bgcolor=3D"#eeeeff" colspan=3D"2">Preferred=20
      taxonomy&nbsp;<SELECT name=3D"_prefertaxonomy" =
id=3D"ctrl__prefertaxonomy_0_1_65"><OPTION=20
        value=3D"0" selected=3D"">All entries</OPTION> <OPTION =
value=3D"1">. . Archaea=20
        (Archaeobacteria)</OPTION> <OPTION value=3D"2">. . Eukaryota=20
        (eucaryotes)</OPTION> <OPTION value=3D"3">. . . . Alveolata=20
        (alveolates)</OPTION> <OPTION value=3D"4">. . . . . . Plasmodium =

        falciparum (malaria parasite)</OPTION> <OPTION value=3D"5">. . . =
. . .=20
        Other Alveolata</OPTION> <OPTION value=3D"6">. . . . Metazoa=20
        (Animals)</OPTION> <OPTION value=3D"7">. . . . . . =
Caenorhabditis=20
        elegans</OPTION> <OPTION value=3D"8">. . . . . . Drosophila =
(fruit=20
        flies)</OPTION> <OPTION value=3D"9">. . . . . . Chordata =
(vertebrates and=20
        relatives)</OPTION> <OPTION value=3D"10">. . . . . . . . bony=20
        vertebrates</OPTION> <OPTION value=3D"11">. . . . . . . . . . =
lobe-finned=20
        fish and tetrapod clade</OPTION> <OPTION value=3D"12">. . . . . =
. . . . .=20
        . . Mammalia (mammals)</OPTION> <OPTION value=3D"13">. . . . . . =
. . . . .=20
        . . . Primates</OPTION> <OPTION value=3D"14">. . . . . . . . . . =
. . . . .=20
        . Homo sapiens (human)</OPTION> <OPTION value=3D"15">. . . . . . =
. . . . .=20
        . . . . . Other primates</OPTION> <OPTION value=3D"16">. . . . . =
. . . . .=20
        . . . . Rodentia (Rodents)</OPTION> <OPTION value=3D"17">. . . . =
. . . . .=20
        . . . . . . . Mus.</OPTION> <OPTION value=3D"18">. . . . . . . . =
. . . . .=20
        . . . . . Mus musculus (house mouse)</OPTION> <OPTION =
value=3D"19">. . . .=20
        . . . . . . . . . . . . Rattus</OPTION> <OPTION value=3D"20">. . =
. . . . .=20
        . . . . . . . . . Other rodentia</OPTION> <OPTION value=3D"21">. =
. . . . .=20
        . . . . . . . . Other mammalia</OPTION> <OPTION value=3D"22">. . =
. . . . .=20
        . . . . . Xenopus laevis (African clawed frog)</OPTION> <OPTION =
value=3D"23">.=20
        . . . . . . . . . . . Other lobe-finned fish and tetrapod =
clade</OPTION>=20
        <OPTION value=3D"24">. . . . . . . . . . Actinopterygii =
(ray-finned=20
        fishes)</OPTION> <OPTION value=3D"25">. . . . . . . . . . . . =
Takifugu=20
        rubripes (Japanese Pufferfish)</OPTION> <OPTION value=3D"26">. . =
. . . . .=20
        . . . . . Danio rerio (zebra fish)</OPTION> <OPTION =
value=3D"27">. . . . .=20
        . . . . . . . Other Actinopterygii</OPTION> <OPTION =
value=3D"28">. . . . .=20
        . . . Other Chordata</OPTION> <OPTION value=3D"29">. . . . . . =
Other=20
        Metazoa</OPTION> <OPTION value=3D"30">. . . . Dictyostelium=20
        discoideum</OPTION> <OPTION class=3D"searched-taxonomy" =
value=3D"31">. . . .=20
        Fungi</OPTION> <OPTION value=3D"32">. . . . . . Saccharomyces =
Cerevisiae=20
        (baker's yeast)</OPTION> <OPTION value=3D"33">. . . . . .=20
        Schizosaccharomyces pombe (fission yeast)</OPTION> <OPTION =
value=3D"34">.=20
        . . . . . Pneumocystis carinii</OPTION> <OPTION value=3D"35">. . =
. . . .=20
        Other Fungi</OPTION> <OPTION value=3D"36">. . . . Viridiplantae =
(Green=20
        Plants)</OPTION> <OPTION value=3D"37">. . . . . . Arabidopsis =
thaliana=20
        (thale cress)</OPTION> <OPTION value=3D"38">. . . . . . Oryza =
sativa=20
        (rice)</OPTION> <OPTION value=3D"39">. . . . . . Other green=20
        plants</OPTION> <OPTION value=3D"40">. . . . Other =
Eukaryota</OPTION>=20
        <OPTION value=3D"41">. . Bacteria (Eubacteria)</OPTION> <OPTION=20
        value=3D"42">. . . . Actinobacteria (class)</OPTION> <OPTION =
value=3D"43">.=20
        . . . . . Mycobacterium tuberculosis complex</OPTION> <OPTION=20
        value=3D"44">. . . . . . Other Actinobacteria (class)</OPTION> =
<OPTION=20
        value=3D"45">. . . . Firmicutes (gram-positive =
bacteria)</OPTION> <OPTION=20
        value=3D"46">. . . . . . Bacillus subtilis</OPTION> <OPTION =
value=3D"47">. .=20
        . . . . Mycoplasma</OPTION> <OPTION value=3D"48">. . . . . . =
Streptococcus=20
        Pneumoniae</OPTION> <OPTION value=3D"49">. . . . . . =
Streptomyces=20
        coelicolor</OPTION> <OPTION value=3D"50">. . . . . . Other=20
        Firmicutes</OPTION> <OPTION value=3D"51">. . . . Proteobacteria =
(purple=20
        bacteria)</OPTION> <OPTION value=3D"52">. . . . . . =
Agrobacterium=20
        tumefaciens</OPTION> <OPTION value=3D"53">. . . . . . =
Campylobacter=20
        jejuni</OPTION> <OPTION value=3D"54">. . . . . . Escherichia =
coli</OPTION>=20
        <OPTION value=3D"55">. . . . . . Neisseria meningitidis</OPTION> =
<OPTION=20
        value=3D"56">. . . . . . Salmonella</OPTION> <OPTION =
value=3D"57">. . . . .=20
        . Other Proteobacteria</OPTION> <OPTION value=3D"58">. . . . =
Other=20
        Bacteria</OPTION> <OPTION value=3D"59">. . Viruses</OPTION> =
<OPTION value=3D"60">.=20
        . . . Hepatitis C virus</OPTION> <OPTION value=3D"61">. . . . =
Other=20
        viruses</OPTION> <OPTION value=3D"62">. . Other (includes =
plasmids and=20
        artificial sequences)</OPTION> <OPTION value=3D"63">. .=20
        unclassified</OPTION> <OPTION value=3D"64">. . Species =
information=20
        unavailable</OPTION> </SELECT>     </TD>
    <TD nowrap=3D"" bgcolor=3D"#eeeeff"></TR></TBODY></TABLE>
<P><INPUT name=3D"sessionID" type=3D"hidden" =
value=3D"all_secdisabledsession"></P></FORM>
<FORM name=3D"Results" onsubmit=3D"return makeAccessionString(this)" =
action=3D"./search_form.pl"=20
method=3D"POST"><INPUT name=3D"FORMVER" type=3D"hidden" value=3D"2">   =
<INPUT name=3D"ACCESSION" type=3D"hidden">=20
  <INPUT name=3D"sessionID" type=3D"hidden" =
value=3D"all_secdisabledsession">  =20
<INPUT name=3D"CHARGE" type=3D"hidden" value=3D"2+ and 3+">   <INPUT =
name=3D"CLE" type=3D"hidden" value=3D"Trypsin">=20
  <INPUT name=3D"COM" type=3D"hidden" value=3D"(18-051)KJU-fungi =
(C:\ProgramData\Matrix Science\Mascot =
Daemon\parameters\(18-051)KJU-fungi.par), submitted from Daemon on =
ADMIN-PC">=20
  <INPUT name=3D"FILE" type=3D"hidden" value=3D"D:\LC-MS Data\LC_DB =
file\2018_LC-MS\(18-051) =
=EF=BF=BD=EF=BF=BD=EF=BF=BD=D6=B4=EF=BF=BD\180511_(051)_JI03.mgf">=20
  <INPUT name=3D"FORMAT" type=3D"hidden" value=3D"Mascot generic">   =
<INPUT name=3D"INSTRUMENT" type=3D"hidden" value=3D"ESI-TRAP">=20
  <INPUT name=3D"ITOL" type=3D"hidden" value=3D"0.8">   <INPUT =
name=3D"ITOLU" type=3D"hidden" value=3D"Da">=20
  <INPUT name=3D"IT_MODS" type=3D"hidden" value=3D"Oxidation (M)">   =
<INPUT name=3D"LIBRARY_SEARCH" type=3D"hidden" value=3D"1">=20
  <INPUT name=3D"MASS" type=3D"hidden" value=3D"Monoisotopic">  =20
<INPUT name=3D"MODS" type=3D"hidden" value=3D"Carbamidomethyl =
(C),Deamidated (NQ)">  =20
<INPUT name=3D"OVERVIEW" type=3D"hidden" value=3D"OFF">   <INPUT =
name=3D"PFA" type=3D"hidden" value=3D"1">=20
  <INPUT name=3D"REPORT" type=3D"hidden" value=3D"AUTO">   <INPUT =
name=3D"SEARCH" type=3D"hidden" value=3D"MIS">=20
  <INPUT name=3D"TAXONOMY" type=3D"hidden" value=3D". . . . Fungi">   =
<INPUT name=3D"TOL" type=3D"hidden" value=3D"10">=20
  <INPUT name=3D"TOLU" type=3D"hidden" value=3D"ppm">   <INPUT =
name=3D"USERID" type=3D"hidden" value=3D"0">=20
  <INPUT name=3D"DB" type=3D"hidden" value=3D"NCBIprot">  =20
<INPUT name=3D"INTERMEDIATE" type=3D"hidden" =
value=3D"../data/20180515/F003015.dat">  =20
<INPUT name=3D"repeatSearch" type=3D"hidden" value=3D"not again">=20
<P><INPUT onclick=3D"checkQuery(1, 1292, this.form)" type=3D"button" =
value=3D"Select All">
&nbsp;&nbsp; <INPUT onclick=3D"checkQuery(0, 1292, this.form)" =
type=3D"button" value=3D"Select None">
&nbsp;&nbsp; <INPUT type=3D"submit" value=3D"Search =
Selected">&nbsp;&nbsp; <INPUT=20
name=3D"ErrTolRepeat" onclick=3D"checkQuery(1, 1292, this.form)" =
type=3D"checkbox"=20
value=3D"1"><B>Error&nbsp;tolerant</B>&nbsp;&nbsp;&nbsp;<INPUT =
onclick=3D"makeArchive(this.form); return true" type=3D"button" =
value=3D"Archive Report">=20
<P>
<TABLE border=3D"0" cellspacing=3D"0">
  <TBODY>
  <TR>
    <TD><TT><B><A =
name=3D"Hit1">1.</A>&nbsp;&nbsp;&nbsp;&nbsp;</B></TT></TD>
    <TD nowrap=3D""><TT><A =
href=3D"http://admin-pc/mascot/cgi/protein_view.pl?file=3D..%2Fdata%2F201=
80515%2FF003015.dat&amp;hit=3DGAW07558.1&amp;db_idx=3D1&amp;px=3D1&amp;av=
e_thresh=3D43&amp;_ignoreionsscorebelow=3D0&amp;report=3D0&amp;_sigthresh=
old=3D0.05&amp;_msresflags=3D1025&amp;_msresflags2=3D258&amp;percolate=3D=
-1&amp;percolate_rt=3D0&amp;_minpeplen=3D7&amp;sessionID=3Dall_secdisable=
dsession"=20
      =
target=3D"_blank">GAW07558.1</A>&nbsp;&nbsp;&nbsp;&nbsp;<B>Mass:</B>&nbsp=
;61504&nbsp;&nbsp;&nbsp;&nbsp;<B>Score:</B>&nbsp;359&nbsp;&nbsp;&nbsp;&nb=
sp;<B>Matches:</B>&nbsp;26(4)&nbsp;&nbsp;<B>Sequences:</B>&nbsp;8(3)&nbsp=
;&nbsp;<B>emPAI:</B>&nbsp;0.21</TT></TD></TR>
  <TR>
    <TD>&nbsp;</TD>
    <TD nowrap=3D""><TT>Creatinase aminopeptidase [Lentinula=20
  edodes]</TT></TD></TR></TBODY></TABLE>
<TABLE border=3D"0" cellspacing=3D"0">
  <TBODY>
  <TR>
    <TD align=3D"RIGHT"><INPUT name=3D"INCLUDE" =
onclick=3D"SaveClicks(this,this.form)"=20
      type=3D"checkbox" value=3D"1"></TD>
    <TD nowrap=3D""><TT>Check to include this hit in error tolerant =
search or=20
      archive report</TT></TD></TR>
  <TR>
    <TD><TT>&nbsp;&nbsp;&nbsp;&nbsp;&nbsp;&nbsp;</TT></TD>
    <TD>&nbsp;</TD></TR></TBODY></TABLE>
<TABLE border=3D"0" cellspacing=3D"0" cellpadding=3D"0">
  <TBODY>
  <TR>
    <TD><TT>&nbsp;&nbsp;&nbsp;&nbsp;&nbsp;&nbsp;</TT></TD>
    <TD align=3D"RIGHT"><TT><B>Query&nbsp;&nbsp;</B></TT></TD>
    <TD align=3D"RIGHT"><TT><B>Observed&nbsp;&nbsp;</B></TT></TD>
    <TD align=3D"RIGHT" =
nowrap=3D""><TT><B>Mr(expt)&nbsp;&nbsp;</B></TT></TD>
    <TD align=3D"RIGHT" =
nowrap=3D""><TT><B>Mr(calc)&nbsp;&nbsp;</B></TT></TD>
    <TD align=3D"RIGHT"><TT><B>&nbsp;ppm&nbsp;&nbsp;</B></TT></TD>
    <TD align=3D"RIGHT"><TT><B>Miss&nbsp;</B></TT></TD>
    <TD align=3D"RIGHT"><TT><B>Score&nbsp;</B></TT></TD>
    <TD align=3D"RIGHT"><TT><B>Expect&nbsp;</B></TT></TD>
    <TD align=3D"RIGHT"><TT><B>Rank&nbsp;</B></TT></TD>
    <TD align=3D"RIGHT"><TT><B>Unique&nbsp;</B></TT></TD>
    <TD><TT><B>&nbsp;Peptide</B></TT></TD></TR>
  <TR>
    <TD align=3D"RIGHT"><INPUT name=3D"QUE" type=3D"checkbox" =
checked=3D"" value=3D"1273.677348 from(637.845950,2+) =
intensity(138788.7344) =
title(File%3a%20%22D%3a%5cLC%2dMS%20Data%5cRaw%20file%5c180511%5c180511_%=
28051%29_JI03%2eraw%22%3b%20SpectrumID%3a%20%22253%22%3b%20scans%3a%20%22=
953%22) rtinseconds(898) scans(953) index(252) query(515)"></TD>
    <TD align=3D"RIGHT"><TT><A onmouseover=3D"activateEl('Q515', event)" =

      onmouseout=3D"clearEl()" =
href=3D"http://admin-pc/mascot/cgi/peptide_view.pl?file=3D..%2Fdata%2F201=
80515%2FF003015.dat&amp;query=3D515&amp;hit=3D1&amp;index=3DGAW07558.1&am=
p;db_idx=3D1&amp;px=3D1&amp;section=3D5&amp;ave_thresh=3D43&amp;_ignoreio=
nsscorebelow=3D0&amp;report=3D0&amp;_sigthreshold=3D0.05&amp;_msresflags=3D=
1025&amp;_msresflags2=3D258&amp;percolate=3D-1&amp;percolate_rt=3D0&amp;_=
minpeplen=3D7&amp;sessionID=3Dall_secdisabledsession"=20
      target=3D"_blank">515</A>&nbsp;&nbsp;</TT></TD>
    <TD align=3D"RIGHT"><TT><FONT color=3D"#ff0000"><B>  =20
      637.8460&nbsp;&nbsp;</B></FONT></TT></TD>
    <TD align=3D"RIGHT"><TT><FONT color=3D"#ff0000"><B> =20
      1273.6773&nbsp;&nbsp;</B></FONT></TT></TD>
    <TD align=3D"RIGHT"><TT><FONT color=3D"#ff0000"><B> =20
      1273.6779&nbsp;&nbsp;</B></FONT></TT></TD>
    <TD align=3D"RIGHT" nowrap=3D""><TT><FONT color=3D"#ff0000"><B>   =20
      -0.41&nbsp;</B></FONT></TT></TD>
    <TD align=3D"RIGHT"><TT><FONT=20
      color=3D"#ff0000"><B>0&nbsp;&nbsp;</B></FONT></TT></TD>
    <TD align=3D"RIGHT" nowrap=3D""><TT><FONT=20
      color=3D"#ff0000"><B>(38)&nbsp;</B></FONT></TT></TD>
    <TD align=3D"RIGHT" nowrap=3D""><TT><FONT=20
      color=3D"#ff0000"><B>0.49&nbsp;</B></FONT></TT></TD>
    <TD align=3D"RIGHT"><TT><FONT=20
      color=3D"#ff0000"><B>1&nbsp;&nbsp;</B></FONT></TT></TD>
    <TD align=3D"RIGHT"><TT><FONT=20
      color=3D"#ff0000"><B>U&nbsp;&nbsp;&nbsp;</B></FONT></TT></TD>
    <TD nowrap=3D""><TT><FONT=20
      =
color=3D"#ff0000"><B>&nbsp;K.IDHPGAIPDAIR.T</B></FONT></TT></TD></TR>
  <TR>
    <TD align=3D"RIGHT"><INPUT name=3D"QUE" type=3D"checkbox" =
checked=3D"" value=3D"1273.677588 from(637.846070,2+) =
intensity(35115.7422) =
title(File%3a%20%22D%3a%5cLC%2dMS%20Data%5cRaw%20file%5c180511%5c180511_%=
28051%29_JI03%2eraw%22%3b%20SpectrumID%3a%20%22294%22%3b%20scans%3a%20%22=
1001%22) rtinseconds(935) scans(1001) index(293) query(517)"></TD>
    <TD align=3D"RIGHT"><TT><A onmouseover=3D"activateEl('Q517', event)" =

      onmouseout=3D"clearEl()" =
href=3D"http://admin-pc/mascot/cgi/peptide_view.pl?file=3D..%2Fdata%2F201=
80515%2FF003015.dat&amp;query=3D517&amp;hit=3D1&amp;index=3DGAW07558.1&am=
p;db_idx=3D1&amp;px=3D1&amp;section=3D5&amp;ave_thresh=3D43&amp;_ignoreio=
nsscorebelow=3D0&amp;report=3D0&amp;_sigthreshold=3D0.05&amp;_msresflags=3D=
1025&amp;_msresflags2=3D258&amp;percolate=3D-1&amp;percolate_rt=3D0&amp;_=
minpeplen=3D7&amp;sessionID=3Dall_secdisabledsession"=20
      target=3D"_blank">517</A>&nbsp;&nbsp;</TT></TD>
    <TD align=3D"RIGHT"><TT><FONT color=3D"#ff0000"><B>  =20
      637.8461&nbsp;&nbsp;</B></FONT></TT></TD>
    <TD align=3D"RIGHT"><TT><FONT color=3D"#ff0000"><B> =20
      1273.6776&nbsp;&nbsp;</B></FONT></TT></TD>
    <TD align=3D"RIGHT"><TT><FONT color=3D"#ff0000"><B> =20
      1273.6779&nbsp;&nbsp;</B></FONT></TT></TD>
    <TD align=3D"RIGHT" nowrap=3D""><TT><FONT color=3D"#ff0000"><B>   =20
      -0.22&nbsp;</B></FONT></TT></TD>
    <TD align=3D"RIGHT"><TT><FONT=20
      color=3D"#ff0000"><B>0&nbsp;&nbsp;</B></FONT></TT></TD>
    <TD align=3D"RIGHT" nowrap=3D""><TT><FONT=20
      color=3D"#ff0000"><B>(29)&nbsp;</B></FONT></TT></TD>
    <TD align=3D"RIGHT" nowrap=3D""><TT><FONT=20
      color=3D"#ff0000"><B>3.6&nbsp;</B></FONT></TT></TD>
    <TD align=3D"RIGHT"><TT><FONT=20
      color=3D"#ff0000"><B>1&nbsp;&nbsp;</B></FONT></TT></TD>
    <TD align=3D"RIGHT"><TT><FONT=20
      color=3D"#ff0000"><B>U&nbsp;&nbsp;&nbsp;</B></FONT></TT></TD>
    <TD nowrap=3D""><TT><FONT=20
      =
color=3D"#ff0000"><B>&nbsp;K.IDHPGAIPDAIR.T</B></FONT></TT></TD></TR>
  <TR>
    <TD align=3D"RIGHT"><INPUT name=3D"QUE" type=3D"checkbox" =
checked=3D"" value=3D"1273.677948 from(637.846250,2+) =
intensity(75620.0156) =
title(File%3a%20%22D%3a%5cLC%2dMS%20Data%5cRaw%20file%5c180511%5c180511_%=
28051%29_JI03%2eraw%22%3b%20SpectrumID%3a%20%22215%22%3b%20scans%3a%20%22=
908%22) rtinseconds(864) scans(908) index(214) query(518)"></TD>
    <TD align=3D"RIGHT"><TT><A onmouseover=3D"activateEl('Q518', event)" =

      onmouseout=3D"clearEl()" =
href=3D"http://admin-pc/mascot/cgi/peptide_view.pl?file=3D..%2Fdata%2F201=
80515%2FF003015.dat&amp;query=3D518&amp;hit=3D1&amp;index=3DGAW07558.1&am=
p;db_idx=3D1&amp;px=3D1&amp;section=3D5&amp;ave_thresh=3D43&amp;_ignoreio=
nsscorebelow=3D0&amp;report=3D0&amp;_sigthreshold=3D0.05&amp;_msresflags=3D=
1025&amp;_msresflags2=3D258&amp;percolate=3D-1&amp;percolate_rt=3D0&amp;_=
minpeplen=3D7&amp;sessionID=3Dall_secdisabledsession"=20
      target=3D"_blank">518</A>&nbsp;&nbsp;</TT></TD>
    <TD align=3D"RIGHT"><TT><FONT color=3D"#ff0000"><B>  =20
      637.8463&nbsp;&nbsp;</B></FONT></TT></TD>
    <TD align=3D"RIGHT"><TT><FONT color=3D"#ff0000"><B> =20
      1273.6779&nbsp;&nbsp;</B></FONT></TT></TD>
    <TD align=3D"RIGHT"><TT><FONT color=3D"#ff0000"><B> =20
      1273.6779&nbsp;&nbsp;</B></FONT></TT></TD>
    <TD align=3D"RIGHT" nowrap=3D""><TT><FONT color=3D"#ff0000"><B>    =20
      0.06&nbsp;</B></FONT></TT></TD>
    <TD align=3D"RIGHT"><TT><FONT=20
      color=3D"#ff0000"><B>0&nbsp;&nbsp;</B></FONT></TT></TD>
    <TD align=3D"RIGHT" nowrap=3D""><TT><FONT=20
      color=3D"#ff0000"><B>38&nbsp;&nbsp;</B></FONT></TT></TD>
    <TD align=3D"RIGHT" nowrap=3D""><TT><FONT=20
      color=3D"#ff0000"><B>0.46&nbsp;</B></FONT></TT></TD>
    <TD align=3D"RIGHT"><TT><FONT=20
      color=3D"#ff0000"><B>1&nbsp;&nbsp;</B></FONT></TT></TD>
    <TD align=3D"RIGHT"><TT><FONT=20
      color=3D"#ff0000"><B>U&nbsp;&nbsp;&nbsp;</B></FONT></TT></TD>
    <TD nowrap=3D""><TT><FONT=20
      =
color=3D"#ff0000"><B>&nbsp;K.IDHPGAIPDAIR.T</B></FONT></TT></TD></TR>
  <TR>
    <TD align=3D"RIGHT"><INPUT name=3D"QUE" type=3D"checkbox" =
checked=3D"" value=3D"1273.677948 from(637.846250,2+) =
intensity(20171.3887) =
title(File%3a%20%22D%3a%5cLC%2dMS%20Data%5cRaw%20file%5c180511%5c180511_%=
28051%29_JI03%2eraw%22%3b%20SpectrumID%3a%20%22346%22%3b%20scans%3a%20%22=
1062%22) rtinseconds(983) scans(1062) index(345) query(519)"></TD>
    <TD align=3D"RIGHT"><TT><A onmouseover=3D"activateEl('Q519', event)" =

      onmouseout=3D"clearEl()" =
href=3D"http://admin-pc/mascot/cgi/peptide_view.pl?file=3D..%2Fdata%2F201=
80515%2FF003015.dat&amp;query=3D519&amp;hit=3D1&amp;index=3DGAW07558.1&am=
p;db_idx=3D1&amp;px=3D1&amp;section=3D5&amp;ave_thresh=3D43&amp;_ignoreio=
nsscorebelow=3D0&amp;report=3D0&amp;_sigthreshold=3D0.05&amp;_msresflags=3D=
1025&amp;_msresflags2=3D258&amp;percolate=3D-1&amp;percolate_rt=3D0&amp;_=
minpeplen=3D7&amp;sessionID=3Dall_secdisabledsession"=20
      target=3D"_blank">519</A>&nbsp;&nbsp;</TT></TD>
    <TD align=3D"RIGHT"><TT><FONT color=3D"#ff0000"><B>  =20
      637.8463&nbsp;&nbsp;</B></FONT></TT></TD>
    <TD align=3D"RIGHT"><TT><FONT color=3D"#ff0000"><B> =20
      1273.6779&nbsp;&nbsp;</B></FONT></TT></TD>
    <TD align=3D"RIGHT"><TT><FONT color=3D"#ff0000"><B> =20
      1273.6779&nbsp;&nbsp;</B></FONT></TT></TD>
    <TD align=3D"RIGHT" nowrap=3D""><TT><FONT color=3D"#ff0000"><B>    =20
      0.06&nbsp;</B></FONT></TT></TD>
    <TD align=3D"RIGHT"><TT><FONT=20
      color=3D"#ff0000"><B>0&nbsp;&nbsp;</B></FONT></TT></TD>
    <TD align=3D"RIGHT" nowrap=3D""><TT><FONT=20
      color=3D"#ff0000"><B>(19)&nbsp;</B></FONT></TT></TD>
    <TD align=3D"RIGHT" nowrap=3D""><TT><FONT=20
      color=3D"#ff0000"><B>33&nbsp;</B></FONT></TT></TD>
    <TD align=3D"RIGHT"><TT><FONT=20
      color=3D"#ff0000"><B>1&nbsp;&nbsp;</B></FONT></TT></TD>
    <TD align=3D"RIGHT"><TT><FONT=20
      color=3D"#ff0000"><B>U&nbsp;&nbsp;&nbsp;</B></FONT></TT></TD>
    <TD nowrap=3D""><TT><FONT=20
      =
color=3D"#ff0000"><B>&nbsp;K.IDHPGAIPDAIR.T</B></FONT></TT></TD></TR>
  <TR>
    <TD align=3D"RIGHT"><INPUT name=3D"QUE" type=3D"checkbox" =
checked=3D"" value=3D"1273.678962 from(425.566930,3+) =
intensity(280033.3125) =
title(File%3a%20%22D%3a%5cLC%2dMS%20Data%5cRaw%20file%5c180511%5c180511_%=
28051%29_JI03%2eraw%22%3b%20SpectrumID%3a%20%22246%22%3b%20scans%3a%20%22=
945%22) rtinseconds(892) scans(945) index(245) query(520)"></TD>
    <TD align=3D"RIGHT"><TT><A onmouseover=3D"activateEl('Q520', event)" =

      onmouseout=3D"clearEl()" =
href=3D"http://admin-pc/mascot/cgi/peptide_view.pl?file=3D..%2Fdata%2F201=
80515%2FF003015.dat&amp;query=3D520&amp;hit=3D1&amp;index=3DGAW07558.1&am=
p;db_idx=3D1&amp;px=3D1&amp;section=3D5&amp;ave_thresh=3D43&amp;_ignoreio=
nsscorebelow=3D0&amp;report=3D0&amp;_sigthreshold=3D0.05&amp;_msresflags=3D=
1025&amp;_msresflags2=3D258&amp;percolate=3D-1&amp;percolate_rt=3D0&amp;_=
minpeplen=3D7&amp;sessionID=3Dall_secdisabledsession"=20
      target=3D"_blank">520</A>&nbsp;&nbsp;</TT></TD>
    <TD align=3D"RIGHT"><TT><FONT color=3D"#ff0000"><B>  =20
      425.5669&nbsp;&nbsp;</B></FONT></TT></TD>
    <TD align=3D"RIGHT"><TT><FONT color=3D"#ff0000"><B> =20
      1273.6790&nbsp;&nbsp;</B></FONT></TT></TD>
    <TD align=3D"RIGHT"><TT><FONT color=3D"#ff0000"><B> =20
      1273.6779&nbsp;&nbsp;</B></FONT></TT></TD>
    <TD align=3D"RIGHT" nowrap=3D""><TT><FONT color=3D"#ff0000"><B>    =20
      0.86&nbsp;</B></FONT></TT></TD>
    <TD align=3D"RIGHT"><TT><FONT=20
      color=3D"#ff0000"><B>0&nbsp;&nbsp;</B></FONT></TT></TD>
    <TD align=3D"RIGHT" nowrap=3D""><TT><FONT=20
      color=3D"#ff0000"><B>(22)&nbsp;</B></FONT></TT></TD>
    <TD align=3D"RIGHT" nowrap=3D""><TT><FONT=20
      color=3D"#ff0000"><B>17&nbsp;</B></FONT></TT></TD>
    <TD align=3D"RIGHT"><TT><FONT=20
      color=3D"#ff0000"><B>1&nbsp;&nbsp;</B></FONT></TT></TD>
    <TD align=3D"RIGHT"><TT><FONT=20
      color=3D"#ff0000"><B>U&nbsp;&nbsp;&nbsp;</B></FONT></TT></TD>
    <TD nowrap=3D""><TT><FONT=20
      =
color=3D"#ff0000"><B>&nbsp;K.IDHPGAIPDAIR.T</B></FONT></TT></TD></TR>
  <TR>
    <TD align=3D"RIGHT"><INPUT name=3D"QUE" type=3D"checkbox" =
checked=3D"" value=3D"1383.727628 from(692.871090,2+) =
intensity(81056.8203) =
title(File%3a%20%22D%3a%5cLC%2dMS%20Data%5cRaw%20file%5c180511%5c180511_%=
28051%29_JI03%2eraw%22%3b%20SpectrumID%3a%20%22592%22%3b%20scans%3a%20%22=
1350%22) rtinseconds(1209) scans(1350) index(591) query(639)"></TD>
    <TD align=3D"RIGHT"><TT><A onmouseover=3D"activateEl('Q639', event)" =

      onmouseout=3D"clearEl()" =
href=3D"http://admin-pc/mascot/cgi/peptide_view.pl?file=3D..%2Fdata%2F201=
80515%2FF003015.dat&amp;query=3D639&amp;hit=3D1&amp;index=3DGAW07558.1&am=
p;db_idx=3D1&amp;px=3D1&amp;section=3D5&amp;ave_thresh=3D43&amp;_ignoreio=
nsscorebelow=3D0&amp;report=3D0&amp;_sigthreshold=3D0.05&amp;_msresflags=3D=
1025&amp;_msresflags2=3D258&amp;percolate=3D-1&amp;percolate_rt=3D0&amp;_=
minpeplen=3D7&amp;sessionID=3Dall_secdisabledsession"=20
      target=3D"_blank">639</A>&nbsp;&nbsp;</TT></TD>
    <TD align=3D"RIGHT"><TT><FONT color=3D"#ff0000"><B>  =20
      692.8711&nbsp;&nbsp;</B></FONT></TT></TD>
    <TD align=3D"RIGHT"><TT><FONT color=3D"#ff0000"><B> =20
      1383.7276&nbsp;&nbsp;</B></FONT></TT></TD>
    <TD align=3D"RIGHT"><TT><FONT color=3D"#ff0000"><B> =20
      1383.7299&nbsp;&nbsp;</B></FONT></TT></TD>
    <TD align=3D"RIGHT" nowrap=3D""><TT><FONT color=3D"#ff0000"><B>   =20
      -1.66&nbsp;</B></FONT></TT></TD>
    <TD align=3D"RIGHT"><TT><FONT=20
      color=3D"#ff0000"><B>0&nbsp;&nbsp;</B></FONT></TT></TD>
    <TD align=3D"RIGHT" nowrap=3D""><TT><FONT=20
      color=3D"#ff0000"><B>(61)&nbsp;</B></FONT></TT></TD>
    <TD align=3D"RIGHT" nowrap=3D""><TT><FONT=20
      color=3D"#ff0000"><B>0.0016&nbsp;</B></FONT></TT></TD>
    <TD align=3D"RIGHT"><TT><FONT=20
      color=3D"#ff0000"><B>1&nbsp;&nbsp;</B></FONT></TT></TD>
    <TD align=3D"RIGHT"><TT><FONT=20
      color=3D"#ff0000"><B>U&nbsp;&nbsp;&nbsp;</B></FONT></TT></TD>
    <TD nowrap=3D""><TT><FONT=20
      =
color=3D"#ff0000"><B>&nbsp;K.AFPDALFHTLPR.G</B></FONT></TT></TD></TR>
  <TR>
    <TD align=3D"RIGHT"><INPUT name=3D"QUE" type=3D"checkbox" =
checked=3D"" value=3D"1383.732028 from(692.873290,2+) =
intensity(74473.6016) =
title(File%3a%20%22D%3a%5cLC%2dMS%20Data%5cRaw%20file%5c180511%5c180511_%=
28051%29_JI03%2eraw%22%3b%20SpectrumID%3a%20%22557%22%3b%20scans%3a%20%22=
1309%22) rtinseconds(1178) scans(1309) index(556) query(640)"></TD>
    <TD align=3D"RIGHT"><TT><A onmouseover=3D"activateEl('Q640', event)" =

      onmouseout=3D"clearEl()" =
href=3D"http://admin-pc/mascot/cgi/peptide_view.pl?file=3D..%2Fdata%2F201=
80515%2FF003015.dat&amp;query=3D640&amp;hit=3D1&amp;index=3DGAW07558.1&am=
p;db_idx=3D1&amp;px=3D1&amp;section=3D5&amp;ave_thresh=3D43&amp;_ignoreio=
nsscorebelow=3D0&amp;report=3D0&amp;_sigthreshold=3D0.05&amp;_msresflags=3D=
1025&amp;_msresflags2=3D258&amp;percolate=3D-1&amp;percolate_rt=3D0&amp;_=
minpeplen=3D7&amp;sessionID=3Dall_secdisabledsession"=20
      target=3D"_blank">640</A>&nbsp;&nbsp;</TT></TD>
    <TD align=3D"RIGHT"><TT><FONT color=3D"#ff0000"><B>  =20
      692.8733&nbsp;&nbsp;</B></FONT></TT></TD>
    <TD align=3D"RIGHT"><TT><FONT color=3D"#ff0000"><B> =20
      1383.7320&nbsp;&nbsp;</B></FONT></TT></TD>
    <TD align=3D"RIGHT"><TT><FONT color=3D"#ff0000"><B> =20
      1383.7299&nbsp;&nbsp;</B></FONT></TT></TD>
    <TD align=3D"RIGHT" nowrap=3D""><TT><FONT color=3D"#ff0000"><B>    =20
      1.52&nbsp;</B></FONT></TT></TD>
    <TD align=3D"RIGHT"><TT><FONT=20
      color=3D"#ff0000"><B>0&nbsp;&nbsp;</B></FONT></TT></TD>
    <TD align=3D"RIGHT" nowrap=3D""><TT><FONT=20
      color=3D"#ff0000"><B>76&nbsp;&nbsp;</B></FONT></TT></TD>
    <TD align=3D"RIGHT" nowrap=3D""><TT><FONT=20
      color=3D"#ff0000"><B>3.9e-005&nbsp;</B></FONT></TT></TD>
    <TD align=3D"RIGHT"><TT><FONT=20
      color=3D"#ff0000"><B>1&nbsp;&nbsp;</B></FONT></TT></TD>
    <TD align=3D"RIGHT"><TT><FONT=20
      color=3D"#ff0000"><B>U&nbsp;&nbsp;&nbsp;</B></FONT></TT></TD>
    <TD nowrap=3D""><TT><FONT=20
      =
color=3D"#ff0000"><B>&nbsp;K.AFPDALFHTLPR.G</B></FONT></TT></TD></TR>
  <TR>
    <TD align=3D"RIGHT"><INPUT name=3D"QUE" type=3D"checkbox" =
checked=3D"" value=3D"1460.776708 from(731.395630,2+) =
intensity(49737.6875) =
title(File%3a%20%22D%3a%5cLC%2dMS%20Data%5cRaw%20file%5c180511%5c180511_%=
28051%29_JI03%2eraw%22%3b%20SpectrumID%3a%20%22340%22%3b%20scans%3a%20%22=
1055%22) rtinseconds(978) scans(1055) index(339) query(720)"></TD>
    <TD align=3D"RIGHT"><TT><A onmouseover=3D"activateEl('Q720', event)" =

      onmouseout=3D"clearEl()" =
href=3D"http://admin-pc/mascot/cgi/peptide_view.pl?file=3D..%2Fdata%2F201=
80515%2FF003015.dat&amp;query=3D720&amp;hit=3D1&amp;index=3DGAW07558.1&am=
p;db_idx=3D1&amp;px=3D1&amp;section=3D5&amp;ave_thresh=3D43&amp;_ignoreio=
nsscorebelow=3D0&amp;report=3D0&amp;_sigthreshold=3D0.05&amp;_msresflags=3D=
1025&amp;_msresflags2=3D258&amp;percolate=3D-1&amp;percolate_rt=3D0&amp;_=
minpeplen=3D7&amp;sessionID=3Dall_secdisabledsession"=20
      target=3D"_blank">720</A>&nbsp;&nbsp;</TT></TD>
    <TD align=3D"RIGHT"><TT><FONT color=3D"#ff0000"><B>  =20
      731.3956&nbsp;&nbsp;</B></FONT></TT></TD>
    <TD align=3D"RIGHT"><TT><FONT color=3D"#ff0000"><B> =20
      1460.7767&nbsp;&nbsp;</B></FONT></TT></TD>
    <TD align=3D"RIGHT"><TT><FONT color=3D"#ff0000"><B> =20
      1460.7776&nbsp;&nbsp;</B></FONT></TT></TD>
    <TD align=3D"RIGHT" nowrap=3D""><TT><FONT color=3D"#ff0000"><B>   =20
      -0.61&nbsp;</B></FONT></TT></TD>
    <TD align=3D"RIGHT"><TT><FONT=20
      color=3D"#ff0000"><B>0&nbsp;&nbsp;</B></FONT></TT></TD>
    <TD align=3D"RIGHT" nowrap=3D""><TT><FONT=20
      color=3D"#ff0000"><B>42&nbsp;&nbsp;</B></FONT></TT></TD>
    <TD align=3D"RIGHT" nowrap=3D""><TT><FONT=20
      color=3D"#ff0000"><B>0.13&nbsp;</B></FONT></TT></TD>
    <TD align=3D"RIGHT"><TT><FONT=20
      color=3D"#ff0000"><B>1&nbsp;&nbsp;</B></FONT></TT></TD>
    <TD align=3D"RIGHT"><TT><FONT=20
      color=3D"#ff0000"><B>U&nbsp;&nbsp;&nbsp;</B></FONT></TT></TD>
    <TD nowrap=3D""><TT><FONT=20
      =
color=3D"#ff0000"><B>&nbsp;M.VYPASAHVLTTFR.E</B></FONT></TT></TD></TR>
  <TR>
    <TD align=3D"RIGHT"><INPUT name=3D"QUE" type=3D"checkbox" =
checked=3D"" value=3D"1498.812252 from(500.611360,3+) =
intensity(30617.4922) =
title(File%3a%20%22D%3a%5cLC%2dMS%20Data%5cRaw%20file%5c180511%5c180511_%=
28051%29_JI03%2eraw%22%3b%20SpectrumID%3a%20%22342%22%3b%20scans%3a%20%22=
1057%22) rtinseconds(979) scans(1057) index(341) query(769)"></TD>
    <TD align=3D"RIGHT"><TT><A onmouseover=3D"activateEl('Q769', event)" =

      onmouseout=3D"clearEl()" =
href=3D"http://admin-pc/mascot/cgi/peptide_view.pl?file=3D..%2Fdata%2F201=
80515%2FF003015.dat&amp;query=3D769&amp;hit=3D1&amp;index=3DGAW07558.1&am=
p;db_idx=3D1&amp;px=3D1&amp;section=3D5&amp;ave_thresh=3D43&amp;_ignoreio=
nsscorebelow=3D0&amp;report=3D0&amp;_sigthreshold=3D0.05&amp;_msresflags=3D=
1025&amp;_msresflags2=3D258&amp;percolate=3D-1&amp;percolate_rt=3D0&amp;_=
minpeplen=3D7&amp;sessionID=3Dall_secdisabledsession"=20
      target=3D"_blank">769</A>&nbsp;&nbsp;</TT></TD>
    <TD align=3D"RIGHT"><TT><FONT color=3D"#ff0000"><B>  =20
      500.6114&nbsp;&nbsp;</B></FONT></TT></TD>
    <TD align=3D"RIGHT"><TT><FONT color=3D"#ff0000"><B> =20
      1498.8123&nbsp;&nbsp;</B></FONT></TT></TD>
    <TD align=3D"RIGHT"><TT><FONT color=3D"#ff0000"><B> =20
      1498.8143&nbsp;&nbsp;</B></FONT></TT></TD>
    <TD align=3D"RIGHT" nowrap=3D""><TT><FONT color=3D"#ff0000"><B>   =20
      -1.40&nbsp;</B></FONT></TT></TD>
    <TD align=3D"RIGHT"><TT><FONT=20
      color=3D"#ff0000"><B>1&nbsp;&nbsp;</B></FONT></TT></TD>
    <TD align=3D"RIGHT" nowrap=3D""><TT><FONT=20
      color=3D"#ff0000"><B>(25)&nbsp;</B></FONT></TT></TD>
    <TD align=3D"RIGHT" nowrap=3D""><TT><FONT=20
      color=3D"#ff0000"><B>5.2&nbsp;</B></FONT></TT></TD>
    <TD align=3D"RIGHT"><TT><FONT=20
      color=3D"#ff0000"><B>1&nbsp;&nbsp;</B></FONT></TT></TD>
    <TD align=3D"RIGHT"><TT><FONT=20
      color=3D"#ff0000"><B>U&nbsp;&nbsp;&nbsp;</B></FONT></TT></TD>
    <TD nowrap=3D""><TT><FONT=20
      =
color=3D"#ff0000"><B>&nbsp;R.LFKDEHEISLIR.K</B></FONT></TT></TD></TR>
  <TR>
    <TD align=3D"RIGHT"><INPUT name=3D"QUE" type=3D"checkbox" =
checked=3D"" value=3D"1498.813208 from(750.413880,2+) =
intensity(14812.6455) =
title(File%3a%20%22D%3a%5cLC%2dMS%20Data%5cRaw%20file%5c180511%5c180511_%=
28051%29_JI03%2eraw%22%3b%20SpectrumID%3a%20%22348%22%3b%20scans%3a%20%22=
1064%22) rtinseconds(985) scans(1064) index(347) query(771)"></TD>
    <TD align=3D"RIGHT"><TT><A onmouseover=3D"activateEl('Q771', event)" =

      onmouseout=3D"clearEl()" =
href=3D"http://admin-pc/mascot/cgi/peptide_view.pl?file=3D..%2Fdata%2F201=
80515%2FF003015.dat&amp;query=3D771&amp;hit=3D1&amp;index=3DGAW07558.1&am=
p;db_idx=3D1&amp;px=3D1&amp;section=3D5&amp;ave_thresh=3D43&amp;_ignoreio=
nsscorebelow=3D0&amp;report=3D0&amp;_sigthreshold=3D0.05&amp;_msresflags=3D=
1025&amp;_msresflags2=3D258&amp;percolate=3D-1&amp;percolate_rt=3D0&amp;_=
minpeplen=3D7&amp;sessionID=3Dall_secdisabledsession"=20
      target=3D"_blank">771</A>&nbsp;&nbsp;</TT></TD>
    <TD align=3D"RIGHT"><TT><FONT color=3D"#ff0000"><B>  =20
      750.4139&nbsp;&nbsp;</B></FONT></TT></TD>
    <TD align=3D"RIGHT"><TT><FONT color=3D"#ff0000"><B> =20
      1498.8132&nbsp;&nbsp;</B></FONT></TT></TD>
    <TD align=3D"RIGHT"><TT><FONT color=3D"#ff0000"><B> =20
      1498.8143&nbsp;&nbsp;</B></FONT></TT></TD>
    <TD align=3D"RIGHT" nowrap=3D""><TT><FONT color=3D"#ff0000"><B>   =20
      -0.76&nbsp;</B></FONT></TT></TD>
    <TD align=3D"RIGHT"><TT><FONT=20
      color=3D"#ff0000"><B>1&nbsp;&nbsp;</B></FONT></TT></TD>
    <TD align=3D"RIGHT" nowrap=3D""><TT><FONT=20
      color=3D"#ff0000"><B>(30)&nbsp;</B></FONT></TT></TD>
    <TD align=3D"RIGHT" nowrap=3D""><TT><FONT=20
      color=3D"#ff0000"><B>1.6&nbsp;</B></FONT></TT></TD>
    <TD align=3D"RIGHT"><TT><FONT=20
      color=3D"#ff0000"><B>1&nbsp;&nbsp;</B></FONT></TT></TD>
    <TD align=3D"RIGHT"><TT><FONT=20
      color=3D"#ff0000"><B>U&nbsp;&nbsp;&nbsp;</B></FONT></TT></TD>
    <TD nowrap=3D""><TT><FONT=20
      =
color=3D"#ff0000"><B>&nbsp;R.LFKDEHEISLIR.K</B></FONT></TT></TD></TR>
  <TR>
    <TD align=3D"RIGHT"><INPUT name=3D"QUE" type=3D"checkbox" =
checked=3D"" value=3D"1498.814308 from(750.414430,2+) =
intensity(15477.1377) =
title(File%3a%20%22D%3a%5cLC%2dMS%20Data%5cRaw%20file%5c180511%5c180511_%=
28051%29_JI03%2eraw%22%3b%20SpectrumID%3a%20%22360%22%3b%20scans%3a%20%22=
1078%22) rtinseconds(995) scans(1078) index(359) query(772)"></TD>
    <TD align=3D"RIGHT"><TT><A onmouseover=3D"activateEl('Q772', event)" =

      onmouseout=3D"clearEl()" =
href=3D"http://admin-pc/mascot/cgi/peptide_view.pl?file=3D..%2Fdata%2F201=
80515%2FF003015.dat&amp;query=3D772&amp;hit=3D1&amp;index=3DGAW07558.1&am=
p;db_idx=3D1&amp;px=3D1&amp;section=3D5&amp;ave_thresh=3D43&amp;_ignoreio=
nsscorebelow=3D0&amp;report=3D0&amp;_sigthreshold=3D0.05&amp;_msresflags=3D=
1025&amp;_msresflags2=3D258&amp;percolate=3D-1&amp;percolate_rt=3D0&amp;_=
minpeplen=3D7&amp;sessionID=3Dall_secdisabledsession"=20
      target=3D"_blank">772</A>&nbsp;&nbsp;</TT></TD>
    <TD align=3D"RIGHT"><TT><FONT color=3D"#ff0000"><B>  =20
      750.4144&nbsp;&nbsp;</B></FONT></TT></TD>
    <TD align=3D"RIGHT"><TT><FONT color=3D"#ff0000"><B> =20
      1498.8143&nbsp;&nbsp;</B></FONT></TT></TD>
    <TD align=3D"RIGHT"><TT><FONT color=3D"#ff0000"><B> =20
      1498.8143&nbsp;&nbsp;</B></FONT></TT></TD>
    <TD align=3D"RIGHT" nowrap=3D""><TT><FONT color=3D"#ff0000"><B>   =20
      -0.03&nbsp;</B></FONT></TT></TD>
    <TD align=3D"RIGHT"><TT><FONT=20
      color=3D"#ff0000"><B>1&nbsp;&nbsp;</B></FONT></TT></TD>
    <TD align=3D"RIGHT" nowrap=3D""><TT><FONT=20
      color=3D"#ff0000"><B>30&nbsp;&nbsp;</B></FONT></TT></TD>
    <TD align=3D"RIGHT" nowrap=3D""><TT><FONT=20
      color=3D"#ff0000"><B>1.3&nbsp;</B></FONT></TT></TD>
    <TD align=3D"RIGHT"><TT><FONT=20
      color=3D"#ff0000"><B>1&nbsp;&nbsp;</B></FONT></TT></TD>
    <TD align=3D"RIGHT"><TT><FONT=20
      color=3D"#ff0000"><B>U&nbsp;&nbsp;&nbsp;</B></FONT></TT></TD>
    <TD nowrap=3D""><TT><FONT=20
      =
color=3D"#ff0000"><B>&nbsp;R.LFKDEHEISLIR.K</B></FONT></TT></TD></TR>
  <TR>
    <TD align=3D"RIGHT"><INPUT name=3D"QUE" type=3D"checkbox" =
checked=3D"" value=3D"1577.747472 from(526.923100,3+) =
intensity(82575.3594) =
title(File%3a%20%22D%3a%5cLC%2dMS%20Data%5cRaw%20file%5c180511%5c180511_%=
28051%29_JI03%2eraw%22%3b%20SpectrumID%3a%20%2285%22%3b%20scans%3a%20%226=
19%22) rtinseconds(620) scans(619) index(84) query(839)"></TD>
    <TD align=3D"RIGHT"><TT><A onmouseover=3D"activateEl('Q839', event)" =

      onmouseout=3D"clearEl()" =
href=3D"http://admin-pc/mascot/cgi/peptide_view.pl?file=3D..%2Fdata%2F201=
80515%2FF003015.dat&amp;query=3D839&amp;hit=3D1&amp;index=3DGAW07558.1&am=
p;db_idx=3D1&amp;px=3D1&amp;section=3D5&amp;ave_thresh=3D43&amp;_ignoreio=
nsscorebelow=3D0&amp;report=3D0&amp;_sigthreshold=3D0.05&amp;_msresflags=3D=
1025&amp;_msresflags2=3D258&amp;percolate=3D-1&amp;percolate_rt=3D0&amp;_=
minpeplen=3D7&amp;sessionID=3Dall_secdisabledsession"=20
      target=3D"_blank">839</A>&nbsp;&nbsp;</TT></TD>
    <TD align=3D"RIGHT"><TT><FONT color=3D"#ff0000"><B>  =20
      526.9231&nbsp;&nbsp;</B></FONT></TT></TD>
    <TD align=3D"RIGHT"><TT><FONT color=3D"#ff0000"><B> =20
      1577.7475&nbsp;&nbsp;</B></FONT></TT></TD>
    <TD align=3D"RIGHT"><TT><FONT color=3D"#ff0000"><B> =20
      1577.7508&nbsp;&nbsp;</B></FONT></TT></TD>
    <TD align=3D"RIGHT" nowrap=3D""><TT><FONT color=3D"#ff0000"><B>   =20
      -2.12&nbsp;</B></FONT></TT></TD>
    <TD align=3D"RIGHT"><TT><FONT=20
      color=3D"#ff0000"><B>1&nbsp;&nbsp;</B></FONT></TT></TD>
    <TD align=3D"RIGHT" nowrap=3D""><TT><FONT=20
      color=3D"#ff0000"><B>(16)&nbsp;</B></FONT></TT></TD>
    <TD align=3D"RIGHT" nowrap=3D""><TT><FONT=20
      color=3D"#ff0000"><B>59&nbsp;</B></FONT></TT></TD>
    <TD align=3D"RIGHT"><TT><FONT=20
      color=3D"#ff0000"><B>1&nbsp;&nbsp;</B></FONT></TT></TD>
    <TD align=3D"RIGHT"><TT><FONT=20
      color=3D"#ff0000"><B>&nbsp;&nbsp;&nbsp;&nbsp;</B></FONT></TT></TD>
    <TD nowrap=3D""><TT><FONT=20
      color=3D"#ff0000"><B>&nbsp;R.T<U>M</U>PVGNGGKFTPEAR.A + Oxidation=20
      (M)</B></FONT></TT></TD></TR>
  <TR>
    <TD align=3D"RIGHT"><INPUT name=3D"QUE" type=3D"checkbox" =
checked=3D"" value=3D"1577.748508 from(789.881530,2+) =
intensity(36464.3984) =
title(File%3a%20%22D%3a%5cLC%2dMS%20Data%5cRaw%20file%5c180511%5c180511_%=
28051%29_JI03%2eraw%22%3b%20SpectrumID%3a%20%2286%22%3b%20scans%3a%20%226=
21%22) rtinseconds(621) scans(621) index(85) query(840)"></TD>
    <TD align=3D"RIGHT"><TT><A onmouseover=3D"activateEl('Q840', event)" =

      onmouseout=3D"clearEl()" =
href=3D"http://admin-pc/mascot/cgi/peptide_view.pl?file=3D..%2Fdata%2F201=
80515%2FF003015.dat&amp;query=3D840&amp;hit=3D1&amp;index=3DGAW07558.1&am=
p;db_idx=3D1&amp;px=3D1&amp;section=3D5&amp;ave_thresh=3D43&amp;_ignoreio=
nsscorebelow=3D0&amp;report=3D0&amp;_sigthreshold=3D0.05&amp;_msresflags=3D=
1025&amp;_msresflags2=3D258&amp;percolate=3D-1&amp;percolate_rt=3D0&amp;_=
minpeplen=3D7&amp;sessionID=3Dall_secdisabledsession"=20
      target=3D"_blank">840</A>&nbsp;&nbsp;</TT></TD>
    <TD align=3D"RIGHT"><TT><FONT color=3D"#ff0000"><B>  =20
      789.8815&nbsp;&nbsp;</B></FONT></TT></TD>
    <TD align=3D"RIGHT"><TT><FONT color=3D"#ff0000"><B> =20
      1577.7485&nbsp;&nbsp;</B></FONT></TT></TD>
    <TD align=3D"RIGHT"><TT><FONT color=3D"#ff0000"><B> =20
      1577.7508&nbsp;&nbsp;</B></FONT></TT></TD>
    <TD align=3D"RIGHT" nowrap=3D""><TT><FONT color=3D"#ff0000"><B>   =20
      -1.46&nbsp;</B></FONT></TT></TD>
    <TD align=3D"RIGHT"><TT><FONT=20
      color=3D"#ff0000"><B>1&nbsp;&nbsp;</B></FONT></TT></TD>
    <TD align=3D"RIGHT" nowrap=3D""><TT><FONT=20
      color=3D"#ff0000"><B>56&nbsp;&nbsp;</B></FONT></TT></TD>
    <TD align=3D"RIGHT" nowrap=3D""><TT><FONT=20
      color=3D"#ff0000"><B>0.0053&nbsp;</B></FONT></TT></TD>
    <TD align=3D"RIGHT"><TT><FONT=20
      color=3D"#ff0000"><B>1&nbsp;&nbsp;</B></FONT></TT></TD>
    <TD align=3D"RIGHT"><TT><FONT=20
      color=3D"#ff0000"><B>&nbsp;&nbsp;&nbsp;&nbsp;</B></FONT></TT></TD>
    <TD nowrap=3D""><TT><FONT=20
      color=3D"#ff0000"><B>&nbsp;R.T<U>M</U>PVGNGGKFTPEAR.A + Oxidation=20
      (M)</B></FONT></TT></TD></TR>
  <TR>
    <TD align=3D"RIGHT">&nbsp;</TD>
    <TD align=3D"RIGHT"><TT><A onmouseover=3D"activateEl('Q841', event)" =

      onmouseout=3D"clearEl()" =
href=3D"http://admin-pc/mascot/cgi/peptide_view.pl?file=3D..%2Fdata%2F201=
80515%2FF003015.dat&amp;query=3D841&amp;hit=3D2&amp;index=3DGAW07558.1&am=
p;db_idx=3D1&amp;px=3D1&amp;section=3D5&amp;ave_thresh=3D43&amp;_ignoreio=
nsscorebelow=3D0&amp;report=3D0&amp;_sigthreshold=3D0.05&amp;_msresflags=3D=
1025&amp;_msresflags2=3D258&amp;percolate=3D-1&amp;percolate_rt=3D0&amp;_=
minpeplen=3D7&amp;sessionID=3Dall_secdisabledsession"=20
      target=3D"_blank">841</A>&nbsp;&nbsp;</TT></TD>
    <TD align=3D"RIGHT"><TT><B>   526.9236&nbsp;&nbsp;</B></TT></TD>
    <TD align=3D"RIGHT"><TT><B>  1577.7491&nbsp;&nbsp;</B></TT></TD>
    <TD align=3D"RIGHT"><TT><B>  1577.7508&nbsp;&nbsp;</B></TT></TD>
    <TD align=3D"RIGHT" nowrap=3D""><TT><B>    -1.07&nbsp;</B></TT></TD>
    <TD align=3D"RIGHT"><TT><B>1&nbsp;&nbsp;</B></TT></TD>
    <TD align=3D"RIGHT" nowrap=3D""><TT><B>(11)&nbsp;</B></TT></TD>
    <TD align=3D"RIGHT" nowrap=3D""><TT><B>1.7e+002&nbsp;</B></TT></TD>
    <TD align=3D"RIGHT"><TT><B>2&nbsp;&nbsp;</B></TT></TD>
    <TD align=3D"RIGHT"><TT><B>&nbsp;&nbsp;&nbsp;&nbsp;</B></TT></TD>
    <TD nowrap=3D""><TT><B>&nbsp;R.T<U>M</U>PVGNGGKFTPEAR.A + Oxidation=20
      (M)</B></TT></TD></TR>
  <TR>
    <TD align=3D"RIGHT"><INPUT name=3D"QUE" type=3D"checkbox" =
checked=3D"" value=3D"1577.749128 from(789.881840,2+) =
intensity(16937.9277) =
title(File%3a%20%22D%3a%5cLC%2dMS%20Data%5cRaw%20file%5c180511%5c180511_%=
28051%29_JI03%2eraw%22%3b%20SpectrumID%3a%20%2251%22%3b%20scans%3a%20%225=
48%22) rtinseconds(561) scans(548) index(50) query(842)"></TD>
    <TD align=3D"RIGHT"><TT><A onmouseover=3D"activateEl('Q842', event)" =

      onmouseout=3D"clearEl()" =
href=3D"http://admin-pc/mascot/cgi/peptide_view.pl?file=3D..%2Fdata%2F201=
80515%2FF003015.dat&amp;query=3D842&amp;hit=3D1&amp;index=3DGAW07558.1&am=
p;db_idx=3D1&amp;px=3D1&amp;section=3D5&amp;ave_thresh=3D43&amp;_ignoreio=
nsscorebelow=3D0&amp;report=3D0&amp;_sigthreshold=3D0.05&amp;_msresflags=3D=
1025&amp;_msresflags2=3D258&amp;percolate=3D-1&amp;percolate_rt=3D0&amp;_=
minpeplen=3D7&amp;sessionID=3Dall_secdisabledsession"=20
      target=3D"_blank">842</A>&nbsp;&nbsp;</TT></TD>
    <TD align=3D"RIGHT"><TT><FONT color=3D"#ff0000"><B>  =20
      789.8818&nbsp;&nbsp;</B></FONT></TT></TD>
    <TD align=3D"RIGHT"><TT><FONT color=3D"#ff0000"><B> =20
      1577.7491&nbsp;&nbsp;</B></FONT></TT></TD>
    <TD align=3D"RIGHT"><TT><FONT color=3D"#ff0000"><B> =20
      1577.7508&nbsp;&nbsp;</B></FONT></TT></TD>
    <TD align=3D"RIGHT" nowrap=3D""><TT><FONT color=3D"#ff0000"><B>   =20
      -1.07&nbsp;</B></FONT></TT></TD>
    <TD align=3D"RIGHT"><TT><FONT=20
      color=3D"#ff0000"><B>1&nbsp;&nbsp;</B></FONT></TT></TD>
    <TD align=3D"RIGHT" nowrap=3D""><TT><FONT=20
      color=3D"#ff0000"><B>(40)&nbsp;</B></FONT></TT></TD>
    <TD align=3D"RIGHT" nowrap=3D""><TT><FONT=20
      color=3D"#ff0000"><B>0.21&nbsp;</B></FONT></TT></TD>
    <TD align=3D"RIGHT"><TT><FONT=20
      color=3D"#ff0000"><B>1&nbsp;&nbsp;</B></FONT></TT></TD>
    <TD align=3D"RIGHT"><TT><FONT=20
      color=3D"#ff0000"><B>&nbsp;&nbsp;&nbsp;&nbsp;</B></FONT></TT></TD>
    <TD nowrap=3D""><TT><FONT=20
      color=3D"#ff0000"><B>&nbsp;R.T<U>M</U>PVGNGGKFTPEAR.A + Oxidation=20
      (M)</B></FONT></TT></TD></TR>
  <TR>
    <TD align=3D"RIGHT"><INPUT name=3D"QUE" type=3D"checkbox" =
checked=3D"" value=3D"1577.750348 from(789.882450,2+) =
intensity(9118.2051) =
title(File%3a%20%22D%3a%5cLC%2dMS%20Data%5cRaw%20file%5c180511%5c180511_%=
28051%29_JI03%2eraw%22%3b%20SpectrumID%3a%20%2265%22%3b%20scans%3a%20%225=
76%22) rtinseconds(584) scans(576) index(64) query(843)"></TD>
    <TD align=3D"RIGHT"><TT><A onmouseover=3D"activateEl('Q843', event)" =

      onmouseout=3D"clearEl()" =
href=3D"http://admin-pc/mascot/cgi/peptide_view.pl?file=3D..%2Fdata%2F201=
80515%2FF003015.dat&amp;query=3D843&amp;hit=3D1&amp;index=3DGAW07558.1&am=
p;db_idx=3D1&amp;px=3D1&amp;section=3D5&amp;ave_thresh=3D43&amp;_ignoreio=
nsscorebelow=3D0&amp;report=3D0&amp;_sigthreshold=3D0.05&amp;_msresflags=3D=
1025&amp;_msresflags2=3D258&amp;percolate=3D-1&amp;percolate_rt=3D0&amp;_=
minpeplen=3D7&amp;sessionID=3Dall_secdisabledsession"=20
      target=3D"_blank">843</A>&nbsp;&nbsp;</TT></TD>
    <TD align=3D"RIGHT"><TT><FONT color=3D"#ff0000"><B>  =20
      789.8824&nbsp;&nbsp;</B></FONT></TT></TD>
    <TD align=3D"RIGHT"><TT><FONT color=3D"#ff0000"><B> =20
      1577.7503&nbsp;&nbsp;</B></FONT></TT></TD>
    <TD align=3D"RIGHT"><TT><FONT color=3D"#ff0000"><B> =20
      1577.7508&nbsp;&nbsp;</B></FONT></TT></TD>
    <TD align=3D"RIGHT" nowrap=3D""><TT><FONT color=3D"#ff0000"><B>   =20
      -0.29&nbsp;</B></FONT></TT></TD>
    <TD align=3D"RIGHT"><TT><FONT=20
      color=3D"#ff0000"><B>1&nbsp;&nbsp;</B></FONT></TT></TD>
    <TD align=3D"RIGHT" nowrap=3D""><TT><FONT=20
      color=3D"#ff0000"><B>(43)&nbsp;</B></FONT></TT></TD>
    <TD align=3D"RIGHT" nowrap=3D""><TT><FONT=20
      color=3D"#ff0000"><B>0.11&nbsp;</B></FONT></TT></TD>
    <TD align=3D"RIGHT"><TT><FONT=20
      color=3D"#ff0000"><B>1&nbsp;&nbsp;</B></FONT></TT></TD>
    <TD align=3D"RIGHT"><TT><FONT=20
      color=3D"#ff0000"><B>&nbsp;&nbsp;&nbsp;&nbsp;</B></FONT></TT></TD>
    <TD nowrap=3D""><TT><FONT=20
      color=3D"#ff0000"><B>&nbsp;R.T<U>M</U>PVGNGGKFTPEAR.A + Oxidation=20
      (M)</B></FONT></TT></TD></TR>
  <TR>
    <TD align=3D"RIGHT">&nbsp;</TD>
    <TD align=3D"RIGHT"><TT><A onmouseover=3D"activateEl('Q844', event)" =

      onmouseout=3D"clearEl()" =
href=3D"http://admin-pc/mascot/cgi/peptide_view.pl?file=3D..%2Fdata%2F201=
80515%2FF003015.dat&amp;query=3D844&amp;hit=3D9&amp;index=3DGAW07558.1&am=
p;db_idx=3D1&amp;px=3D1&amp;section=3D5&amp;ave_thresh=3D43&amp;_ignoreio=
nsscorebelow=3D0&amp;report=3D0&amp;_sigthreshold=3D0.05&amp;_msresflags=3D=
1025&amp;_msresflags2=3D258&amp;percolate=3D-1&amp;percolate_rt=3D0&amp;_=
minpeplen=3D7&amp;sessionID=3Dall_secdisabledsession"=20
      target=3D"_blank">844</A>&nbsp;&nbsp;</TT></TD>
    <TD align=3D"RIGHT"><TT><B>   526.9243&nbsp;&nbsp;</B></TT></TD>
    <TD align=3D"RIGHT"><TT><B>  1577.7511&nbsp;&nbsp;</B></TT></TD>
    <TD align=3D"RIGHT"><TT><B>  1577.7508&nbsp;&nbsp;</B></TT></TD>
    <TD align=3D"RIGHT" nowrap=3D""><TT><B>     0.20&nbsp;</B></TT></TD>
    <TD align=3D"RIGHT"><TT><B>1&nbsp;&nbsp;</B></TT></TD>
    <TD align=3D"RIGHT" nowrap=3D""><TT><B>(10)&nbsp;</B></TT></TD>
    <TD align=3D"RIGHT" nowrap=3D""><TT><B>2.1e+002&nbsp;</B></TT></TD>
    <TD align=3D"RIGHT"><TT><B>9&nbsp;&nbsp;</B></TT></TD>
    <TD align=3D"RIGHT"><TT><B>&nbsp;&nbsp;&nbsp;&nbsp;</B></TT></TD>
    <TD nowrap=3D""><TT><B>&nbsp;R.T<U>M</U>PVGNGGKFTPEAR.A + Oxidation=20
      (M)</B></TT></TD></TR>
  <TR>
    <TD align=3D"RIGHT">&nbsp;</TD>
    <TD align=3D"RIGHT"><TT><A onmouseover=3D"activateEl('Q845', event)" =

      onmouseout=3D"clearEl()" =
href=3D"http://admin-pc/mascot/cgi/peptide_view.pl?file=3D..%2Fdata%2F201=
80515%2FF003015.dat&amp;query=3D845&amp;hit=3D3&amp;index=3DGAW07558.1&am=
p;db_idx=3D1&amp;px=3D1&amp;section=3D5&amp;ave_thresh=3D43&amp;_ignoreio=
nsscorebelow=3D0&amp;report=3D0&amp;_sigthreshold=3D0.05&amp;_msresflags=3D=
1025&amp;_msresflags2=3D258&amp;percolate=3D-1&amp;percolate_rt=3D0&amp;_=
minpeplen=3D7&amp;sessionID=3Dall_secdisabledsession"=20
      target=3D"_blank">845</A>&nbsp;&nbsp;</TT></TD>
    <TD align=3D"RIGHT"><TT><B>   526.9246&nbsp;&nbsp;</B></TT></TD>
    <TD align=3D"RIGHT"><TT><B>  1577.7519&nbsp;&nbsp;</B></TT></TD>
    <TD align=3D"RIGHT"><TT><B>  1577.7508&nbsp;&nbsp;</B></TT></TD>
    <TD align=3D"RIGHT" nowrap=3D""><TT><B>     0.66&nbsp;</B></TT></TD>
    <TD align=3D"RIGHT"><TT><B>1&nbsp;&nbsp;</B></TT></TD>
    <TD align=3D"RIGHT" nowrap=3D""><TT><B>(12)&nbsp;</B></TT></TD>
    <TD align=3D"RIGHT" nowrap=3D""><TT><B>1.6e+002&nbsp;</B></TT></TD>
    <TD align=3D"RIGHT"><TT><B>3&nbsp;&nbsp;</B></TT></TD>
    <TD align=3D"RIGHT"><TT><B>&nbsp;&nbsp;&nbsp;&nbsp;</B></TT></TD>
    <TD nowrap=3D""><TT><B>&nbsp;R.T<U>M</U>PVGNGGKFTPEAR.A + Oxidation=20
      (M)</B></TT></TD></TR>
  <TR>
    <TD align=3D"RIGHT"><INPUT name=3D"QUE" type=3D"checkbox" =
checked=3D"" value=3D"1577.753148 from(789.883850,2+) =
intensity(23456.8848) =
title(File%3a%20%22D%3a%5cLC%2dMS%20Data%5cRaw%20file%5c180511%5c180511_%=
28051%29_JI03%2eraw%22%3b%20SpectrumID%3a%20%2268%22%3b%20scans%3a%20%225=
84%22) rtinseconds(591) scans(584) index(67) query(846)"></TD>
    <TD align=3D"RIGHT"><TT><A onmouseover=3D"activateEl('Q846', event)" =

      onmouseout=3D"clearEl()" =
href=3D"http://admin-pc/mascot/cgi/peptide_view.pl?file=3D..%2Fdata%2F201=
80515%2FF003015.dat&amp;query=3D846&amp;hit=3D1&amp;index=3DGAW07558.1&am=
p;db_idx=3D1&amp;px=3D1&amp;section=3D5&amp;ave_thresh=3D43&amp;_ignoreio=
nsscorebelow=3D0&amp;report=3D0&amp;_sigthreshold=3D0.05&amp;_msresflags=3D=
1025&amp;_msresflags2=3D258&amp;percolate=3D-1&amp;percolate_rt=3D0&amp;_=
minpeplen=3D7&amp;sessionID=3Dall_secdisabledsession"=20
      target=3D"_blank">846</A>&nbsp;&nbsp;</TT></TD>
    <TD align=3D"RIGHT"><TT><FONT color=3D"#ff0000"><B>  =20
      789.8839&nbsp;&nbsp;</B></FONT></TT></TD>
    <TD align=3D"RIGHT"><TT><FONT color=3D"#ff0000"><B> =20
      1577.7531&nbsp;&nbsp;</B></FONT></TT></TD>
    <TD align=3D"RIGHT"><TT><FONT color=3D"#ff0000"><B> =20
      1577.7508&nbsp;&nbsp;</B></FONT></TT></TD>
    <TD align=3D"RIGHT" nowrap=3D""><TT><FONT color=3D"#ff0000"><B>    =20
      1.48&nbsp;</B></FONT></TT></TD>
    <TD align=3D"RIGHT"><TT><FONT=20
      color=3D"#ff0000"><B>1&nbsp;&nbsp;</B></FONT></TT></TD>
    <TD align=3D"RIGHT" nowrap=3D""><TT><FONT=20
      color=3D"#ff0000"><B>(38)&nbsp;</B></FONT></TT></TD>
    <TD align=3D"RIGHT" nowrap=3D""><TT><FONT=20
      color=3D"#ff0000"><B>0.34&nbsp;</B></FONT></TT></TD>
    <TD align=3D"RIGHT"><TT><FONT=20
      color=3D"#ff0000"><B>1&nbsp;&nbsp;</B></FONT></TT></TD>
    <TD align=3D"RIGHT"><TT><FONT=20
      color=3D"#ff0000"><B>&nbsp;&nbsp;&nbsp;&nbsp;</B></FONT></TT></TD>
    <TD nowrap=3D""><TT><FONT=20
      color=3D"#ff0000"><B>&nbsp;R.T<U>M</U>PVGNGGKFTPEAR.A + Oxidation=20
      (M)</B></FONT></TT></TD></TR>
  <TR>
    <TD align=3D"RIGHT"><INPUT name=3D"QUE" type=3D"checkbox" =
checked=3D"" value=3D"1577.754128 from(789.884340,2+) =
intensity(3479.8416) =
title(File%3a%20%22D%3a%5cLC%2dMS%20Data%5cRaw%20file%5c180511%5c180511_%=
28051%29_JI03%2eraw%22%3b%20SpectrumID%3a%20%22103%22%3b%20scans%3a%20%22=
668%22) rtinseconds(663) scans(668) index(102) query(847)"></TD>
    <TD align=3D"RIGHT"><TT><A onmouseover=3D"activateEl('Q847', event)" =

      onmouseout=3D"clearEl()" =
href=3D"http://admin-pc/mascot/cgi/peptide_view.pl?file=3D..%2Fdata%2F201=
80515%2FF003015.dat&amp;query=3D847&amp;hit=3D1&amp;index=3DGAW07558.1&am=
p;db_idx=3D1&amp;px=3D1&amp;section=3D5&amp;ave_thresh=3D43&amp;_ignoreio=
nsscorebelow=3D0&amp;report=3D0&amp;_sigthreshold=3D0.05&amp;_msresflags=3D=
1025&amp;_msresflags2=3D258&amp;percolate=3D-1&amp;percolate_rt=3D0&amp;_=
minpeplen=3D7&amp;sessionID=3Dall_secdisabledsession"=20
      target=3D"_blank">847</A>&nbsp;&nbsp;</TT></TD>
    <TD align=3D"RIGHT"><TT><FONT color=3D"#ff0000"><B>  =20
      789.8843&nbsp;&nbsp;</B></FONT></TT></TD>
    <TD align=3D"RIGHT"><TT><FONT color=3D"#ff0000"><B> =20
      1577.7541&nbsp;&nbsp;</B></FONT></TT></TD>
    <TD align=3D"RIGHT"><TT><FONT color=3D"#ff0000"><B> =20
      1577.7508&nbsp;&nbsp;</B></FONT></TT></TD>
    <TD align=3D"RIGHT" nowrap=3D""><TT><FONT color=3D"#ff0000"><B>    =20
      2.10&nbsp;</B></FONT></TT></TD>
    <TD align=3D"RIGHT"><TT><FONT=20
      color=3D"#ff0000"><B>1&nbsp;&nbsp;</B></FONT></TT></TD>
    <TD align=3D"RIGHT" nowrap=3D""><TT><FONT=20
      color=3D"#ff0000"><B>(20)&nbsp;</B></FONT></TT></TD>
    <TD align=3D"RIGHT" nowrap=3D""><TT><FONT=20
      color=3D"#ff0000"><B>23&nbsp;</B></FONT></TT></TD>
    <TD align=3D"RIGHT"><TT><FONT=20
      color=3D"#ff0000"><B>1&nbsp;&nbsp;</B></FONT></TT></TD>
    <TD align=3D"RIGHT"><TT><FONT=20
      color=3D"#ff0000"><B>&nbsp;&nbsp;&nbsp;&nbsp;</B></FONT></TT></TD>
    <TD nowrap=3D""><TT><FONT=20
      color=3D"#ff0000"><B>&nbsp;R.T<U>M</U>PVGNGGKFTPEAR.A + Oxidation=20
      (M)</B></FONT></TT></TD></TR>
  <TR>
    <TD align=3D"RIGHT">&nbsp;</TD>
    <TD align=3D"RIGHT"><TT><A onmouseover=3D"activateEl('Q887', event)" =

      onmouseout=3D"clearEl()" =
href=3D"http://admin-pc/mascot/cgi/peptide_view.pl?file=3D..%2Fdata%2F201=
80515%2FF003015.dat&amp;query=3D887&amp;hit=3D3&amp;index=3DGAW07558.1&am=
p;db_idx=3D1&amp;px=3D1&amp;section=3D5&amp;ave_thresh=3D43&amp;_ignoreio=
nsscorebelow=3D0&amp;report=3D0&amp;_sigthreshold=3D0.05&amp;_msresflags=3D=
1025&amp;_msresflags2=3D258&amp;percolate=3D-1&amp;percolate_rt=3D0&amp;_=
minpeplen=3D7&amp;sessionID=3Dall_secdisabledsession"=20
      target=3D"_blank">887</A>&nbsp;&nbsp;</TT></TD>
    <TD align=3D"RIGHT"><TT><B>   546.9470&nbsp;&nbsp;</B></TT></TD>
    <TD align=3D"RIGHT"><TT><B>  1637.8192&nbsp;&nbsp;</B></TT></TD>
    <TD align=3D"RIGHT"><TT><B>  1637.8202&nbsp;&nbsp;</B></TT></TD>
    <TD align=3D"RIGHT" nowrap=3D""><TT><B>    -0.58&nbsp;</B></TT></TD>
    <TD align=3D"RIGHT"><TT><B>0&nbsp;&nbsp;</B></TT></TD>
    <TD align=3D"RIGHT" nowrap=3D""><TT><B>(13)&nbsp;</B></TT></TD>
    <TD align=3D"RIGHT" nowrap=3D""><TT><B>1.1e+002&nbsp;</B></TT></TD>
    <TD align=3D"RIGHT"><TT><B>3&nbsp;&nbsp;</B></TT></TD>
    <TD align=3D"RIGHT"><TT><B>U&nbsp;&nbsp;&nbsp;</B></TT></TD>
    <TD nowrap=3D""><TT><B>&nbsp;K.GVPIGHESFYTYLR.L</B></TT></TD></TR>
  <TR>
    <TD align=3D"RIGHT"><INPUT name=3D"QUE" type=3D"checkbox" =
checked=3D"" value=3D"1637.821748 from(819.918150,2+) =
intensity(27009.0820) =
title(File%3a%20%22D%3a%5cLC%2dMS%20Data%5cRaw%20file%5c180511%5c180511_%=
28051%29_JI03%2eraw%22%3b%20SpectrumID%3a%20%22453%22%3b%20scans%3a%20%22=
1187%22) rtinseconds(1081) scans(1187) index(452) query(888)"></TD>
    <TD align=3D"RIGHT"><TT><A onmouseover=3D"activateEl('Q888', event)" =

      onmouseout=3D"clearEl()" =
href=3D"http://admin-pc/mascot/cgi/peptide_view.pl?file=3D..%2Fdata%2F201=
80515%2FF003015.dat&amp;query=3D888&amp;hit=3D1&amp;index=3DGAW07558.1&am=
p;db_idx=3D1&amp;px=3D1&amp;section=3D5&amp;ave_thresh=3D43&amp;_ignoreio=
nsscorebelow=3D0&amp;report=3D0&amp;_sigthreshold=3D0.05&amp;_msresflags=3D=
1025&amp;_msresflags2=3D258&amp;percolate=3D-1&amp;percolate_rt=3D0&amp;_=
minpeplen=3D7&amp;sessionID=3Dall_secdisabledsession"=20
      target=3D"_blank">888</A>&nbsp;&nbsp;</TT></TD>
    <TD align=3D"RIGHT"><TT><FONT color=3D"#ff0000"><B>  =20
      819.9181&nbsp;&nbsp;</B></FONT></TT></TD>
    <TD align=3D"RIGHT"><TT><FONT color=3D"#ff0000"><B> =20
      1637.8217&nbsp;&nbsp;</B></FONT></TT></TD>
    <TD align=3D"RIGHT"><TT><FONT color=3D"#ff0000"><B> =20
      1637.8202&nbsp;&nbsp;</B></FONT></TT></TD>
    <TD align=3D"RIGHT" nowrap=3D""><TT><FONT color=3D"#ff0000"><B>    =20
      0.95&nbsp;</B></FONT></TT></TD>
    <TD align=3D"RIGHT"><TT><FONT=20
      color=3D"#ff0000"><B>0&nbsp;&nbsp;</B></FONT></TT></TD>
    <TD align=3D"RIGHT" nowrap=3D""><TT><FONT=20
      color=3D"#ff0000"><B>56&nbsp;&nbsp;</B></FONT></TT></TD>
    <TD align=3D"RIGHT" nowrap=3D""><TT><FONT=20
      color=3D"#ff0000"><B>0.0056&nbsp;</B></FONT></TT></TD>
    <TD align=3D"RIGHT"><TT><FONT=20
      color=3D"#ff0000"><B>1&nbsp;&nbsp;</B></FONT></TT></TD>
    <TD align=3D"RIGHT"><TT><FONT=20
      color=3D"#ff0000"><B>U&nbsp;&nbsp;&nbsp;</B></FONT></TT></TD>
    <TD nowrap=3D""><TT><FONT=20
      =
color=3D"#ff0000"><B>&nbsp;K.GVPIGHESFYTYLR.L</B></FONT></TT></TD></TR>
  <TR>
    <TD align=3D"RIGHT">&nbsp;</TD>
    <TD align=3D"RIGHT"><TT><A onmouseover=3D"activateEl('Q1058', =
event)"=20
      onmouseout=3D"clearEl()" =
href=3D"http://admin-pc/mascot/cgi/peptide_view.pl?file=3D..%2Fdata%2F201=
80515%2FF003015.dat&amp;query=3D1058&amp;hit=3D4&amp;index=3DGAW07558.1&a=
mp;db_idx=3D1&amp;px=3D1&amp;section=3D5&amp;ave_thresh=3D43&amp;_ignorei=
onsscorebelow=3D0&amp;report=3D0&amp;_sigthreshold=3D0.05&amp;_msresflags=
=3D1025&amp;_msresflags2=3D258&amp;percolate=3D-1&amp;percolate_rt=3D0&am=
p;_minpeplen=3D7&amp;sessionID=3Dall_secdisabledsession"=20
      target=3D"_blank">1058</A>&nbsp;&nbsp;</TT></TD>
    <TD align=3D"RIGHT"><TT><B>   489.7622&nbsp;&nbsp;</B></TT></TD>
    <TD align=3D"RIGHT"><TT><B>  1955.0195&nbsp;&nbsp;</B></TT></TD>
    <TD align=3D"RIGHT"><TT><B>  1955.0225&nbsp;&nbsp;</B></TT></TD>
    <TD align=3D"RIGHT" nowrap=3D""><TT><B>    -1.52&nbsp;</B></TT></TD>
    <TD align=3D"RIGHT"><TT><B>1&nbsp;&nbsp;</B></TT></TD>
    <TD align=3D"RIGHT" nowrap=3D""><TT><B>(14)&nbsp;</B></TT></TD>
    <TD align=3D"RIGHT" nowrap=3D""><TT><B>52&nbsp;</B></TT></TD>
    <TD align=3D"RIGHT"><TT><B>4&nbsp;&nbsp;</B></TT></TD>
    <TD align=3D"RIGHT"><TT><B>U&nbsp;&nbsp;&nbsp;</B></TT></TD>
    <TD =
nowrap=3D""><TT><B>&nbsp;R.THDVTKIDHPGAIPDAIR.T</B></TT></TD></TR>
  <TR>
    <TD align=3D"RIGHT"><INPUT name=3D"QUE" type=3D"checkbox" =
checked=3D"" value=3D"1955.023632 from(652.681820,3+) =
intensity(7370.8784) =
title(File%3a%20%22D%3a%5cLC%2dMS%20Data%5cRaw%20file%5c180511%5c180511_%=
28051%29_JI03%2eraw%22%3b%20SpectrumID%3a%20%22381%22%3b%20scans%3a%20%22=
1103%22) rtinseconds(1014) scans(1103) index(380) query(1059)"></TD>
    <TD align=3D"RIGHT"><TT><A onmouseover=3D"activateEl('Q1059', =
event)"=20
      onmouseout=3D"clearEl()" =
href=3D"http://admin-pc/mascot/cgi/peptide_view.pl?file=3D..%2Fdata%2F201=
80515%2FF003015.dat&amp;query=3D1059&amp;hit=3D1&amp;index=3DGAW07558.1&a=
mp;db_idx=3D1&amp;px=3D1&amp;section=3D5&amp;ave_thresh=3D43&amp;_ignorei=
onsscorebelow=3D0&amp;report=3D0&amp;_sigthreshold=3D0.05&amp;_msresflags=
=3D1025&amp;_msresflags2=3D258&amp;percolate=3D-1&amp;percolate_rt=3D0&am=
p;_minpeplen=3D7&amp;sessionID=3Dall_secdisabledsession"=20
      target=3D"_blank">1059</A>&nbsp;&nbsp;</TT></TD>
    <TD align=3D"RIGHT"><TT><FONT color=3D"#ff0000"><B>  =20
      652.6818&nbsp;&nbsp;</B></FONT></TT></TD>
    <TD align=3D"RIGHT"><TT><FONT color=3D"#ff0000"><B> =20
      1955.0236&nbsp;&nbsp;</B></FONT></TT></TD>
    <TD align=3D"RIGHT"><TT><FONT color=3D"#ff0000"><B> =20
      1955.0225&nbsp;&nbsp;</B></FONT></TT></TD>
    <TD align=3D"RIGHT" nowrap=3D""><TT><FONT color=3D"#ff0000"><B>    =20
      0.59&nbsp;</B></FONT></TT></TD>
    <TD align=3D"RIGHT"><TT><FONT=20
      color=3D"#ff0000"><B>1&nbsp;&nbsp;</B></FONT></TT></TD>
    <TD align=3D"RIGHT" nowrap=3D""><TT><FONT=20
      color=3D"#ff0000"><B>26&nbsp;&nbsp;</B></FONT></TT></TD>
    <TD align=3D"RIGHT" nowrap=3D""><TT><FONT=20
      color=3D"#ff0000"><B>3.1&nbsp;</B></FONT></TT></TD>
    <TD align=3D"RIGHT"><TT><FONT=20
      color=3D"#ff0000"><B>1&nbsp;&nbsp;</B></FONT></TT></TD>
    <TD align=3D"RIGHT"><TT><FONT=20
      color=3D"#ff0000"><B>U&nbsp;&nbsp;&nbsp;</B></FONT></TT></TD>
    <TD nowrap=3D""><TT><FONT=20
      =
color=3D"#ff0000"><B>&nbsp;R.THDVTKIDHPGAIPDAIR.T</B></FONT></TT></TD></T=
R>
  <TR>
    <TD align=3D"RIGHT"><INPUT name=3D"QUE" type=3D"checkbox" =
checked=3D"" value=3D"2189.014508 from(1095.514530,2+) =
intensity(36540.0313) =
title(File%3a%20%22D%3a%5cLC%2dMS%20Data%5cRaw%20file%5c180511%5c180511_%=
28051%29_JI03%2eraw%22%3b%20SpectrumID%3a%20%22474%22%3b%20scans%3a%20%22=
1212%22) rtinseconds(1101) scans(1212) index(473) query(1122)"></TD>
    <TD align=3D"RIGHT"><TT><A onmouseover=3D"activateEl('Q1122', =
event)"=20
      onmouseout=3D"clearEl()" =
href=3D"http://admin-pc/mascot/cgi/peptide_view.pl?file=3D..%2Fdata%2F201=
80515%2FF003015.dat&amp;query=3D1122&amp;hit=3D1&amp;index=3DGAW07558.1&a=
mp;db_idx=3D1&amp;px=3D1&amp;section=3D5&amp;ave_thresh=3D43&amp;_ignorei=
onsscorebelow=3D0&amp;report=3D0&amp;_sigthreshold=3D0.05&amp;_msresflags=
=3D1025&amp;_msresflags2=3D258&amp;percolate=3D-1&amp;percolate_rt=3D0&am=
p;_minpeplen=3D7&amp;sessionID=3Dall_secdisabledsession"=20
      target=3D"_blank">1122</A>&nbsp;&nbsp;</TT></TD>
    <TD align=3D"RIGHT"><TT><FONT color=3D"#ff0000"><B> =20
      1095.5145&nbsp;&nbsp;</B></FONT></TT></TD>
    <TD align=3D"RIGHT"><TT><FONT color=3D"#ff0000"><B> =20
      2189.0145&nbsp;&nbsp;</B></FONT></TT></TD>
    <TD align=3D"RIGHT"><TT><FONT color=3D"#ff0000"><B> =20
      2189.0133&nbsp;&nbsp;</B></FONT></TT></TD>
    <TD align=3D"RIGHT" nowrap=3D""><TT><FONT color=3D"#ff0000"><B>    =20
      0.57&nbsp;</B></FONT></TT></TD>
    <TD align=3D"RIGHT"><TT><FONT=20
      color=3D"#ff0000"><B>0&nbsp;&nbsp;</B></FONT></TT></TD>
    <TD align=3D"RIGHT" nowrap=3D""><TT><FONT=20
      color=3D"#ff0000"><B>35&nbsp;&nbsp;</B></FONT></TT></TD>
    <TD align=3D"RIGHT" nowrap=3D""><TT><FONT=20
      color=3D"#ff0000"><B>0.55&nbsp;</B></FONT></TT></TD>
    <TD align=3D"RIGHT"><TT><FONT=20
      color=3D"#ff0000"><B>1&nbsp;&nbsp;</B></FONT></TT></TD>
    <TD align=3D"RIGHT"><TT><FONT=20
      color=3D"#ff0000"><B>U&nbsp;&nbsp;&nbsp;</B></FONT></TT></TD>
    <TD nowrap=3D""><TT><FONT=20
      color=3D"#ff0000"><B>&nbsp;K.AELAD<U>M</U><U>M</U>WSVPPPSLEAASR.T =
+ 2=20
      Oxidation (M)</B></FONT></TT></TD></TR>
  <TR>
    <TD align=3D"RIGHT"><INPUT name=3D"QUE" type=3D"checkbox" =
checked=3D"" value=3D"2189.021088 from(1095.517820,2+) =
intensity(14255.6240) =
title(File%3a%20%22D%3a%5cLC%2dMS%20Data%5cRaw%20file%5c180511%5c180511_%=
28051%29_JI03%2eraw%22%3b%20SpectrumID%3a%20%22528%22%3b%20scans%3a%20%22=
1275%22) rtinseconds(1152) scans(1275) index(527) query(1123)"></TD>
    <TD align=3D"RIGHT"><TT><A onmouseover=3D"activateEl('Q1123', =
event)"=20
      onmouseout=3D"clearEl()" =
href=3D"http://admin-pc/mascot/cgi/peptide_view.pl?file=3D..%2Fdata%2F201=
80515%2FF003015.dat&amp;query=3D1123&amp;hit=3D1&amp;index=3DGAW07558.1&a=
mp;db_idx=3D1&amp;px=3D1&amp;section=3D5&amp;ave_thresh=3D43&amp;_ignorei=
onsscorebelow=3D0&amp;report=3D0&amp;_sigthreshold=3D0.05&amp;_msresflags=
=3D1025&amp;_msresflags2=3D258&amp;percolate=3D-1&amp;percolate_rt=3D0&am=
p;_minpeplen=3D7&amp;sessionID=3Dall_secdisabledsession"=20
      target=3D"_blank">1123</A>&nbsp;&nbsp;</TT></TD>
    <TD align=3D"RIGHT"><TT><FONT color=3D"#ff0000"><B> =20
      1095.5178&nbsp;&nbsp;</B></FONT></TT></TD>
    <TD align=3D"RIGHT"><TT><FONT color=3D"#ff0000"><B> =20
      2189.0211&nbsp;&nbsp;</B></FONT></TT></TD>
    <TD align=3D"RIGHT"><TT><FONT color=3D"#ff0000"><B> =20
      2189.0133&nbsp;&nbsp;</B></FONT></TT></TD>
    <TD align=3D"RIGHT" nowrap=3D""><TT><FONT color=3D"#ff0000"><B>    =20
      3.58&nbsp;</B></FONT></TT></TD>
    <TD align=3D"RIGHT"><TT><FONT=20
      color=3D"#ff0000"><B>0&nbsp;&nbsp;</B></FONT></TT></TD>
    <TD align=3D"RIGHT" nowrap=3D""><TT><FONT=20
      color=3D"#ff0000"><B>(19)&nbsp;</B></FONT></TT></TD>
    <TD align=3D"RIGHT" nowrap=3D""><TT><FONT=20
      color=3D"#ff0000"><B>22&nbsp;</B></FONT></TT></TD>
    <TD align=3D"RIGHT"><TT><FONT=20
      color=3D"#ff0000"><B>1&nbsp;&nbsp;</B></FONT></TT></TD>
    <TD align=3D"RIGHT"><TT><FONT=20
      color=3D"#ff0000"><B>U&nbsp;&nbsp;&nbsp;</B></FONT></TT></TD>
    <TD nowrap=3D""><TT><FONT=20
      color=3D"#ff0000"><B>&nbsp;K.AELAD<U>M</U><U>M</U>WSVPPPSLEAASR.T =
+ 2=20
      Oxidation (M)</B></FONT></TT></TD></TR></TBODY></TABLE><BR>
<HR>

<TABLE border=3D"0" cellspacing=3D"0">
  <TBODY>
  <TR>
    <TD><TT><B><A =
name=3D"Hit2">2.</A>&nbsp;&nbsp;&nbsp;&nbsp;</B></TT></TD>
    <TD nowrap=3D""><TT><A =
href=3D"http://admin-pc/mascot/cgi/protein_view.pl?file=3D..%2Fdata%2F201=
80515%2FF003015.dat&amp;hit=3DGAV98908.1&amp;db_idx=3D1&amp;px=3D1&amp;av=
e_thresh=3D43&amp;_ignoreionsscorebelow=3D0&amp;report=3D0&amp;_sigthresh=
old=3D0.05&amp;_msresflags=3D1025&amp;_msresflags2=3D258&amp;percolate=3D=
-1&amp;percolate_rt=3D0&amp;_minpeplen=3D7&amp;sessionID=3Dall_secdisable=
dsession"=20
      =
target=3D"_blank">GAV98908.1</A>&nbsp;&nbsp;&nbsp;&nbsp;<B>Mass:</B>&nbsp=
;57416&nbsp;&nbsp;&nbsp;&nbsp;<B>Score:</B>&nbsp;126&nbsp;&nbsp;&nbsp;&nb=
sp;<B>Matches:</B>&nbsp;5(1)&nbsp;&nbsp;<B>Sequences:</B>&nbsp;3(1)&nbsp;=
&nbsp;<B>emPAI:</B>&nbsp;0.07</TT></TD></TR>
  <TR>
    <TD>&nbsp;</TD>
    <TD nowrap=3D""><TT>isocitrate lyase [Lentinula=20
edodes]</TT></TD></TR></TBODY></TABLE>
<TABLE border=3D"0" cellspacing=3D"0">
  <TBODY>
  <TR>
    <TD align=3D"RIGHT"><INPUT name=3D"INCLUDE" =
onclick=3D"SaveClicks(this,this.form)"=20
      type=3D"checkbox" value=3D"2"></TD>
    <TD nowrap=3D""><TT>Check to include this hit in error tolerant =
search or=20
      archive report</TT></TD></TR>
  <TR>
    <TD><TT>&nbsp;&nbsp;&nbsp;&nbsp;&nbsp;&nbsp;</TT></TD>
    <TD>&nbsp;</TD></TR></TBODY></TABLE>
<TABLE border=3D"0" cellspacing=3D"0" cellpadding=3D"0">
  <TBODY>
  <TR>
    <TD><TT>&nbsp;&nbsp;&nbsp;&nbsp;&nbsp;&nbsp;</TT></TD>
    <TD align=3D"RIGHT"><TT><B>Query&nbsp;&nbsp;</B></TT></TD>
    <TD align=3D"RIGHT"><TT><B>Observed&nbsp;&nbsp;</B></TT></TD>
    <TD align=3D"RIGHT" =
nowrap=3D""><TT><B>Mr(expt)&nbsp;&nbsp;</B></TT></TD>
    <TD align=3D"RIGHT" =
nowrap=3D""><TT><B>Mr(calc)&nbsp;&nbsp;</B></TT></TD>
    <TD align=3D"RIGHT"><TT><B>&nbsp;ppm&nbsp;&nbsp;</B></TT></TD>
    <TD align=3D"RIGHT"><TT><B>Miss&nbsp;</B></TT></TD>
    <TD align=3D"RIGHT"><TT><B>Score&nbsp;</B></TT></TD>
    <TD align=3D"RIGHT"><TT><B>Expect&nbsp;</B></TT></TD>
    <TD align=3D"RIGHT"><TT><B>Rank&nbsp;</B></TT></TD>
    <TD align=3D"RIGHT"><TT><B>Unique&nbsp;</B></TT></TD>
    <TD><TT><B>&nbsp;Peptide</B></TT></TD></TR>
  <TR>
    <TD align=3D"RIGHT"><INPUT name=3D"QUE" type=3D"checkbox" =
checked=3D"" value=3D"1208.686248 from(605.350400,2+) =
intensity(18612.0684) =
title(File%3a%20%22D%3a%5cLC%2dMS%20Data%5cRaw%20file%5c180511%5c180511_%=
28051%29_JI03%2eraw%22%3b%20SpectrumID%3a%20%22140%22%3b%20scans%3a%20%22=
791%22) rtinseconds(773) scans(791) index(139) query(469)"></TD>
    <TD align=3D"RIGHT"><TT><A onmouseover=3D"activateEl('Q469', event)" =

      onmouseout=3D"clearEl()" =
href=3D"http://admin-pc/mascot/cgi/peptide_view.pl?file=3D..%2Fdata%2F201=
80515%2FF003015.dat&amp;query=3D469&amp;hit=3D3&amp;index=3DGAV98908.1&am=
p;db_idx=3D1&amp;px=3D1&amp;section=3D5&amp;ave_thresh=3D43&amp;_ignoreio=
nsscorebelow=3D0&amp;report=3D0&amp;_sigthreshold=3D0.05&amp;_msresflags=3D=
1025&amp;_msresflags2=3D258&amp;percolate=3D-1&amp;percolate_rt=3D0&amp;_=
minpeplen=3D7&amp;sessionID=3Dall_secdisabledsession"=20
      target=3D"_blank">469</A>&nbsp;&nbsp;</TT></TD>
    <TD align=3D"RIGHT"><TT><FONT color=3D"#ff0000"><B>  =20
      605.3504&nbsp;&nbsp;</B></FONT></TT></TD>
    <TD align=3D"RIGHT"><TT><FONT color=3D"#ff0000"><B> =20
      1208.6862&nbsp;&nbsp;</B></FONT></TT></TD>
    <TD align=3D"RIGHT"><TT><FONT color=3D"#ff0000"><B> =20
      1208.6877&nbsp;&nbsp;</B></FONT></TT></TD>
    <TD align=3D"RIGHT" nowrap=3D""><TT><FONT color=3D"#ff0000"><B>   =20
      -1.23&nbsp;</B></FONT></TT></TD>
    <TD align=3D"RIGHT"><TT><FONT=20
      color=3D"#ff0000"><B>0&nbsp;&nbsp;</B></FONT></TT></TD>
    <TD align=3D"RIGHT" nowrap=3D""><TT><FONT=20
      color=3D"#ff0000"><B>31&nbsp;&nbsp;</B></FONT></TT></TD>
    <TD align=3D"RIGHT" nowrap=3D""><TT><FONT=20
      color=3D"#ff0000"><B>0.79&nbsp;</B></FONT></TT></TD>
    <TD align=3D"RIGHT"><TT><FONT=20
      color=3D"#ff0000"><B>1&nbsp;&nbsp;</B></FONT></TT></TD>
    <TD align=3D"RIGHT"><TT><FONT=20
      color=3D"#ff0000"><B>U&nbsp;&nbsp;&nbsp;</B></FONT></TT></TD>
    <TD nowrap=3D""><TT><FONT=20
      =
color=3D"#ff0000"><B>&nbsp;K.VLVPTSTHISR.L</B></FONT></TT></TD></TR>
  <TR>
    <TD align=3D"RIGHT"><INPUT name=3D"QUE" type=3D"checkbox" =
checked=3D"" value=3D"1229.648788 from(615.831670,2+) =
intensity(48923.8398) =
title(File%3a%20%22D%3a%5cLC%2dMS%20Data%5cRaw%20file%5c180511%5c180511_%=
28051%29_JI03%2eraw%22%3b%20SpectrumID%3a%20%22431%22%3b%20scans%3a%20%22=
1162%22) rtinseconds(1061) scans(1162) index(430) query(485)"></TD>
    <TD align=3D"RIGHT"><TT><A onmouseover=3D"activateEl('Q485', event)" =

      onmouseout=3D"clearEl()" =
href=3D"http://admin-pc/mascot/cgi/peptide_view.pl?file=3D..%2Fdata%2F201=
80515%2FF003015.dat&amp;query=3D485&amp;hit=3D1&amp;index=3DGAV98908.1&am=
p;db_idx=3D1&amp;px=3D1&amp;section=3D5&amp;ave_thresh=3D43&amp;_ignoreio=
nsscorebelow=3D0&amp;report=3D0&amp;_sigthreshold=3D0.05&amp;_msresflags=3D=
1025&amp;_msresflags2=3D258&amp;percolate=3D-1&amp;percolate_rt=3D0&amp;_=
minpeplen=3D7&amp;sessionID=3Dall_secdisabledsession"=20
      target=3D"_blank">485</A>&nbsp;&nbsp;</TT></TD>
    <TD align=3D"RIGHT"><TT><FONT color=3D"#ff0000"><B>  =20
      615.8317&nbsp;&nbsp;</B></FONT></TT></TD>
    <TD align=3D"RIGHT"><TT><FONT color=3D"#ff0000"><B> =20
      1229.6488&nbsp;&nbsp;</B></FONT></TT></TD>
    <TD align=3D"RIGHT"><TT><FONT color=3D"#ff0000"><B> =20
      1229.6503&nbsp;&nbsp;</B></FONT></TT></TD>
    <TD align=3D"RIGHT" nowrap=3D""><TT><FONT color=3D"#ff0000"><B>   =20
      -1.22&nbsp;</B></FONT></TT></TD>
    <TD align=3D"RIGHT"><TT><FONT=20
      color=3D"#ff0000"><B>0&nbsp;&nbsp;</B></FONT></TT></TD>
    <TD align=3D"RIGHT" nowrap=3D""><TT><FONT=20
      color=3D"#ff0000"><B>53&nbsp;&nbsp;</B></FONT></TT></TD>
    <TD align=3D"RIGHT" nowrap=3D""><TT><FONT=20
      color=3D"#ff0000"><B>0.0098&nbsp;</B></FONT></TT></TD>
    <TD align=3D"RIGHT"><TT><FONT=20
      color=3D"#ff0000"><B>1&nbsp;&nbsp;</B></FONT></TT></TD>
    <TD align=3D"RIGHT"><TT><FONT=20
      color=3D"#ff0000"><B>U&nbsp;&nbsp;&nbsp;</B></FONT></TT></TD>
    <TD nowrap=3D""><TT><FONT=20
      =
color=3D"#ff0000"><B>&nbsp;K.ALAEVLAEAESK.G</B></FONT></TT></TD></TR>
  <TR>
    <TD align=3D"RIGHT"><INPUT name=3D"QUE" type=3D"checkbox" =
checked=3D"" value=3D"1546.734468 from(774.374510,2+) =
intensity(10542.6680) =
title(File%3a%20%22D%3a%5cLC%2dMS%20Data%5cRaw%20file%5c180511%5c180511_%=
28051%29_JI03%2eraw%22%3b%20SpectrumID%3a%20%22170%22%3b%20scans%3a%20%22=
851%22) rtinseconds(822) scans(851) index(169) query(816)"></TD>
    <TD align=3D"RIGHT"><TT><A onmouseover=3D"activateEl('Q816', event)" =

      onmouseout=3D"clearEl()" =
href=3D"http://admin-pc/mascot/cgi/peptide_view.pl?file=3D..%2Fdata%2F201=
80515%2FF003015.dat&amp;query=3D816&amp;hit=3D1&amp;index=3DGAV98908.1&am=
p;db_idx=3D1&amp;px=3D1&amp;section=3D5&amp;ave_thresh=3D43&amp;_ignoreio=
nsscorebelow=3D0&amp;report=3D0&amp;_sigthreshold=3D0.05&amp;_msresflags=3D=
1025&amp;_msresflags2=3D258&amp;percolate=3D-1&amp;percolate_rt=3D0&amp;_=
minpeplen=3D7&amp;sessionID=3Dall_secdisabledsession"=20
      target=3D"_blank">816</A>&nbsp;&nbsp;</TT></TD>
    <TD align=3D"RIGHT"><TT><FONT color=3D"#ff0000"><B>  =20
      774.3745&nbsp;&nbsp;</B></FONT></TT></TD>
    <TD align=3D"RIGHT"><TT><FONT color=3D"#ff0000"><B> =20
      1546.7345&nbsp;&nbsp;</B></FONT></TT></TD>
    <TD align=3D"RIGHT"><TT><FONT color=3D"#ff0000"><B> =20
      1546.7376&nbsp;&nbsp;</B></FONT></TT></TD>
    <TD align=3D"RIGHT" nowrap=3D""><TT><FONT color=3D"#ff0000"><B>   =20
      -2.00&nbsp;</B></FONT></TT></TD>
    <TD align=3D"RIGHT"><TT><FONT=20
      color=3D"#ff0000"><B>0&nbsp;&nbsp;</B></FONT></TT></TD>
    <TD align=3D"RIGHT" nowrap=3D""><TT><FONT=20
      color=3D"#ff0000"><B>(41)&nbsp;</B></FONT></TT></TD>
    <TD align=3D"RIGHT" nowrap=3D""><TT><FONT=20
      color=3D"#ff0000"><B>0.17&nbsp;</B></FONT></TT></TD>
    <TD align=3D"RIGHT"><TT><FONT=20
      color=3D"#ff0000"><B>1&nbsp;&nbsp;</B></FONT></TT></TD>
    <TD align=3D"RIGHT"><TT><FONT=20
      color=3D"#ff0000"><B>U&nbsp;&nbsp;&nbsp;</B></FONT></TT></TD>
    <TD nowrap=3D""><TT><FONT=20
      =
color=3D"#ff0000"><B>&nbsp;K.AYLDAATGHSISDAR.D</B></FONT></TT></TD></TR>
  <TR>
    <TD align=3D"RIGHT"><INPUT name=3D"QUE" type=3D"checkbox" =
checked=3D"" value=3D"1546.736352 from(516.586060,3+) =
intensity(33481.6133) =
title(File%3a%20%22D%3a%5cLC%2dMS%20Data%5cRaw%20file%5c180511%5c180511_%=
28051%29_JI03%2eraw%22%3b%20SpectrumID%3a%20%22172%22%3b%20scans%3a%20%22=
854%22) rtinseconds(824) scans(854) index(171) query(817)"></TD>
    <TD align=3D"RIGHT"><TT><A onmouseover=3D"activateEl('Q817', event)" =

      onmouseout=3D"clearEl()" =
href=3D"http://admin-pc/mascot/cgi/peptide_view.pl?file=3D..%2Fdata%2F201=
80515%2FF003015.dat&amp;query=3D817&amp;hit=3D1&amp;index=3DGAV98908.1&am=
p;db_idx=3D1&amp;px=3D1&amp;section=3D5&amp;ave_thresh=3D43&amp;_ignoreio=
nsscorebelow=3D0&amp;report=3D0&amp;_sigthreshold=3D0.05&amp;_msresflags=3D=
1025&amp;_msresflags2=3D258&amp;percolate=3D-1&amp;percolate_rt=3D0&amp;_=
minpeplen=3D7&amp;sessionID=3Dall_secdisabledsession"=20
      target=3D"_blank">817</A>&nbsp;&nbsp;</TT></TD>
    <TD align=3D"RIGHT"><TT><FONT color=3D"#ff0000"><B>  =20
      516.5861&nbsp;&nbsp;</B></FONT></TT></TD>
    <TD align=3D"RIGHT"><TT><FONT color=3D"#ff0000"><B> =20
      1546.7364&nbsp;&nbsp;</B></FONT></TT></TD>
    <TD align=3D"RIGHT"><TT><FONT color=3D"#ff0000"><B> =20
      1546.7376&nbsp;&nbsp;</B></FONT></TT></TD>
    <TD align=3D"RIGHT" nowrap=3D""><TT><FONT color=3D"#ff0000"><B>   =20
      -0.78&nbsp;</B></FONT></TT></TD>
    <TD align=3D"RIGHT"><TT><FONT=20
      color=3D"#ff0000"><B>0&nbsp;&nbsp;</B></FONT></TT></TD>
    <TD align=3D"RIGHT" nowrap=3D""><TT><FONT=20
      color=3D"#ff0000"><B>(28)&nbsp;</B></FONT></TT></TD>
    <TD align=3D"RIGHT" nowrap=3D""><TT><FONT=20
      color=3D"#ff0000"><B>3.9&nbsp;</B></FONT></TT></TD>
    <TD align=3D"RIGHT"><TT><FONT=20
      color=3D"#ff0000"><B>1&nbsp;&nbsp;</B></FONT></TT></TD>
    <TD align=3D"RIGHT"><TT><FONT=20
      color=3D"#ff0000"><B>U&nbsp;&nbsp;&nbsp;</B></FONT></TT></TD>
    <TD nowrap=3D""><TT><FONT=20
      =
color=3D"#ff0000"><B>&nbsp;K.AYLDAATGHSISDAR.D</B></FONT></TT></TD></TR>
  <TR>
    <TD align=3D"RIGHT"><INPUT name=3D"QUE" type=3D"checkbox" =
checked=3D"" value=3D"1546.737648 from(774.376100,2+) =
intensity(14126.9668) =
title(File%3a%20%22D%3a%5cLC%2dMS%20Data%5cRaw%20file%5c180511%5c180511_%=
28051%29_JI03%2eraw%22%3b%20SpectrumID%3a%20%22174%22%3b%20scans%3a%20%22=
856%22) rtinseconds(825) scans(856) index(173) query(818)"></TD>
    <TD align=3D"RIGHT"><TT><A onmouseover=3D"activateEl('Q818', event)" =

      onmouseout=3D"clearEl()" =
href=3D"http://admin-pc/mascot/cgi/peptide_view.pl?file=3D..%2Fdata%2F201=
80515%2FF003015.dat&amp;query=3D818&amp;hit=3D1&amp;index=3DGAV98908.1&am=
p;db_idx=3D1&amp;px=3D1&amp;section=3D5&amp;ave_thresh=3D43&amp;_ignoreio=
nsscorebelow=3D0&amp;report=3D0&amp;_sigthreshold=3D0.05&amp;_msresflags=3D=
1025&amp;_msresflags2=3D258&amp;percolate=3D-1&amp;percolate_rt=3D0&amp;_=
minpeplen=3D7&amp;sessionID=3Dall_secdisabledsession"=20
      target=3D"_blank">818</A>&nbsp;&nbsp;</TT></TD>
    <TD align=3D"RIGHT"><TT><FONT color=3D"#ff0000"><B>  =20
      774.3761&nbsp;&nbsp;</B></FONT></TT></TD>
    <TD align=3D"RIGHT"><TT><FONT color=3D"#ff0000"><B> =20
      1546.7376&nbsp;&nbsp;</B></FONT></TT></TD>
    <TD align=3D"RIGHT"><TT><FONT color=3D"#ff0000"><B> =20
      1546.7376&nbsp;&nbsp;</B></FONT></TT></TD>
    <TD align=3D"RIGHT" nowrap=3D""><TT><FONT color=3D"#ff0000"><B>    =20
      0.05&nbsp;</B></FONT></TT></TD>
    <TD align=3D"RIGHT"><TT><FONT=20
      color=3D"#ff0000"><B>0&nbsp;&nbsp;</B></FONT></TT></TD>
    <TD align=3D"RIGHT" nowrap=3D""><TT><FONT=20
      color=3D"#ff0000"><B>42&nbsp;&nbsp;</B></FONT></TT></TD>
    <TD align=3D"RIGHT" nowrap=3D""><TT><FONT=20
      color=3D"#ff0000"><B>0.14&nbsp;</B></FONT></TT></TD>
    <TD align=3D"RIGHT"><TT><FONT=20
      color=3D"#ff0000"><B>1&nbsp;&nbsp;</B></FONT></TT></TD>
    <TD align=3D"RIGHT"><TT><FONT=20
      color=3D"#ff0000"><B>U&nbsp;&nbsp;&nbsp;</B></FONT></TT></TD>
    <TD nowrap=3D""><TT><FONT=20
      =
color=3D"#ff0000"><B>&nbsp;K.AYLDAATGHSISDAR.D</B></FONT></TT></TD></TR><=
/TBODY></TABLE><BR>
<HR>

<TABLE border=3D"0" cellspacing=3D"0">
  <TBODY>
  <TR>
    <TD><TT><B><A =
name=3D"Hit3">3.</A>&nbsp;&nbsp;&nbsp;&nbsp;</B></TT></TD>
    <TD nowrap=3D""><TT><A =
href=3D"http://admin-pc/mascot/cgi/protein_view.pl?file=3D..%2Fdata%2F201=
80515%2FF003015.dat&amp;hit=3DKDQ22697.1&amp;db_idx=3D1&amp;px=3D1&amp;av=
e_thresh=3D43&amp;_ignoreionsscorebelow=3D0&amp;report=3D0&amp;_sigthresh=
old=3D0.05&amp;_msresflags=3D1025&amp;_msresflags2=3D258&amp;percolate=3D=
-1&amp;percolate_rt=3D0&amp;_minpeplen=3D7&amp;sessionID=3Dall_secdisable=
dsession"=20
      =
target=3D"_blank">KDQ22697.1</A>&nbsp;&nbsp;&nbsp;&nbsp;<B>Mass:</B>&nbsp=
;59953&nbsp;&nbsp;&nbsp;&nbsp;<B>Score:</B>&nbsp;81&nbsp;&nbsp;&nbsp;&nbs=
p;&nbsp;<B>Matches:</B>&nbsp;11(1)&nbsp;&nbsp;<B>Sequences:</B>&nbsp;2(1)=
&nbsp;&nbsp;<B>emPAI:</B>&nbsp;0.07</TT></TD></TR>
  <TR>
    <TD>&nbsp;</TD>
    <TD nowrap=3D""><TT>hypothetical protein PLEOSDRAFT_36612 [Pleurotus =

      ostreatus PC15]</TT></TD></TR></TBODY></TABLE>
<TABLE border=3D"0" cellspacing=3D"0">
  <TBODY>
  <TR>
    <TD align=3D"RIGHT"><INPUT name=3D"INCLUDE" =
onclick=3D"SaveClicks(this,this.form)"=20
      type=3D"checkbox" value=3D"3"></TD>
    <TD nowrap=3D""><TT>Check to include this hit in error tolerant =
search or=20
      archive report</TT></TD></TR>
  <TR>
    <TD><TT>&nbsp;&nbsp;&nbsp;&nbsp;&nbsp;&nbsp;</TT></TD>
    <TD>&nbsp;</TD></TR></TBODY></TABLE>
<TABLE border=3D"0" cellspacing=3D"0" cellpadding=3D"0">
  <TBODY>
  <TR>
    <TD><TT>&nbsp;&nbsp;&nbsp;&nbsp;&nbsp;&nbsp;</TT></TD>
    <TD align=3D"RIGHT"><TT><B>Query&nbsp;&nbsp;</B></TT></TD>
    <TD align=3D"RIGHT"><TT><B>Observed&nbsp;&nbsp;</B></TT></TD>
    <TD align=3D"RIGHT" =
nowrap=3D""><TT><B>Mr(expt)&nbsp;&nbsp;</B></TT></TD>
    <TD align=3D"RIGHT" =
nowrap=3D""><TT><B>Mr(calc)&nbsp;&nbsp;</B></TT></TD>
    <TD align=3D"RIGHT"><TT><B>&nbsp;ppm&nbsp;&nbsp;</B></TT></TD>
    <TD align=3D"RIGHT"><TT><B>Miss&nbsp;</B></TT></TD>
    <TD align=3D"RIGHT"><TT><B>Score&nbsp;</B></TT></TD>
    <TD align=3D"RIGHT"><TT><B>Expect&nbsp;</B></TT></TD>
    <TD align=3D"RIGHT"><TT><B>Rank&nbsp;</B></TT></TD>
    <TD align=3D"RIGHT"><TT><B>Unique&nbsp;</B></TT></TD>
    <TD><TT><B>&nbsp;Peptide</B></TT></TD></TR>
  <TR>
    <TD align=3D"RIGHT">&nbsp;</TD>
    <TD align=3D"RIGHT"><TT><A onmouseover=3D"activateEl('Q839', event)" =

      onmouseout=3D"clearEl()" =
href=3D"http://admin-pc/mascot/cgi/peptide_view.pl?file=3D..%2Fdata%2F201=
80515%2FF003015.dat&amp;query=3D839&amp;hit=3D1&amp;index=3DKDQ22697.1&am=
p;db_idx=3D1&amp;px=3D1&amp;section=3D5&amp;ave_thresh=3D43&amp;_ignoreio=
nsscorebelow=3D0&amp;report=3D0&amp;_sigthreshold=3D0.05&amp;_msresflags=3D=
1025&amp;_msresflags2=3D258&amp;percolate=3D-1&amp;percolate_rt=3D0&amp;_=
minpeplen=3D7&amp;sessionID=3Dall_secdisabledsession"=20
      target=3D"_blank">839</A>&nbsp;&nbsp;</TT></TD>
    <TD align=3D"RIGHT"><TT><FONT color=3D"#ff0000">  =20
      526.9231&nbsp;&nbsp;</FONT></TT></TD>
    <TD align=3D"RIGHT"><TT><FONT color=3D"#ff0000"> =20
      1577.7475&nbsp;&nbsp;</FONT></TT></TD>
    <TD align=3D"RIGHT"><TT><FONT color=3D"#ff0000"> =20
      1577.7508&nbsp;&nbsp;</FONT></TT></TD>
    <TD align=3D"RIGHT" nowrap=3D""><TT><FONT color=3D"#ff0000">   =20
      -2.12&nbsp;</FONT></TT></TD>
    <TD align=3D"RIGHT"><TT><FONT =
color=3D"#ff0000">1&nbsp;&nbsp;</FONT></TT></TD>
    <TD align=3D"RIGHT" nowrap=3D""><TT><FONT=20
      color=3D"#ff0000">(16)&nbsp;</FONT></TT></TD>
    <TD align=3D"RIGHT" nowrap=3D""><TT><FONT=20
    color=3D"#ff0000">59&nbsp;</FONT></TT></TD>
    <TD align=3D"RIGHT"><TT><FONT =
color=3D"#ff0000">1&nbsp;&nbsp;</FONT></TT></TD>
    <TD align=3D"RIGHT"><TT><FONT=20
      color=3D"#ff0000">&nbsp;&nbsp;&nbsp;&nbsp;</FONT></TT></TD>
    <TD nowrap=3D""><TT><FONT =
color=3D"#ff0000">&nbsp;R.T<U>M</U>PVGNGGKFTPEAR.A +=20
      Oxidation (M)</FONT></TT></TD></TR>
  <TR>
    <TD align=3D"RIGHT">&nbsp;</TD>
    <TD align=3D"RIGHT"><TT><A onmouseover=3D"activateEl('Q840', event)" =

      onmouseout=3D"clearEl()" =
href=3D"http://admin-pc/mascot/cgi/peptide_view.pl?file=3D..%2Fdata%2F201=
80515%2FF003015.dat&amp;query=3D840&amp;hit=3D1&amp;index=3DKDQ22697.1&am=
p;db_idx=3D1&amp;px=3D1&amp;section=3D5&amp;ave_thresh=3D43&amp;_ignoreio=
nsscorebelow=3D0&amp;report=3D0&amp;_sigthreshold=3D0.05&amp;_msresflags=3D=
1025&amp;_msresflags2=3D258&amp;percolate=3D-1&amp;percolate_rt=3D0&amp;_=
minpeplen=3D7&amp;sessionID=3Dall_secdisabledsession"=20
      target=3D"_blank">840</A>&nbsp;&nbsp;</TT></TD>
    <TD align=3D"RIGHT"><TT><FONT color=3D"#ff0000">  =20
      789.8815&nbsp;&nbsp;</FONT></TT></TD>
    <TD align=3D"RIGHT"><TT><FONT color=3D"#ff0000"> =20
      1577.7485&nbsp;&nbsp;</FONT></TT></TD>
    <TD align=3D"RIGHT"><TT><FONT color=3D"#ff0000"> =20
      1577.7508&nbsp;&nbsp;</FONT></TT></TD>
    <TD align=3D"RIGHT" nowrap=3D""><TT><FONT color=3D"#ff0000">   =20
      -1.46&nbsp;</FONT></TT></TD>
    <TD align=3D"RIGHT"><TT><FONT =
color=3D"#ff0000">1&nbsp;&nbsp;</FONT></TT></TD>
    <TD align=3D"RIGHT" nowrap=3D""><TT><FONT=20
      color=3D"#ff0000">56&nbsp;&nbsp;</FONT></TT></TD>
    <TD align=3D"RIGHT" nowrap=3D""><TT><FONT=20
      color=3D"#ff0000">0.0053&nbsp;</FONT></TT></TD>
    <TD align=3D"RIGHT"><TT><FONT =
color=3D"#ff0000">1&nbsp;&nbsp;</FONT></TT></TD>
    <TD align=3D"RIGHT"><TT><FONT=20
      color=3D"#ff0000">&nbsp;&nbsp;&nbsp;&nbsp;</FONT></TT></TD>
    <TD nowrap=3D""><TT><FONT =
color=3D"#ff0000">&nbsp;R.T<U>M</U>PVGNGGKFTPEAR.A +=20
      Oxidation (M)</FONT></TT></TD></TR>
  <TR>
    <TD align=3D"RIGHT">&nbsp;</TD>
    <TD align=3D"RIGHT"><TT><A onmouseover=3D"activateEl('Q841', event)" =

      onmouseout=3D"clearEl()" =
href=3D"http://admin-pc/mascot/cgi/peptide_view.pl?file=3D..%2Fdata%2F201=
80515%2FF003015.dat&amp;query=3D841&amp;hit=3D2&amp;index=3DKDQ22697.1&am=
p;db_idx=3D1&amp;px=3D1&amp;section=3D5&amp;ave_thresh=3D43&amp;_ignoreio=
nsscorebelow=3D0&amp;report=3D0&amp;_sigthreshold=3D0.05&amp;_msresflags=3D=
1025&amp;_msresflags2=3D258&amp;percolate=3D-1&amp;percolate_rt=3D0&amp;_=
minpeplen=3D7&amp;sessionID=3Dall_secdisabledsession"=20
      target=3D"_blank">841</A>&nbsp;&nbsp;</TT></TD>
    <TD align=3D"RIGHT"><TT>   526.9236&nbsp;&nbsp;</TT></TD>
    <TD align=3D"RIGHT"><TT>  1577.7491&nbsp;&nbsp;</TT></TD>
    <TD align=3D"RIGHT"><TT>  1577.7508&nbsp;&nbsp;</TT></TD>
    <TD align=3D"RIGHT" nowrap=3D""><TT>    -1.07&nbsp;</TT></TD>
    <TD align=3D"RIGHT"><TT>1&nbsp;&nbsp;</TT></TD>
    <TD align=3D"RIGHT" nowrap=3D""><TT>(11)&nbsp;</TT></TD>
    <TD align=3D"RIGHT" nowrap=3D""><TT>1.7e+002&nbsp;</TT></TD>
    <TD align=3D"RIGHT"><TT>2&nbsp;&nbsp;</TT></TD>
    <TD align=3D"RIGHT"><TT>&nbsp;&nbsp;&nbsp;&nbsp;</TT></TD>
    <TD nowrap=3D""><TT>&nbsp;R.T<U>M</U>PVGNGGKFTPEAR.A + Oxidation=20
  (M)</TT></TD></TR>
  <TR>
    <TD align=3D"RIGHT">&nbsp;</TD>
    <TD align=3D"RIGHT"><TT><A onmouseover=3D"activateEl('Q842', event)" =

      onmouseout=3D"clearEl()" =
href=3D"http://admin-pc/mascot/cgi/peptide_view.pl?file=3D..%2Fdata%2F201=
80515%2FF003015.dat&amp;query=3D842&amp;hit=3D1&amp;index=3DKDQ22697.1&am=
p;db_idx=3D1&amp;px=3D1&amp;section=3D5&amp;ave_thresh=3D43&amp;_ignoreio=
nsscorebelow=3D0&amp;report=3D0&amp;_sigthreshold=3D0.05&amp;_msresflags=3D=
1025&amp;_msresflags2=3D258&amp;percolate=3D-1&amp;percolate_rt=3D0&amp;_=
minpeplen=3D7&amp;sessionID=3Dall_secdisabledsession"=20
      target=3D"_blank">842</A>&nbsp;&nbsp;</TT></TD>
    <TD align=3D"RIGHT"><TT><FONT color=3D"#ff0000">  =20
      789.8818&nbsp;&nbsp;</FONT></TT></TD>
    <TD align=3D"RIGHT"><TT><FONT color=3D"#ff0000"> =20
      1577.7491&nbsp;&nbsp;</FONT></TT></TD>
    <TD align=3D"RIGHT"><TT><FONT color=3D"#ff0000"> =20
      1577.7508&nbsp;&nbsp;</FONT></TT></TD>
    <TD align=3D"RIGHT" nowrap=3D""><TT><FONT color=3D"#ff0000">   =20
      -1.07&nbsp;</FONT></TT></TD>
    <TD align=3D"RIGHT"><TT><FONT =
color=3D"#ff0000">1&nbsp;&nbsp;</FONT></TT></TD>
    <TD align=3D"RIGHT" nowrap=3D""><TT><FONT=20
      color=3D"#ff0000">(40)&nbsp;</FONT></TT></TD>
    <TD align=3D"RIGHT" nowrap=3D""><TT><FONT=20
      color=3D"#ff0000">0.21&nbsp;</FONT></TT></TD>
    <TD align=3D"RIGHT"><TT><FONT =
color=3D"#ff0000">1&nbsp;&nbsp;</FONT></TT></TD>
    <TD align=3D"RIGHT"><TT><FONT=20
      color=3D"#ff0000">&nbsp;&nbsp;&nbsp;&nbsp;</FONT></TT></TD>
    <TD nowrap=3D""><TT><FONT =
color=3D"#ff0000">&nbsp;R.T<U>M</U>PVGNGGKFTPEAR.A +=20
      Oxidation (M)</FONT></TT></TD></TR>
  <TR>
    <TD align=3D"RIGHT">&nbsp;</TD>
    <TD align=3D"RIGHT"><TT><A onmouseover=3D"activateEl('Q843', event)" =

      onmouseout=3D"clearEl()" =
href=3D"http://admin-pc/mascot/cgi/peptide_view.pl?file=3D..%2Fdata%2F201=
80515%2FF003015.dat&amp;query=3D843&amp;hit=3D1&amp;index=3DKDQ22697.1&am=
p;db_idx=3D1&amp;px=3D1&amp;section=3D5&amp;ave_thresh=3D43&amp;_ignoreio=
nsscorebelow=3D0&amp;report=3D0&amp;_sigthreshold=3D0.05&amp;_msresflags=3D=
1025&amp;_msresflags2=3D258&amp;percolate=3D-1&amp;percolate_rt=3D0&amp;_=
minpeplen=3D7&amp;sessionID=3Dall_secdisabledsession"=20
      target=3D"_blank">843</A>&nbsp;&nbsp;</TT></TD>
    <TD align=3D"RIGHT"><TT><FONT color=3D"#ff0000">  =20
      789.8824&nbsp;&nbsp;</FONT></TT></TD>
    <TD align=3D"RIGHT"><TT><FONT color=3D"#ff0000"> =20
      1577.7503&nbsp;&nbsp;</FONT></TT></TD>
    <TD align=3D"RIGHT"><TT><FONT color=3D"#ff0000"> =20
      1577.7508&nbsp;&nbsp;</FONT></TT></TD>
    <TD align=3D"RIGHT" nowrap=3D""><TT><FONT color=3D"#ff0000">   =20
      -0.29&nbsp;</FONT></TT></TD>
    <TD align=3D"RIGHT"><TT><FONT =
color=3D"#ff0000">1&nbsp;&nbsp;</FONT></TT></TD>
    <TD align=3D"RIGHT" nowrap=3D""><TT><FONT=20
      color=3D"#ff0000">(43)&nbsp;</FONT></TT></TD>
    <TD align=3D"RIGHT" nowrap=3D""><TT><FONT=20
      color=3D"#ff0000">0.11&nbsp;</FONT></TT></TD>
    <TD align=3D"RIGHT"><TT><FONT =
color=3D"#ff0000">1&nbsp;&nbsp;</FONT></TT></TD>
    <TD align=3D"RIGHT"><TT><FONT=20
      color=3D"#ff0000">&nbsp;&nbsp;&nbsp;&nbsp;</FONT></TT></TD>
    <TD nowrap=3D""><TT><FONT =
color=3D"#ff0000">&nbsp;R.T<U>M</U>PVGNGGKFTPEAR.A +=20
      Oxidation (M)</FONT></TT></TD></TR>
  <TR>
    <TD align=3D"RIGHT">&nbsp;</TD>
    <TD align=3D"RIGHT"><TT><A onmouseover=3D"activateEl('Q844', event)" =

      onmouseout=3D"clearEl()" =
href=3D"http://admin-pc/mascot/cgi/peptide_view.pl?file=3D..%2Fdata%2F201=
80515%2FF003015.dat&amp;query=3D844&amp;hit=3D9&amp;index=3DKDQ22697.1&am=
p;db_idx=3D1&amp;px=3D1&amp;section=3D5&amp;ave_thresh=3D43&amp;_ignoreio=
nsscorebelow=3D0&amp;report=3D0&amp;_sigthreshold=3D0.05&amp;_msresflags=3D=
1025&amp;_msresflags2=3D258&amp;percolate=3D-1&amp;percolate_rt=3D0&amp;_=
minpeplen=3D7&amp;sessionID=3Dall_secdisabledsession"=20
      target=3D"_blank">844</A>&nbsp;&nbsp;</TT></TD>
    <TD align=3D"RIGHT"><TT>   526.9243&nbsp;&nbsp;</TT></TD>
    <TD align=3D"RIGHT"><TT>  1577.7511&nbsp;&nbsp;</TT></TD>
    <TD align=3D"RIGHT"><TT>  1577.7508&nbsp;&nbsp;</TT></TD>
    <TD align=3D"RIGHT" nowrap=3D""><TT>     0.20&nbsp;</TT></TD>
    <TD align=3D"RIGHT"><TT>1&nbsp;&nbsp;</TT></TD>
    <TD align=3D"RIGHT" nowrap=3D""><TT>(10)&nbsp;</TT></TD>
    <TD align=3D"RIGHT" nowrap=3D""><TT>2.1e+002&nbsp;</TT></TD>
    <TD align=3D"RIGHT"><TT>9&nbsp;&nbsp;</TT></TD>
    <TD align=3D"RIGHT"><TT>&nbsp;&nbsp;&nbsp;&nbsp;</TT></TD>
    <TD nowrap=3D""><TT>&nbsp;R.T<U>M</U>PVGNGGKFTPEAR.A + Oxidation=20
  (M)</TT></TD></TR>
  <TR>
    <TD align=3D"RIGHT">&nbsp;</TD>
    <TD align=3D"RIGHT"><TT><A onmouseover=3D"activateEl('Q845', event)" =

      onmouseout=3D"clearEl()" =
href=3D"http://admin-pc/mascot/cgi/peptide_view.pl?file=3D..%2Fdata%2F201=
80515%2FF003015.dat&amp;query=3D845&amp;hit=3D3&amp;index=3DKDQ22697.1&am=
p;db_idx=3D1&amp;px=3D1&amp;section=3D5&amp;ave_thresh=3D43&amp;_ignoreio=
nsscorebelow=3D0&amp;report=3D0&amp;_sigthreshold=3D0.05&amp;_msresflags=3D=
1025&amp;_msresflags2=3D258&amp;percolate=3D-1&amp;percolate_rt=3D0&amp;_=
minpeplen=3D7&amp;sessionID=3Dall_secdisabledsession"=20
      target=3D"_blank">845</A>&nbsp;&nbsp;</TT></TD>
    <TD align=3D"RIGHT"><TT>   526.9246&nbsp;&nbsp;</TT></TD>
    <TD align=3D"RIGHT"><TT>  1577.7519&nbsp;&nbsp;</TT></TD>
    <TD align=3D"RIGHT"><TT>  1577.7508&nbsp;&nbsp;</TT></TD>
    <TD align=3D"RIGHT" nowrap=3D""><TT>     0.66&nbsp;</TT></TD>
    <TD align=3D"RIGHT"><TT>1&nbsp;&nbsp;</TT></TD>
    <TD align=3D"RIGHT" nowrap=3D""><TT>(12)&nbsp;</TT></TD>
    <TD align=3D"RIGHT" nowrap=3D""><TT>1.6e+002&nbsp;</TT></TD>
    <TD align=3D"RIGHT"><TT>3&nbsp;&nbsp;</TT></TD>
    <TD align=3D"RIGHT"><TT>&nbsp;&nbsp;&nbsp;&nbsp;</TT></TD>
    <TD nowrap=3D""><TT>&nbsp;R.T<U>M</U>PVGNGGKFTPEAR.A + Oxidation=20
  (M)</TT></TD></TR>
  <TR>
    <TD align=3D"RIGHT">&nbsp;</TD>
    <TD align=3D"RIGHT"><TT><A onmouseover=3D"activateEl('Q846', event)" =

      onmouseout=3D"clearEl()" =
href=3D"http://admin-pc/mascot/cgi/peptide_view.pl?file=3D..%2Fdata%2F201=
80515%2FF003015.dat&amp;query=3D846&amp;hit=3D1&amp;index=3DKDQ22697.1&am=
p;db_idx=3D1&amp;px=3D1&amp;section=3D5&amp;ave_thresh=3D43&amp;_ignoreio=
nsscorebelow=3D0&amp;report=3D0&amp;_sigthreshold=3D0.05&amp;_msresflags=3D=
1025&amp;_msresflags2=3D258&amp;percolate=3D-1&amp;percolate_rt=3D0&amp;_=
minpeplen=3D7&amp;sessionID=3Dall_secdisabledsession"=20
      target=3D"_blank">846</A>&nbsp;&nbsp;</TT></TD>
    <TD align=3D"RIGHT"><TT><FONT color=3D"#ff0000">  =20
      789.8839&nbsp;&nbsp;</FONT></TT></TD>
    <TD align=3D"RIGHT"><TT><FONT color=3D"#ff0000"> =20
      1577.7531&nbsp;&nbsp;</FONT></TT></TD>
    <TD align=3D"RIGHT"><TT><FONT color=3D"#ff0000"> =20
      1577.7508&nbsp;&nbsp;</FONT></TT></TD>
    <TD align=3D"RIGHT" nowrap=3D""><TT><FONT color=3D"#ff0000">    =20
      1.48&nbsp;</FONT></TT></TD>
    <TD align=3D"RIGHT"><TT><FONT =
color=3D"#ff0000">1&nbsp;&nbsp;</FONT></TT></TD>
    <TD align=3D"RIGHT" nowrap=3D""><TT><FONT=20
      color=3D"#ff0000">(38)&nbsp;</FONT></TT></TD>
    <TD align=3D"RIGHT" nowrap=3D""><TT><FONT=20
      color=3D"#ff0000">0.34&nbsp;</FONT></TT></TD>
    <TD align=3D"RIGHT"><TT><FONT =
color=3D"#ff0000">1&nbsp;&nbsp;</FONT></TT></TD>
    <TD align=3D"RIGHT"><TT><FONT=20
      color=3D"#ff0000">&nbsp;&nbsp;&nbsp;&nbsp;</FONT></TT></TD>
    <TD nowrap=3D""><TT><FONT =
color=3D"#ff0000">&nbsp;R.T<U>M</U>PVGNGGKFTPEAR.A +=20
      Oxidation (M)</FONT></TT></TD></TR>
  <TR>
    <TD align=3D"RIGHT">&nbsp;</TD>
    <TD align=3D"RIGHT"><TT><A onmouseover=3D"activateEl('Q847', event)" =

      onmouseout=3D"clearEl()" =
href=3D"http://admin-pc/mascot/cgi/peptide_view.pl?file=3D..%2Fdata%2F201=
80515%2FF003015.dat&amp;query=3D847&amp;hit=3D1&amp;index=3DKDQ22697.1&am=
p;db_idx=3D1&amp;px=3D1&amp;section=3D5&amp;ave_thresh=3D43&amp;_ignoreio=
nsscorebelow=3D0&amp;report=3D0&amp;_sigthreshold=3D0.05&amp;_msresflags=3D=
1025&amp;_msresflags2=3D258&amp;percolate=3D-1&amp;percolate_rt=3D0&amp;_=
minpeplen=3D7&amp;sessionID=3Dall_secdisabledsession"=20
      target=3D"_blank">847</A>&nbsp;&nbsp;</TT></TD>
    <TD align=3D"RIGHT"><TT><FONT color=3D"#ff0000">  =20
      789.8843&nbsp;&nbsp;</FONT></TT></TD>
    <TD align=3D"RIGHT"><TT><FONT color=3D"#ff0000"> =20
      1577.7541&nbsp;&nbsp;</FONT></TT></TD>
    <TD align=3D"RIGHT"><TT><FONT color=3D"#ff0000"> =20
      1577.7508&nbsp;&nbsp;</FONT></TT></TD>
    <TD align=3D"RIGHT" nowrap=3D""><TT><FONT color=3D"#ff0000">    =20
      2.10&nbsp;</FONT></TT></TD>
    <TD align=3D"RIGHT"><TT><FONT =
color=3D"#ff0000">1&nbsp;&nbsp;</FONT></TT></TD>
    <TD align=3D"RIGHT" nowrap=3D""><TT><FONT=20
      color=3D"#ff0000">(20)&nbsp;</FONT></TT></TD>
    <TD align=3D"RIGHT" nowrap=3D""><TT><FONT=20
    color=3D"#ff0000">23&nbsp;</FONT></TT></TD>
    <TD align=3D"RIGHT"><TT><FONT =
color=3D"#ff0000">1&nbsp;&nbsp;</FONT></TT></TD>
    <TD align=3D"RIGHT"><TT><FONT=20
      color=3D"#ff0000">&nbsp;&nbsp;&nbsp;&nbsp;</FONT></TT></TD>
    <TD nowrap=3D""><TT><FONT =
color=3D"#ff0000">&nbsp;R.T<U>M</U>PVGNGGKFTPEAR.A +=20
      Oxidation (M)</FONT></TT></TD></TR>
  <TR>
    <TD align=3D"RIGHT">&nbsp;</TD>
    <TD align=3D"RIGHT"><TT><A onmouseover=3D"activateEl('Q1122', =
event)"=20
      onmouseout=3D"clearEl()" =
href=3D"http://admin-pc/mascot/cgi/peptide_view.pl?file=3D..%2Fdata%2F201=
80515%2FF003015.dat&amp;query=3D1122&amp;hit=3D2&amp;index=3DKDQ22697.1&a=
mp;db_idx=3D1&amp;px=3D1&amp;section=3D5&amp;ave_thresh=3D43&amp;_ignorei=
onsscorebelow=3D0&amp;report=3D0&amp;_sigthreshold=3D0.05&amp;_msresflags=
=3D1025&amp;_msresflags2=3D258&amp;percolate=3D-1&amp;percolate_rt=3D0&am=
p;_minpeplen=3D7&amp;sessionID=3Dall_secdisabledsession"=20
      target=3D"_blank">1122</A>&nbsp;&nbsp;</TT></TD>
    <TD align=3D"RIGHT"><TT>  1095.5145&nbsp;&nbsp;</TT></TD>
    <TD align=3D"RIGHT"><TT>  2189.0145&nbsp;&nbsp;</TT></TD>
    <TD align=3D"RIGHT"><TT>  2189.0020&nbsp;&nbsp;</TT></TD>
    <TD align=3D"RIGHT" nowrap=3D""><TT>     5.70&nbsp;</TT></TD>
    <TD align=3D"RIGHT"><TT>0&nbsp;&nbsp;</TT></TD>
    <TD align=3D"RIGHT" nowrap=3D""><TT>25&nbsp;&nbsp;</TT></TD>
    <TD align=3D"RIGHT" nowrap=3D""><TT>5.8&nbsp;</TT></TD>
    <TD align=3D"RIGHT"><TT>2&nbsp;&nbsp;</TT></TD>
    <TD align=3D"RIGHT"><TT>U&nbsp;&nbsp;&nbsp;</TT></TD>
    <TD nowrap=3D""><TT>&nbsp;K.AELAD<U>M</U><U>M</U>WSVPPPSIEDAAK.I + 2 =

      Oxidation (M)</TT></TD></TR>
  <TR>
    <TD align=3D"RIGHT">&nbsp;</TD>
    <TD align=3D"RIGHT"><TT><A onmouseover=3D"activateEl('Q1123', =
event)"=20
      onmouseout=3D"clearEl()" =
href=3D"http://admin-pc/mascot/cgi/peptide_view.pl?file=3D..%2Fdata%2F201=
80515%2FF003015.dat&amp;query=3D1123&amp;hit=3D2&amp;index=3DKDQ22697.1&a=
mp;db_idx=3D1&amp;px=3D1&amp;section=3D5&amp;ave_thresh=3D43&amp;_ignorei=
onsscorebelow=3D0&amp;report=3D0&amp;_sigthreshold=3D0.05&amp;_msresflags=
=3D1025&amp;_msresflags2=3D258&amp;percolate=3D-1&amp;percolate_rt=3D0&am=
p;_minpeplen=3D7&amp;sessionID=3Dall_secdisabledsession"=20
      target=3D"_blank">1123</A>&nbsp;&nbsp;</TT></TD>
    <TD align=3D"RIGHT"><TT>  1095.5178&nbsp;&nbsp;</TT></TD>
    <TD align=3D"RIGHT"><TT>  2189.0211&nbsp;&nbsp;</TT></TD>
    <TD align=3D"RIGHT"><TT>  2189.0020&nbsp;&nbsp;</TT></TD>
    <TD align=3D"RIGHT" nowrap=3D""><TT>     8.71&nbsp;</TT></TD>
    <TD align=3D"RIGHT"><TT>0&nbsp;&nbsp;</TT></TD>
    <TD align=3D"RIGHT" nowrap=3D""><TT>(17)&nbsp;</TT></TD>
    <TD align=3D"RIGHT" nowrap=3D""><TT>31&nbsp;</TT></TD>
    <TD align=3D"RIGHT"><TT>2&nbsp;&nbsp;</TT></TD>
    <TD align=3D"RIGHT"><TT>U&nbsp;&nbsp;&nbsp;</TT></TD>
    <TD nowrap=3D""><TT>&nbsp;K.AELAD<U>M</U><U>M</U>WSVPPPSIEDAAK.I + 2 =

      Oxidation (M)</TT></TD></TR></TBODY></TABLE><BR>
<HR>

<TABLE border=3D"0" cellspacing=3D"0">
  <TBODY>
  <TR>
    <TD><TT><B><A =
name=3D"Hit4">4.</A>&nbsp;&nbsp;&nbsp;&nbsp;</B></TT></TD>
    <TD nowrap=3D""><TT><A =
href=3D"http://admin-pc/mascot/cgi/protein_view.pl?file=3D..%2Fdata%2F201=
80515%2FF003015.dat&amp;hit=3DXP_022458241.1&amp;db_idx=3D1&amp;px=3D1&am=
p;ave_thresh=3D43&amp;_ignoreionsscorebelow=3D0&amp;report=3D0&amp;_sigth=
reshold=3D0.05&amp;_msresflags=3D1025&amp;_msresflags2=3D258&amp;percolat=
e=3D-1&amp;percolate_rt=3D0&amp;_minpeplen=3D7&amp;sessionID=3Dall_secdis=
abledsession"=20
      =
target=3D"_blank">XP_022458241.1</A>&nbsp;&nbsp;&nbsp;&nbsp;<B>Mass:</B>&=
nbsp;106738&nbsp;&nbsp;&nbsp;<B>Score:</B>&nbsp;57&nbsp;&nbsp;&nbsp;&nbsp=
;&nbsp;<B>Matches:</B>&nbsp;2(2)&nbsp;&nbsp;<B>Sequences:</B>&nbsp;1(1)&n=
bsp;&nbsp;<B>emPAI:</B>&nbsp;0.04</TT></TD></TR>
  <TR>
    <TD>&nbsp;</TD>
    <TD nowrap=3D""><TT>uncharacterized protein KUCA_T00002205001 =
[Kuraishia=20
      capsulata CBS 1993]</TT></TD></TR></TBODY></TABLE>
<TABLE border=3D"0" cellspacing=3D"0">
  <TBODY>
  <TR>
    <TD align=3D"RIGHT"><INPUT name=3D"INCLUDE" =
onclick=3D"SaveClicks(this,this.form)"=20
      type=3D"checkbox" value=3D"4"></TD>
    <TD nowrap=3D""><TT>Check to include this hit in error tolerant =
search or=20
      archive report</TT></TD></TR>
  <TR>
    <TD><TT>&nbsp;&nbsp;&nbsp;&nbsp;&nbsp;&nbsp;</TT></TD>
    <TD>&nbsp;</TD></TR></TBODY></TABLE>
<TABLE border=3D"0" cellspacing=3D"0" cellpadding=3D"0">
  <TBODY>
  <TR>
    <TD><TT>&nbsp;&nbsp;&nbsp;&nbsp;&nbsp;&nbsp;</TT></TD>
    <TD align=3D"RIGHT"><TT><B>Query&nbsp;&nbsp;</B></TT></TD>
    <TD align=3D"RIGHT"><TT><B>Observed&nbsp;&nbsp;</B></TT></TD>
    <TD align=3D"RIGHT" =
nowrap=3D""><TT><B>Mr(expt)&nbsp;&nbsp;</B></TT></TD>
    <TD align=3D"RIGHT" =
nowrap=3D""><TT><B>Mr(calc)&nbsp;&nbsp;</B></TT></TD>
    <TD align=3D"RIGHT"><TT><B>&nbsp;ppm&nbsp;&nbsp;</B></TT></TD>
    <TD align=3D"RIGHT"><TT><B>Miss&nbsp;</B></TT></TD>
    <TD align=3D"RIGHT"><TT><B>Score&nbsp;</B></TT></TD>
    <TD align=3D"RIGHT"><TT><B>Expect&nbsp;</B></TT></TD>
    <TD align=3D"RIGHT"><TT><B>Rank&nbsp;</B></TT></TD>
    <TD align=3D"RIGHT"><TT><B>Unique&nbsp;</B></TT></TD>
    <TD><TT><B>&nbsp;Peptide</B></TT></TD></TR>
  <TR>
    <TD align=3D"RIGHT"><INPUT name=3D"QUE" type=3D"checkbox" =
checked=3D"" value=3D"1426.775848 from(714.395200,2+) =
intensity(37425.5156) =
title(File%3a%20%22D%3a%5cLC%2dMS%20Data%5cRaw%20file%5c180511%5c180511_%=
28051%29_JI03%2eraw%22%3b%20SpectrumID%3a%20%22458%22%3b%20scans%3a%20%22=
1193%22) rtinseconds(1086) scans(1193) index(457) query(679)"></TD>
    <TD align=3D"RIGHT"><TT><A onmouseover=3D"activateEl('Q679', event)" =

      onmouseout=3D"clearEl()" =
href=3D"http://admin-pc/mascot/cgi/peptide_view.pl?file=3D..%2Fdata%2F201=
80515%2FF003015.dat&amp;query=3D679&amp;hit=3D1&amp;index=3DXP_022458241.=
1&amp;db_idx=3D1&amp;px=3D1&amp;section=3D5&amp;ave_thresh=3D43&amp;_igno=
reionsscorebelow=3D0&amp;report=3D0&amp;_sigthreshold=3D0.05&amp;_msresfl=
ags=3D1025&amp;_msresflags2=3D258&amp;percolate=3D-1&amp;percolate_rt=3D0=
&amp;_minpeplen=3D7&amp;sessionID=3Dall_secdisabledsession"=20
      target=3D"_blank">679</A>&nbsp;&nbsp;</TT></TD>
    <TD align=3D"RIGHT"><TT><FONT color=3D"#ff0000"><B>  =20
      714.3952&nbsp;&nbsp;</B></FONT></TT></TD>
    <TD align=3D"RIGHT"><TT><FONT color=3D"#ff0000"><B> =20
      1426.7758&nbsp;&nbsp;</B></FONT></TT></TD>
    <TD align=3D"RIGHT"><TT><FONT color=3D"#ff0000"><B> =20
      1426.7779&nbsp;&nbsp;</B></FONT></TT></TD>
    <TD align=3D"RIGHT" nowrap=3D""><TT><FONT color=3D"#ff0000"><B>   =20
      -1.47&nbsp;</B></FONT></TT></TD>
    <TD align=3D"RIGHT"><TT><FONT=20
      color=3D"#ff0000"><B>1&nbsp;&nbsp;</B></FONT></TT></TD>
    <TD align=3D"RIGHT" nowrap=3D""><TT><FONT=20
      color=3D"#ff0000"><B>57&nbsp;&nbsp;</B></FONT></TT></TD>
    <TD align=3D"RIGHT" nowrap=3D""><TT><FONT=20
      color=3D"#ff0000"><B>0.0024&nbsp;</B></FONT></TT></TD>
    <TD align=3D"RIGHT"><TT><FONT=20
      color=3D"#ff0000"><B>1&nbsp;&nbsp;</B></FONT></TT></TD>
    <TD align=3D"RIGHT"><TT><FONT=20
      color=3D"#ff0000"><B>U&nbsp;&nbsp;&nbsp;</B></FONT></TT></TD>
    <TD nowrap=3D""><TT><FONT=20
      =
color=3D"#ff0000"><B>&nbsp;K.AQALEEAVAKGALR.D</B></FONT></TT></TD></TR>
  <TR>
    <TD align=3D"RIGHT"><INPUT name=3D"QUE" type=3D"checkbox" =
checked=3D"" value=3D"1426.776828 from(714.395690,2+) =
intensity(18439.9395) =
title(File%3a%20%22D%3a%5cLC%2dMS%20Data%5cRaw%20file%5c180511%5c180511_%=
28051%29_JI03%2eraw%22%3b%20SpectrumID%3a%20%22492%22%3b%20scans%3a%20%22=
1233%22) rtinseconds(1118) scans(1233) index(491) query(680)"></TD>
    <TD align=3D"RIGHT"><TT><A onmouseover=3D"activateEl('Q680', event)" =

      onmouseout=3D"clearEl()" =
href=3D"http://admin-pc/mascot/cgi/peptide_view.pl?file=3D..%2Fdata%2F201=
80515%2FF003015.dat&amp;query=3D680&amp;hit=3D1&amp;index=3DXP_022458241.=
1&amp;db_idx=3D1&amp;px=3D1&amp;section=3D5&amp;ave_thresh=3D43&amp;_igno=
reionsscorebelow=3D0&amp;report=3D0&amp;_sigthreshold=3D0.05&amp;_msresfl=
ags=3D1025&amp;_msresflags2=3D258&amp;percolate=3D-1&amp;percolate_rt=3D0=
&amp;_minpeplen=3D7&amp;sessionID=3Dall_secdisabledsession"=20
      target=3D"_blank">680</A>&nbsp;&nbsp;</TT></TD>
    <TD align=3D"RIGHT"><TT><FONT color=3D"#ff0000"><B>  =20
      714.3957&nbsp;&nbsp;</B></FONT></TT></TD>
    <TD align=3D"RIGHT"><TT><FONT color=3D"#ff0000"><B> =20
      1426.7768&nbsp;&nbsp;</B></FONT></TT></TD>
    <TD align=3D"RIGHT"><TT><FONT color=3D"#ff0000"><B> =20
      1426.7779&nbsp;&nbsp;</B></FONT></TT></TD>
    <TD align=3D"RIGHT" nowrap=3D""><TT><FONT color=3D"#ff0000"><B>   =20
      -0.78&nbsp;</B></FONT></TT></TD>
    <TD align=3D"RIGHT"><TT><FONT=20
      color=3D"#ff0000"><B>1&nbsp;&nbsp;</B></FONT></TT></TD>
    <TD align=3D"RIGHT" nowrap=3D""><TT><FONT=20
      color=3D"#ff0000"><B>(45)&nbsp;</B></FONT></TT></TD>
    <TD align=3D"RIGHT" nowrap=3D""><TT><FONT=20
      color=3D"#ff0000"><B>0.038&nbsp;</B></FONT></TT></TD>
    <TD align=3D"RIGHT"><TT><FONT=20
      color=3D"#ff0000"><B>1&nbsp;&nbsp;</B></FONT></TT></TD>
    <TD align=3D"RIGHT"><TT><FONT=20
      color=3D"#ff0000"><B>U&nbsp;&nbsp;&nbsp;</B></FONT></TT></TD>
    <TD nowrap=3D""><TT><FONT=20
      =
color=3D"#ff0000"><B>&nbsp;K.AQALEEAVAKGALR.D</B></FONT></TT></TD></TR></=
TBODY></TABLE><BR>
<HR>

<TABLE border=3D"0" cellspacing=3D"0">
  <TBODY>
  <TR>
    <TD><TT><B><A =
name=3D"Hit5">5.</A>&nbsp;&nbsp;&nbsp;&nbsp;</B></TT></TD>
    <TD nowrap=3D""><TT><A =
href=3D"http://admin-pc/mascot/cgi/protein_view.pl?file=3D..%2Fdata%2F201=
80515%2FF003015.dat&amp;hit=3DPBL00667.1&amp;db_idx=3D1&amp;px=3D1&amp;av=
e_thresh=3D43&amp;_ignoreionsscorebelow=3D0&amp;report=3D0&amp;_sigthresh=
old=3D0.05&amp;_msresflags=3D1025&amp;_msresflags2=3D258&amp;percolate=3D=
-1&amp;percolate_rt=3D0&amp;_minpeplen=3D7&amp;sessionID=3Dall_secdisable=
dsession"=20
      =
target=3D"_blank">PBL00667.1</A>&nbsp;&nbsp;&nbsp;&nbsp;<B>Mass:</B>&nbsp=
;61527&nbsp;&nbsp;&nbsp;&nbsp;<B>Score:</B>&nbsp;51&nbsp;&nbsp;&nbsp;&nbs=
p;&nbsp;<B>Matches:</B>&nbsp;2(0)&nbsp;&nbsp;<B>Sequences:</B>&nbsp;2(0)<=
/TT></TD></TR>
  <TR>
    <TD>&nbsp;</TD>
    <TD nowrap=3D""><TT>hypothetical protein ARMGADRAFT_1042901 =
[Armillaria=20
      gallica]</TT></TD></TR></TBODY></TABLE>
<TABLE border=3D"0" cellspacing=3D"0">
  <TBODY>
  <TR>
    <TD align=3D"RIGHT"><INPUT name=3D"INCLUDE" =
onclick=3D"SaveClicks(this,this.form)"=20
      type=3D"checkbox" value=3D"5"></TD>
    <TD nowrap=3D""><TT>Check to include this hit in error tolerant =
search or=20
      archive report</TT></TD></TR>
  <TR>
    <TD><TT>&nbsp;&nbsp;&nbsp;&nbsp;&nbsp;&nbsp;</TT></TD>
    <TD>&nbsp;</TD></TR></TBODY></TABLE>
<TABLE border=3D"0" cellspacing=3D"0" cellpadding=3D"0">
  <TBODY>
  <TR>
    <TD><TT>&nbsp;&nbsp;&nbsp;&nbsp;&nbsp;&nbsp;</TT></TD>
    <TD align=3D"RIGHT"><TT><B>Query&nbsp;&nbsp;</B></TT></TD>
    <TD align=3D"RIGHT"><TT><B>Observed&nbsp;&nbsp;</B></TT></TD>
    <TD align=3D"RIGHT" =
nowrap=3D""><TT><B>Mr(expt)&nbsp;&nbsp;</B></TT></TD>
    <TD align=3D"RIGHT" =
nowrap=3D""><TT><B>Mr(calc)&nbsp;&nbsp;</B></TT></TD>
    <TD align=3D"RIGHT"><TT><B>&nbsp;ppm&nbsp;&nbsp;</B></TT></TD>
    <TD align=3D"RIGHT"><TT><B>Miss&nbsp;</B></TT></TD>
    <TD align=3D"RIGHT"><TT><B>Score&nbsp;</B></TT></TD>
    <TD align=3D"RIGHT"><TT><B>Expect&nbsp;</B></TT></TD>
    <TD align=3D"RIGHT"><TT><B>Rank&nbsp;</B></TT></TD>
    <TD align=3D"RIGHT"><TT><B>Unique&nbsp;</B></TT></TD>
    <TD><TT><B>&nbsp;Peptide</B></TT></TD></TR>
  <TR>
    <TD align=3D"RIGHT"><INPUT name=3D"QUE" type=3D"checkbox" =
checked=3D"" value=3D"810.494548 from(406.254550,2+) =
intensity(27357.1504) =
title(File%3a%20%22D%3a%5cLC%2dMS%20Data%5cRaw%20file%5c180511%5c180511_%=
28051%29_JI03%2eraw%22%3b%20SpectrumID%3a%20%22358%22%3b%20scans%3a%20%22=
1076%22) rtinseconds(994) scans(1076) index(357) query(93)"></TD>
    <TD align=3D"RIGHT"><TT><A onmouseover=3D"activateEl('Q93', event)"=20
      onmouseout=3D"clearEl()" =
href=3D"http://admin-pc/mascot/cgi/peptide_view.pl?file=3D..%2Fdata%2F201=
80515%2FF003015.dat&amp;query=3D93&amp;hit=3D5&amp;index=3DPBL00667.1&amp=
;db_idx=3D1&amp;px=3D1&amp;section=3D5&amp;ave_thresh=3D43&amp;_ignoreion=
sscorebelow=3D0&amp;report=3D0&amp;_sigthreshold=3D0.05&amp;_msresflags=3D=
1025&amp;_msresflags2=3D258&amp;percolate=3D-1&amp;percolate_rt=3D0&amp;_=
minpeplen=3D7&amp;sessionID=3Dall_secdisabledsession"=20
      target=3D"_blank">93</A>&nbsp;&nbsp;</TT></TD>
    <TD align=3D"RIGHT"><TT><FONT color=3D"#ff0000"><B>  =20
      406.2545&nbsp;&nbsp;</B></FONT></TT></TD>
    <TD align=3D"RIGHT"><TT><FONT color=3D"#ff0000"><B>  =20
      810.4945&nbsp;&nbsp;</B></FONT></TT></TD>
    <TD align=3D"RIGHT"><TT><FONT color=3D"#ff0000"><B>  =20
      810.4963&nbsp;&nbsp;</B></FONT></TT></TD>
    <TD align=3D"RIGHT" nowrap=3D""><TT><FONT color=3D"#ff0000"><B>   =20
      -2.17&nbsp;</B></FONT></TT></TD>
    <TD align=3D"RIGHT"><TT><FONT=20
      color=3D"#ff0000"><B>0&nbsp;&nbsp;</B></FONT></TT></TD>
    <TD align=3D"RIGHT" nowrap=3D""><TT><FONT=20
      color=3D"#ff0000"><B>22&nbsp;&nbsp;</B></FONT></TT></TD>
    <TD align=3D"RIGHT" nowrap=3D""><TT><FONT=20
      color=3D"#ff0000"><B>2.8&nbsp;</B></FONT></TT></TD>
    <TD align=3D"RIGHT"><TT><FONT=20
      color=3D"#ff0000"><B>1&nbsp;&nbsp;</B></FONT></TT></TD>
    <TD align=3D"RIGHT"><TT><FONT=20
      color=3D"#ff0000"><B>&nbsp;&nbsp;&nbsp;&nbsp;</B></FONT></TT></TD>
    <TD nowrap=3D""><TT><FONT=20
      color=3D"#ff0000"><B>&nbsp;K.ALEIIPR.Q</B></FONT></TT></TD></TR>
  <TR>
    <TD align=3D"RIGHT"><INPUT name=3D"QUE" type=3D"checkbox" =
checked=3D"" value=3D"1117.660748 from(559.837650,2+) =
intensity(14227.5283) =
title(File%3a%20%22D%3a%5cLC%2dMS%20Data%5cRaw%20file%5c180511%5c180511_%=
28051%29_JI03%2eraw%22%3b%20SpectrumID%3a%20%22259%22%3b%20scans%3a%20%22=
960%22) rtinseconds(903) scans(960) index(258) query(373)"></TD>
    <TD align=3D"RIGHT"><TT><A onmouseover=3D"activateEl('Q373', event)" =

      onmouseout=3D"clearEl()" =
href=3D"http://admin-pc/mascot/cgi/peptide_view.pl?file=3D..%2Fdata%2F201=
80515%2FF003015.dat&amp;query=3D373&amp;hit=3D1&amp;index=3DPBL00667.1&am=
p;db_idx=3D1&amp;px=3D1&amp;section=3D5&amp;ave_thresh=3D43&amp;_ignoreio=
nsscorebelow=3D0&amp;report=3D0&amp;_sigthreshold=3D0.05&amp;_msresflags=3D=
1025&amp;_msresflags2=3D258&amp;percolate=3D-1&amp;percolate_rt=3D0&amp;_=
minpeplen=3D7&amp;sessionID=3Dall_secdisabledsession"=20
      target=3D"_blank">373</A>&nbsp;&nbsp;</TT></TD>
    <TD align=3D"RIGHT"><TT><FONT color=3D"#ff0000"><B>  =20
      559.8377&nbsp;&nbsp;</B></FONT></TT></TD>
    <TD align=3D"RIGHT"><TT><FONT color=3D"#ff0000"><B> =20
      1117.6607&nbsp;&nbsp;</B></FONT></TT></TD>
    <TD align=3D"RIGHT"><TT><FONT color=3D"#ff0000"><B> =20
      1117.6608&nbsp;&nbsp;</B></FONT></TT></TD>
    <TD align=3D"RIGHT" nowrap=3D""><TT><FONT color=3D"#ff0000"><B>   =20
      -0.00&nbsp;</B></FONT></TT></TD>
    <TD align=3D"RIGHT"><TT><FONT=20
      color=3D"#ff0000"><B>0&nbsp;&nbsp;</B></FONT></TT></TD>
    <TD align=3D"RIGHT" nowrap=3D""><TT><FONT=20
      color=3D"#ff0000"><B>29&nbsp;&nbsp;</B></FONT></TT></TD>
    <TD align=3D"RIGHT" nowrap=3D""><TT><FONT=20
      color=3D"#ff0000"><B>0.5&nbsp;</B></FONT></TT></TD>
    <TD align=3D"RIGHT"><TT><FONT=20
      color=3D"#ff0000"><B>1&nbsp;&nbsp;</B></FONT></TT></TD>
    <TD align=3D"RIGHT"><TT><FONT=20
      color=3D"#ff0000"><B>U&nbsp;&nbsp;&nbsp;</B></FONT></TT></TD>
    <TD nowrap=3D""><TT><FONT=20
      =
color=3D"#ff0000"><B>&nbsp;K.LLEIVHPAAR.T</B></FONT></TT></TD></TR></TBOD=
Y></TABLE><BR>
<TABLE border=3D"0" cellspacing=3D"0">
  <TBODY>
  <TR>
    <TD colspan=3D"2"><TT>&nbsp;</TT></TD></TR>
  <TR>
    <TD><TT>&nbsp;&nbsp;&nbsp;&nbsp;&nbsp;&nbsp;</TT></TD>
    <TD><TT><B>Proteins matching the same set of=20
  peptides:</B></TT></TD></TR></TBODY></TABLE>
<TABLE border=3D"0" cellspacing=3D"0">
  <TBODY>
  <TR>
    <TD><TT><B>&nbsp;&nbsp;&nbsp;&nbsp;&nbsp;&nbsp;</B></TT></TD>
    <TD nowrap=3D""><TT><A =
href=3D"http://admin-pc/mascot/cgi/protein_view.pl?file=3D..%2Fdata%2F201=
80515%2FF003015.dat&amp;hit=3DKIL01050.1&amp;db_idx=3D1&amp;px=3D1&amp;av=
e_thresh=3D43&amp;_ignoreionsscorebelow=3D0&amp;report=3D0&amp;_sigthresh=
old=3D0.05&amp;_msresflags=3D1025&amp;_msresflags2=3D258&amp;percolate=3D=
-1&amp;percolate_rt=3D0&amp;_minpeplen=3D7&amp;sessionID=3Dall_secdisable=
dsession"=20
      =
target=3D"_blank">KIL01050.1</A>&nbsp;&nbsp;&nbsp;&nbsp;<B>Mass:</B>&nbsp=
;61324&nbsp;&nbsp;&nbsp;&nbsp;<B>Score:</B>&nbsp;51&nbsp;&nbsp;&nbsp;&nbs=
p;&nbsp;<B>Matches:</B>&nbsp;2(0)&nbsp;&nbsp;<B>Sequences:</B>&nbsp;2(0)<=
/TT></TD></TR>
  <TR>
    <TD>&nbsp;</TD>
    <TD nowrap=3D""><TT>hypothetical protein PAXRUDRAFT_821063 [Paxillus =

      rubicundulus Ve08.2h10]</TT></TD></TR></TBODY></TABLE>
<TABLE border=3D"0" cellspacing=3D"0">
  <TBODY>
  <TR>
    <TD><TT><B>&nbsp;&nbsp;&nbsp;&nbsp;&nbsp;&nbsp;</B></TT></TD>
    <TD nowrap=3D""><TT><A =
href=3D"http://admin-pc/mascot/cgi/protein_view.pl?file=3D..%2Fdata%2F201=
80515%2FF003015.dat&amp;hit=3DSJL06100.1&amp;db_idx=3D1&amp;px=3D1&amp;av=
e_thresh=3D43&amp;_ignoreionsscorebelow=3D0&amp;report=3D0&amp;_sigthresh=
old=3D0.05&amp;_msresflags=3D1025&amp;_msresflags2=3D258&amp;percolate=3D=
-1&amp;percolate_rt=3D0&amp;_minpeplen=3D7&amp;sessionID=3Dall_secdisable=
dsession"=20
      =
target=3D"_blank">SJL06100.1</A>&nbsp;&nbsp;&nbsp;&nbsp;<B>Mass:</B>&nbsp=
;61583&nbsp;&nbsp;&nbsp;&nbsp;<B>Score:</B>&nbsp;51&nbsp;&nbsp;&nbsp;&nbs=
p;&nbsp;<B>Matches:</B>&nbsp;2(0)&nbsp;&nbsp;<B>Sequences:</B>&nbsp;2(0)<=
/TT></TD></TR>
  <TR>
    <TD>&nbsp;</TD>
    <TD nowrap=3D""><TT>probable CCT7-component of chaperonin-containing =

      T-complex [Armillaria ostoyae]</TT></TD></TR></TBODY></TABLE>
<TABLE border=3D"0" cellspacing=3D"0">
  <TBODY>
  <TR>
    <TD><TT><B>&nbsp;&nbsp;&nbsp;&nbsp;&nbsp;&nbsp;</B></TT></TD>
    <TD nowrap=3D""><TT><A =
href=3D"http://admin-pc/mascot/cgi/protein_view.pl?file=3D..%2Fdata%2F201=
80515%2FF003015.dat&amp;hit=3DKIJ22169.1&amp;db_idx=3D1&amp;px=3D1&amp;av=
e_thresh=3D43&amp;_ignoreionsscorebelow=3D0&amp;report=3D0&amp;_sigthresh=
old=3D0.05&amp;_msresflags=3D1025&amp;_msresflags2=3D258&amp;percolate=3D=
-1&amp;percolate_rt=3D0&amp;_minpeplen=3D7&amp;sessionID=3Dall_secdisable=
dsession"=20
      =
target=3D"_blank">KIJ22169.1</A>&nbsp;&nbsp;&nbsp;&nbsp;<B>Mass:</B>&nbsp=
;61360&nbsp;&nbsp;&nbsp;&nbsp;<B>Score:</B>&nbsp;51&nbsp;&nbsp;&nbsp;&nbs=
p;&nbsp;<B>Matches:</B>&nbsp;2(0)&nbsp;&nbsp;<B>Sequences:</B>&nbsp;2(0)<=
/TT></TD></TR>
  <TR>
    <TD>&nbsp;</TD>
    <TD nowrap=3D""><TT>hypothetical protein PAXINDRAFT_165422 [Paxillus =

      involutus ATCC 200175]</TT></TD></TR></TBODY></TABLE>
<TABLE border=3D"0" cellspacing=3D"0">
  <TBODY>
  <TR>
    <TD><TT><B>&nbsp;&nbsp;&nbsp;&nbsp;&nbsp;&nbsp;</B></TT></TD>
    <TD nowrap=3D""><TT><A =
href=3D"http://admin-pc/mascot/cgi/protein_view.pl?file=3D..%2Fdata%2F201=
80515%2FF003015.dat&amp;hit=3DKDQ31269.1&amp;db_idx=3D1&amp;px=3D1&amp;av=
e_thresh=3D43&amp;_ignoreionsscorebelow=3D0&amp;report=3D0&amp;_sigthresh=
old=3D0.05&amp;_msresflags=3D1025&amp;_msresflags2=3D258&amp;percolate=3D=
-1&amp;percolate_rt=3D0&amp;_minpeplen=3D7&amp;sessionID=3Dall_secdisable=
dsession"=20
      =
target=3D"_blank">KDQ31269.1</A>&nbsp;&nbsp;&nbsp;&nbsp;<B>Mass:</B>&nbsp=
;60636&nbsp;&nbsp;&nbsp;&nbsp;<B>Score:</B>&nbsp;51&nbsp;&nbsp;&nbsp;&nbs=
p;&nbsp;<B>Matches:</B>&nbsp;2(0)&nbsp;&nbsp;<B>Sequences:</B>&nbsp;2(0)<=
/TT></TD></TR>
  <TR>
    <TD>&nbsp;</TD>
    <TD nowrap=3D""><TT>hypothetical protein PLEOSDRAFT_1075402 =
[Pleurotus=20
      ostreatus PC15]</TT></TD></TR></TBODY></TABLE>
<TABLE border=3D"0" cellspacing=3D"0">
  <TBODY>
  <TR>
    <TD><TT><B>&nbsp;&nbsp;&nbsp;&nbsp;&nbsp;&nbsp;</B></TT></TD>
    <TD nowrap=3D""><TT><A =
href=3D"http://admin-pc/mascot/cgi/protein_view.pl?file=3D..%2Fdata%2F201=
80515%2FF003015.dat&amp;hit=3DPBK76888.1&amp;db_idx=3D1&amp;px=3D1&amp;av=
e_thresh=3D43&amp;_ignoreionsscorebelow=3D0&amp;report=3D0&amp;_sigthresh=
old=3D0.05&amp;_msresflags=3D1025&amp;_msresflags2=3D258&amp;percolate=3D=
-1&amp;percolate_rt=3D0&amp;_minpeplen=3D7&amp;sessionID=3Dall_secdisable=
dsession"=20
      =
target=3D"_blank">PBK76888.1</A>&nbsp;&nbsp;&nbsp;&nbsp;<B>Mass:</B>&nbsp=
;61555&nbsp;&nbsp;&nbsp;&nbsp;<B>Score:</B>&nbsp;51&nbsp;&nbsp;&nbsp;&nbs=
p;&nbsp;<B>Matches:</B>&nbsp;2(0)&nbsp;&nbsp;<B>Sequences:</B>&nbsp;2(0)<=
/TT></TD></TR>
  <TR>
    <TD>&nbsp;</TD>
    <TD nowrap=3D""><TT>hypothetical protein ARMSODRAFT_948742 =
[Armillaria=20
      solidipes]</TT></TD></TR></TBODY></TABLE>
<TABLE border=3D"0" cellspacing=3D"0">
  <TBODY>
  <TR>
    <TD><TT><B>&nbsp;&nbsp;&nbsp;&nbsp;&nbsp;&nbsp;</B></TT></TD>
    <TD nowrap=3D""><TT><A =
href=3D"http://admin-pc/mascot/cgi/protein_view.pl?file=3D..%2Fdata%2F201=
80515%2FF003015.dat&amp;hit=3DGAV98897.1&amp;db_idx=3D1&amp;px=3D1&amp;av=
e_thresh=3D43&amp;_ignoreionsscorebelow=3D0&amp;report=3D0&amp;_sigthresh=
old=3D0.05&amp;_msresflags=3D1025&amp;_msresflags2=3D258&amp;percolate=3D=
-1&amp;percolate_rt=3D0&amp;_minpeplen=3D7&amp;sessionID=3Dall_secdisable=
dsession"=20
      =
target=3D"_blank">GAV98897.1</A>&nbsp;&nbsp;&nbsp;&nbsp;<B>Mass:</B>&nbsp=
;61453&nbsp;&nbsp;&nbsp;&nbsp;<B>Score:</B>&nbsp;51&nbsp;&nbsp;&nbsp;&nbs=
p;&nbsp;<B>Matches:</B>&nbsp;2(0)&nbsp;&nbsp;<B>Sequences:</B>&nbsp;2(0)<=
/TT></TD></TR>
  <TR>
    <TD>&nbsp;</TD>
    <TD nowrap=3D""><TT>t-complex protein eta subunit (tcp-1-eta) =
[Lentinula=20
      edodes]</TT></TD></TR></TBODY></TABLE>
<TABLE border=3D"0" cellspacing=3D"0">
  <TBODY>
  <TR>
    <TD><TT><B>&nbsp;&nbsp;&nbsp;&nbsp;&nbsp;&nbsp;</B></TT></TD>
    <TD nowrap=3D""><TT><A =
href=3D"http://admin-pc/mascot/cgi/protein_view.pl?file=3D..%2Fdata%2F201=
80515%2FF003015.dat&amp;hit=3DXP_003037506.1&amp;db_idx=3D1&amp;px=3D1&am=
p;ave_thresh=3D43&amp;_ignoreionsscorebelow=3D0&amp;report=3D0&amp;_sigth=
reshold=3D0.05&amp;_msresflags=3D1025&amp;_msresflags2=3D258&amp;percolat=
e=3D-1&amp;percolate_rt=3D0&amp;_minpeplen=3D7&amp;sessionID=3Dall_secdis=
abledsession"=20
      =
target=3D"_blank">XP_003037506.1</A>&nbsp;&nbsp;&nbsp;&nbsp;<B>Mass:</B>&=
nbsp;61576&nbsp;&nbsp;&nbsp;&nbsp;<B>Score:</B>&nbsp;51&nbsp;&nbsp;&nbsp;=
&nbsp;&nbsp;<B>Matches:</B>&nbsp;2(0)&nbsp;&nbsp;<B>Sequences:</B>&nbsp;2=
(0)</TT></TD></TR>
  <TR>
    <TD>&nbsp;</TD>
    <TD nowrap=3D""><TT>hypothetical protein SCHCODRAFT_64936 =
[Schizophyllum=20
      commune H4-8]</TT></TD></TR></TBODY></TABLE>
<HR>

<TABLE border=3D"0" cellspacing=3D"0">
  <TBODY>
  <TR>
    <TD><TT><B><A =
name=3D"Hit6">6.</A>&nbsp;&nbsp;&nbsp;&nbsp;</B></TT></TD>
    <TD nowrap=3D""><TT><A =
href=3D"http://admin-pc/mascot/cgi/protein_view.pl?file=3D..%2Fdata%2F201=
80515%2FF003015.dat&amp;hit=3DKIK91574.1&amp;db_idx=3D1&amp;px=3D1&amp;av=
e_thresh=3D43&amp;_ignoreionsscorebelow=3D0&amp;report=3D0&amp;_sigthresh=
old=3D0.05&amp;_msresflags=3D1025&amp;_msresflags2=3D258&amp;percolate=3D=
-1&amp;percolate_rt=3D0&amp;_minpeplen=3D7&amp;sessionID=3Dall_secdisable=
dsession"=20
      =
target=3D"_blank">KIK91574.1</A>&nbsp;&nbsp;&nbsp;&nbsp;<B>Mass:</B>&nbsp=
;47871&nbsp;&nbsp;&nbsp;&nbsp;<B>Score:</B>&nbsp;49&nbsp;&nbsp;&nbsp;&nbs=
p;&nbsp;<B>Matches:</B>&nbsp;6(2)&nbsp;&nbsp;<B>Sequences:</B>&nbsp;1(1)&=
nbsp;&nbsp;<B>emPAI:</B>&nbsp;0.08</TT></TD></TR>
  <TR>
    <TD>&nbsp;</TD>
    <TD nowrap=3D""><TT>hypothetical protein PAXRUDRAFT_624614 [Paxillus =

      rubicundulus Ve08.2h10]</TT></TD></TR></TBODY></TABLE>
<TABLE border=3D"0" cellspacing=3D"0">
  <TBODY>
  <TR>
    <TD align=3D"RIGHT"><INPUT name=3D"INCLUDE" =
onclick=3D"SaveClicks(this,this.form)"=20
      type=3D"checkbox" value=3D"6"></TD>
    <TD nowrap=3D""><TT>Check to include this hit in error tolerant =
search or=20
      archive report</TT></TD></TR>
  <TR>
    <TD><TT>&nbsp;&nbsp;&nbsp;&nbsp;&nbsp;&nbsp;</TT></TD>
    <TD>&nbsp;</TD></TR></TBODY></TABLE>
<TABLE border=3D"0" cellspacing=3D"0" cellpadding=3D"0">
  <TBODY>
  <TR>
    <TD><TT>&nbsp;&nbsp;&nbsp;&nbsp;&nbsp;&nbsp;</TT></TD>
    <TD align=3D"RIGHT"><TT><B>Query&nbsp;&nbsp;</B></TT></TD>
    <TD align=3D"RIGHT"><TT><B>Observed&nbsp;&nbsp;</B></TT></TD>
    <TD align=3D"RIGHT" =
nowrap=3D""><TT><B>Mr(expt)&nbsp;&nbsp;</B></TT></TD>
    <TD align=3D"RIGHT" =
nowrap=3D""><TT><B>Mr(calc)&nbsp;&nbsp;</B></TT></TD>
    <TD align=3D"RIGHT"><TT><B>&nbsp;ppm&nbsp;&nbsp;</B></TT></TD>
    <TD align=3D"RIGHT"><TT><B>Miss&nbsp;</B></TT></TD>
    <TD align=3D"RIGHT"><TT><B>Score&nbsp;</B></TT></TD>
    <TD align=3D"RIGHT"><TT><B>Expect&nbsp;</B></TT></TD>
    <TD align=3D"RIGHT"><TT><B>Rank&nbsp;</B></TT></TD>
    <TD align=3D"RIGHT"><TT><B>Unique&nbsp;</B></TT></TD>
    <TD><TT><B>&nbsp;Peptide</B></TT></TD></TR>
  <TR>
    <TD align=3D"RIGHT"><INPUT name=3D"QUE" type=3D"checkbox" =
checked=3D"" value=3D"841.500348 from(421.757450,2+) =
intensity(42665.7773) =
title(File%3a%20%22D%3a%5cLC%2dMS%20Data%5cRaw%20file%5c180511%5c180511_%=
28051%29_JI03%2eraw%22%3b%20SpectrumID%3a%20%22361%22%3b%20scans%3a%20%22=
1080%22) rtinseconds(997) scans(1080) index(360) query(114)"></TD>
    <TD align=3D"RIGHT"><TT><A onmouseover=3D"activateEl('Q114', event)" =

      onmouseout=3D"clearEl()" =
href=3D"http://admin-pc/mascot/cgi/peptide_view.pl?file=3D..%2Fdata%2F201=
80515%2FF003015.dat&amp;query=3D114&amp;hit=3D1&amp;index=3DKIK91574.1&am=
p;db_idx=3D1&amp;px=3D1&amp;section=3D5&amp;ave_thresh=3D43&amp;_ignoreio=
nsscorebelow=3D0&amp;report=3D0&amp;_sigthreshold=3D0.05&amp;_msresflags=3D=
1025&amp;_msresflags2=3D258&amp;percolate=3D-1&amp;percolate_rt=3D0&amp;_=
minpeplen=3D7&amp;sessionID=3Dall_secdisabledsession"=20
      target=3D"_blank">114</A>&nbsp;&nbsp;</TT></TD>
    <TD align=3D"RIGHT"><TT><FONT color=3D"#ff0000"><B>  =20
      421.7575&nbsp;&nbsp;</B></FONT></TT></TD>
    <TD align=3D"RIGHT"><TT><FONT color=3D"#ff0000"><B>  =20
      841.5003&nbsp;&nbsp;</B></FONT></TT></TD>
    <TD align=3D"RIGHT"><TT><FONT color=3D"#ff0000"><B>  =20
      841.5022&nbsp;&nbsp;</B></FONT></TT></TD>
    <TD align=3D"RIGHT" nowrap=3D""><TT><FONT color=3D"#ff0000"><B>   =20
      -2.16&nbsp;</B></FONT></TT></TD>
    <TD align=3D"RIGHT"><TT><FONT=20
      color=3D"#ff0000"><B>0&nbsp;&nbsp;</B></FONT></TT></TD>
    <TD align=3D"RIGHT" nowrap=3D""><TT><FONT=20
      color=3D"#ff0000"><B>(32)&nbsp;</B></FONT></TT></TD>
    <TD align=3D"RIGHT" nowrap=3D""><TT><FONT=20
      color=3D"#ff0000"><B>0.86&nbsp;</B></FONT></TT></TD>
    <TD align=3D"RIGHT"><TT><FONT=20
      color=3D"#ff0000"><B>1&nbsp;&nbsp;</B></FONT></TT></TD>
    <TD align=3D"RIGHT"><TT><FONT=20
      color=3D"#ff0000"><B>U&nbsp;&nbsp;&nbsp;</B></FONT></TT></TD>
    <TD nowrap=3D""><TT><FONT=20
      color=3D"#ff0000"><B>&nbsp;K.VATTVVPR.S</B></FONT></TT></TD></TR>
  <TR>
    <TD align=3D"RIGHT">&nbsp;</TD>
    <TD align=3D"RIGHT"><TT><A onmouseover=3D"activateEl('Q115', event)" =

      onmouseout=3D"clearEl()" =
href=3D"http://admin-pc/mascot/cgi/peptide_view.pl?file=3D..%2Fdata%2F201=
80515%2FF003015.dat&amp;query=3D115&amp;hit=3D3&amp;index=3DKIK91574.1&am=
p;db_idx=3D1&amp;px=3D1&amp;section=3D5&amp;ave_thresh=3D43&amp;_ignoreio=
nsscorebelow=3D0&amp;report=3D0&amp;_sigthreshold=3D0.05&amp;_msresflags=3D=
1025&amp;_msresflags2=3D258&amp;percolate=3D-1&amp;percolate_rt=3D0&amp;_=
minpeplen=3D7&amp;sessionID=3Dall_secdisabledsession"=20
      target=3D"_blank">115</A>&nbsp;&nbsp;</TT></TD>
    <TD align=3D"RIGHT"><TT><B>   421.7575&nbsp;&nbsp;</B></TT></TD>
    <TD align=3D"RIGHT"><TT><B>   841.5004&nbsp;&nbsp;</B></TT></TD>
    <TD align=3D"RIGHT"><TT><B>   841.5022&nbsp;&nbsp;</B></TT></TD>
    <TD align=3D"RIGHT" nowrap=3D""><TT><B>    -2.09&nbsp;</B></TT></TD>
    <TD align=3D"RIGHT"><TT><B>0&nbsp;&nbsp;</B></TT></TD>
    <TD align=3D"RIGHT" nowrap=3D""><TT><B>(31)&nbsp;</B></TT></TD>
    <TD align=3D"RIGHT" nowrap=3D""><TT><B>1.1&nbsp;</B></TT></TD>
    <TD align=3D"RIGHT"><TT><B>3&nbsp;&nbsp;</B></TT></TD>
    <TD align=3D"RIGHT"><TT><B>U&nbsp;&nbsp;&nbsp;</B></TT></TD>
    <TD nowrap=3D""><TT><B>&nbsp;K.VATTVVPR.S</B></TT></TD></TR>
  <TR>
    <TD align=3D"RIGHT">&nbsp;</TD>
    <TD align=3D"RIGHT"><TT><A onmouseover=3D"activateEl('Q117', event)" =

      onmouseout=3D"clearEl()" =
href=3D"http://admin-pc/mascot/cgi/peptide_view.pl?file=3D..%2Fdata%2F201=
80515%2FF003015.dat&amp;query=3D117&amp;hit=3D4&amp;index=3DKIK91574.1&am=
p;db_idx=3D1&amp;px=3D1&amp;section=3D5&amp;ave_thresh=3D43&amp;_ignoreio=
nsscorebelow=3D0&amp;report=3D0&amp;_sigthreshold=3D0.05&amp;_msresflags=3D=
1025&amp;_msresflags2=3D258&amp;percolate=3D-1&amp;percolate_rt=3D0&amp;_=
minpeplen=3D7&amp;sessionID=3Dall_secdisabledsession"=20
      target=3D"_blank">117</A>&nbsp;&nbsp;</TT></TD>
    <TD align=3D"RIGHT"><TT><B>   421.7580&nbsp;&nbsp;</B></TT></TD>
    <TD align=3D"RIGHT"><TT><B>   841.5014&nbsp;&nbsp;</B></TT></TD>
    <TD align=3D"RIGHT"><TT><B>   841.5022&nbsp;&nbsp;</B></TT></TD>
    <TD align=3D"RIGHT" nowrap=3D""><TT><B>    -0.93&nbsp;</B></TT></TD>
    <TD align=3D"RIGHT"><TT><B>0&nbsp;&nbsp;</B></TT></TD>
    <TD align=3D"RIGHT" nowrap=3D""><TT><B>(22)&nbsp;</B></TT></TD>
    <TD align=3D"RIGHT" nowrap=3D""><TT><B>8.4&nbsp;</B></TT></TD>
    <TD align=3D"RIGHT"><TT><B>3&nbsp;&nbsp;</B></TT></TD>
    <TD align=3D"RIGHT"><TT><B>U&nbsp;&nbsp;&nbsp;</B></TT></TD>
    <TD nowrap=3D""><TT><B>&nbsp;K.VATTVVPR.S</B></TT></TD></TR>
  <TR>
    <TD align=3D"RIGHT"><INPUT name=3D"QUE" type=3D"checkbox" =
checked=3D"" value=3D"841.501448 from(421.758000,2+) =
intensity(133032.4844) =
title(File%3a%20%22D%3a%5cLC%2dMS%20Data%5cRaw%20file%5c180511%5c180511_%=
28051%29_JI03%2eraw%22%3b%20SpectrumID%3a%20%22290%22%3b%20scans%3a%20%22=
997%22) rtinseconds(932) scans(997) index(289) query(118)"></TD>
    <TD align=3D"RIGHT"><TT><A onmouseover=3D"activateEl('Q118', event)" =

      onmouseout=3D"clearEl()" =
href=3D"http://admin-pc/mascot/cgi/peptide_view.pl?file=3D..%2Fdata%2F201=
80515%2FF003015.dat&amp;query=3D118&amp;hit=3D2&amp;index=3DKIK91574.1&am=
p;db_idx=3D1&amp;px=3D1&amp;section=3D5&amp;ave_thresh=3D43&amp;_ignoreio=
nsscorebelow=3D0&amp;report=3D0&amp;_sigthreshold=3D0.05&amp;_msresflags=3D=
1025&amp;_msresflags2=3D258&amp;percolate=3D-1&amp;percolate_rt=3D0&amp;_=
minpeplen=3D7&amp;sessionID=3Dall_secdisabledsession"=20
      target=3D"_blank">118</A>&nbsp;&nbsp;</TT></TD>
    <TD align=3D"RIGHT"><TT><FONT color=3D"#ff0000"><B>  =20
      421.7580&nbsp;&nbsp;</B></FONT></TT></TD>
    <TD align=3D"RIGHT"><TT><FONT color=3D"#ff0000"><B>  =20
      841.5014&nbsp;&nbsp;</B></FONT></TT></TD>
    <TD align=3D"RIGHT"><TT><FONT color=3D"#ff0000"><B>  =20
      841.5022&nbsp;&nbsp;</B></FONT></TT></TD>
    <TD align=3D"RIGHT" nowrap=3D""><TT><FONT color=3D"#ff0000"><B>   =20
      -0.85&nbsp;</B></FONT></TT></TD>
    <TD align=3D"RIGHT"><TT><FONT=20
      color=3D"#ff0000"><B>0&nbsp;&nbsp;</B></FONT></TT></TD>
    <TD align=3D"RIGHT" nowrap=3D""><TT><FONT=20
      color=3D"#ff0000"><B>(36)&nbsp;</B></FONT></TT></TD>
    <TD align=3D"RIGHT" nowrap=3D""><TT><FONT=20
      color=3D"#ff0000"><B>0.32&nbsp;</B></FONT></TT></TD>
    <TD align=3D"RIGHT"><TT><FONT=20
      color=3D"#ff0000"><B>1&nbsp;&nbsp;</B></FONT></TT></TD>
    <TD align=3D"RIGHT"><TT><FONT=20
      color=3D"#ff0000"><B>U&nbsp;&nbsp;&nbsp;</B></FONT></TT></TD>
    <TD nowrap=3D""><TT><FONT=20
      color=3D"#ff0000"><B>&nbsp;K.VATTVVPR.S</B></FONT></TT></TD></TR>
  <TR>
    <TD align=3D"RIGHT"><INPUT name=3D"QUE" type=3D"checkbox" =
checked=3D"" value=3D"841.501568 from(421.758060,2+) =
intensity(523273.1250) =
title(File%3a%20%22D%3a%5cLC%2dMS%20Data%5cRaw%20file%5c180511%5c180511_%=
28051%29_JI03%2eraw%22%3b%20SpectrumID%3a%20%22252%22%3b%20scans%3a%20%22=
952%22) rtinseconds(897) scans(952) index(251) query(119)"></TD>
    <TD align=3D"RIGHT"><TT><A onmouseover=3D"activateEl('Q119', event)" =

      onmouseout=3D"clearEl()" =
href=3D"http://admin-pc/mascot/cgi/peptide_view.pl?file=3D..%2Fdata%2F201=
80515%2FF003015.dat&amp;query=3D119&amp;hit=3D1&amp;index=3DKIK91574.1&am=
p;db_idx=3D1&amp;px=3D1&amp;section=3D5&amp;ave_thresh=3D43&amp;_ignoreio=
nsscorebelow=3D0&amp;report=3D0&amp;_sigthreshold=3D0.05&amp;_msresflags=3D=
1025&amp;_msresflags2=3D258&amp;percolate=3D-1&amp;percolate_rt=3D0&amp;_=
minpeplen=3D7&amp;sessionID=3Dall_secdisabledsession"=20
      target=3D"_blank">119</A>&nbsp;&nbsp;</TT></TD>
    <TD align=3D"RIGHT"><TT><FONT color=3D"#ff0000"><B>  =20
      421.7581&nbsp;&nbsp;</B></FONT></TT></TD>
    <TD align=3D"RIGHT"><TT><FONT color=3D"#ff0000"><B>  =20
      841.5016&nbsp;&nbsp;</B></FONT></TT></TD>
    <TD align=3D"RIGHT"><TT><FONT color=3D"#ff0000"><B>  =20
      841.5022&nbsp;&nbsp;</B></FONT></TT></TD>
    <TD align=3D"RIGHT" nowrap=3D""><TT><FONT color=3D"#ff0000"><B>   =20
      -0.71&nbsp;</B></FONT></TT></TD>
    <TD align=3D"RIGHT"><TT><FONT=20
      color=3D"#ff0000"><B>0&nbsp;&nbsp;</B></FONT></TT></TD>
    <TD align=3D"RIGHT" nowrap=3D""><TT><FONT=20
      color=3D"#ff0000"><B>(49)&nbsp;</B></FONT></TT></TD>
    <TD align=3D"RIGHT" nowrap=3D""><TT><FONT=20
      color=3D"#ff0000"><B>0.018&nbsp;</B></FONT></TT></TD>
    <TD align=3D"RIGHT"><TT><FONT=20
      color=3D"#ff0000"><B>1&nbsp;&nbsp;</B></FONT></TT></TD>
    <TD align=3D"RIGHT"><TT><FONT=20
      color=3D"#ff0000"><B>U&nbsp;&nbsp;&nbsp;</B></FONT></TT></TD>
    <TD nowrap=3D""><TT><FONT=20
      color=3D"#ff0000"><B>&nbsp;K.VATTVVPR.S</B></FONT></TT></TD></TR>
  <TR>
    <TD align=3D"RIGHT"><INPUT name=3D"QUE" type=3D"checkbox" =
checked=3D"" value=3D"841.502288 from(421.758420,2+) =
intensity(2783165.2500) =
title(File%3a%20%22D%3a%5cLC%2dMS%20Data%5cRaw%20file%5c180511%5c180511_%=
28051%29_JI03%2eraw%22%3b%20SpectrumID%3a%20%22213%22%3b%20scans%3a%20%22=
906%22) rtinseconds(863) scans(906) index(212) query(120)"></TD>
    <TD align=3D"RIGHT"><TT><A onmouseover=3D"activateEl('Q120', event)" =

      onmouseout=3D"clearEl()" =
href=3D"http://admin-pc/mascot/cgi/peptide_view.pl?file=3D..%2Fdata%2F201=
80515%2FF003015.dat&amp;query=3D120&amp;hit=3D1&amp;index=3DKIK91574.1&am=
p;db_idx=3D1&amp;px=3D1&amp;section=3D5&amp;ave_thresh=3D43&amp;_ignoreio=
nsscorebelow=3D0&amp;report=3D0&amp;_sigthreshold=3D0.05&amp;_msresflags=3D=
1025&amp;_msresflags2=3D258&amp;percolate=3D-1&amp;percolate_rt=3D0&amp;_=
minpeplen=3D7&amp;sessionID=3Dall_secdisabledsession"=20
      target=3D"_blank">120</A>&nbsp;&nbsp;</TT></TD>
    <TD align=3D"RIGHT"><TT><FONT color=3D"#ff0000"><B>  =20
      421.7584&nbsp;&nbsp;</B></FONT></TT></TD>
    <TD align=3D"RIGHT"><TT><FONT color=3D"#ff0000"><B>  =20
      841.5023&nbsp;&nbsp;</B></FONT></TT></TD>
    <TD align=3D"RIGHT"><TT><FONT color=3D"#ff0000"><B>  =20
      841.5022&nbsp;&nbsp;</B></FONT></TT></TD>
    <TD align=3D"RIGHT" nowrap=3D""><TT><FONT color=3D"#ff0000"><B>    =20
      0.14&nbsp;</B></FONT></TT></TD>
    <TD align=3D"RIGHT"><TT><FONT=20
      color=3D"#ff0000"><B>0&nbsp;&nbsp;</B></FONT></TT></TD>
    <TD align=3D"RIGHT" nowrap=3D""><TT><FONT=20
      color=3D"#ff0000"><B>49&nbsp;&nbsp;</B></FONT></TT></TD>
    <TD align=3D"RIGHT" nowrap=3D""><TT><FONT=20
      color=3D"#ff0000"><B>0.017&nbsp;</B></FONT></TT></TD>
    <TD align=3D"RIGHT"><TT><FONT=20
      color=3D"#ff0000"><B>1&nbsp;&nbsp;</B></FONT></TT></TD>
    <TD align=3D"RIGHT"><TT><FONT=20
      color=3D"#ff0000"><B>U&nbsp;&nbsp;&nbsp;</B></FONT></TT></TD>
    <TD nowrap=3D""><TT><FONT=20
      =
color=3D"#ff0000"><B>&nbsp;K.VATTVVPR.S</B></FONT></TT></TD></TR></TBODY>=
</TABLE><BR>
<HR>

<TABLE border=3D"0" cellspacing=3D"0">
  <TBODY>
  <TR>
    <TD><TT><B><A =
name=3D"Hit7">7.</A>&nbsp;&nbsp;&nbsp;&nbsp;</B></TT></TD>
    <TD nowrap=3D""><TT><A =
href=3D"http://admin-pc/mascot/cgi/protein_view.pl?file=3D..%2Fdata%2F201=
80515%2FF003015.dat&amp;hit=3DCUA70878.1&amp;db_idx=3D1&amp;px=3D1&amp;av=
e_thresh=3D43&amp;_ignoreionsscorebelow=3D0&amp;report=3D0&amp;_sigthresh=
old=3D0.05&amp;_msresflags=3D1025&amp;_msresflags2=3D258&amp;percolate=3D=
-1&amp;percolate_rt=3D0&amp;_minpeplen=3D7&amp;sessionID=3Dall_secdisable=
dsession"=20
      =
target=3D"_blank">CUA70878.1</A>&nbsp;&nbsp;&nbsp;&nbsp;<B>Mass:</B>&nbsp=
;66900&nbsp;&nbsp;&nbsp;&nbsp;<B>Score:</B>&nbsp;47&nbsp;&nbsp;&nbsp;&nbs=
p;&nbsp;<B>Matches:</B>&nbsp;1(1)&nbsp;&nbsp;<B>Sequences:</B>&nbsp;1(1)&=
nbsp;&nbsp;<B>emPAI:</B>&nbsp;0.06</TT></TD></TR>
  <TR>
    <TD>&nbsp;</TD>
    <TD nowrap=3D""><TT>Oxygen-dependent choline dehydrogenase =
[Rhizoctonia=20
      solani]</TT></TD></TR></TBODY></TABLE>
<TABLE border=3D"0" cellspacing=3D"0">
  <TBODY>
  <TR>
    <TD align=3D"RIGHT"><INPUT name=3D"INCLUDE" =
onclick=3D"SaveClicks(this,this.form)"=20
      type=3D"checkbox" value=3D"7"></TD>
    <TD nowrap=3D""><TT>Check to include this hit in error tolerant =
search or=20
      archive report</TT></TD></TR>
  <TR>
    <TD><TT>&nbsp;&nbsp;&nbsp;&nbsp;&nbsp;&nbsp;</TT></TD>
    <TD>&nbsp;</TD></TR></TBODY></TABLE>
<TABLE border=3D"0" cellspacing=3D"0" cellpadding=3D"0">
  <TBODY>
  <TR>
    <TD><TT>&nbsp;&nbsp;&nbsp;&nbsp;&nbsp;&nbsp;</TT></TD>
    <TD align=3D"RIGHT"><TT><B>Query&nbsp;&nbsp;</B></TT></TD>
    <TD align=3D"RIGHT"><TT><B>Observed&nbsp;&nbsp;</B></TT></TD>
    <TD align=3D"RIGHT" =
nowrap=3D""><TT><B>Mr(expt)&nbsp;&nbsp;</B></TT></TD>
    <TD align=3D"RIGHT" =
nowrap=3D""><TT><B>Mr(calc)&nbsp;&nbsp;</B></TT></TD>
    <TD align=3D"RIGHT"><TT><B>&nbsp;ppm&nbsp;&nbsp;</B></TT></TD>
    <TD align=3D"RIGHT"><TT><B>Miss&nbsp;</B></TT></TD>
    <TD align=3D"RIGHT"><TT><B>Score&nbsp;</B></TT></TD>
    <TD align=3D"RIGHT"><TT><B>Expect&nbsp;</B></TT></TD>
    <TD align=3D"RIGHT"><TT><B>Rank&nbsp;</B></TT></TD>
    <TD align=3D"RIGHT"><TT><B>Unique&nbsp;</B></TT></TD>
    <TD><TT><B>&nbsp;Peptide</B></TT></TD></TR>
  <TR>
    <TD align=3D"RIGHT"><INPUT name=3D"QUE" type=3D"checkbox" =
checked=3D"" value=3D"1301.707248 from(651.860900,2+) =
intensity(109949.4609) =
title(File%3a%20%22D%3a%5cLC%2dMS%20Data%5cRaw%20file%5c180511%5c180511_%=
28051%29_JI03%2eraw%22%3b%20SpectrumID%3a%20%22694%22%3b%20scans%3a%20%22=
1469%22) rtinseconds(1298) scans(1469) index(693) query(548)"></TD>
    <TD align=3D"RIGHT"><TT><A onmouseover=3D"activateEl('Q548', event)" =

      onmouseout=3D"clearEl()" =
href=3D"http://admin-pc/mascot/cgi/peptide_view.pl?file=3D..%2Fdata%2F201=
80515%2FF003015.dat&amp;query=3D548&amp;hit=3D1&amp;index=3DCUA70878.1&am=
p;db_idx=3D1&amp;px=3D1&amp;section=3D5&amp;ave_thresh=3D43&amp;_ignoreio=
nsscorebelow=3D0&amp;report=3D0&amp;_sigthreshold=3D0.05&amp;_msresflags=3D=
1025&amp;_msresflags2=3D258&amp;percolate=3D-1&amp;percolate_rt=3D0&amp;_=
minpeplen=3D7&amp;sessionID=3Dall_secdisabledsession"=20
      target=3D"_blank">548</A>&nbsp;&nbsp;</TT></TD>
    <TD align=3D"RIGHT"><TT><FONT color=3D"#ff0000"><B>  =20
      651.8609&nbsp;&nbsp;</B></FONT></TT></TD>
    <TD align=3D"RIGHT"><TT><FONT color=3D"#ff0000"><B> =20
      1301.7072&nbsp;&nbsp;</B></FONT></TT></TD>
    <TD align=3D"RIGHT"><TT><FONT color=3D"#ff0000"><B> =20
      1301.7078&nbsp;&nbsp;</B></FONT></TT></TD>
    <TD align=3D"RIGHT" nowrap=3D""><TT><FONT color=3D"#ff0000"><B>   =20
      -0.45&nbsp;</B></FONT></TT></TD>
    <TD align=3D"RIGHT"><TT><FONT=20
      color=3D"#ff0000"><B>0&nbsp;&nbsp;</B></FONT></TT></TD>
    <TD align=3D"RIGHT" nowrap=3D""><TT><FONT=20
      color=3D"#ff0000"><B>47&nbsp;&nbsp;</B></FONT></TT></TD>
    <TD align=3D"RIGHT" nowrap=3D""><TT><FONT=20
      color=3D"#ff0000"><B>0.042&nbsp;</B></FONT></TT></TD>
    <TD align=3D"RIGHT"><TT><FONT=20
      color=3D"#ff0000"><B>1&nbsp;&nbsp;</B></FONT></TT></TD>
    <TD align=3D"RIGHT"><TT><FONT=20
      color=3D"#ff0000"><B>U&nbsp;&nbsp;&nbsp;</B></FONT></TT></TD>
    <TD nowrap=3D""><TT><FONT=20
      =
color=3D"#ff0000"><B>&nbsp;K.SIDLDTLVQAVK.F</B></FONT></TT></TD></TR></TB=
ODY></TABLE><BR>
<HR>

<TABLE border=3D"0" cellspacing=3D"0">
  <TBODY>
  <TR>
    <TD><TT><B><A =
name=3D"Hit8">8.</A>&nbsp;&nbsp;&nbsp;&nbsp;</B></TT></TD>
    <TD nowrap=3D""><TT><A =
href=3D"http://admin-pc/mascot/cgi/protein_view.pl?file=3D..%2Fdata%2F201=
80515%2FF003015.dat&amp;hit=3DGAW00498.1&amp;db_idx=3D1&amp;px=3D1&amp;av=
e_thresh=3D43&amp;_ignoreionsscorebelow=3D0&amp;report=3D0&amp;_sigthresh=
old=3D0.05&amp;_msresflags=3D1025&amp;_msresflags2=3D258&amp;percolate=3D=
-1&amp;percolate_rt=3D0&amp;_minpeplen=3D7&amp;sessionID=3Dall_secdisable=
dsession"=20
      =
target=3D"_blank">GAW00498.1</A>&nbsp;&nbsp;&nbsp;&nbsp;<B>Mass:</B>&nbsp=
;60941&nbsp;&nbsp;&nbsp;&nbsp;<B>Score:</B>&nbsp;43&nbsp;&nbsp;&nbsp;&nbs=
p;&nbsp;<B>Matches:</B>&nbsp;1(1)&nbsp;&nbsp;<B>Sequences:</B>&nbsp;1(1)&=
nbsp;&nbsp;<B>emPAI:</B>&nbsp;0.06</TT></TD></TR>
  <TR>
    <TD>&nbsp;</TD>
    <TD nowrap=3D""><TT>phosphoglucomutase [Lentinula=20
edodes]</TT></TD></TR></TBODY></TABLE>
<TABLE border=3D"0" cellspacing=3D"0">
  <TBODY>
  <TR>
    <TD align=3D"RIGHT"><INPUT name=3D"INCLUDE" =
onclick=3D"SaveClicks(this,this.form)"=20
      type=3D"checkbox" value=3D"8"></TD>
    <TD nowrap=3D""><TT>Check to include this hit in error tolerant =
search or=20
      archive report</TT></TD></TR>
  <TR>
    <TD><TT>&nbsp;&nbsp;&nbsp;&nbsp;&nbsp;&nbsp;</TT></TD>
    <TD>&nbsp;</TD></TR></TBODY></TABLE>
<TABLE border=3D"0" cellspacing=3D"0" cellpadding=3D"0">
  <TBODY>
  <TR>
    <TD><TT>&nbsp;&nbsp;&nbsp;&nbsp;&nbsp;&nbsp;</TT></TD>
    <TD align=3D"RIGHT"><TT><B>Query&nbsp;&nbsp;</B></TT></TD>
    <TD align=3D"RIGHT"><TT><B>Observed&nbsp;&nbsp;</B></TT></TD>
    <TD align=3D"RIGHT" =
nowrap=3D""><TT><B>Mr(expt)&nbsp;&nbsp;</B></TT></TD>
    <TD align=3D"RIGHT" =
nowrap=3D""><TT><B>Mr(calc)&nbsp;&nbsp;</B></TT></TD>
    <TD align=3D"RIGHT"><TT><B>&nbsp;ppm&nbsp;&nbsp;</B></TT></TD>
    <TD align=3D"RIGHT"><TT><B>Miss&nbsp;</B></TT></TD>
    <TD align=3D"RIGHT"><TT><B>Score&nbsp;</B></TT></TD>
    <TD align=3D"RIGHT"><TT><B>Expect&nbsp;</B></TT></TD>
    <TD align=3D"RIGHT"><TT><B>Rank&nbsp;</B></TT></TD>
    <TD align=3D"RIGHT"><TT><B>Unique&nbsp;</B></TT></TD>
    <TD><TT><B>&nbsp;Peptide</B></TT></TD></TR>
  <TR>
    <TD align=3D"RIGHT"><INPUT name=3D"QUE" type=3D"checkbox" =
checked=3D"" value=3D"1140.636688 from(571.325620,2+) =
intensity(43189.2266) =
title(File%3a%20%22D%3a%5cLC%2dMS%20Data%5cRaw%20file%5c180511%5c180511_%=
28051%29_JI03%2eraw%22%3b%20SpectrumID%3a%20%22311%22%3b%20scans%3a%20%22=
1021%22) rtinseconds(951) scans(1021) index(310) query(409)"></TD>
    <TD align=3D"RIGHT"><TT><A onmouseover=3D"activateEl('Q409', event)" =

      onmouseout=3D"clearEl()" =
href=3D"http://admin-pc/mascot/cgi/peptide_view.pl?file=3D..%2Fdata%2F201=
80515%2FF003015.dat&amp;query=3D409&amp;hit=3D1&amp;index=3DGAW00498.1&am=
p;db_idx=3D1&amp;px=3D1&amp;section=3D5&amp;ave_thresh=3D43&amp;_ignoreio=
nsscorebelow=3D0&amp;report=3D0&amp;_sigthreshold=3D0.05&amp;_msresflags=3D=
1025&amp;_msresflags2=3D258&amp;percolate=3D-1&amp;percolate_rt=3D0&amp;_=
minpeplen=3D7&amp;sessionID=3Dall_secdisabledsession"=20
      target=3D"_blank">409</A>&nbsp;&nbsp;</TT></TD>
    <TD align=3D"RIGHT"><TT><FONT color=3D"#ff0000"><B>  =20
      571.3256&nbsp;&nbsp;</B></FONT></TT></TD>
    <TD align=3D"RIGHT"><TT><FONT color=3D"#ff0000"><B> =20
      1140.6367&nbsp;&nbsp;</B></FONT></TT></TD>
    <TD align=3D"RIGHT"><TT><FONT color=3D"#ff0000"><B> =20
      1140.6390&nbsp;&nbsp;</B></FONT></TT></TD>
    <TD align=3D"RIGHT" nowrap=3D""><TT><FONT color=3D"#ff0000"><B>   =20
      -2.05&nbsp;</B></FONT></TT></TD>
    <TD align=3D"RIGHT"><TT><FONT=20
      color=3D"#ff0000"><B>0&nbsp;&nbsp;</B></FONT></TT></TD>
    <TD align=3D"RIGHT" nowrap=3D""><TT><FONT=20
      color=3D"#ff0000"><B>43&nbsp;&nbsp;</B></FONT></TT></TD>
    <TD align=3D"RIGHT" nowrap=3D""><TT><FONT=20
      color=3D"#ff0000"><B>0.049&nbsp;</B></FONT></TT></TD>
    <TD align=3D"RIGHT"><TT><FONT=20
      color=3D"#ff0000"><B>1&nbsp;&nbsp;</B></FONT></TT></TD>
    <TD align=3D"RIGHT"><TT><FONT=20
      color=3D"#ff0000"><B>U&nbsp;&nbsp;&nbsp;</B></FONT></TT></TD>
    <TD nowrap=3D""><TT><FONT=20
      =
color=3D"#ff0000"><B>&nbsp;K.VIEAPAVDLSK.I</B></FONT></TT></TD></TR></TBO=
DY></TABLE><BR>
<HR>
<TT><B>Peptide matches not assigned to protein hits:</B> (no details =
means no=20
match)</TT><BR><BR>
<TABLE border=3D"0" cellspacing=3D"0" cellpadding=3D"0">
  <TBODY>
  <TR>
    <TD><TT>&nbsp;&nbsp;&nbsp;&nbsp;&nbsp;&nbsp;</TT></TD>
    <TD align=3D"RIGHT"><TT><B>Query&nbsp;&nbsp;</B></TT></TD>
    <TD align=3D"RIGHT"><TT><B>Observed&nbsp;&nbsp;</B></TT></TD>
    <TD align=3D"RIGHT" =
nowrap=3D""><TT><B>Mr(expt)&nbsp;&nbsp;</B></TT></TD>
    <TD align=3D"RIGHT" =
nowrap=3D""><TT><B>Mr(calc)&nbsp;&nbsp;</B></TT></TD>
    <TD align=3D"RIGHT"><TT><B>&nbsp;ppm&nbsp;&nbsp;</B></TT></TD>
    <TD align=3D"RIGHT"><TT><B>Miss&nbsp;</B></TT></TD>
    <TD align=3D"RIGHT"><TT><B>Score&nbsp;</B></TT></TD>
    <TD align=3D"RIGHT"><TT><B>Expect&nbsp;</B></TT></TD>
    <TD align=3D"RIGHT"><TT><B>Rank&nbsp;</B></TT></TD>
    <TD align=3D"RIGHT"><TT><B>Unique&nbsp;</B></TT></TD>
    <TD><TT><B>&nbsp;Peptide</B></TT></TD></TR>
  <TR>
    <TD align=3D"RIGHT"><INPUT name=3D"QUE" type=3D"checkbox" =
checked=3D"" value=3D"2210.094882 from(737.705570,3+) =
intensity(66762.5625) =
title(File%3a%20%22D%3a%5cLC%2dMS%20Data%5cRaw%20file%5c180511%5c180511_%=
28051%29_JI03%2eraw%22%3b%20SpectrumID%3a%20%22512%22%3b%20scans%3a%20%22=
1257%22) rtinseconds(1137) scans(1257) index(511) query(1137)"></TD>
    <TD align=3D"RIGHT"><TT><A onmouseover=3D"activateEl('Q1137', =
event)"=20
      onmouseout=3D"clearEl()" =
href=3D"http://admin-pc/mascot/cgi/peptide_view.pl?file=3D..%2Fdata%2F201=
80515%2FF003015.dat&amp;query=3D1137&amp;hit=3D1&amp;index=3D&amp;px=3D1&=
amp;section=3D5&amp;ave_thresh=3D43&amp;_ignoreionsscorebelow=3D0&amp;rep=
ort=3D0&amp;_sigthreshold=3D0.05&amp;_msresflags=3D1025&amp;_msresflags2=3D=
258&amp;percolate=3D-1&amp;percolate_rt=3D0&amp;_minpeplen=3D7&amp;sessio=
nID=3Dall_secdisabledsession"=20
      target=3D"_blank">1137</A>&nbsp;&nbsp;</TT></TD>
    <TD align=3D"RIGHT"><TT><FONT color=3D"#ff0000"><B>  =20
      737.7056&nbsp;&nbsp;</B></FONT></TT></TD>
    <TD align=3D"RIGHT"><TT><FONT color=3D"#ff0000"><B> =20
      2210.0949&nbsp;&nbsp;</B></FONT></TT></TD>
    <TD align=3D"RIGHT"><TT><FONT color=3D"#ff0000"><B> =20
      2210.0745&nbsp;&nbsp;</B></FONT></TT></TD>
    <TD align=3D"RIGHT" nowrap=3D""><TT><FONT color=3D"#ff0000"><B>    =20
      9.21&nbsp;</B></FONT></TT></TD>
    <TD align=3D"RIGHT"><TT><FONT=20
      color=3D"#ff0000"><B>0&nbsp;&nbsp;</B></FONT></TT></TD>
    <TD align=3D"RIGHT" nowrap=3D""><TT><FONT=20
      color=3D"#ff0000"><B>42&nbsp;&nbsp;</B></FONT></TT></TD>
    <TD align=3D"RIGHT" nowrap=3D""><TT><FONT=20
      color=3D"#ff0000"><B>0.11&nbsp;</B></FONT></TT></TD>
    <TD align=3D"RIGHT"><TT><FONT=20
      color=3D"#ff0000"><B>1&nbsp;&nbsp;</B></FONT></TT></TD>
    <TD align=3D"RIGHT"><TT><FONT=20
      color=3D"#ff0000"><B>&nbsp;&nbsp;&nbsp;&nbsp;</B></FONT></TT></TD>
    <TD nowrap=3D""><TT><FONT=20
      color=3D"#ff0000"><B>&nbsp;GSSV<U>M</U>VTGASGAVGLCMVQIAAK + =
Oxidation=20
      (M)</B></FONT></TT></TR>
  <TR>
    <TD align=3D"RIGHT"><INPUT name=3D"QUE" type=3D"checkbox" =
checked=3D"" value=3D"855.517368 from(428.765960,2+) =
intensity(560864.1250) =
title(File%3a%20%22D%3a%5cLC%2dMS%20Data%5cRaw%20file%5c180511%5c180511_%=
28051%29_JI03%2eraw%22%3b%20SpectrumID%3a%20%22225%22%3b%20scans%3a%20%22=
920%22) rtinseconds(873) scans(920) index(224) query(137)"></TD>
    <TD align=3D"RIGHT"><TT><A onmouseover=3D"activateEl('Q137', event)" =

      onmouseout=3D"clearEl()" =
href=3D"http://admin-pc/mascot/cgi/peptide_view.pl?file=3D..%2Fdata%2F201=
80515%2FF003015.dat&amp;query=3D137&amp;hit=3D1&amp;index=3D&amp;px=3D1&a=
mp;section=3D5&amp;ave_thresh=3D43&amp;_ignoreionsscorebelow=3D0&amp;repo=
rt=3D0&amp;_sigthreshold=3D0.05&amp;_msresflags=3D1025&amp;_msresflags2=3D=
258&amp;percolate=3D-1&amp;percolate_rt=3D0&amp;_minpeplen=3D7&amp;sessio=
nID=3Dall_secdisabledsession"=20
      target=3D"_blank">137</A>&nbsp;&nbsp;</TT></TD>
    <TD align=3D"RIGHT"><TT><FONT color=3D"#ff0000"><B>  =20
      428.7660&nbsp;&nbsp;</B></FONT></TT></TD>
    <TD align=3D"RIGHT"><TT><FONT color=3D"#ff0000"><B>  =20
      855.5174&nbsp;&nbsp;</B></FONT></TT></TD>
    <TD align=3D"RIGHT"><TT><FONT color=3D"#ff0000"><B>  =20
      855.5178&nbsp;&nbsp;</B></FONT></TT></TD>
    <TD align=3D"RIGHT" nowrap=3D""><TT><FONT color=3D"#ff0000"><B>   =20
      -0.48&nbsp;</B></FONT></TT></TD>
    <TD align=3D"RIGHT"><TT><FONT=20
      color=3D"#ff0000"><B>0&nbsp;&nbsp;</B></FONT></TT></TD>
    <TD align=3D"RIGHT" nowrap=3D""><TT><FONT=20
      color=3D"#ff0000"><B>42&nbsp;&nbsp;</B></FONT></TT></TD>
    <TD align=3D"RIGHT" nowrap=3D""><TT><FONT=20
      color=3D"#ff0000"><B>0.055&nbsp;</B></FONT></TT></TD>
    <TD align=3D"RIGHT"><TT><FONT=20
      color=3D"#ff0000"><B>1&nbsp;&nbsp;</B></FONT></TT></TD>
    <TD align=3D"RIGHT"><TT><FONT=20
      color=3D"#ff0000"><B>&nbsp;&nbsp;&nbsp;&nbsp;</B></FONT></TT></TD>
    <TD nowrap=3D""><TT><FONT =
color=3D"#ff0000"><B>&nbsp;LASISLPR</B></FONT></TT></TR>
  <TR>
    <TD align=3D"RIGHT"><INPUT name=3D"QUE" type=3D"checkbox" =
checked=3D"" value=3D"841.500408 from(421.757480,2+) =
intensity(55752.5391) =
title(File%3a%20%22D%3a%5cLC%2dMS%20Data%5cRaw%20file%5c180511%5c180511_%=
28051%29_JI03%2eraw%22%3b%20SpectrumID%3a%20%22326%22%3b%20scans%3a%20%22=
1039%22) rtinseconds(965) scans(1039) index(325) query(115)"></TD>
    <TD align=3D"RIGHT"><TT><A onmouseover=3D"activateEl('Q115', event)" =

      onmouseout=3D"clearEl()" =
href=3D"http://admin-pc/mascot/cgi/peptide_view.pl?file=3D..%2Fdata%2F201=
80515%2FF003015.dat&amp;query=3D115&amp;hit=3D1&amp;index=3D&amp;px=3D1&a=
mp;section=3D5&amp;ave_thresh=3D43&amp;_ignoreionsscorebelow=3D0&amp;repo=
rt=3D0&amp;_sigthreshold=3D0.05&amp;_msresflags=3D1025&amp;_msresflags2=3D=
258&amp;percolate=3D-1&amp;percolate_rt=3D0&amp;_minpeplen=3D7&amp;sessio=
nID=3Dall_secdisabledsession"=20
      target=3D"_blank">115</A>&nbsp;&nbsp;</TT></TD>
    <TD align=3D"RIGHT"><TT><FONT color=3D"#ff0000">  =20
      421.7575&nbsp;&nbsp;</FONT></TT></TD>
    <TD align=3D"RIGHT"><TT><FONT color=3D"#ff0000">  =20
      841.5004&nbsp;&nbsp;</FONT></TT></TD>
    <TD align=3D"RIGHT"><TT><FONT color=3D"#ff0000">  =20
      841.5022&nbsp;&nbsp;</FONT></TT></TD>
    <TD align=3D"RIGHT" nowrap=3D""><TT><FONT color=3D"#ff0000">   =20
      -2.07&nbsp;</FONT></TT></TD>
    <TD align=3D"RIGHT"><TT><FONT =
color=3D"#ff0000">0&nbsp;&nbsp;</FONT></TT></TD>
    <TD align=3D"RIGHT" nowrap=3D""><TT><FONT=20
      color=3D"#ff0000">40&nbsp;&nbsp;</FONT></TT></TD>
    <TD align=3D"RIGHT" nowrap=3D""><TT><FONT=20
      color=3D"#ff0000">0.14&nbsp;</FONT></TT></TD>
    <TD align=3D"RIGHT"><TT><FONT =
color=3D"#ff0000">1&nbsp;&nbsp;</FONT></TT></TD>
    <TD align=3D"RIGHT"><TT><FONT=20
      color=3D"#ff0000">&nbsp;&nbsp;&nbsp;&nbsp;</FONT></TT></TD>
    <TD nowrap=3D""><TT><FONT =
color=3D"#ff0000">&nbsp;VATVPSLR</FONT></TT></TR>
  <TR>
    <TD align=3D"RIGHT"><INPUT name=3D"QUE" type=3D"checkbox" =
checked=3D"" value=3D"1598.844948 from(800.429750,2+) =
intensity(20299.3633) =
title(File%3a%20%22D%3a%5cLC%2dMS%20Data%5cRaw%20file%5c180511%5c180511_%=
28051%29_JI03%2eraw%22%3b%20SpectrumID%3a%20%22347%22%3b%20scans%3a%20%22=
1063%22) rtinseconds(984) scans(1063) index(346) query(863)"></TD>
    <TD align=3D"RIGHT"><TT><A onmouseover=3D"activateEl('Q863', event)" =

      onmouseout=3D"clearEl()" =
href=3D"http://admin-pc/mascot/cgi/peptide_view.pl?file=3D..%2Fdata%2F201=
80515%2FF003015.dat&amp;query=3D863&amp;hit=3D1&amp;index=3D&amp;px=3D1&a=
mp;section=3D5&amp;ave_thresh=3D43&amp;_ignoreionsscorebelow=3D0&amp;repo=
rt=3D0&amp;_sigthreshold=3D0.05&amp;_msresflags=3D1025&amp;_msresflags2=3D=
258&amp;percolate=3D-1&amp;percolate_rt=3D0&amp;_minpeplen=3D7&amp;sessio=
nID=3Dall_secdisabledsession"=20
      target=3D"_blank">863</A>&nbsp;&nbsp;</TT></TD>
    <TD align=3D"RIGHT"><TT><FONT color=3D"#ff0000"><B>  =20
      800.4298&nbsp;&nbsp;</B></FONT></TT></TD>
    <TD align=3D"RIGHT"><TT><FONT color=3D"#ff0000"><B> =20
      1598.8449&nbsp;&nbsp;</B></FONT></TT></TD>
    <TD align=3D"RIGHT"><TT><FONT color=3D"#ff0000"><B> =20
      1598.8338&nbsp;&nbsp;</B></FONT></TT></TD>
    <TD align=3D"RIGHT" nowrap=3D""><TT><FONT color=3D"#ff0000"><B>    =20
      7.00&nbsp;</B></FONT></TT></TD>
    <TD align=3D"RIGHT"><TT><FONT=20
      color=3D"#ff0000"><B>0&nbsp;&nbsp;</B></FONT></TT></TD>
    <TD align=3D"RIGHT" nowrap=3D""><TT><FONT=20
      color=3D"#ff0000"><B>39&nbsp;&nbsp;</B></FONT></TT></TD>
    <TD align=3D"RIGHT" nowrap=3D""><TT><FONT=20
      color=3D"#ff0000"><B>0.22&nbsp;</B></FONT></TT></TD>
    <TD align=3D"RIGHT"><TT><FONT=20
      color=3D"#ff0000"><B>1&nbsp;&nbsp;</B></FONT></TT></TD>
    <TD align=3D"RIGHT"><TT><FONT=20
      color=3D"#ff0000"><B>&nbsp;&nbsp;&nbsp;&nbsp;</B></FONT></TT></TD>
    <TD nowrap=3D""><TT><FONT=20
      color=3D"#ff0000"><B>&nbsp;NMADLERPIGLIEK</B></FONT></TT></TR>
  <TR>
    <TD align=3D"RIGHT"><INPUT name=3D"QUE" type=3D"checkbox" =
checked=3D"" value=3D"1108.483488 from(555.249020,2+) =
intensity(19692.9336) =
title(File%3a%20%22D%3a%5cLC%2dMS%20Data%5cRaw%20file%5c180511%5c180511_%=
28051%29_JI03%2eraw%22%3b%20SpectrumID%3a%20%22380%22%3b%20scans%3a%20%22=
1102%22) rtinseconds(1013) scans(1102) index(379) query(370)"></TD>
    <TD align=3D"RIGHT"><TT><A onmouseover=3D"activateEl('Q370', event)" =

      onmouseout=3D"clearEl()" =
href=3D"http://admin-pc/mascot/cgi/peptide_view.pl?file=3D..%2Fdata%2F201=
80515%2FF003015.dat&amp;query=3D370&amp;hit=3D1&amp;index=3D&amp;px=3D1&a=
mp;section=3D5&amp;ave_thresh=3D43&amp;_ignoreionsscorebelow=3D0&amp;repo=
rt=3D0&amp;_sigthreshold=3D0.05&amp;_msresflags=3D1025&amp;_msresflags2=3D=
258&amp;percolate=3D-1&amp;percolate_rt=3D0&amp;_minpeplen=3D7&amp;sessio=
nID=3Dall_secdisabledsession"=20
      target=3D"_blank">370</A>&nbsp;&nbsp;</TT></TD>
    <TD align=3D"RIGHT"><TT><FONT color=3D"#ff0000"><B>  =20
      555.2490&nbsp;&nbsp;</B></FONT></TT></TD>
    <TD align=3D"RIGHT"><TT><FONT color=3D"#ff0000"><B> =20
      1108.4835&nbsp;&nbsp;</B></FONT></TT></TD>
    <TD align=3D"RIGHT"><TT><FONT color=3D"#ff0000"><B> =20
      1108.4825&nbsp;&nbsp;</B></FONT></TT></TD>
    <TD align=3D"RIGHT" nowrap=3D""><TT><FONT color=3D"#ff0000"><B>    =20
      0.87&nbsp;</B></FONT></TT></TD>
    <TD align=3D"RIGHT"><TT><FONT=20
      color=3D"#ff0000"><B>0&nbsp;&nbsp;</B></FONT></TT></TD>
    <TD align=3D"RIGHT" nowrap=3D""><TT><FONT=20
      color=3D"#ff0000"><B>38&nbsp;&nbsp;</B></FONT></TT></TD>
    <TD align=3D"RIGHT" nowrap=3D""><TT><FONT=20
      color=3D"#ff0000"><B>0.18&nbsp;</B></FONT></TT></TD>
    <TD align=3D"RIGHT"><TT><FONT=20
      color=3D"#ff0000"><B>1&nbsp;&nbsp;</B></FONT></TT></TD>
    <TD align=3D"RIGHT"><TT><FONT=20
      color=3D"#ff0000"><B>&nbsp;&nbsp;&nbsp;&nbsp;</B></FONT></TT></TD>
    <TD nowrap=3D""><TT><FONT=20
  color=3D"#ff0000"><B>&nbsp;DAEADAFWGK</B></FONT></TT></TR>
  <TR>
    <TD align=3D"RIGHT"><INPUT name=3D"QUE" type=3D"checkbox" =
checked=3D"" value=3D"1030.587988 from(516.301270,2+) =
intensity(20887.7578) =
title(File%3a%20%22D%3a%5cLC%2dMS%20Data%5cRaw%20file%5c180511%5c180511_%=
28051%29_JI03%2eraw%22%3b%20SpectrumID%3a%20%22363%22%3b%20scans%3a%20%22=
1082%22) rtinseconds(998) scans(1082) index(362) query(290)"></TD>
    <TD align=3D"RIGHT"><TT><A onmouseover=3D"activateEl('Q290', event)" =

      onmouseout=3D"clearEl()" =
href=3D"http://admin-pc/mascot/cgi/peptide_view.pl?file=3D..%2Fdata%2F201=
80515%2FF003015.dat&amp;query=3D290&amp;hit=3D1&amp;index=3D&amp;px=3D1&a=
mp;section=3D5&amp;ave_thresh=3D43&amp;_ignoreionsscorebelow=3D0&amp;repo=
rt=3D0&amp;_sigthreshold=3D0.05&amp;_msresflags=3D1025&amp;_msresflags2=3D=
258&amp;percolate=3D-1&amp;percolate_rt=3D0&amp;_minpeplen=3D7&amp;sessio=
nID=3Dall_secdisabledsession"=20
      target=3D"_blank">290</A>&nbsp;&nbsp;</TT></TD>
    <TD align=3D"RIGHT"><TT><FONT color=3D"#ff0000"><B>  =20
      516.3013&nbsp;&nbsp;</B></FONT></TT></TD>
    <TD align=3D"RIGHT"><TT><FONT color=3D"#ff0000"><B> =20
      1030.5880&nbsp;&nbsp;</B></FONT></TT></TD>
    <TD align=3D"RIGHT"><TT><FONT color=3D"#ff0000"><B> =20
      1030.5910&nbsp;&nbsp;</B></FONT></TT></TD>
    <TD align=3D"RIGHT" nowrap=3D""><TT><FONT color=3D"#ff0000"><B>   =20
      -2.94&nbsp;</B></FONT></TT></TD>
    <TD align=3D"RIGHT"><TT><FONT=20
      color=3D"#ff0000"><B>0&nbsp;&nbsp;</B></FONT></TT></TD>
    <TD align=3D"RIGHT" nowrap=3D""><TT><FONT=20
      color=3D"#ff0000"><B>36&nbsp;&nbsp;</B></FONT></TT></TD>
    <TD align=3D"RIGHT" nowrap=3D""><TT><FONT=20
      color=3D"#ff0000"><B>0.31&nbsp;</B></FONT></TT></TD>
    <TD align=3D"RIGHT"><TT><FONT=20
      color=3D"#ff0000"><B>1&nbsp;&nbsp;</B></FONT></TT></TD>
    <TD align=3D"RIGHT"><TT><FONT=20
      color=3D"#ff0000"><B>&nbsp;&nbsp;&nbsp;&nbsp;</B></FONT></TT></TD>
    <TD nowrap=3D""><TT><FONT=20
color=3D"#ff0000"><B>&nbsp;VIDETIITK</B></FONT></TT></TR>
  <TR>
    <TD align=3D"RIGHT"><INPUT name=3D"QUE" type=3D"checkbox" =
checked=3D"" value=3D"2210.094882 from(737.705570,3+) =
intensity(381769.2188) =
title(File%3a%20%22D%3a%5cLC%2dMS%20Data%5cRaw%20file%5c180511%5c180511_%=
28051%29_JI03%2eraw%22%3b%20SpectrumID%3a%20%22478%22%3b%20scans%3a%20%22=
1217%22) rtinseconds(1105) scans(1217) index(477) query(1138)"></TD>
    <TD align=3D"RIGHT"><TT><A onmouseover=3D"activateEl('Q1138', =
event)"=20
      onmouseout=3D"clearEl()" =
href=3D"http://admin-pc/mascot/cgi/peptide_view.pl?file=3D..%2Fdata%2F201=
80515%2FF003015.dat&amp;query=3D1138&amp;hit=3D1&amp;index=3D&amp;px=3D1&=
amp;section=3D5&amp;ave_thresh=3D43&amp;_ignoreionsscorebelow=3D0&amp;rep=
ort=3D0&amp;_sigthreshold=3D0.05&amp;_msresflags=3D1025&amp;_msresflags2=3D=
258&amp;percolate=3D-1&amp;percolate_rt=3D0&amp;_minpeplen=3D7&amp;sessio=
nID=3Dall_secdisabledsession"=20
      target=3D"_blank">1138</A>&nbsp;&nbsp;</TT></TD>
    <TD align=3D"RIGHT"><TT><FONT color=3D"#ff0000"><B>  =20
      737.7056&nbsp;&nbsp;</B></FONT></TT></TD>
    <TD align=3D"RIGHT"><TT><FONT color=3D"#ff0000"><B> =20
      2210.0949&nbsp;&nbsp;</B></FONT></TT></TD>
    <TD align=3D"RIGHT"><TT><FONT color=3D"#ff0000"><B> =20
      2210.0745&nbsp;&nbsp;</B></FONT></TT></TD>
    <TD align=3D"RIGHT" nowrap=3D""><TT><FONT color=3D"#ff0000"><B>    =20
      9.21&nbsp;</B></FONT></TT></TD>
    <TD align=3D"RIGHT"><TT><FONT=20
      color=3D"#ff0000"><B>0&nbsp;&nbsp;</B></FONT></TT></TD>
    <TD align=3D"RIGHT" nowrap=3D""><TT><FONT=20
      color=3D"#ff0000"><B>36&nbsp;&nbsp;</B></FONT></TT></TD>
    <TD align=3D"RIGHT" nowrap=3D""><TT><FONT=20
      color=3D"#ff0000"><B>0.45&nbsp;</B></FONT></TT></TD>
    <TD align=3D"RIGHT"><TT><FONT=20
      color=3D"#ff0000"><B>1&nbsp;&nbsp;</B></FONT></TT></TD>
    <TD align=3D"RIGHT"><TT><FONT=20
      color=3D"#ff0000"><B>&nbsp;&nbsp;&nbsp;&nbsp;</B></FONT></TT></TD>
    <TD nowrap=3D""><TT><FONT=20
      color=3D"#ff0000"><B>&nbsp;GSSV<U>M</U>VTGASGAVGLCMVQIAAK + =
Oxidation=20
      (M)</B></FONT></TT></TR>
  <TR>
    <TD align=3D"RIGHT"><INPUT name=3D"QUE" type=3D"checkbox" =
checked=3D"" value=3D"1190.621548 from(596.318050,2+) =
intensity(33067.4141) =
title(File%3a%20%22D%3a%5cLC%2dMS%20Data%5cRaw%20file%5c180511%5c180511_%=
28051%29_JI03%2eraw%22%3b%20SpectrumID%3a%20%22410%22%3b%20scans%3a%20%22=
1137%22) rtinseconds(1041) scans(1137) index(409) query(450)"></TD>
    <TD align=3D"RIGHT"><TT><A onmouseover=3D"activateEl('Q450', event)" =

      onmouseout=3D"clearEl()" =
href=3D"http://admin-pc/mascot/cgi/peptide_view.pl?file=3D..%2Fdata%2F201=
80515%2FF003015.dat&amp;query=3D450&amp;hit=3D1&amp;index=3D&amp;px=3D1&a=
mp;section=3D5&amp;ave_thresh=3D43&amp;_ignoreionsscorebelow=3D0&amp;repo=
rt=3D0&amp;_sigthreshold=3D0.05&amp;_msresflags=3D1025&amp;_msresflags2=3D=
258&amp;percolate=3D-1&amp;percolate_rt=3D0&amp;_minpeplen=3D7&amp;sessio=
nID=3Dall_secdisabledsession"=20
      target=3D"_blank">450</A>&nbsp;&nbsp;</TT></TD>
    <TD align=3D"RIGHT"><TT><FONT color=3D"#ff0000"><B>  =20
      596.3180&nbsp;&nbsp;</B></FONT></TT></TD>
    <TD align=3D"RIGHT"><TT><FONT color=3D"#ff0000"><B> =20
      1190.6215&nbsp;&nbsp;</B></FONT></TT></TD>
    <TD align=3D"RIGHT"><TT><FONT color=3D"#ff0000"><B> =20
      1190.6183&nbsp;&nbsp;</B></FONT></TT></TD>
    <TD align=3D"RIGHT" nowrap=3D""><TT><FONT color=3D"#ff0000"><B>    =20
      2.73&nbsp;</B></FONT></TT></TD>
    <TD align=3D"RIGHT"><TT><FONT=20
      color=3D"#ff0000"><B>0&nbsp;&nbsp;</B></FONT></TT></TD>
    <TD align=3D"RIGHT" nowrap=3D""><TT><FONT=20
      color=3D"#ff0000"><B>36&nbsp;&nbsp;</B></FONT></TT></TD>
    <TD align=3D"RIGHT" nowrap=3D""><TT><FONT=20
      color=3D"#ff0000"><B>0.84&nbsp;</B></FONT></TT></TD>
    <TD align=3D"RIGHT"><TT><FONT=20
      color=3D"#ff0000"><B>1&nbsp;&nbsp;</B></FONT></TT></TD>
    <TD align=3D"RIGHT"><TT><FONT=20
      color=3D"#ff0000"><B>&nbsp;&nbsp;&nbsp;&nbsp;</B></FONT></TT></TD>
    <TD nowrap=3D""><TT><FONT=20
      color=3D"#ff0000"><B>&nbsp;VNASFPNSLLK</B></FONT></TT></TR>
  <TR>
    <TD align=3D"RIGHT"><INPUT name=3D"QUE" type=3D"checkbox" =
checked=3D"" value=3D"948.502408 from(475.258480,2+) =
intensity(25256.2168) =
title(File%3a%20%22D%3a%5cLC%2dMS%20Data%5cRaw%20file%5c180511%5c180511_%=
28051%29_JI03%2eraw%22%3b%20SpectrumID%3a%20%22217%22%3b%20scans%3a%20%22=
910%22) rtinseconds(866) scans(910) index(216) query(213)"></TD>
    <TD align=3D"RIGHT"><TT><A onmouseover=3D"activateEl('Q213', event)" =

      onmouseout=3D"clearEl()" =
href=3D"http://admin-pc/mascot/cgi/peptide_view.pl?file=3D..%2Fdata%2F201=
80515%2FF003015.dat&amp;query=3D213&amp;hit=3D1&amp;index=3D&amp;px=3D1&a=
mp;section=3D5&amp;ave_thresh=3D43&amp;_ignoreionsscorebelow=3D0&amp;repo=
rt=3D0&amp;_sigthreshold=3D0.05&amp;_msresflags=3D1025&amp;_msresflags2=3D=
258&amp;percolate=3D-1&amp;percolate_rt=3D0&amp;_minpeplen=3D7&amp;sessio=
nID=3Dall_secdisabledsession"=20
      target=3D"_blank">213</A>&nbsp;&nbsp;</TT></TD>
    <TD align=3D"RIGHT"><TT><FONT color=3D"#ff0000"><B>  =20
      475.2585&nbsp;&nbsp;</B></FONT></TT></TD>
    <TD align=3D"RIGHT"><TT><FONT color=3D"#ff0000"><B>  =20
      948.5024&nbsp;&nbsp;</B></FONT></TT></TD>
    <TD align=3D"RIGHT"><TT><FONT color=3D"#ff0000"><B>  =20
      948.5029&nbsp;&nbsp;</B></FONT></TT></TD>
    <TD align=3D"RIGHT" nowrap=3D""><TT><FONT color=3D"#ff0000"><B>   =20
      -0.50&nbsp;</B></FONT></TT></TD>
    <TD align=3D"RIGHT"><TT><FONT=20
      color=3D"#ff0000"><B>0&nbsp;&nbsp;</B></FONT></TT></TD>
    <TD align=3D"RIGHT" nowrap=3D""><TT><FONT=20
      color=3D"#ff0000"><B>34&nbsp;&nbsp;</B></FONT></TT></TD>
    <TD align=3D"RIGHT" nowrap=3D""><TT><FONT=20
      color=3D"#ff0000"><B>1.2&nbsp;</B></FONT></TT></TD>
    <TD align=3D"RIGHT"><TT><FONT=20
      color=3D"#ff0000"><B>1&nbsp;&nbsp;</B></FONT></TT></TD>
    <TD align=3D"RIGHT"><TT><FONT=20
      color=3D"#ff0000"><B>&nbsp;&nbsp;&nbsp;&nbsp;</B></FONT></TT></TD>
    <TD nowrap=3D""><TT><FONT=20
color=3D"#ff0000"><B>&nbsp;VYGVAGIDR</B></FONT></TT></TR>
  <TR>
    <TD align=3D"RIGHT"><INPUT name=3D"QUE" type=3D"checkbox" =
checked=3D"" value=3D"1433.762188 from(717.888370,2+) =
intensity(11470.6299) =
title(File%3a%20%22D%3a%5cLC%2dMS%20Data%5cRaw%20file%5c180511%5c180511_%=
28051%29_JI03%2eraw%22%3b%20SpectrumID%3a%20%22265%22%3b%20scans%3a%20%22=
967%22) rtinseconds(909) scans(967) index(264) query(690)"></TD>
    <TD align=3D"RIGHT"><TT><A onmouseover=3D"activateEl('Q690', event)" =

      onmouseout=3D"clearEl()" =
href=3D"http://admin-pc/mascot/cgi/peptide_view.pl?file=3D..%2Fdata%2F201=
80515%2FF003015.dat&amp;query=3D690&amp;hit=3D1&amp;index=3D&amp;px=3D1&a=
mp;section=3D5&amp;ave_thresh=3D43&amp;_ignoreionsscorebelow=3D0&amp;repo=
rt=3D0&amp;_sigthreshold=3D0.05&amp;_msresflags=3D1025&amp;_msresflags2=3D=
258&amp;percolate=3D-1&amp;percolate_rt=3D0&amp;_minpeplen=3D7&amp;sessio=
nID=3Dall_secdisabledsession"=20
      target=3D"_blank">690</A>&nbsp;&nbsp;</TT></TD>
    <TD align=3D"RIGHT"><TT><FONT color=3D"#ff0000"><B>  =20
      717.8884&nbsp;&nbsp;</B></FONT></TT></TD>
    <TD align=3D"RIGHT"><TT><FONT color=3D"#ff0000"><B> =20
      1433.7622&nbsp;&nbsp;</B></FONT></TT></TD>
    <TD align=3D"RIGHT"><TT><FONT color=3D"#ff0000"><B> =20
      1433.7739&nbsp;&nbsp;</B></FONT></TT></TD>
    <TD align=3D"RIGHT" nowrap=3D""><TT><FONT color=3D"#ff0000"><B>   =20
      -8.15&nbsp;</B></FONT></TT></TD>
    <TD align=3D"RIGHT"><TT><FONT=20
      color=3D"#ff0000"><B>1&nbsp;&nbsp;</B></FONT></TT></TD>
    <TD align=3D"RIGHT" nowrap=3D""><TT><FONT=20
      color=3D"#ff0000"><B>34&nbsp;&nbsp;</B></FONT></TT></TD>
    <TD align=3D"RIGHT" nowrap=3D""><TT><FONT=20
      color=3D"#ff0000"><B>0.74&nbsp;</B></FONT></TT></TD>
    <TD align=3D"RIGHT"><TT><FONT=20
      color=3D"#ff0000"><B>1&nbsp;&nbsp;</B></FONT></TT></TD>
    <TD align=3D"RIGHT"><TT><FONT=20
      color=3D"#ff0000"><B>&nbsp;&nbsp;&nbsp;&nbsp;</B></FONT></TT></TD>
    <TD nowrap=3D""><TT><FONT=20
      color=3D"#ff0000"><B>&nbsp;RLLELGADPSHAR</B></FONT></TT></TR>
  <TR>
    <TD align=3D"RIGHT"><INPUT name=3D"QUE" type=3D"checkbox" =
checked=3D"" value=3D"869.531228 from(435.772890,2+) =
intensity(4065710.7500) =
title(File%3a%20%22D%3a%5cLC%2dMS%20Data%5cRaw%20file%5c180511%5c180511_%=
28051%29_JI03%2eraw%22%3b%20SpectrumID%3a%20%22235%22%3b%20scans%3a%20%22=
932%22) rtinseconds(882) scans(932) index(234) query(156)"></TD>
    <TD align=3D"RIGHT"><TT><A onmouseover=3D"activateEl('Q156', event)" =

      onmouseout=3D"clearEl()" =
href=3D"http://admin-pc/mascot/cgi/peptide_view.pl?file=3D..%2Fdata%2F201=
80515%2FF003015.dat&amp;query=3D156&amp;hit=3D1&amp;index=3D&amp;px=3D1&a=
mp;section=3D5&amp;ave_thresh=3D43&amp;_ignoreionsscorebelow=3D0&amp;repo=
rt=3D0&amp;_sigthreshold=3D0.05&amp;_msresflags=3D1025&amp;_msresflags2=3D=
258&amp;percolate=3D-1&amp;percolate_rt=3D0&amp;_minpeplen=3D7&amp;sessio=
nID=3Dall_secdisabledsession"=20
      target=3D"_blank">156</A>&nbsp;&nbsp;</TT></TD>
    <TD align=3D"RIGHT"><TT><FONT color=3D"#ff0000"><B>  =20
      435.7729&nbsp;&nbsp;</B></FONT></TT></TD>
    <TD align=3D"RIGHT"><TT><FONT color=3D"#ff0000"><B>  =20
      869.5312&nbsp;&nbsp;</B></FONT></TT></TD>
    <TD align=3D"RIGHT"><TT><FONT color=3D"#ff0000"><B>  =20
      869.5335&nbsp;&nbsp;</B></FONT></TT></TD>
    <TD align=3D"RIGHT" nowrap=3D""><TT><FONT color=3D"#ff0000"><B>   =20
      -2.57&nbsp;</B></FONT></TT></TD>
    <TD align=3D"RIGHT"><TT><FONT=20
      color=3D"#ff0000"><B>0&nbsp;&nbsp;</B></FONT></TT></TD>
    <TD align=3D"RIGHT" nowrap=3D""><TT><FONT=20
      color=3D"#ff0000"><B>33&nbsp;&nbsp;</B></FONT></TT></TD>
    <TD align=3D"RIGHT" nowrap=3D""><TT><FONT=20
      color=3D"#ff0000"><B>0.28&nbsp;</B></FONT></TT></TD>
    <TD align=3D"RIGHT"><TT><FONT=20
      color=3D"#ff0000"><B>1&nbsp;&nbsp;</B></FONT></TT></TD>
    <TD align=3D"RIGHT"><TT><FONT=20
      color=3D"#ff0000"><B>&nbsp;&nbsp;&nbsp;&nbsp;</B></FONT></TT></TD>
    <TD nowrap=3D""><TT><FONT =
color=3D"#ff0000"><B>&nbsp;VVTVSIPR</B></FONT></TT></TR>
  <TR>
    <TD align=3D"RIGHT"><INPUT name=3D"QUE" type=3D"checkbox" =
checked=3D"" value=3D"2300.137902 from(767.719910,3+) =
intensity(50105.4102) =
title(File%3a%20%22D%3a%5cLC%2dMS%20Data%5cRaw%20file%5c180511%5c180511_%=
28051%29_JI03%2eraw%22%3b%20SpectrumID%3a%20%22495%22%3b%20scans%3a%20%22=
1237%22) rtinseconds(1121) scans(1237) index(494) query(1204)"></TD>
    <TD align=3D"RIGHT"><TT><A onmouseover=3D"activateEl('Q1204', =
event)"=20
      onmouseout=3D"clearEl()" =
href=3D"http://admin-pc/mascot/cgi/peptide_view.pl?file=3D..%2Fdata%2F201=
80515%2FF003015.dat&amp;query=3D1204&amp;hit=3D1&amp;index=3D&amp;px=3D1&=
amp;section=3D5&amp;ave_thresh=3D43&amp;_ignoreionsscorebelow=3D0&amp;rep=
ort=3D0&amp;_sigthreshold=3D0.05&amp;_msresflags=3D1025&amp;_msresflags2=3D=
258&amp;percolate=3D-1&amp;percolate_rt=3D0&amp;_minpeplen=3D7&amp;sessio=
nID=3Dall_secdisabledsession"=20
      target=3D"_blank">1204</A>&nbsp;&nbsp;</TT></TD>
    <TD align=3D"RIGHT"><TT><FONT color=3D"#ff0000"><B>  =20
      767.7199&nbsp;&nbsp;</B></FONT></TT></TD>
    <TD align=3D"RIGHT"><TT><FONT color=3D"#ff0000"><B> =20
      2300.1379&nbsp;&nbsp;</B></FONT></TT></TD>
    <TD align=3D"RIGHT"><TT><FONT color=3D"#ff0000"><B> =20
      2300.1253&nbsp;&nbsp;</B></FONT></TT></TD>
    <TD align=3D"RIGHT" nowrap=3D""><TT><FONT color=3D"#ff0000"><B>    =20
      5.48&nbsp;</B></FONT></TT></TD>
    <TD align=3D"RIGHT"><TT><FONT=20
      color=3D"#ff0000"><B>1&nbsp;&nbsp;</B></FONT></TT></TD>
    <TD align=3D"RIGHT" nowrap=3D""><TT><FONT=20
      color=3D"#ff0000"><B>33&nbsp;&nbsp;</B></FONT></TT></TD>
    <TD align=3D"RIGHT" nowrap=3D""><TT><FONT=20
      color=3D"#ff0000"><B>0.82&nbsp;</B></FONT></TT></TD>
    <TD align=3D"RIGHT"><TT><FONT=20
      color=3D"#ff0000"><B>1&nbsp;&nbsp;</B></FONT></TT></TD>
    <TD align=3D"RIGHT"><TT><FONT=20
      color=3D"#ff0000"><B>&nbsp;&nbsp;&nbsp;&nbsp;</B></FONT></TT></TD>
    <TD nowrap=3D""><TT><FONT=20
      =
color=3D"#ff0000"><B>&nbsp;GSINPTRPVRIMNISGSPCDK</B></FONT></TT></TR>
  <TR>
    <TD align=3D"RIGHT"><INPUT name=3D"QUE" type=3D"checkbox" =
checked=3D"" value=3D"2210.096322 from(737.706050,3+) =
intensity(31002.9336) =
title(File%3a%20%22D%3a%5cLC%2dMS%20Data%5cRaw%20file%5c180511%5c180511_%=
28051%29_JI03%2eraw%22%3b%20SpectrumID%3a%20%22588%22%3b%20scans%3a%20%22=
1345%22) rtinseconds(1206) scans(1345) index(587) query(1140)"></TD>
    <TD align=3D"RIGHT"><TT><A onmouseover=3D"activateEl('Q1140', =
event)"=20
      onmouseout=3D"clearEl()" =
href=3D"http://admin-pc/mascot/cgi/peptide_view.pl?file=3D..%2Fdata%2F201=
80515%2FF003015.dat&amp;query=3D1140&amp;hit=3D1&amp;index=3D&amp;px=3D1&=
amp;section=3D5&amp;ave_thresh=3D43&amp;_ignoreionsscorebelow=3D0&amp;rep=
ort=3D0&amp;_sigthreshold=3D0.05&amp;_msresflags=3D1025&amp;_msresflags2=3D=
258&amp;percolate=3D-1&amp;percolate_rt=3D0&amp;_minpeplen=3D7&amp;sessio=
nID=3Dall_secdisabledsession"=20
      target=3D"_blank">1140</A>&nbsp;&nbsp;</TT></TD>
    <TD align=3D"RIGHT"><TT><FONT color=3D"#ff0000"><B>  =20
      737.7061&nbsp;&nbsp;</B></FONT></TT></TD>
    <TD align=3D"RIGHT"><TT><FONT color=3D"#ff0000"><B> =20
      2210.0963&nbsp;&nbsp;</B></FONT></TT></TD>
    <TD align=3D"RIGHT"><TT><FONT color=3D"#ff0000"><B> =20
      2210.0969&nbsp;&nbsp;</B></FONT></TT></TD>
    <TD align=3D"RIGHT" nowrap=3D""><TT><FONT color=3D"#ff0000"><B>   =20
      -0.27&nbsp;</B></FONT></TT></TD>
    <TD align=3D"RIGHT"><TT><FONT=20
      color=3D"#ff0000"><B>1&nbsp;&nbsp;</B></FONT></TT></TD>
    <TD align=3D"RIGHT" nowrap=3D""><TT><FONT=20
      color=3D"#ff0000"><B>33&nbsp;&nbsp;</B></FONT></TT></TD>
    <TD align=3D"RIGHT" nowrap=3D""><TT><FONT=20
      color=3D"#ff0000"><B>0.95&nbsp;</B></FONT></TT></TD>
    <TD align=3D"RIGHT"><TT><FONT=20
      color=3D"#ff0000"><B>1&nbsp;&nbsp;</B></FONT></TT></TD>
    <TD align=3D"RIGHT"><TT><FONT=20
      color=3D"#ff0000"><B>&nbsp;&nbsp;&nbsp;&nbsp;</B></FONT></TT></TD>
    <TD nowrap=3D""><TT><FONT =
color=3D"#ff0000"><B>&nbsp;QWLDIFLL<U>M</U>FPEKEDAAK=20
      + Oxidation (M)</B></FONT></TT></TR>
  <TR>
    <TD align=3D"RIGHT"><INPUT name=3D"QUE" type=3D"checkbox" =
checked=3D"" value=3D"1030.589448 from(516.302000,2+) =
intensity(73880.4063) =
title(File%3a%20%22D%3a%5cLC%2dMS%20Data%5cRaw%20file%5c180511%5c180511_%=
28051%29_JI03%2eraw%22%3b%20SpectrumID%3a%20%22396%22%3b%20scans%3a%20%22=
1121%22) rtinseconds(1028) scans(1121) index(395) query(291)"></TD>
    <TD align=3D"RIGHT"><TT><A onmouseover=3D"activateEl('Q291', event)" =

      onmouseout=3D"clearEl()" =
href=3D"http://admin-pc/mascot/cgi/peptide_view.pl?file=3D..%2Fdata%2F201=
80515%2FF003015.dat&amp;query=3D291&amp;hit=3D1&amp;index=3D&amp;px=3D1&a=
mp;section=3D5&amp;ave_thresh=3D43&amp;_ignoreionsscorebelow=3D0&amp;repo=
rt=3D0&amp;_sigthreshold=3D0.05&amp;_msresflags=3D1025&amp;_msresflags2=3D=
258&amp;percolate=3D-1&amp;percolate_rt=3D0&amp;_minpeplen=3D7&amp;sessio=
nID=3Dall_secdisabledsession"=20
      target=3D"_blank">291</A>&nbsp;&nbsp;</TT></TD>
    <TD align=3D"RIGHT"><TT><FONT color=3D"#ff0000"><B>  =20
      516.3020&nbsp;&nbsp;</B></FONT></TT></TD>
    <TD align=3D"RIGHT"><TT><FONT color=3D"#ff0000"><B> =20
      1030.5894&nbsp;&nbsp;</B></FONT></TT></TD>
    <TD align=3D"RIGHT"><TT><FONT color=3D"#ff0000"><B> =20
      1030.5910&nbsp;&nbsp;</B></FONT></TT></TD>
    <TD align=3D"RIGHT" nowrap=3D""><TT><FONT color=3D"#ff0000"><B>   =20
      -1.52&nbsp;</B></FONT></TT></TD>
    <TD align=3D"RIGHT"><TT><FONT=20
      color=3D"#ff0000"><B>0&nbsp;&nbsp;</B></FONT></TT></TD>
    <TD align=3D"RIGHT" nowrap=3D""><TT><FONT=20
      color=3D"#ff0000"><B>31&nbsp;&nbsp;</B></FONT></TT></TD>
    <TD align=3D"RIGHT" nowrap=3D""><TT><FONT=20
      color=3D"#ff0000"><B>1.1&nbsp;</B></FONT></TT></TD>
    <TD align=3D"RIGHT"><TT><FONT=20
      color=3D"#ff0000"><B>1&nbsp;&nbsp;</B></FONT></TT></TD>
    <TD align=3D"RIGHT"><TT><FONT=20
      color=3D"#ff0000"><B>&nbsp;&nbsp;&nbsp;&nbsp;</B></FONT></TT></TD>
    <TD nowrap=3D""><TT><FONT=20
color=3D"#ff0000"><B>&nbsp;VIDETIITK</B></FONT></TT></TR>
  <TR>
    <TD align=3D"RIGHT"><INPUT name=3D"QUE" type=3D"checkbox" =
checked=3D"" value=3D"811.452848 from(406.733700,2+) =
intensity(8470.9668) =
title(File%3a%20%22D%3a%5cLC%2dMS%20Data%5cRaw%20file%5c180511%5c180511_%=
28051%29_JI03%2eraw%22%3b%20SpectrumID%3a%20%22197%22%3b%20scans%3a%20%22=
886%22) rtinseconds(848) scans(886) index(196) query(94)"></TD>
    <TD align=3D"RIGHT"><TT><A onmouseover=3D"activateEl('Q94', event)"=20
      onmouseout=3D"clearEl()" =
href=3D"http://admin-pc/mascot/cgi/peptide_view.pl?file=3D..%2Fdata%2F201=
80515%2FF003015.dat&amp;query=3D94&amp;hit=3D1&amp;index=3D&amp;px=3D1&am=
p;section=3D5&amp;ave_thresh=3D43&amp;_ignoreionsscorebelow=3D0&amp;repor=
t=3D0&amp;_sigthreshold=3D0.05&amp;_msresflags=3D1025&amp;_msresflags2=3D=
258&amp;percolate=3D-1&amp;percolate_rt=3D0&amp;_minpeplen=3D7&amp;sessio=
nID=3Dall_secdisabledsession"=20
      target=3D"_blank">94</A>&nbsp;&nbsp;</TT></TD>
    <TD align=3D"RIGHT"><TT><FONT color=3D"#ff0000"><B>  =20
      406.7337&nbsp;&nbsp;</B></FONT></TT></TD>
    <TD align=3D"RIGHT"><TT><FONT color=3D"#ff0000"><B>  =20
      811.4528&nbsp;&nbsp;</B></FONT></TT></TD>
    <TD align=3D"RIGHT"><TT><FONT color=3D"#ff0000"><B>  =20
      811.4552&nbsp;&nbsp;</B></FONT></TT></TD>
    <TD align=3D"RIGHT" nowrap=3D""><TT><FONT color=3D"#ff0000"><B>   =20
      -2.92&nbsp;</B></FONT></TT></TD>
    <TD align=3D"RIGHT"><TT><FONT=20
      color=3D"#ff0000"><B>0&nbsp;&nbsp;</B></FONT></TT></TD>
    <TD align=3D"RIGHT" nowrap=3D""><TT><FONT=20
      color=3D"#ff0000"><B>30&nbsp;&nbsp;</B></FONT></TT></TD>
    <TD align=3D"RIGHT" nowrap=3D""><TT><FONT=20
      color=3D"#ff0000"><B>0.72&nbsp;</B></FONT></TT></TD>
    <TD align=3D"RIGHT"><TT><FONT=20
      color=3D"#ff0000"><B>1&nbsp;&nbsp;</B></FONT></TT></TD>
    <TD align=3D"RIGHT"><TT><FONT=20
      color=3D"#ff0000"><B>&nbsp;&nbsp;&nbsp;&nbsp;</B></FONT></TT></TD>
    <TD nowrap=3D""><TT><FONT =
color=3D"#ff0000"><B>&nbsp;VSPGTVPR</B></FONT></TT></TR>
  <TR>
    <TD align=3D"RIGHT"><INPUT name=3D"QUE" type=3D"checkbox" =
checked=3D"" value=3D"1370.703108 from(686.358830,2+) =
intensity(90229.0859) =
title(File%3a%20%22D%3a%5cLC%2dMS%20Data%5cRaw%20file%5c180511%5c180511_%=
28051%29_JI03%2eraw%22%3b%20SpectrumID%3a%20%22430%22%3b%20scans%3a%20%22=
1161%22) rtinseconds(1060) scans(1161) index(429) query(619)"></TD>
    <TD align=3D"RIGHT"><TT><A onmouseover=3D"activateEl('Q619', event)" =

      onmouseout=3D"clearEl()" =
href=3D"http://admin-pc/mascot/cgi/peptide_view.pl?file=3D..%2Fdata%2F201=
80515%2FF003015.dat&amp;query=3D619&amp;hit=3D1&amp;index=3D&amp;px=3D1&a=
mp;section=3D5&amp;ave_thresh=3D43&amp;_ignoreionsscorebelow=3D0&amp;repo=
rt=3D0&amp;_sigthreshold=3D0.05&amp;_msresflags=3D1025&amp;_msresflags2=3D=
258&amp;percolate=3D-1&amp;percolate_rt=3D0&amp;_minpeplen=3D7&amp;sessio=
nID=3Dall_secdisabledsession"=20
      target=3D"_blank">619</A>&nbsp;&nbsp;</TT></TD>
    <TD align=3D"RIGHT"><TT><FONT color=3D"#ff0000"><B>  =20
      686.3588&nbsp;&nbsp;</B></FONT></TT></TD>
    <TD align=3D"RIGHT"><TT><FONT color=3D"#ff0000"><B> =20
      1370.7031&nbsp;&nbsp;</B></FONT></TT></TD>
    <TD align=3D"RIGHT"><TT><FONT color=3D"#ff0000"><B> =20
      1370.7153&nbsp;&nbsp;</B></FONT></TT></TD>
    <TD align=3D"RIGHT" nowrap=3D""><TT><FONT color=3D"#ff0000"><B>   =20
      -8.93&nbsp;</B></FONT></TT></TD>
    <TD align=3D"RIGHT"><TT><FONT=20
      color=3D"#ff0000"><B>1&nbsp;&nbsp;</B></FONT></TT></TD>
    <TD align=3D"RIGHT" nowrap=3D""><TT><FONT=20
      color=3D"#ff0000"><B>30&nbsp;&nbsp;</B></FONT></TT></TD>
    <TD align=3D"RIGHT" nowrap=3D""><TT><FONT=20
      color=3D"#ff0000"><B>2.2&nbsp;</B></FONT></TT></TD>
    <TD align=3D"RIGHT"><TT><FONT=20
      color=3D"#ff0000"><B>1&nbsp;&nbsp;</B></FONT></TT></TD>
    <TD align=3D"RIGHT"><TT><FONT=20
      color=3D"#ff0000"><B>&nbsp;&nbsp;&nbsp;&nbsp;</B></FONT></TT></TD>
    <TD nowrap=3D""><TT><FONT=20
      color=3D"#ff0000"><B>&nbsp;ARLNEEALEVAR</B></FONT></TT></TR>
  <TR>
    <TD align=3D"RIGHT"><INPUT name=3D"QUE" type=3D"checkbox" =
checked=3D"" value=3D"1313.768802 from(438.930210,3+) =
intensity(12181.0205) =
title(File%3a%20%22D%3a%5cLC%2dMS%20Data%5cRaw%20file%5c180511%5c180511_%=
28051%29_JI03%2eraw%22%3b%20SpectrumID%3a%20%22184%22%3b%20scans%3a%20%22=
871%22) rtinseconds(836) scans(871) index(183) query(561)"></TD>
    <TD align=3D"RIGHT"><TT><A onmouseover=3D"activateEl('Q561', event)" =

      onmouseout=3D"clearEl()" =
href=3D"http://admin-pc/mascot/cgi/peptide_view.pl?file=3D..%2Fdata%2F201=
80515%2FF003015.dat&amp;query=3D561&amp;hit=3D1&amp;index=3D&amp;px=3D1&a=
mp;section=3D5&amp;ave_thresh=3D43&amp;_ignoreionsscorebelow=3D0&amp;repo=
rt=3D0&amp;_sigthreshold=3D0.05&amp;_msresflags=3D1025&amp;_msresflags2=3D=
258&amp;percolate=3D-1&amp;percolate_rt=3D0&amp;_minpeplen=3D7&amp;sessio=
nID=3Dall_secdisabledsession"=20
      target=3D"_blank">561</A>&nbsp;&nbsp;</TT></TD>
    <TD align=3D"RIGHT"><TT><FONT color=3D"#ff0000"><B>  =20
      438.9302&nbsp;&nbsp;</B></FONT></TT></TD>
    <TD align=3D"RIGHT"><TT><FONT color=3D"#ff0000"><B> =20
      1313.7688&nbsp;&nbsp;</B></FONT></TT></TD>
    <TD align=3D"RIGHT"><TT><FONT color=3D"#ff0000"><B> =20
      1313.7628&nbsp;&nbsp;</B></FONT></TT></TD>
    <TD align=3D"RIGHT" nowrap=3D""><TT><FONT color=3D"#ff0000"><B>    =20
      4.53&nbsp;</B></FONT></TT></TD>
    <TD align=3D"RIGHT"><TT><FONT=20
      color=3D"#ff0000"><B>0&nbsp;&nbsp;</B></FONT></TT></TD>
    <TD align=3D"RIGHT" nowrap=3D""><TT><FONT=20
      color=3D"#ff0000"><B>30&nbsp;&nbsp;</B></FONT></TT></TD>
    <TD align=3D"RIGHT" nowrap=3D""><TT><FONT=20
      color=3D"#ff0000"><B>0.51&nbsp;</B></FONT></TT></TD>
    <TD align=3D"RIGHT"><TT><FONT=20
      color=3D"#ff0000"><B>1&nbsp;&nbsp;</B></FONT></TT></TD>
    <TD align=3D"RIGHT"><TT><FONT=20
      color=3D"#ff0000"><B>&nbsp;&nbsp;&nbsp;&nbsp;</B></FONT></TT></TD>
    <TD nowrap=3D""><TT><FONT=20
      color=3D"#ff0000"><B>&nbsp;MTIDIVAIITPK</B></FONT></TT></TR>
  <TR>
    <TD align=3D"RIGHT"><INPUT name=3D"QUE" type=3D"checkbox" =
checked=3D"" value=3D"1328.632668 from(665.323610,2+) =
intensity(73299.6641) =
title(File%3a%20%22D%3a%5cLC%2dMS%20Data%5cRaw%20file%5c180511%5c180511_%=
28051%29_JI03%2eraw%22%3b%20SpectrumID%3a%20%22243%22%3b%20scans%3a%20%22=
941%22) rtinseconds(889) scans(941) index(242) query(588)"></TD>
    <TD align=3D"RIGHT"><TT><A onmouseover=3D"activateEl('Q588', event)" =

      onmouseout=3D"clearEl()" =
href=3D"http://admin-pc/mascot/cgi/peptide_view.pl?file=3D..%2Fdata%2F201=
80515%2FF003015.dat&amp;query=3D588&amp;hit=3D1&amp;index=3D&amp;px=3D1&a=
mp;section=3D5&amp;ave_thresh=3D43&amp;_ignoreionsscorebelow=3D0&amp;repo=
rt=3D0&amp;_sigthreshold=3D0.05&amp;_msresflags=3D1025&amp;_msresflags2=3D=
258&amp;percolate=3D-1&amp;percolate_rt=3D0&amp;_minpeplen=3D7&amp;sessio=
nID=3Dall_secdisabledsession"=20
      target=3D"_blank">588</A>&nbsp;&nbsp;</TT></TD>
    <TD align=3D"RIGHT"><TT><FONT color=3D"#ff0000"><B>  =20
      665.3236&nbsp;&nbsp;</B></FONT></TT></TD>
    <TD align=3D"RIGHT"><TT><FONT color=3D"#ff0000"><B> =20
      1328.6327&nbsp;&nbsp;</B></FONT></TT></TD>
    <TD align=3D"RIGHT"><TT><FONT color=3D"#ff0000"><B> =20
      1328.6208&nbsp;&nbsp;</B></FONT></TT></TD>
    <TD align=3D"RIGHT" nowrap=3D""><TT><FONT color=3D"#ff0000"><B>    =20
      8.93&nbsp;</B></FONT></TT></TD>
    <TD align=3D"RIGHT"><TT><FONT=20
      color=3D"#ff0000"><B>0&nbsp;&nbsp;</B></FONT></TT></TD>
    <TD align=3D"RIGHT" nowrap=3D""><TT><FONT=20
      color=3D"#ff0000"><B>30&nbsp;&nbsp;</B></FONT></TT></TD>
    <TD align=3D"RIGHT" nowrap=3D""><TT><FONT=20
      color=3D"#ff0000"><B>2.1&nbsp;</B></FONT></TT></TD>
    <TD align=3D"RIGHT"><TT><FONT=20
      color=3D"#ff0000"><B>1&nbsp;&nbsp;</B></FONT></TT></TD>
    <TD align=3D"RIGHT"><TT><FONT=20
      color=3D"#ff0000"><B>&nbsp;&nbsp;&nbsp;&nbsp;</B></FONT></TT></TD>
    <TD nowrap=3D""><TT><FONT=20
      color=3D"#ff0000"><B>&nbsp;IVEDSEGPAEAGR</B></FONT></TT></TR>
  <TR>
    <TD align=3D"RIGHT"><INPUT name=3D"QUE" type=3D"checkbox" =
checked=3D"" value=3D"1380.640468 from(691.327510,2+) =
intensity(16954.3887) =
title(File%3a%20%22D%3a%5cLC%2dMS%20Data%5cRaw%20file%5c180511%5c180511_%=
28051%29_JI03%2eraw%22%3b%20SpectrumID%3a%20%22164%22%3b%20scans%3a%20%22=
843%22) rtinseconds(816) scans(843) index(163) query(632)"></TD>
    <TD align=3D"RIGHT"><TT><A onmouseover=3D"activateEl('Q632', event)" =

      onmouseout=3D"clearEl()" =
href=3D"http://admin-pc/mascot/cgi/peptide_view.pl?file=3D..%2Fdata%2F201=
80515%2FF003015.dat&amp;query=3D632&amp;hit=3D1&amp;index=3D&amp;px=3D1&a=
mp;section=3D5&amp;ave_thresh=3D43&amp;_ignoreionsscorebelow=3D0&amp;repo=
rt=3D0&amp;_sigthreshold=3D0.05&amp;_msresflags=3D1025&amp;_msresflags2=3D=
258&amp;percolate=3D-1&amp;percolate_rt=3D0&amp;_minpeplen=3D7&amp;sessio=
nID=3Dall_secdisabledsession"=20
      target=3D"_blank">632</A>&nbsp;&nbsp;</TT></TD>
    <TD align=3D"RIGHT"><TT><FONT color=3D"#ff0000"><B>  =20
      691.3275&nbsp;&nbsp;</B></FONT></TT></TD>
    <TD align=3D"RIGHT"><TT><FONT color=3D"#ff0000"><B> =20
      1380.6405&nbsp;&nbsp;</B></FONT></TT></TD>
    <TD align=3D"RIGHT"><TT><FONT color=3D"#ff0000"><B> =20
      1380.6521&nbsp;&nbsp;</B></FONT></TT></TD>
    <TD align=3D"RIGHT" nowrap=3D""><TT><FONT color=3D"#ff0000"><B>   =20
      -8.43&nbsp;</B></FONT></TT></TD>
    <TD align=3D"RIGHT"><TT><FONT=20
      color=3D"#ff0000"><B>1&nbsp;&nbsp;</B></FONT></TT></TD>
    <TD align=3D"RIGHT" nowrap=3D""><TT><FONT=20
      color=3D"#ff0000"><B>29&nbsp;&nbsp;</B></FONT></TT></TD>
    <TD align=3D"RIGHT" nowrap=3D""><TT><FONT=20
      color=3D"#ff0000"><B>2.5&nbsp;</B></FONT></TT></TD>
    <TD align=3D"RIGHT"><TT><FONT=20
      color=3D"#ff0000"><B>1&nbsp;&nbsp;</B></FONT></TT></TD>
    <TD align=3D"RIGHT"><TT><FONT=20
      color=3D"#ff0000"><B>&nbsp;&nbsp;&nbsp;&nbsp;</B></FONT></TT></TD>
    <TD nowrap=3D""><TT><FONT=20
      color=3D"#ff0000"><B>&nbsp;SNGYERVQLQGK</B></FONT></TT></TR>
  <TR>
    <TD align=3D"RIGHT"><INPUT name=3D"QUE" type=3D"checkbox" =
checked=3D"" value=3D"1471.699068 from(736.856810,2+) =
intensity(13354.6953) =
title(File%3a%20%22D%3a%5cLC%2dMS%20Data%5cRaw%20file%5c180511%5c180511_%=
28051%29_JI03%2eraw%22%3b%20SpectrumID%3a%20%22160%22%3b%20scans%3a%20%22=
838%22) rtinseconds(812) scans(838) index(159) query(726)"></TD>
    <TD align=3D"RIGHT"><TT><A onmouseover=3D"activateEl('Q726', event)" =

      onmouseout=3D"clearEl()" =
href=3D"http://admin-pc/mascot/cgi/peptide_view.pl?file=3D..%2Fdata%2F201=
80515%2FF003015.dat&amp;query=3D726&amp;hit=3D1&amp;index=3D&amp;px=3D1&a=
mp;section=3D5&amp;ave_thresh=3D43&amp;_ignoreionsscorebelow=3D0&amp;repo=
rt=3D0&amp;_sigthreshold=3D0.05&amp;_msresflags=3D1025&amp;_msresflags2=3D=
258&amp;percolate=3D-1&amp;percolate_rt=3D0&amp;_minpeplen=3D7&amp;sessio=
nID=3Dall_secdisabledsession"=20
      target=3D"_blank">726</A>&nbsp;&nbsp;</TT></TD>
    <TD align=3D"RIGHT"><TT><FONT color=3D"#ff0000"><B>  =20
      736.8568&nbsp;&nbsp;</B></FONT></TT></TD>
    <TD align=3D"RIGHT"><TT><FONT color=3D"#ff0000"><B> =20
      1471.6991&nbsp;&nbsp;</B></FONT></TT></TD>
    <TD align=3D"RIGHT"><TT><FONT color=3D"#ff0000"><B> =20
      1471.6977&nbsp;&nbsp;</B></FONT></TT></TD>
    <TD align=3D"RIGHT" nowrap=3D""><TT><FONT color=3D"#ff0000"><B>    =20
      0.94&nbsp;</B></FONT></TT></TD>
    <TD align=3D"RIGHT"><TT><FONT=20
      color=3D"#ff0000"><B>0&nbsp;&nbsp;</B></FONT></TT></TD>
    <TD align=3D"RIGHT" nowrap=3D""><TT><FONT=20
      color=3D"#ff0000"><B>29&nbsp;&nbsp;</B></FONT></TT></TD>
    <TD align=3D"RIGHT" nowrap=3D""><TT><FONT=20
      color=3D"#ff0000"><B>2.2&nbsp;</B></FONT></TT></TD>
    <TD align=3D"RIGHT"><TT><FONT=20
      color=3D"#ff0000"><B>1&nbsp;&nbsp;</B></FONT></TT></TD>
    <TD align=3D"RIGHT"><TT><FONT=20
      color=3D"#ff0000"><B>&nbsp;&nbsp;&nbsp;&nbsp;</B></FONT></TT></TD>
    <TD nowrap=3D""><TT><FONT =
color=3D"#ff0000"><B>&nbsp;AALPEPETPTGS<U>M</U>R +=20
      Oxidation (M)</B></FONT></TT></TR>
  <TR>
    <TD align=3D"RIGHT"><INPUT name=3D"QUE" type=3D"checkbox" =
checked=3D"" value=3D"2209.064548 from(1105.539550,2+) =
intensity(72605.8359) =
title(File%3a%20%22D%3a%5cLC%2dMS%20Data%5cRaw%20file%5c180511%5c180511_%=
28051%29_JI03%2eraw%22%3b%20SpectrumID%3a%20%22652%22%3b%20scans%3a%20%22=
1420%22) rtinseconds(1262) scans(1420) index(651) query(1134)"></TD>
    <TD align=3D"RIGHT"><TT><A onmouseover=3D"activateEl('Q1134', =
event)"=20
      onmouseout=3D"clearEl()" =
href=3D"http://admin-pc/mascot/cgi/peptide_view.pl?file=3D..%2Fdata%2F201=
80515%2FF003015.dat&amp;query=3D1134&amp;hit=3D1&amp;index=3D&amp;px=3D1&=
amp;section=3D5&amp;ave_thresh=3D43&amp;_ignoreionsscorebelow=3D0&amp;rep=
ort=3D0&amp;_sigthreshold=3D0.05&amp;_msresflags=3D1025&amp;_msresflags2=3D=
258&amp;percolate=3D-1&amp;percolate_rt=3D0&amp;_minpeplen=3D7&amp;sessio=
nID=3Dall_secdisabledsession"=20
      target=3D"_blank">1134</A>&nbsp;&nbsp;</TT></TD>
    <TD align=3D"RIGHT"><TT><FONT color=3D"#ff0000"><B> =20
      1105.5396&nbsp;&nbsp;</B></FONT></TT></TD>
    <TD align=3D"RIGHT"><TT><FONT color=3D"#ff0000"><B> =20
      2209.0645&nbsp;&nbsp;</B></FONT></TT></TD>
    <TD align=3D"RIGHT"><TT><FONT color=3D"#ff0000"><B> =20
      2209.0573&nbsp;&nbsp;</B></FONT></TT></TD>
    <TD align=3D"RIGHT" nowrap=3D""><TT><FONT color=3D"#ff0000"><B>    =20
      3.30&nbsp;</B></FONT></TT></TD>
    <TD align=3D"RIGHT"><TT><FONT=20
      color=3D"#ff0000"><B>1&nbsp;&nbsp;</B></FONT></TT></TD>
    <TD align=3D"RIGHT" nowrap=3D""><TT><FONT=20
      color=3D"#ff0000"><B>29&nbsp;&nbsp;</B></FONT></TT></TD>
    <TD align=3D"RIGHT" nowrap=3D""><TT><FONT=20
      color=3D"#ff0000"><B>2.4&nbsp;</B></FONT></TT></TD>
    <TD align=3D"RIGHT"><TT><FONT=20
      color=3D"#ff0000"><B>1&nbsp;&nbsp;</B></FONT></TT></TD>
    <TD align=3D"RIGHT"><TT><FONT=20
      color=3D"#ff0000"><B>&nbsp;&nbsp;&nbsp;&nbsp;</B></FONT></TT></TD>
    <TD nowrap=3D""><TT><FONT=20
      =
color=3D"#ff0000"><B>&nbsp;VYGNNIDAELIQSKVDCLR</B></FONT></TT></TR>
  <TR>
    <TD align=3D"RIGHT"><INPUT name=3D"QUE" type=3D"checkbox" =
checked=3D"" value=3D"1522.727112 from(508.582980,3+) =
intensity(4943.4170) =
title(File%3a%20%22D%3a%5cLC%2dMS%20Data%5cRaw%20file%5c180511%5c180511_%=
28051%29_JI03%2eraw%22%3b%20SpectrumID%3a%20%22121%22%3b%20scans%3a%20%22=
735%22) rtinseconds(724) scans(735) index(120) query(786)"></TD>
    <TD align=3D"RIGHT"><TT><A onmouseover=3D"activateEl('Q786', event)" =

      onmouseout=3D"clearEl()" =
href=3D"http://admin-pc/mascot/cgi/peptide_view.pl?file=3D..%2Fdata%2F201=
80515%2FF003015.dat&amp;query=3D786&amp;hit=3D1&amp;index=3D&amp;px=3D1&a=
mp;section=3D5&amp;ave_thresh=3D43&amp;_ignoreionsscorebelow=3D0&amp;repo=
rt=3D0&amp;_sigthreshold=3D0.05&amp;_msresflags=3D1025&amp;_msresflags2=3D=
258&amp;percolate=3D-1&amp;percolate_rt=3D0&amp;_minpeplen=3D7&amp;sessio=
nID=3Dall_secdisabledsession"=20
      target=3D"_blank">786</A>&nbsp;&nbsp;</TT></TD>
    <TD align=3D"RIGHT"><TT><FONT color=3D"#ff0000"><B>  =20
      508.5830&nbsp;&nbsp;</B></FONT></TT></TD>
    <TD align=3D"RIGHT"><TT><FONT color=3D"#ff0000"><B> =20
      1522.7271&nbsp;&nbsp;</B></FONT></TT></TD>
    <TD align=3D"RIGHT"><TT><FONT color=3D"#ff0000"><B> =20
      1522.7224&nbsp;&nbsp;</B></FONT></TT></TD>
    <TD align=3D"RIGHT" nowrap=3D""><TT><FONT color=3D"#ff0000"><B>    =20
      3.13&nbsp;</B></FONT></TT></TD>
    <TD align=3D"RIGHT"><TT><FONT=20
      color=3D"#ff0000"><B>1&nbsp;&nbsp;</B></FONT></TT></TD>
    <TD align=3D"RIGHT" nowrap=3D""><TT><FONT=20
      color=3D"#ff0000"><B>29&nbsp;&nbsp;</B></FONT></TT></TD>
    <TD align=3D"RIGHT" nowrap=3D""><TT><FONT=20
      color=3D"#ff0000"><B>3.1&nbsp;</B></FONT></TT></TD>
    <TD align=3D"RIGHT"><TT><FONT=20
      color=3D"#ff0000"><B>1&nbsp;&nbsp;</B></FONT></TT></TD>
    <TD align=3D"RIGHT"><TT><FONT=20
      color=3D"#ff0000"><B>&nbsp;&nbsp;&nbsp;&nbsp;</B></FONT></TT></TD>
    <TD nowrap=3D""><TT><FONT=20
      color=3D"#ff0000"><B>&nbsp;GRTVDTDTISDTSR</B></FONT></TT></TR>
  <TR>
    <TD align=3D"RIGHT"><INPUT name=3D"QUE" type=3D"checkbox" =
checked=3D"" value=3D"2211.075762 from(738.032530,3+) =
intensity(55617.0313) =
title(File%3a%20%22D%3a%5cLC%2dMS%20Data%5cRaw%20file%5c180511%5c180511_%=
28051%29_JI03%2eraw%22%3b%20SpectrumID%3a%20%22436%22%3b%20scans%3a%20%22=
1168%22) rtinseconds(1066) scans(1168) index(435) query(1148)"></TD>
    <TD align=3D"RIGHT"><TT><A onmouseover=3D"activateEl('Q1148', =
event)"=20
      onmouseout=3D"clearEl()" =
href=3D"http://admin-pc/mascot/cgi/peptide_view.pl?file=3D..%2Fdata%2F201=
80515%2FF003015.dat&amp;query=3D1148&amp;hit=3D1&amp;index=3D&amp;px=3D1&=
amp;section=3D5&amp;ave_thresh=3D43&amp;_ignoreionsscorebelow=3D0&amp;rep=
ort=3D0&amp;_sigthreshold=3D0.05&amp;_msresflags=3D1025&amp;_msresflags2=3D=
258&amp;percolate=3D-1&amp;percolate_rt=3D0&amp;_minpeplen=3D7&amp;sessio=
nID=3Dall_secdisabledsession"=20
      target=3D"_blank">1148</A>&nbsp;&nbsp;</TT></TD>
    <TD align=3D"RIGHT"><TT><FONT color=3D"#ff0000"><B>  =20
      738.0325&nbsp;&nbsp;</B></FONT></TT></TD>
    <TD align=3D"RIGHT"><TT><FONT color=3D"#ff0000"><B> =20
      2211.0758&nbsp;&nbsp;</B></FONT></TT></TD>
    <TD align=3D"RIGHT"><TT><FONT color=3D"#ff0000"><B> =20
      2211.0729&nbsp;&nbsp;</B></FONT></TT></TD>
    <TD align=3D"RIGHT" nowrap=3D""><TT><FONT color=3D"#ff0000"><B>    =20
      1.31&nbsp;</B></FONT></TT></TD>
    <TD align=3D"RIGHT"><TT><FONT=20
      color=3D"#ff0000"><B>1&nbsp;&nbsp;</B></FONT></TT></TD>
    <TD align=3D"RIGHT" nowrap=3D""><TT><FONT=20
      color=3D"#ff0000"><B>29&nbsp;&nbsp;</B></FONT></TT></TD>
    <TD align=3D"RIGHT" nowrap=3D""><TT><FONT=20
      color=3D"#ff0000"><B>2.4&nbsp;</B></FONT></TT></TD>
    <TD align=3D"RIGHT"><TT><FONT=20
      color=3D"#ff0000"><B>1&nbsp;&nbsp;</B></FONT></TT></TD>
    <TD align=3D"RIGHT"><TT><FONT=20
      color=3D"#ff0000"><B>&nbsp;&nbsp;&nbsp;&nbsp;</B></FONT></TT></TD>
    <TD nowrap=3D""><TT><FONT=20
      color=3D"#ff0000"><B>&nbsp;FSINSEEIAQARA<U>M</U>LESVAK + Oxidation =

      (M)</B></FONT></TT></TR>
  <TR>
    <TD align=3D"RIGHT"><INPUT name=3D"QUE" type=3D"checkbox" =
checked=3D"" value=3D"1494.731922 from(499.251250,3+) =
intensity(19383.2930) =
title(File%3a%20%22D%3a%5cLC%2dMS%20Data%5cRaw%20file%5c180511%5c180511_%=
28051%29_JI03%2eraw%22%3b%20SpectrumID%3a%20%2295%22%3b%20scans%3a%20%226=
42%22) rtinseconds(638) scans(642) index(94) query(765)"></TD>
    <TD align=3D"RIGHT"><TT><A onmouseover=3D"activateEl('Q765', event)" =

      onmouseout=3D"clearEl()" =
href=3D"http://admin-pc/mascot/cgi/peptide_view.pl?file=3D..%2Fdata%2F201=
80515%2FF003015.dat&amp;query=3D765&amp;hit=3D1&amp;index=3D&amp;px=3D1&a=
mp;section=3D5&amp;ave_thresh=3D43&amp;_ignoreionsscorebelow=3D0&amp;repo=
rt=3D0&amp;_sigthreshold=3D0.05&amp;_msresflags=3D1025&amp;_msresflags2=3D=
258&amp;percolate=3D-1&amp;percolate_rt=3D0&amp;_minpeplen=3D7&amp;sessio=
nID=3Dall_secdisabledsession"=20
      target=3D"_blank">765</A>&nbsp;&nbsp;</TT></TD>
    <TD align=3D"RIGHT"><TT><FONT color=3D"#ff0000"><B>  =20
      499.2513&nbsp;&nbsp;</B></FONT></TT></TD>
    <TD align=3D"RIGHT"><TT><FONT color=3D"#ff0000"><B> =20
      1494.7319&nbsp;&nbsp;</B></FONT></TT></TD>
    <TD align=3D"RIGHT"><TT><FONT color=3D"#ff0000"><B> =20
      1494.7202&nbsp;&nbsp;</B></FONT></TT></TD>
    <TD align=3D"RIGHT" nowrap=3D""><TT><FONT color=3D"#ff0000"><B>    =20
      7.85&nbsp;</B></FONT></TT></TD>
    <TD align=3D"RIGHT"><TT><FONT=20
      color=3D"#ff0000"><B>1&nbsp;&nbsp;</B></FONT></TT></TD>
    <TD align=3D"RIGHT" nowrap=3D""><TT><FONT=20
      color=3D"#ff0000"><B>29&nbsp;&nbsp;</B></FONT></TT></TD>
    <TD align=3D"RIGHT" nowrap=3D""><TT><FONT=20
      color=3D"#ff0000"><B>3.3&nbsp;</B></FONT></TT></TD>
    <TD align=3D"RIGHT"><TT><FONT=20
      color=3D"#ff0000"><B>1&nbsp;&nbsp;</B></FONT></TT></TD>
    <TD align=3D"RIGHT"><TT><FONT=20
      color=3D"#ff0000"><B>&nbsp;&nbsp;&nbsp;&nbsp;</B></FONT></TT></TD>
    <TD nowrap=3D""><TT><FONT=20
      color=3D"#ff0000"><B>&nbsp;DEVSKASGLQFADK</B></FONT></TT></TR>
  <TR>
    <TD align=3D"RIGHT"><INPUT name=3D"QUE" type=3D"checkbox" =
checked=3D"" value=3D"1200.608008 from(601.311280,2+) =
intensity(20349.8223) =
title(File%3a%20%22D%3a%5cLC%2dMS%20Data%5cRaw%20file%5c180511%5c180511_%=
28051%29_JI03%2eraw%22%3b%20SpectrumID%3a%20%22305%22%3b%20scans%3a%20%22=
1014%22) rtinseconds(945) scans(1014) index(304) query(459)"></TD>
    <TD align=3D"RIGHT"><TT><A onmouseover=3D"activateEl('Q459', event)" =

      onmouseout=3D"clearEl()" =
href=3D"http://admin-pc/mascot/cgi/peptide_view.pl?file=3D..%2Fdata%2F201=
80515%2FF003015.dat&amp;query=3D459&amp;hit=3D1&amp;index=3D&amp;px=3D1&a=
mp;section=3D5&amp;ave_thresh=3D43&amp;_ignoreionsscorebelow=3D0&amp;repo=
rt=3D0&amp;_sigthreshold=3D0.05&amp;_msresflags=3D1025&amp;_msresflags2=3D=
258&amp;percolate=3D-1&amp;percolate_rt=3D0&amp;_minpeplen=3D7&amp;sessio=
nID=3Dall_secdisabledsession"=20
      target=3D"_blank">459</A>&nbsp;&nbsp;</TT></TD>
    <TD align=3D"RIGHT"><TT><FONT color=3D"#ff0000"><B>  =20
      601.3113&nbsp;&nbsp;</B></FONT></TT></TD>
    <TD align=3D"RIGHT"><TT><FONT color=3D"#ff0000"><B> =20
      1200.6080&nbsp;&nbsp;</B></FONT></TT></TD>
    <TD align=3D"RIGHT"><TT><FONT color=3D"#ff0000"><B> =20
      1200.6098&nbsp;&nbsp;</B></FONT></TT></TD>
    <TD align=3D"RIGHT" nowrap=3D""><TT><FONT color=3D"#ff0000"><B>   =20
      -1.53&nbsp;</B></FONT></TT></TD>
    <TD align=3D"RIGHT"><TT><FONT=20
      color=3D"#ff0000"><B>1&nbsp;&nbsp;</B></FONT></TT></TD>
    <TD align=3D"RIGHT" nowrap=3D""><TT><FONT=20
      color=3D"#ff0000"><B>29&nbsp;&nbsp;</B></FONT></TT></TD>
    <TD align=3D"RIGHT" nowrap=3D""><TT><FONT=20
      color=3D"#ff0000"><B>3.6&nbsp;</B></FONT></TT></TD>
    <TD align=3D"RIGHT"><TT><FONT=20
      color=3D"#ff0000"><B>1&nbsp;&nbsp;</B></FONT></TT></TD>
    <TD align=3D"RIGHT"><TT><FONT=20
      color=3D"#ff0000"><B>&nbsp;&nbsp;&nbsp;&nbsp;</B></FONT></TT></TD>
    <TD nowrap=3D""><TT><FONT=20
  color=3D"#ff0000"><B>&nbsp;NVVEEGLRER</B></FONT></TT></TR>
  <TR>
    <TD align=3D"RIGHT"><INPUT name=3D"QUE" type=3D"checkbox" =
checked=3D"" value=3D"1044.556608 from(523.285580,2+) =
intensity(168891.7500) =
title(File%3a%20%22D%3a%5cLC%2dMS%20Data%5cRaw%20file%5c180511%5c180511_%=
28051%29_JI03%2eraw%22%3b%20SpectrumID%3a%20%2270%22%3b%20scans%3a%20%225=
87%22) rtinseconds(593) scans(587) index(69) query(299)"></TD>
    <TD align=3D"RIGHT"><TT><A onmouseover=3D"activateEl('Q299', event)" =

      onmouseout=3D"clearEl()" =
href=3D"http://admin-pc/mascot/cgi/peptide_view.pl?file=3D..%2Fdata%2F201=
80515%2FF003015.dat&amp;query=3D299&amp;hit=3D1&amp;index=3D&amp;px=3D1&a=
mp;section=3D5&amp;ave_thresh=3D43&amp;_ignoreionsscorebelow=3D0&amp;repo=
rt=3D0&amp;_sigthreshold=3D0.05&amp;_msresflags=3D1025&amp;_msresflags2=3D=
258&amp;percolate=3D-1&amp;percolate_rt=3D0&amp;_minpeplen=3D7&amp;sessio=
nID=3Dall_secdisabledsession"=20
      target=3D"_blank">299</A>&nbsp;&nbsp;</TT></TD>
    <TD align=3D"RIGHT"><TT><FONT color=3D"#ff0000"><B>  =20
      523.2856&nbsp;&nbsp;</B></FONT></TT></TD>
    <TD align=3D"RIGHT"><TT><FONT color=3D"#ff0000"><B> =20
      1044.5566&nbsp;&nbsp;</B></FONT></TT></TD>
    <TD align=3D"RIGHT"><TT><FONT color=3D"#ff0000"><B> =20
      1044.5563&nbsp;&nbsp;</B></FONT></TT></TD>
    <TD align=3D"RIGHT" nowrap=3D""><TT><FONT color=3D"#ff0000"><B>    =20
      0.26&nbsp;</B></FONT></TT></TD>
    <TD align=3D"RIGHT"><TT><FONT=20
      color=3D"#ff0000"><B>1&nbsp;&nbsp;</B></FONT></TT></TD>
    <TD align=3D"RIGHT" nowrap=3D""><TT><FONT=20
      color=3D"#ff0000"><B>29&nbsp;&nbsp;</B></FONT></TT></TD>
    <TD align=3D"RIGHT" nowrap=3D""><TT><FONT=20
      color=3D"#ff0000"><B>3.3&nbsp;</B></FONT></TT></TD>
    <TD align=3D"RIGHT"><TT><FONT=20
      color=3D"#ff0000"><B>1&nbsp;&nbsp;</B></FONT></TT></TD>
    <TD align=3D"RIGHT"><TT><FONT=20
      color=3D"#ff0000"><B>&nbsp;&nbsp;&nbsp;&nbsp;</B></FONT></TT></TD>
    <TD nowrap=3D""><TT><FONT=20
  color=3D"#ff0000"><B>&nbsp;AQSPAKSSLR</B></FONT></TT></TR>
  <TR>
    <TD align=3D"RIGHT"><INPUT name=3D"QUE" type=3D"checkbox" =
checked=3D"" value=3D"1433.716168 from(717.865360,2+) =
intensity(11883.3906) =
title(File%3a%20%22D%3a%5cLC%2dMS%20Data%5cRaw%20file%5c180511%5c180511_%=
28051%29_JI03%2eraw%22%3b%20SpectrumID%3a%20%22188%22%3b%20scans%3a%20%22=
875%22) rtinseconds(840) scans(875) index(187) query(688)"></TD>
    <TD align=3D"RIGHT"><TT><A onmouseover=3D"activateEl('Q688', event)" =

      onmouseout=3D"clearEl()" =
href=3D"http://admin-pc/mascot/cgi/peptide_view.pl?file=3D..%2Fdata%2F201=
80515%2FF003015.dat&amp;query=3D688&amp;hit=3D1&amp;index=3D&amp;px=3D1&a=
mp;section=3D5&amp;ave_thresh=3D43&amp;_ignoreionsscorebelow=3D0&amp;repo=
rt=3D0&amp;_sigthreshold=3D0.05&amp;_msresflags=3D1025&amp;_msresflags2=3D=
258&amp;percolate=3D-1&amp;percolate_rt=3D0&amp;_minpeplen=3D7&amp;sessio=
nID=3Dall_secdisabledsession"=20
      target=3D"_blank">688</A>&nbsp;&nbsp;</TT></TD>
    <TD align=3D"RIGHT"><TT><FONT color=3D"#ff0000"><B>  =20
      717.8654&nbsp;&nbsp;</B></FONT></TT></TD>
    <TD align=3D"RIGHT"><TT><FONT color=3D"#ff0000"><B> =20
      1433.7162&nbsp;&nbsp;</B></FONT></TT></TD>
    <TD align=3D"RIGHT"><TT><FONT color=3D"#ff0000"><B> =20
      1433.7150&nbsp;&nbsp;</B></FONT></TT></TD>
    <TD align=3D"RIGHT" nowrap=3D""><TT><FONT color=3D"#ff0000"><B>    =20
      0.79&nbsp;</B></FONT></TT></TD>
    <TD align=3D"RIGHT"><TT><FONT=20
      color=3D"#ff0000"><B>1&nbsp;&nbsp;</B></FONT></TT></TD>
    <TD align=3D"RIGHT" nowrap=3D""><TT><FONT=20
      color=3D"#ff0000"><B>28&nbsp;&nbsp;</B></FONT></TT></TD>
    <TD align=3D"RIGHT" nowrap=3D""><TT><FONT=20
      color=3D"#ff0000"><B>3.9&nbsp;</B></FONT></TT></TD>
    <TD align=3D"RIGHT"><TT><FONT=20
      color=3D"#ff0000"><B>1&nbsp;&nbsp;</B></FONT></TT></TD>
    <TD align=3D"RIGHT"><TT><FONT=20
      color=3D"#ff0000"><B>&nbsp;&nbsp;&nbsp;&nbsp;</B></FONT></TT></TD>
    <TD nowrap=3D""><TT><FONT=20
      color=3D"#ff0000"><B>&nbsp;FLSRAPLDNSNAK</B></FONT></TT></TR>
  <TR>
    <TD align=3D"RIGHT"><INPUT name=3D"QUE" type=3D"checkbox" =
checked=3D"" value=3D"1328.629008 from(665.321780,2+) =
intensity(17854.5840) =
title(File%3a%20%22D%3a%5cLC%2dMS%20Data%5cRaw%20file%5c180511%5c180511_%=
28051%29_JI03%2eraw%22%3b%20SpectrumID%3a%20%22282%22%3b%20scans%3a%20%22=
987%22) rtinseconds(924) scans(987) index(281) query(587)"></TD>
    <TD align=3D"RIGHT"><TT><A onmouseover=3D"activateEl('Q587', event)" =

      onmouseout=3D"clearEl()" =
href=3D"http://admin-pc/mascot/cgi/peptide_view.pl?file=3D..%2Fdata%2F201=
80515%2FF003015.dat&amp;query=3D587&amp;hit=3D1&amp;index=3D&amp;px=3D1&a=
mp;section=3D5&amp;ave_thresh=3D43&amp;_ignoreionsscorebelow=3D0&amp;repo=
rt=3D0&amp;_sigthreshold=3D0.05&amp;_msresflags=3D1025&amp;_msresflags2=3D=
258&amp;percolate=3D-1&amp;percolate_rt=3D0&amp;_minpeplen=3D7&amp;sessio=
nID=3Dall_secdisabledsession"=20
      target=3D"_blank">587</A>&nbsp;&nbsp;</TT></TD>
    <TD align=3D"RIGHT"><TT><FONT color=3D"#ff0000"><B>  =20
      665.3218&nbsp;&nbsp;</B></FONT></TT></TD>
    <TD align=3D"RIGHT"><TT><FONT color=3D"#ff0000"><B> =20
      1328.6290&nbsp;&nbsp;</B></FONT></TT></TD>
    <TD align=3D"RIGHT"><TT><FONT color=3D"#ff0000"><B> =20
      1328.6208&nbsp;&nbsp;</B></FONT></TT></TD>
    <TD align=3D"RIGHT" nowrap=3D""><TT><FONT color=3D"#ff0000"><B>    =20
      6.19&nbsp;</B></FONT></TT></TD>
    <TD align=3D"RIGHT"><TT><FONT=20
      color=3D"#ff0000"><B>1&nbsp;&nbsp;</B></FONT></TT></TD>
    <TD align=3D"RIGHT" nowrap=3D""><TT><FONT=20
      color=3D"#ff0000"><B>28&nbsp;&nbsp;</B></FONT></TT></TD>
    <TD align=3D"RIGHT" nowrap=3D""><TT><FONT=20
      color=3D"#ff0000"><B>2.8&nbsp;</B></FONT></TT></TD>
    <TD align=3D"RIGHT"><TT><FONT=20
      color=3D"#ff0000"><B>1&nbsp;&nbsp;</B></FONT></TT></TD>
    <TD align=3D"RIGHT"><TT><FONT=20
      color=3D"#ff0000"><B>&nbsp;&nbsp;&nbsp;&nbsp;</B></FONT></TT></TD>
    <TD nowrap=3D""><TT><FONT=20
      color=3D"#ff0000"><B>&nbsp;DPDEAADLAQKR</B></FONT></TT></TR>
  <TR>
    <TD align=3D"RIGHT"><INPUT name=3D"QUE" type=3D"checkbox" =
checked=3D"" value=3D"1132.559188 from(567.286870,2+) =
intensity(19779.8965) =
title(File%3a%20%22D%3a%5cLC%2dMS%20Data%5cRaw%20file%5c180511%5c180511_%=
28051%29_JI03%2eraw%22%3b%20SpectrumID%3a%20%2291%22%3b%20scans%3a%20%226=
29%22) rtinseconds(626) scans(629) index(90) query(387)"></TD>
    <TD align=3D"RIGHT"><TT><A onmouseover=3D"activateEl('Q387', event)" =

      onmouseout=3D"clearEl()" =
href=3D"http://admin-pc/mascot/cgi/peptide_view.pl?file=3D..%2Fdata%2F201=
80515%2FF003015.dat&amp;query=3D387&amp;hit=3D1&amp;index=3D&amp;px=3D1&a=
mp;section=3D5&amp;ave_thresh=3D43&amp;_ignoreionsscorebelow=3D0&amp;repo=
rt=3D0&amp;_sigthreshold=3D0.05&amp;_msresflags=3D1025&amp;_msresflags2=3D=
258&amp;percolate=3D-1&amp;percolate_rt=3D0&amp;_minpeplen=3D7&amp;sessio=
nID=3Dall_secdisabledsession"=20
      target=3D"_blank">387</A>&nbsp;&nbsp;</TT></TD>
    <TD align=3D"RIGHT"><TT><FONT color=3D"#ff0000"><B>  =20
      567.2869&nbsp;&nbsp;</B></FONT></TT></TD>
    <TD align=3D"RIGHT"><TT><FONT color=3D"#ff0000"><B> =20
      1132.5592&nbsp;&nbsp;</B></FONT></TT></TD>
    <TD align=3D"RIGHT"><TT><FONT color=3D"#ff0000"><B> =20
      1132.5612&nbsp;&nbsp;</B></FONT></TT></TD>
    <TD align=3D"RIGHT" nowrap=3D""><TT><FONT color=3D"#ff0000"><B>   =20
      -1.77&nbsp;</B></FONT></TT></TD>
    <TD align=3D"RIGHT"><TT><FONT=20
      color=3D"#ff0000"><B>0&nbsp;&nbsp;</B></FONT></TT></TD>
    <TD align=3D"RIGHT" nowrap=3D""><TT><FONT=20
      color=3D"#ff0000"><B>28&nbsp;&nbsp;</B></FONT></TT></TD>
    <TD align=3D"RIGHT" nowrap=3D""><TT><FONT=20
      color=3D"#ff0000"><B>4.7&nbsp;</B></FONT></TT></TD>
    <TD align=3D"RIGHT"><TT><FONT=20
      color=3D"#ff0000"><B>1&nbsp;&nbsp;</B></FONT></TT></TD>
    <TD align=3D"RIGHT"><TT><FONT=20
      color=3D"#ff0000"><B>&nbsp;&nbsp;&nbsp;&nbsp;</B></FONT></TT></TD>
    <TD nowrap=3D""><TT><FONT=20
      color=3D"#ff0000"><B>&nbsp;SNALVDTGVEK</B></FONT></TT></TR>
  <TR>
    <TD align=3D"RIGHT"><INPUT name=3D"QUE" type=3D"checkbox" =
checked=3D"" value=3D"869.495828 from(435.755190,2+) =
intensity(82955.1016) =
title(File%3a%20%22D%3a%5cLC%2dMS%20Data%5cRaw%20file%5c180511%5c180511_%=
28051%29_JI03%2eraw%22%3b%20SpectrumID%3a%20%22437%22%3b%20scans%3a%20%22=
1169%22) rtinseconds(1067) scans(1169) index(436) query(153)"></TD>
    <TD align=3D"RIGHT"><TT><A onmouseover=3D"activateEl('Q153', event)" =

      onmouseout=3D"clearEl()" =
href=3D"http://admin-pc/mascot/cgi/peptide_view.pl?file=3D..%2Fdata%2F201=
80515%2FF003015.dat&amp;query=3D153&amp;hit=3D1&amp;index=3D&amp;px=3D1&a=
mp;section=3D5&amp;ave_thresh=3D43&amp;_ignoreionsscorebelow=3D0&amp;repo=
rt=3D0&amp;_sigthreshold=3D0.05&amp;_msresflags=3D1025&amp;_msresflags2=3D=
258&amp;percolate=3D-1&amp;percolate_rt=3D0&amp;_minpeplen=3D7&amp;sessio=
nID=3Dall_secdisabledsession"=20
      target=3D"_blank">153</A>&nbsp;&nbsp;</TT></TD>
    <TD align=3D"RIGHT"><TT><FONT color=3D"#ff0000"><B>  =20
      435.7552&nbsp;&nbsp;</B></FONT></TT></TD>
    <TD align=3D"RIGHT"><TT><FONT color=3D"#ff0000"><B>  =20
      869.4958&nbsp;&nbsp;</B></FONT></TT></TD>
    <TD align=3D"RIGHT"><TT><FONT color=3D"#ff0000"><B>  =20
      869.4971&nbsp;&nbsp;</B></FONT></TT></TD>
    <TD align=3D"RIGHT" nowrap=3D""><TT><FONT color=3D"#ff0000"><B>   =20
      -1.41&nbsp;</B></FONT></TT></TD>
    <TD align=3D"RIGHT"><TT><FONT=20
      color=3D"#ff0000"><B>0&nbsp;&nbsp;</B></FONT></TT></TD>
    <TD align=3D"RIGHT" nowrap=3D""><TT><FONT=20
      color=3D"#ff0000"><B>28&nbsp;&nbsp;</B></FONT></TT></TD>
    <TD align=3D"RIGHT" nowrap=3D""><TT><FONT=20
      color=3D"#ff0000"><B>2.9&nbsp;</B></FONT></TT></TD>
    <TD align=3D"RIGHT"><TT><FONT=20
      color=3D"#ff0000"><B>1&nbsp;&nbsp;</B></FONT></TT></TD>
    <TD align=3D"RIGHT"><TT><FONT=20
      color=3D"#ff0000"><B>&nbsp;&nbsp;&nbsp;&nbsp;</B></FONT></TT></TD>
    <TD nowrap=3D""><TT><FONT =
color=3D"#ff0000"><B>&nbsp;EGIVSIPR</B></FONT></TT></TR>
  <TR>
    <TD align=3D"RIGHT"><INPUT name=3D"QUE" type=3D"checkbox" =
checked=3D"" value=3D"1471.700788 from(736.857670,2+) =
intensity(12502.1738) =
title(File%3a%20%22D%3a%5cLC%2dMS%20Data%5cRaw%20file%5c180511%5c180511_%=
28051%29_JI03%2eraw%22%3b%20SpectrumID%3a%20%22142%22%3b%20scans%3a%20%22=
798%22) rtinseconds(779) scans(798) index(141) query(728)"></TD>
    <TD align=3D"RIGHT"><TT><A onmouseover=3D"activateEl('Q728', event)" =

      onmouseout=3D"clearEl()" =
href=3D"http://admin-pc/mascot/cgi/peptide_view.pl?file=3D..%2Fdata%2F201=
80515%2FF003015.dat&amp;query=3D728&amp;hit=3D1&amp;index=3D&amp;px=3D1&a=
mp;section=3D5&amp;ave_thresh=3D43&amp;_ignoreionsscorebelow=3D0&amp;repo=
rt=3D0&amp;_sigthreshold=3D0.05&amp;_msresflags=3D1025&amp;_msresflags2=3D=
258&amp;percolate=3D-1&amp;percolate_rt=3D0&amp;_minpeplen=3D7&amp;sessio=
nID=3Dall_secdisabledsession"=20
      target=3D"_blank">728</A>&nbsp;&nbsp;</TT></TD>
    <TD align=3D"RIGHT"><TT><FONT color=3D"#ff0000"><B>  =20
      736.8577&nbsp;&nbsp;</B></FONT></TT></TD>
    <TD align=3D"RIGHT"><TT><FONT color=3D"#ff0000"><B> =20
      1471.7008&nbsp;&nbsp;</B></FONT></TT></TD>
    <TD align=3D"RIGHT"><TT><FONT color=3D"#ff0000"><B> =20
      1471.6977&nbsp;&nbsp;</B></FONT></TT></TD>
    <TD align=3D"RIGHT" nowrap=3D""><TT><FONT color=3D"#ff0000"><B>    =20
      2.11&nbsp;</B></FONT></TT></TD>
    <TD align=3D"RIGHT"><TT><FONT=20
      color=3D"#ff0000"><B>0&nbsp;&nbsp;</B></FONT></TT></TD>
    <TD align=3D"RIGHT" nowrap=3D""><TT><FONT=20
      color=3D"#ff0000"><B>28&nbsp;&nbsp;</B></FONT></TT></TD>
    <TD align=3D"RIGHT" nowrap=3D""><TT><FONT=20
      color=3D"#ff0000"><B>3.5&nbsp;</B></FONT></TT></TD>
    <TD align=3D"RIGHT"><TT><FONT=20
      color=3D"#ff0000"><B>1&nbsp;&nbsp;</B></FONT></TT></TD>
    <TD align=3D"RIGHT"><TT><FONT=20
      color=3D"#ff0000"><B>&nbsp;&nbsp;&nbsp;&nbsp;</B></FONT></TT></TD>
    <TD nowrap=3D""><TT><FONT =
color=3D"#ff0000"><B>&nbsp;AALPEPETPTGS<U>M</U>R +=20
      Oxidation (M)</B></FONT></TT></TR>
  <TR>
    <TD align=3D"RIGHT"><INPUT name=3D"QUE" type=3D"checkbox" =
checked=3D"" value=3D"1178.591408 from(590.302980,2+) =
intensity(45750.4805) =
title(File%3a%20%22D%3a%5cLC%2dMS%20Data%5cRaw%20file%5c180511%5c180511_%=
28051%29_JI03%2eraw%22%3b%20SpectrumID%3a%20%22261%22%3b%20scans%3a%20%22=
963%22) rtinseconds(905) scans(963) index(260) query(442)"></TD>
    <TD align=3D"RIGHT"><TT><A onmouseover=3D"activateEl('Q442', event)" =

      onmouseout=3D"clearEl()" =
href=3D"http://admin-pc/mascot/cgi/peptide_view.pl?file=3D..%2Fdata%2F201=
80515%2FF003015.dat&amp;query=3D442&amp;hit=3D1&amp;index=3D&amp;px=3D1&a=
mp;section=3D5&amp;ave_thresh=3D43&amp;_ignoreionsscorebelow=3D0&amp;repo=
rt=3D0&amp;_sigthreshold=3D0.05&amp;_msresflags=3D1025&amp;_msresflags2=3D=
258&amp;percolate=3D-1&amp;percolate_rt=3D0&amp;_minpeplen=3D7&amp;sessio=
nID=3Dall_secdisabledsession"=20
      target=3D"_blank">442</A>&nbsp;&nbsp;</TT></TD>
    <TD align=3D"RIGHT"><TT><FONT color=3D"#ff0000"><B>  =20
      590.3030&nbsp;&nbsp;</B></FONT></TT></TD>
    <TD align=3D"RIGHT"><TT><FONT color=3D"#ff0000"><B> =20
      1178.5914&nbsp;&nbsp;</B></FONT></TT></TD>
    <TD align=3D"RIGHT"><TT><FONT color=3D"#ff0000"><B> =20
      1178.5932&nbsp;&nbsp;</B></FONT></TT></TD>
    <TD align=3D"RIGHT" nowrap=3D""><TT><FONT color=3D"#ff0000"><B>   =20
      -1.48&nbsp;</B></FONT></TT></TD>
    <TD align=3D"RIGHT"><TT><FONT=20
      color=3D"#ff0000"><B>0&nbsp;&nbsp;</B></FONT></TT></TD>
    <TD align=3D"RIGHT" nowrap=3D""><TT><FONT=20
      color=3D"#ff0000"><B>28&nbsp;&nbsp;</B></FONT></TT></TD>
    <TD align=3D"RIGHT" nowrap=3D""><TT><FONT=20
      color=3D"#ff0000"><B>5.1&nbsp;</B></FONT></TT></TD>
    <TD align=3D"RIGHT"><TT><FONT=20
      color=3D"#ff0000"><B>1&nbsp;&nbsp;</B></FONT></TT></TD>
    <TD align=3D"RIGHT"><TT><FONT=20
      color=3D"#ff0000"><B>&nbsp;&nbsp;&nbsp;&nbsp;</B></FONT></TT></TD>
    <TD nowrap=3D""><TT><FONT=20
      color=3D"#ff0000"><B>&nbsp;TAFTLELGNGR</B></FONT></TT></TR>
  <TR>
    <TD align=3D"RIGHT"><INPUT name=3D"QUE" type=3D"checkbox" =
checked=3D"" value=3D"1389.674288 from(695.844420,2+) =
intensity(31667.0195) =
title(File%3a%20%22D%3a%5cLC%2dMS%20Data%5cRaw%20file%5c180511%5c180511_%=
28051%29_JI03%2eraw%22%3b%20SpectrumID%3a%20%22303%22%3b%20scans%3a%20%22=
1012%22) rtinseconds(944) scans(1012) index(302) query(644)"></TD>
    <TD align=3D"RIGHT"><TT><A onmouseover=3D"activateEl('Q644', event)" =

      onmouseout=3D"clearEl()" =
href=3D"http://admin-pc/mascot/cgi/peptide_view.pl?file=3D..%2Fdata%2F201=
80515%2FF003015.dat&amp;query=3D644&amp;hit=3D1&amp;index=3D&amp;px=3D1&a=
mp;section=3D5&amp;ave_thresh=3D43&amp;_ignoreionsscorebelow=3D0&amp;repo=
rt=3D0&amp;_sigthreshold=3D0.05&amp;_msresflags=3D1025&amp;_msresflags2=3D=
258&amp;percolate=3D-1&amp;percolate_rt=3D0&amp;_minpeplen=3D7&amp;sessio=
nID=3Dall_secdisabledsession"=20
      target=3D"_blank">644</A>&nbsp;&nbsp;</TT></TD>
    <TD align=3D"RIGHT"><TT><FONT color=3D"#ff0000"><B>  =20
      695.8444&nbsp;&nbsp;</B></FONT></TT></TD>
    <TD align=3D"RIGHT"><TT><FONT color=3D"#ff0000"><B> =20
      1389.6743&nbsp;&nbsp;</B></FONT></TT></TD>
    <TD align=3D"RIGHT"><TT><FONT color=3D"#ff0000"><B> =20
      1389.6623&nbsp;&nbsp;</B></FONT></TT></TD>
    <TD align=3D"RIGHT" nowrap=3D""><TT><FONT color=3D"#ff0000"><B>    =20
      8.62&nbsp;</B></FONT></TT></TD>
    <TD align=3D"RIGHT"><TT><FONT=20
      color=3D"#ff0000"><B>1&nbsp;&nbsp;</B></FONT></TT></TD>
    <TD align=3D"RIGHT" nowrap=3D""><TT><FONT=20
      color=3D"#ff0000"><B>27&nbsp;&nbsp;</B></FONT></TT></TD>
    <TD align=3D"RIGHT" nowrap=3D""><TT><FONT=20
      color=3D"#ff0000"><B>4.3&nbsp;</B></FONT></TT></TD>
    <TD align=3D"RIGHT"><TT><FONT=20
      color=3D"#ff0000"><B>1&nbsp;&nbsp;</B></FONT></TT></TD>
    <TD align=3D"RIGHT"><TT><FONT=20
      color=3D"#ff0000"><B>&nbsp;&nbsp;&nbsp;&nbsp;</B></FONT></TT></TD>
    <TD nowrap=3D""><TT><FONT=20
      color=3D"#ff0000"><B>&nbsp;EEAKAAAEETVNK</B></FONT></TT></TR>
  <TR>
    <TD align=3D"RIGHT"><INPUT name=3D"QUE" type=3D"checkbox" =
checked=3D"" value=3D"1097.561008 from(549.787780,2+) =
intensity(37511.4219) =
title(File%3a%20%22D%3a%5cLC%2dMS%20Data%5cRaw%20file%5c180511%5c180511_%=
28051%29_JI03%2eraw%22%3b%20SpectrumID%3a%20%22269%22%3b%20scans%3a%20%22=
972%22) rtinseconds(913) scans(972) index(268) query(358)"></TD>
    <TD align=3D"RIGHT"><TT><A onmouseover=3D"activateEl('Q358', event)" =

      onmouseout=3D"clearEl()" =
href=3D"http://admin-pc/mascot/cgi/peptide_view.pl?file=3D..%2Fdata%2F201=
80515%2FF003015.dat&amp;query=3D358&amp;hit=3D1&amp;index=3D&amp;px=3D1&a=
mp;section=3D5&amp;ave_thresh=3D43&amp;_ignoreionsscorebelow=3D0&amp;repo=
rt=3D0&amp;_sigthreshold=3D0.05&amp;_msresflags=3D1025&amp;_msresflags2=3D=
258&amp;percolate=3D-1&amp;percolate_rt=3D0&amp;_minpeplen=3D7&amp;sessio=
nID=3Dall_secdisabledsession"=20
      target=3D"_blank">358</A>&nbsp;&nbsp;</TT></TD>
    <TD align=3D"RIGHT"><TT><FONT color=3D"#ff0000"><B>  =20
      549.7878&nbsp;&nbsp;</B></FONT></TT></TD>
    <TD align=3D"RIGHT"><TT><FONT color=3D"#ff0000"><B> =20
      1097.5610&nbsp;&nbsp;</B></FONT></TT></TD>
    <TD align=3D"RIGHT"><TT><FONT color=3D"#ff0000"><B> =20
      1097.5651&nbsp;&nbsp;</B></FONT></TT></TD>
    <TD align=3D"RIGHT" nowrap=3D""><TT><FONT color=3D"#ff0000"><B>   =20
      -3.76&nbsp;</B></FONT></TT></TD>
    <TD align=3D"RIGHT"><TT><FONT=20
      color=3D"#ff0000"><B>1&nbsp;&nbsp;</B></FONT></TT></TD>
    <TD align=3D"RIGHT" nowrap=3D""><TT><FONT=20
      color=3D"#ff0000"><B>27&nbsp;&nbsp;</B></FONT></TT></TD>
    <TD align=3D"RIGHT" nowrap=3D""><TT><FONT=20
      color=3D"#ff0000"><B>4.2&nbsp;</B></FONT></TT></TD>
    <TD align=3D"RIGHT"><TT><FONT=20
      color=3D"#ff0000"><B>1&nbsp;&nbsp;</B></FONT></TT></TD>
    <TD align=3D"RIGHT"><TT><FONT=20
      color=3D"#ff0000"><B>&nbsp;&nbsp;&nbsp;&nbsp;</B></FONT></TT></TD>
    <TD nowrap=3D""><TT><FONT=20
color=3D"#ff0000"><B>&nbsp;LDIMEKGHR</B></FONT></TT></TR>
  <TR>
    <TD align=3D"RIGHT"><INPUT name=3D"QUE" type=3D"checkbox" =
checked=3D"" value=3D"1207.607888 from(604.811220,2+) =
intensity(28764.6211) =
title(File%3a%20%22D%3a%5cLC%2dMS%20Data%5cRaw%20file%5c180511%5c180511_%=
28051%29_JI03%2eraw%22%3b%20SpectrumID%3a%20%22316%22%3b%20scans%3a%20%22=
1027%22) rtinseconds(955) scans(1027) index(315) query(467)"></TD>
    <TD align=3D"RIGHT"><TT><A onmouseover=3D"activateEl('Q467', event)" =

      onmouseout=3D"clearEl()" =
href=3D"http://admin-pc/mascot/cgi/peptide_view.pl?file=3D..%2Fdata%2F201=
80515%2FF003015.dat&amp;query=3D467&amp;hit=3D1&amp;index=3D&amp;px=3D1&a=
mp;section=3D5&amp;ave_thresh=3D43&amp;_ignoreionsscorebelow=3D0&amp;repo=
rt=3D0&amp;_sigthreshold=3D0.05&amp;_msresflags=3D1025&amp;_msresflags2=3D=
258&amp;percolate=3D-1&amp;percolate_rt=3D0&amp;_minpeplen=3D7&amp;sessio=
nID=3Dall_secdisabledsession"=20
      target=3D"_blank">467</A>&nbsp;&nbsp;</TT></TD>
    <TD align=3D"RIGHT"><TT><FONT color=3D"#ff0000"><B>  =20
      604.8112&nbsp;&nbsp;</B></FONT></TT></TD>
    <TD align=3D"RIGHT"><TT><FONT color=3D"#ff0000"><B> =20
      1207.6079&nbsp;&nbsp;</B></FONT></TT></TD>
    <TD align=3D"RIGHT"><TT><FONT color=3D"#ff0000"><B> =20
      1207.6053&nbsp;&nbsp;</B></FONT></TT></TD>
    <TD align=3D"RIGHT" nowrap=3D""><TT><FONT color=3D"#ff0000"><B>    =20
      2.15&nbsp;</B></FONT></TT></TD>
    <TD align=3D"RIGHT"><TT><FONT=20
      color=3D"#ff0000"><B>1&nbsp;&nbsp;</B></FONT></TT></TD>
    <TD align=3D"RIGHT" nowrap=3D""><TT><FONT=20
      color=3D"#ff0000"><B>27&nbsp;&nbsp;</B></FONT></TT></TD>
    <TD align=3D"RIGHT" nowrap=3D""><TT><FONT=20
      color=3D"#ff0000"><B>5.1&nbsp;</B></FONT></TT></TD>
    <TD align=3D"RIGHT"><TT><FONT=20
      color=3D"#ff0000"><B>1&nbsp;&nbsp;</B></FONT></TT></TD>
    <TD align=3D"RIGHT"><TT><FONT=20
      color=3D"#ff0000"><B>&nbsp;&nbsp;&nbsp;&nbsp;</B></FONT></TT></TD>
    <TD nowrap=3D""><TT><FONT =
color=3D"#ff0000"><B>&nbsp;TAAKISMSP<U>M</U>R +=20
      Oxidation (M)</B></FONT></TT></TR>
  <TR>
    <TD align=3D"RIGHT"><INPUT name=3D"QUE" type=3D"checkbox" =
checked=3D"" value=3D"2012.966082 from(671.995970,3+) =
intensity(83956.9531) =
title(File%3a%20%22D%3a%5cLC%2dMS%20Data%5cRaw%20file%5c180511%5c180511_%=
28051%29_JI03%2eraw%22%3b%20SpectrumID%3a%20%22266%22%3b%20scans%3a%20%22=
969%22) rtinseconds(910) scans(969) index(265) query(1076)"></TD>
    <TD align=3D"RIGHT"><TT><A onmouseover=3D"activateEl('Q1076', =
event)"=20
      onmouseout=3D"clearEl()" =
href=3D"http://admin-pc/mascot/cgi/peptide_view.pl?file=3D..%2Fdata%2F201=
80515%2FF003015.dat&amp;query=3D1076&amp;hit=3D1&amp;index=3D&amp;px=3D1&=
amp;section=3D5&amp;ave_thresh=3D43&amp;_ignoreionsscorebelow=3D0&amp;rep=
ort=3D0&amp;_sigthreshold=3D0.05&amp;_msresflags=3D1025&amp;_msresflags2=3D=
258&amp;percolate=3D-1&amp;percolate_rt=3D0&amp;_minpeplen=3D7&amp;sessio=
nID=3Dall_secdisabledsession"=20
      target=3D"_blank">1076</A>&nbsp;&nbsp;</TT></TD>
    <TD align=3D"RIGHT"><TT><FONT color=3D"#ff0000"><B>  =20
      671.9960&nbsp;&nbsp;</B></FONT></TT></TD>
    <TD align=3D"RIGHT"><TT><FONT color=3D"#ff0000"><B> =20
      2012.9661&nbsp;&nbsp;</B></FONT></TT></TD>
    <TD align=3D"RIGHT"><TT><FONT color=3D"#ff0000"><B> =20
      2012.9538&nbsp;&nbsp;</B></FONT></TT></TD>
    <TD align=3D"RIGHT" nowrap=3D""><TT><FONT color=3D"#ff0000"><B>    =20
      6.09&nbsp;</B></FONT></TT></TD>
    <TD align=3D"RIGHT"><TT><FONT=20
      color=3D"#ff0000"><B>0&nbsp;&nbsp;</B></FONT></TT></TD>
    <TD align=3D"RIGHT" nowrap=3D""><TT><FONT=20
      color=3D"#ff0000"><B>27&nbsp;&nbsp;</B></FONT></TT></TD>
    <TD align=3D"RIGHT" nowrap=3D""><TT><FONT=20
      color=3D"#ff0000"><B>4&nbsp;</B></FONT></TT></TD>
    <TD align=3D"RIGHT"><TT><FONT=20
      color=3D"#ff0000"><B>1&nbsp;&nbsp;</B></FONT></TT></TD>
    <TD align=3D"RIGHT"><TT><FONT=20
      color=3D"#ff0000"><B>&nbsp;&nbsp;&nbsp;&nbsp;</B></FONT></TT></TD>
    <TD nowrap=3D""><TT><FONT=20
      =
color=3D"#ff0000"><B>&nbsp;ELGGSDPEISTISSIQHDK</B></FONT></TT></TR>
  <TR>
    <TD align=3D"RIGHT"><INPUT name=3D"QUE" type=3D"checkbox" =
checked=3D"" value=3D"1275.680648 from(638.847600,2+) =
intensity(32267.6016) =
title(File%3a%20%22D%3a%5cLC%2dMS%20Data%5cRaw%20file%5c180511%5c180511_%=
28051%29_JI03%2eraw%22%3b%20SpectrumID%3a%20%22441%22%3b%20scans%3a%20%22=
1173%22) rtinseconds(1070) scans(1173) index(440) query(521)"></TD>
    <TD align=3D"RIGHT"><TT><A onmouseover=3D"activateEl('Q521', event)" =

      onmouseout=3D"clearEl()" =
href=3D"http://admin-pc/mascot/cgi/peptide_view.pl?file=3D..%2Fdata%2F201=
80515%2FF003015.dat&amp;query=3D521&amp;hit=3D1&amp;index=3D&amp;px=3D1&a=
mp;section=3D5&amp;ave_thresh=3D43&amp;_ignoreionsscorebelow=3D0&amp;repo=
rt=3D0&amp;_sigthreshold=3D0.05&amp;_msresflags=3D1025&amp;_msresflags2=3D=
258&amp;percolate=3D-1&amp;percolate_rt=3D0&amp;_minpeplen=3D7&amp;sessio=
nID=3Dall_secdisabledsession"=20
      target=3D"_blank">521</A>&nbsp;&nbsp;</TT></TD>
    <TD align=3D"RIGHT"><TT><FONT color=3D"#ff0000"><B>  =20
      638.8476&nbsp;&nbsp;</B></FONT></TT></TD>
    <TD align=3D"RIGHT"><TT><FONT color=3D"#ff0000"><B> =20
      1275.6806&nbsp;&nbsp;</B></FONT></TT></TD>
    <TD align=3D"RIGHT"><TT><FONT color=3D"#ff0000"><B> =20
      1275.6823&nbsp;&nbsp;</B></FONT></TT></TD>
    <TD align=3D"RIGHT" nowrap=3D""><TT><FONT color=3D"#ff0000"><B>   =20
      -1.27&nbsp;</B></FONT></TT></TD>
    <TD align=3D"RIGHT"><TT><FONT=20
      color=3D"#ff0000"><B>1&nbsp;&nbsp;</B></FONT></TT></TD>
    <TD align=3D"RIGHT" nowrap=3D""><TT><FONT=20
      color=3D"#ff0000"><B>27&nbsp;&nbsp;</B></FONT></TT></TD>
    <TD align=3D"RIGHT" nowrap=3D""><TT><FONT=20
      color=3D"#ff0000"><B>4.6&nbsp;</B></FONT></TT></TD>
    <TD align=3D"RIGHT"><TT><FONT=20
      color=3D"#ff0000"><B>1&nbsp;&nbsp;</B></FONT></TT></TD>
    <TD align=3D"RIGHT"><TT><FONT=20
      color=3D"#ff0000"><B>&nbsp;&nbsp;&nbsp;&nbsp;</B></FONT></TT></TD>
    <TD nowrap=3D""><TT><FONT=20
      color=3D"#ff0000"><B>&nbsp;YIAQANLPKTR</B></FONT></TT></TR>
  <TR>
    <TD align=3D"RIGHT"><INPUT name=3D"QUE" type=3D"checkbox" =
checked=3D"" value=3D"1356.686868 from(679.350710,2+) =
intensity(51223.5898) =
title(File%3a%20%22D%3a%5cLC%2dMS%20Data%5cRaw%20file%5c180511%5c180511_%=
28051%29_JI03%2eraw%22%3b%20SpectrumID%3a%20%22425%22%3b%20scans%3a%20%22=
1155%22) rtinseconds(1055) scans(1155) index(424) query(608)"></TD>
    <TD align=3D"RIGHT"><TT><A onmouseover=3D"activateEl('Q608', event)" =

      onmouseout=3D"clearEl()" =
href=3D"http://admin-pc/mascot/cgi/peptide_view.pl?file=3D..%2Fdata%2F201=
80515%2FF003015.dat&amp;query=3D608&amp;hit=3D1&amp;index=3D&amp;px=3D1&a=
mp;section=3D5&amp;ave_thresh=3D43&amp;_ignoreionsscorebelow=3D0&amp;repo=
rt=3D0&amp;_sigthreshold=3D0.05&amp;_msresflags=3D1025&amp;_msresflags2=3D=
258&amp;percolate=3D-1&amp;percolate_rt=3D0&amp;_minpeplen=3D7&amp;sessio=
nID=3Dall_secdisabledsession"=20
      target=3D"_blank">608</A>&nbsp;&nbsp;</TT></TD>
    <TD align=3D"RIGHT"><TT><FONT color=3D"#ff0000"><B>  =20
      679.3507&nbsp;&nbsp;</B></FONT></TT></TD>
    <TD align=3D"RIGHT"><TT><FONT color=3D"#ff0000"><B> =20
      1356.6869&nbsp;&nbsp;</B></FONT></TT></TD>
    <TD align=3D"RIGHT"><TT><FONT color=3D"#ff0000"><B> =20
      1356.6997&nbsp;&nbsp;</B></FONT></TT></TD>
    <TD align=3D"RIGHT" nowrap=3D""><TT><FONT color=3D"#ff0000"><B>   =20
      -9.46&nbsp;</B></FONT></TT></TD>
    <TD align=3D"RIGHT"><TT><FONT=20
      color=3D"#ff0000"><B>1&nbsp;&nbsp;</B></FONT></TT></TD>
    <TD align=3D"RIGHT" nowrap=3D""><TT><FONT=20
      color=3D"#ff0000"><B>27&nbsp;&nbsp;</B></FONT></TT></TD>
    <TD align=3D"RIGHT" nowrap=3D""><TT><FONT=20
      color=3D"#ff0000"><B>4.8&nbsp;</B></FONT></TT></TD>
    <TD align=3D"RIGHT"><TT><FONT=20
      color=3D"#ff0000"><B>1&nbsp;&nbsp;</B></FONT></TT></TD>
    <TD align=3D"RIGHT"><TT><FONT=20
      color=3D"#ff0000"><B>&nbsp;&nbsp;&nbsp;&nbsp;</B></FONT></TT></TD>
    <TD nowrap=3D""><TT><FONT=20
      color=3D"#ff0000"><B>&nbsp;RALDEQGILEGR</B></FONT></TT></TR>
  <TR>
    <TD align=3D"RIGHT"><INPUT name=3D"QUE" type=3D"checkbox" =
checked=3D"" value=3D"972.524028 from(487.269290,2+) =
intensity(58298.3438) =
title(File%3a%20%22D%3a%5cLC%2dMS%20Data%5cRaw%20file%5c180511%5c180511_%=
28051%29_JI03%2eraw%22%3b%20SpectrumID%3a%20%22248%22%3b%20scans%3a%20%22=
947%22) rtinseconds(894) scans(947) index(247) query(235)"></TD>
    <TD align=3D"RIGHT"><TT><A onmouseover=3D"activateEl('Q235', event)" =

      onmouseout=3D"clearEl()" =
href=3D"http://admin-pc/mascot/cgi/peptide_view.pl?file=3D..%2Fdata%2F201=
80515%2FF003015.dat&amp;query=3D235&amp;hit=3D1&amp;index=3D&amp;px=3D1&a=
mp;section=3D5&amp;ave_thresh=3D43&amp;_ignoreionsscorebelow=3D0&amp;repo=
rt=3D0&amp;_sigthreshold=3D0.05&amp;_msresflags=3D1025&amp;_msresflags2=3D=
258&amp;percolate=3D-1&amp;percolate_rt=3D0&amp;_minpeplen=3D7&amp;sessio=
nID=3Dall_secdisabledsession"=20
      target=3D"_blank">235</A>&nbsp;&nbsp;</TT></TD>
    <TD align=3D"RIGHT"><TT><FONT color=3D"#ff0000"><B>  =20
      487.2693&nbsp;&nbsp;</B></FONT></TT></TD>
    <TD align=3D"RIGHT"><TT><FONT color=3D"#ff0000"><B>  =20
      972.5240&nbsp;&nbsp;</B></FONT></TT></TD>
    <TD align=3D"RIGHT"><TT><FONT color=3D"#ff0000"><B>  =20
      972.5240&nbsp;&nbsp;</B></FONT></TT></TD>
    <TD align=3D"RIGHT" nowrap=3D""><TT><FONT color=3D"#ff0000"><B>    =20
      0.04&nbsp;</B></FONT></TT></TD>
    <TD align=3D"RIGHT"><TT><FONT=20
      color=3D"#ff0000"><B>0&nbsp;&nbsp;</B></FONT></TT></TD>
    <TD align=3D"RIGHT" nowrap=3D""><TT><FONT=20
      color=3D"#ff0000"><B>27&nbsp;&nbsp;</B></FONT></TT></TD>
    <TD align=3D"RIGHT" nowrap=3D""><TT><FONT=20
      color=3D"#ff0000"><B>7.6&nbsp;</B></FONT></TT></TD>
    <TD align=3D"RIGHT"><TT><FONT=20
      color=3D"#ff0000"><B>1&nbsp;&nbsp;</B></FONT></TT></TD>
    <TD align=3D"RIGHT"><TT><FONT=20
      color=3D"#ff0000"><B>&nbsp;&nbsp;&nbsp;&nbsp;</B></FONT></TT></TD>
    <TD nowrap=3D""><TT><FONT=20
color=3D"#ff0000"><B>&nbsp;LEIESAVGR</B></FONT></TT></TR>
  <TR>
    <TD align=3D"RIGHT"><INPUT name=3D"QUE" type=3D"checkbox" =
checked=3D"" value=3D"841.501308 from(421.757930,2+) =
intensity(17772.1133) =
title(File%3a%20%22D%3a%5cLC%2dMS%20Data%5cRaw%20file%5c180511%5c180511_%=
28051%29_JI03%2eraw%22%3b%20SpectrumID%3a%20%22434%22%3b%20scans%3a%20%22=
1165%22) rtinseconds(1064) scans(1165) index(433) query(116)"></TD>
    <TD align=3D"RIGHT"><TT><A onmouseover=3D"activateEl('Q116', event)" =

      onmouseout=3D"clearEl()" =
href=3D"http://admin-pc/mascot/cgi/peptide_view.pl?file=3D..%2Fdata%2F201=
80515%2FF003015.dat&amp;query=3D116&amp;hit=3D1&amp;index=3D&amp;px=3D1&a=
mp;section=3D5&amp;ave_thresh=3D43&amp;_ignoreionsscorebelow=3D0&amp;repo=
rt=3D0&amp;_sigthreshold=3D0.05&amp;_msresflags=3D1025&amp;_msresflags2=3D=
258&amp;percolate=3D-1&amp;percolate_rt=3D0&amp;_minpeplen=3D7&amp;sessio=
nID=3Dall_secdisabledsession"=20
      target=3D"_blank">116</A>&nbsp;&nbsp;</TT></TD>
    <TD align=3D"RIGHT"><TT><FONT color=3D"#ff0000"><B>  =20
      421.7579&nbsp;&nbsp;</B></FONT></TT></TD>
    <TD align=3D"RIGHT"><TT><FONT color=3D"#ff0000"><B>  =20
      841.5013&nbsp;&nbsp;</B></FONT></TT></TD>
    <TD align=3D"RIGHT"><TT><FONT color=3D"#ff0000"><B>  =20
      841.5062&nbsp;&nbsp;</B></FONT></TT></TD>
    <TD align=3D"RIGHT" nowrap=3D""><TT><FONT color=3D"#ff0000"><B>   =20
      -5.77&nbsp;</B></FONT></TT></TD>
    <TD align=3D"RIGHT"><TT><FONT=20
      color=3D"#ff0000"><B>0&nbsp;&nbsp;</B></FONT></TT></TD>
    <TD align=3D"RIGHT" nowrap=3D""><TT><FONT=20
      color=3D"#ff0000"><B>26&nbsp;&nbsp;</B></FONT></TT></TD>
    <TD align=3D"RIGHT" nowrap=3D""><TT><FONT=20
      color=3D"#ff0000"><B>3.2&nbsp;</B></FONT></TT></TD>
    <TD align=3D"RIGHT"><TT><FONT=20
      color=3D"#ff0000"><B>1&nbsp;&nbsp;</B></FONT></TT></TD>
    <TD align=3D"RIGHT"><TT><FONT=20
      color=3D"#ff0000"><B>&nbsp;&nbsp;&nbsp;&nbsp;</B></FONT></TT></TD>
    <TD nowrap=3D""><TT><FONT =
color=3D"#ff0000"><B>&nbsp;AVFIPAPK</B></FONT></TT></TR>
  <TR>
    <TD align=3D"RIGHT"><INPUT name=3D"QUE" type=3D"checkbox" =
checked=3D"" value=3D"1370.702848 from(686.358700,2+) =
intensity(24077.8574) =
title(File%3a%20%22D%3a%5cLC%2dMS%20Data%5cRaw%20file%5c180511%5c180511_%=
28051%29_JI03%2eraw%22%3b%20SpectrumID%3a%20%22468%22%3b%20scans%3a%20%22=
1205%22) rtinseconds(1096) scans(1205) index(467) query(618)"></TD>
    <TD align=3D"RIGHT"><TT><A onmouseover=3D"activateEl('Q618', event)" =

      onmouseout=3D"clearEl()" =
href=3D"http://admin-pc/mascot/cgi/peptide_view.pl?file=3D..%2Fdata%2F201=
80515%2FF003015.dat&amp;query=3D618&amp;hit=3D1&amp;index=3D&amp;px=3D1&a=
mp;section=3D5&amp;ave_thresh=3D43&amp;_ignoreionsscorebelow=3D0&amp;repo=
rt=3D0&amp;_sigthreshold=3D0.05&amp;_msresflags=3D1025&amp;_msresflags2=3D=
258&amp;percolate=3D-1&amp;percolate_rt=3D0&amp;_minpeplen=3D7&amp;sessio=
nID=3Dall_secdisabledsession"=20
      target=3D"_blank">618</A>&nbsp;&nbsp;</TT></TD>
    <TD align=3D"RIGHT"><TT><FONT color=3D"#ff0000"><B>  =20
      686.3587&nbsp;&nbsp;</B></FONT></TT></TD>
    <TD align=3D"RIGHT"><TT><FONT color=3D"#ff0000"><B> =20
      1370.7028&nbsp;&nbsp;</B></FONT></TT></TD>
    <TD align=3D"RIGHT"><TT><FONT color=3D"#ff0000"><B> =20
      1370.7153&nbsp;&nbsp;</B></FONT></TT></TD>
    <TD align=3D"RIGHT" nowrap=3D""><TT><FONT color=3D"#ff0000"><B>   =20
      -9.12&nbsp;</B></FONT></TT></TD>
    <TD align=3D"RIGHT"><TT><FONT=20
      color=3D"#ff0000"><B>1&nbsp;&nbsp;</B></FONT></TT></TD>
    <TD align=3D"RIGHT" nowrap=3D""><TT><FONT=20
      color=3D"#ff0000"><B>26&nbsp;&nbsp;</B></FONT></TT></TD>
    <TD align=3D"RIGHT" nowrap=3D""><TT><FONT=20
      color=3D"#ff0000"><B>5&nbsp;</B></FONT></TT></TD>
    <TD align=3D"RIGHT"><TT><FONT=20
      color=3D"#ff0000"><B>1&nbsp;&nbsp;</B></FONT></TT></TD>
    <TD align=3D"RIGHT"><TT><FONT=20
      color=3D"#ff0000"><B>&nbsp;&nbsp;&nbsp;&nbsp;</B></FONT></TT></TD>
    <TD nowrap=3D""><TT><FONT=20
      color=3D"#ff0000"><B>&nbsp;ARLNEEALEVAR</B></FONT></TT></TR>
  <TR>
    <TD align=3D"RIGHT"><INPUT name=3D"QUE" type=3D"checkbox" =
checked=3D"" value=3D"2233.109096 from(559.284550,4+) =
intensity(22358.2441) =
title(File%3a%20%22D%3a%5cLC%2dMS%20Data%5cRaw%20file%5c180511%5c180511_%=
28051%29_JI03%2eraw%22%3b%20SpectrumID%3a%20%22201%22%3b%20scans%3a%20%22=
891%22) rtinseconds(851) scans(891) index(200) query(1164)"></TD>
    <TD align=3D"RIGHT"><TT><A onmouseover=3D"activateEl('Q1164', =
event)"=20
      onmouseout=3D"clearEl()" =
href=3D"http://admin-pc/mascot/cgi/peptide_view.pl?file=3D..%2Fdata%2F201=
80515%2FF003015.dat&amp;query=3D1164&amp;hit=3D1&amp;index=3D&amp;px=3D1&=
amp;section=3D5&amp;ave_thresh=3D43&amp;_ignoreionsscorebelow=3D0&amp;rep=
ort=3D0&amp;_sigthreshold=3D0.05&amp;_msresflags=3D1025&amp;_msresflags2=3D=
258&amp;percolate=3D-1&amp;percolate_rt=3D0&amp;_minpeplen=3D7&amp;sessio=
nID=3Dall_secdisabledsession"=20
      target=3D"_blank">1164</A>&nbsp;&nbsp;</TT></TD>
    <TD align=3D"RIGHT"><TT><FONT color=3D"#ff0000"><B>  =20
      559.2845&nbsp;&nbsp;</B></FONT></TT></TD>
    <TD align=3D"RIGHT"><TT><FONT color=3D"#ff0000"><B> =20
      2233.1091&nbsp;&nbsp;</B></FONT></TT></TD>
    <TD align=3D"RIGHT"><TT><FONT color=3D"#ff0000"><B> =20
      2233.0975&nbsp;&nbsp;</B></FONT></TT></TD>
    <TD align=3D"RIGHT" nowrap=3D""><TT><FONT color=3D"#ff0000"><B>    =20
      5.18&nbsp;</B></FONT></TT></TD>
    <TD align=3D"RIGHT"><TT><FONT=20
      color=3D"#ff0000"><B>1&nbsp;&nbsp;</B></FONT></TT></TD>
    <TD align=3D"RIGHT" nowrap=3D""><TT><FONT=20
      color=3D"#ff0000"><B>26&nbsp;&nbsp;</B></FONT></TT></TD>
    <TD align=3D"RIGHT" nowrap=3D""><TT><FONT=20
      color=3D"#ff0000"><B>4.1&nbsp;</B></FONT></TT></TD>
    <TD align=3D"RIGHT"><TT><FONT=20
      color=3D"#ff0000"><B>1&nbsp;&nbsp;</B></FONT></TT></TD>
    <TD align=3D"RIGHT"><TT><FONT=20
      color=3D"#ff0000"><B>&nbsp;&nbsp;&nbsp;&nbsp;</B></FONT></TT></TD>
    <TD nowrap=3D""><TT><FONT=20
      =
color=3D"#ff0000"><B>&nbsp;STGRFVPGSPEDAGNITGTTIR</B></FONT></TT></TR>
  <TR>
    <TD align=3D"RIGHT"><INPUT name=3D"QUE" type=3D"checkbox" =
checked=3D"" value=3D"2238.095068 from(1120.054810,2+) =
intensity(22120.8691) =
title(File%3a%20%22D%3a%5cLC%2dMS%20Data%5cRaw%20file%5c180511%5c180511_%=
28051%29_JI03%2eraw%22%3b%20SpectrumID%3a%20%22570%22%3b%20scans%3a%20%22=
1324%22) rtinseconds(1190) scans(1324) index(569) query(1170)"></TD>
    <TD align=3D"RIGHT"><TT><A onmouseover=3D"activateEl('Q1170', =
event)"=20
      onmouseout=3D"clearEl()" =
href=3D"http://admin-pc/mascot/cgi/peptide_view.pl?file=3D..%2Fdata%2F201=
80515%2FF003015.dat&amp;query=3D1170&amp;hit=3D1&amp;index=3D&amp;px=3D1&=
amp;section=3D5&amp;ave_thresh=3D43&amp;_ignoreionsscorebelow=3D0&amp;rep=
ort=3D0&amp;_sigthreshold=3D0.05&amp;_msresflags=3D1025&amp;_msresflags2=3D=
258&amp;percolate=3D-1&amp;percolate_rt=3D0&amp;_minpeplen=3D7&amp;sessio=
nID=3Dall_secdisabledsession"=20
      target=3D"_blank">1170</A>&nbsp;&nbsp;</TT></TD>
    <TD align=3D"RIGHT"><TT><FONT color=3D"#ff0000"><B> =20
      1120.0548&nbsp;&nbsp;</B></FONT></TT></TD>
    <TD align=3D"RIGHT"><TT><FONT color=3D"#ff0000"><B> =20
      2238.0951&nbsp;&nbsp;</B></FONT></TT></TD>
    <TD align=3D"RIGHT"><TT><FONT color=3D"#ff0000"><B> =20
      2238.0760&nbsp;&nbsp;</B></FONT></TT></TD>
    <TD align=3D"RIGHT" nowrap=3D""><TT><FONT color=3D"#ff0000"><B>    =20
      8.53&nbsp;</B></FONT></TT></TD>
    <TD align=3D"RIGHT"><TT><FONT=20
      color=3D"#ff0000"><B>1&nbsp;&nbsp;</B></FONT></TT></TD>
    <TD align=3D"RIGHT" nowrap=3D""><TT><FONT=20
      color=3D"#ff0000"><B>26&nbsp;&nbsp;</B></FONT></TT></TD>
    <TD align=3D"RIGHT" nowrap=3D""><TT><FONT=20
      color=3D"#ff0000"><B>4.2&nbsp;</B></FONT></TT></TD>
    <TD align=3D"RIGHT"><TT><FONT=20
      color=3D"#ff0000"><B>1&nbsp;&nbsp;</B></FONT></TT></TD>
    <TD align=3D"RIGHT"><TT><FONT=20
      color=3D"#ff0000"><B>&nbsp;&nbsp;&nbsp;&nbsp;</B></FONT></TT></TD>
    <TD nowrap=3D""><TT><FONT=20
      color=3D"#ff0000"><B>&nbsp;VAVCSDD<U>M</U>VVKIVNLQDTSK + Oxidation =

      (M)</B></FONT></TT></TR>
  <TR>
    <TD align=3D"RIGHT"><INPUT name=3D"QUE" type=3D"checkbox" =
checked=3D"" value=3D"1133.643888 from(567.829220,2+) =
intensity(42024.7500) =
title(File%3a%20%22D%3a%5cLC%2dMS%20Data%5cRaw%20file%5c180511%5c180511_%=
28051%29_JI03%2eraw%22%3b%20SpectrumID%3a%20%2244%22%3b%20scans%3a%20%225=
30%22) rtinseconds(546) scans(530) index(43) query(398)"></TD>
    <TD align=3D"RIGHT"><TT><A onmouseover=3D"activateEl('Q398', event)" =

      onmouseout=3D"clearEl()" =
href=3D"http://admin-pc/mascot/cgi/peptide_view.pl?file=3D..%2Fdata%2F201=
80515%2FF003015.dat&amp;query=3D398&amp;hit=3D1&amp;index=3D&amp;px=3D1&a=
mp;section=3D5&amp;ave_thresh=3D43&amp;_ignoreionsscorebelow=3D0&amp;repo=
rt=3D0&amp;_sigthreshold=3D0.05&amp;_msresflags=3D1025&amp;_msresflags2=3D=
258&amp;percolate=3D-1&amp;percolate_rt=3D0&amp;_minpeplen=3D7&amp;sessio=
nID=3Dall_secdisabledsession"=20
      target=3D"_blank">398</A>&nbsp;&nbsp;</TT></TD>
    <TD align=3D"RIGHT"><TT><FONT color=3D"#ff0000"><B>  =20
      567.8292&nbsp;&nbsp;</B></FONT></TT></TD>
    <TD align=3D"RIGHT"><TT><FONT color=3D"#ff0000"><B> =20
      1133.6439&nbsp;&nbsp;</B></FONT></TT></TD>
    <TD align=3D"RIGHT"><TT><FONT color=3D"#ff0000"><B> =20
      1133.6444&nbsp;&nbsp;</B></FONT></TT></TD>
    <TD align=3D"RIGHT" nowrap=3D""><TT><FONT color=3D"#ff0000"><B>   =20
      -0.49&nbsp;</B></FONT></TT></TD>
    <TD align=3D"RIGHT"><TT><FONT=20
      color=3D"#ff0000"><B>1&nbsp;&nbsp;</B></FONT></TT></TD>
    <TD align=3D"RIGHT" nowrap=3D""><TT><FONT=20
      color=3D"#ff0000"><B>26&nbsp;&nbsp;</B></FONT></TT></TD>
    <TD align=3D"RIGHT" nowrap=3D""><TT><FONT=20
      color=3D"#ff0000"><B>3&nbsp;</B></FONT></TT></TD>
    <TD align=3D"RIGHT"><TT><FONT=20
      color=3D"#ff0000"><B>1&nbsp;&nbsp;</B></FONT></TT></TD>
    <TD align=3D"RIGHT"><TT><FONT=20
      color=3D"#ff0000"><B>&nbsp;&nbsp;&nbsp;&nbsp;</B></FONT></TT></TD>
    <TD nowrap=3D""><TT><FONT=20
      color=3D"#ff0000"><B>&nbsp;KLTDGAAAFLK</B></FONT></TT></TR>
  <TR>
    <TD align=3D"RIGHT"><INPUT name=3D"QUE" type=3D"checkbox" =
checked=3D"" value=3D"1097.548688 from(549.781620,2+) =
intensity(28477.4277) =
title(File%3a%20%22D%3a%5cLC%2dMS%20Data%5cRaw%20file%5c180511%5c180511_%=
28051%29_JI03%2eraw%22%3b%20SpectrumID%3a%20%22117%22%3b%20scans%3a%20%22=
718%22) rtinseconds(709) scans(718) index(116) query(354)"></TD>
    <TD align=3D"RIGHT"><TT><A onmouseover=3D"activateEl('Q354', event)" =

      onmouseout=3D"clearEl()" =
href=3D"http://admin-pc/mascot/cgi/peptide_view.pl?file=3D..%2Fdata%2F201=
80515%2FF003015.dat&amp;query=3D354&amp;hit=3D1&amp;index=3D&amp;px=3D1&a=
mp;section=3D5&amp;ave_thresh=3D43&amp;_ignoreionsscorebelow=3D0&amp;repo=
rt=3D0&amp;_sigthreshold=3D0.05&amp;_msresflags=3D1025&amp;_msresflags2=3D=
258&amp;percolate=3D-1&amp;percolate_rt=3D0&amp;_minpeplen=3D7&amp;sessio=
nID=3Dall_secdisabledsession"=20
      target=3D"_blank">354</A>&nbsp;&nbsp;</TT></TD>
    <TD align=3D"RIGHT"><TT><FONT color=3D"#ff0000"><B>  =20
      549.7816&nbsp;&nbsp;</B></FONT></TT></TD>
    <TD align=3D"RIGHT"><TT><FONT color=3D"#ff0000"><B> =20
      1097.5487&nbsp;&nbsp;</B></FONT></TT></TD>
    <TD align=3D"RIGHT"><TT><FONT color=3D"#ff0000"><B> =20
      1097.5465&nbsp;&nbsp;</B></FONT></TT></TD>
    <TD align=3D"RIGHT" nowrap=3D""><TT><FONT color=3D"#ff0000"><B>    =20
      1.96&nbsp;</B></FONT></TT></TD>
    <TD align=3D"RIGHT"><TT><FONT=20
      color=3D"#ff0000"><B>0&nbsp;&nbsp;</B></FONT></TT></TD>
    <TD align=3D"RIGHT" nowrap=3D""><TT><FONT=20
      color=3D"#ff0000"><B>26&nbsp;&nbsp;</B></FONT></TT></TD>
    <TD align=3D"RIGHT" nowrap=3D""><TT><FONT=20
      color=3D"#ff0000"><B>5&nbsp;</B></FONT></TT></TD>
    <TD align=3D"RIGHT"><TT><FONT=20
      color=3D"#ff0000"><B>1&nbsp;&nbsp;</B></FONT></TT></TD>
    <TD align=3D"RIGHT"><TT><FONT=20
      color=3D"#ff0000"><B>&nbsp;&nbsp;&nbsp;&nbsp;</B></FONT></TT></TD>
    <TD nowrap=3D""><TT><FONT=20
  color=3D"#ff0000"><B>&nbsp;HTLDVGEATR</B></FONT></TT></TR>
  <TR>
    <TD align=3D"RIGHT"><INPUT name=3D"QUE" type=3D"checkbox" =
checked=3D"" value=3D"2235.118856 from(559.786990,4+) =
intensity(10525.4121) =
title(File%3a%20%22D%3a%5cLC%2dMS%20Data%5cRaw%20file%5c180511%5c180511_%=
28051%29_JI03%2eraw%22%3b%20SpectrumID%3a%20%22196%22%3b%20scans%3a%20%22=
885%22) rtinseconds(847) scans(885) index(195) query(1167)"></TD>
    <TD align=3D"RIGHT"><TT><A onmouseover=3D"activateEl('Q1167', =
event)"=20
      onmouseout=3D"clearEl()" =
href=3D"http://admin-pc/mascot/cgi/peptide_view.pl?file=3D..%2Fdata%2F201=
80515%2FF003015.dat&amp;query=3D1167&amp;hit=3D1&amp;index=3D&amp;px=3D1&=
amp;section=3D5&amp;ave_thresh=3D43&amp;_ignoreionsscorebelow=3D0&amp;rep=
ort=3D0&amp;_sigthreshold=3D0.05&amp;_msresflags=3D1025&amp;_msresflags2=3D=
258&amp;percolate=3D-1&amp;percolate_rt=3D0&amp;_minpeplen=3D7&amp;sessio=
nID=3Dall_secdisabledsession"=20
      target=3D"_blank">1167</A>&nbsp;&nbsp;</TT></TD>
    <TD align=3D"RIGHT"><TT><FONT color=3D"#ff0000"><B>  =20
      559.7870&nbsp;&nbsp;</B></FONT></TT></TD>
    <TD align=3D"RIGHT"><TT><FONT color=3D"#ff0000"><B> =20
      2235.1189&nbsp;&nbsp;</B></FONT></TT></TD>
    <TD align=3D"RIGHT"><TT><FONT color=3D"#ff0000"><B> =20
      2235.1371&nbsp;&nbsp;</B></FONT></TT></TD>
    <TD align=3D"RIGHT" nowrap=3D""><TT><FONT color=3D"#ff0000"><B>   =20
      -8.18&nbsp;</B></FONT></TT></TD>
    <TD align=3D"RIGHT"><TT><FONT=20
      color=3D"#ff0000"><B>1&nbsp;&nbsp;</B></FONT></TT></TD>
    <TD align=3D"RIGHT" nowrap=3D""><TT><FONT=20
      color=3D"#ff0000"><B>26&nbsp;&nbsp;</B></FONT></TT></TD>
    <TD align=3D"RIGHT" nowrap=3D""><TT><FONT=20
      color=3D"#ff0000"><B>4.1&nbsp;</B></FONT></TT></TD>
    <TD align=3D"RIGHT"><TT><FONT=20
      color=3D"#ff0000"><B>1&nbsp;&nbsp;</B></FONT></TT></TD>
    <TD align=3D"RIGHT"><TT><FONT=20
      color=3D"#ff0000"><B>&nbsp;&nbsp;&nbsp;&nbsp;</B></FONT></TT></TD>
    <TD nowrap=3D""><TT><FONT=20
      =
color=3D"#ff0000"><B>&nbsp;HPDIAFTHAYPGGVRTPMLR</B></FONT></TT></TR>
  <TR>
    <TD align=3D"RIGHT"><INPUT name=3D"QUE" type=3D"checkbox" =
checked=3D"" value=3D"1192.605688 from(597.310120,2+) =
intensity(46696.6992) =
title(File%3a%20%22D%3a%5cLC%2dMS%20Data%5cRaw%20file%5c180511%5c180511_%=
28051%29_JI03%2eraw%22%3b%20SpectrumID%3a%20%22280%22%3b%20scans%3a%20%22=
985%22) rtinseconds(923) scans(985) index(279) query(451)"></TD>
    <TD align=3D"RIGHT"><TT><A onmouseover=3D"activateEl('Q451', event)" =

      onmouseout=3D"clearEl()" =
href=3D"http://admin-pc/mascot/cgi/peptide_view.pl?file=3D..%2Fdata%2F201=
80515%2FF003015.dat&amp;query=3D451&amp;hit=3D1&amp;index=3D&amp;px=3D1&a=
mp;section=3D5&amp;ave_thresh=3D43&amp;_ignoreionsscorebelow=3D0&amp;repo=
rt=3D0&amp;_sigthreshold=3D0.05&amp;_msresflags=3D1025&amp;_msresflags2=3D=
258&amp;percolate=3D-1&amp;percolate_rt=3D0&amp;_minpeplen=3D7&amp;sessio=
nID=3Dall_secdisabledsession"=20
      target=3D"_blank">451</A>&nbsp;&nbsp;</TT></TD>
    <TD align=3D"RIGHT"><TT><FONT color=3D"#ff0000"><B>  =20
      597.3101&nbsp;&nbsp;</B></FONT></TT></TD>
    <TD align=3D"RIGHT"><TT><FONT color=3D"#ff0000"><B> =20
      1192.6057&nbsp;&nbsp;</B></FONT></TT></TD>
    <TD align=3D"RIGHT"><TT><FONT color=3D"#ff0000"><B> =20
      1192.6088&nbsp;&nbsp;</B></FONT></TT></TD>
    <TD align=3D"RIGHT" nowrap=3D""><TT><FONT color=3D"#ff0000"><B>   =20
      -2.58&nbsp;</B></FONT></TT></TD>
    <TD align=3D"RIGHT"><TT><FONT=20
      color=3D"#ff0000"><B>1&nbsp;&nbsp;</B></FONT></TT></TD>
    <TD align=3D"RIGHT" nowrap=3D""><TT><FONT=20
      color=3D"#ff0000"><B>26&nbsp;&nbsp;</B></FONT></TT></TD>
    <TD align=3D"RIGHT" nowrap=3D""><TT><FONT=20
      color=3D"#ff0000"><B>8&nbsp;</B></FONT></TT></TD>
    <TD align=3D"RIGHT"><TT><FONT=20
      color=3D"#ff0000"><B>1&nbsp;&nbsp;</B></FONT></TT></TD>
    <TD align=3D"RIGHT"><TT><FONT=20
      color=3D"#ff0000"><B>&nbsp;&nbsp;&nbsp;&nbsp;</B></FONT></TT></TD>
    <TD nowrap=3D""><TT><FONT=20
  color=3D"#ff0000"><B>&nbsp;YEELVKANAR</B></FONT></TT></TR>
  <TR>
    <TD align=3D"RIGHT"><INPUT name=3D"QUE" type=3D"checkbox" =
checked=3D"" value=3D"1459.788908 from(730.901730,2+) =
intensity(69701.3750) =
title(File%3a%20%22D%3a%5cLC%2dMS%20Data%5cRaw%20file%5c180511%5c180511_%=
28051%29_JI03%2eraw%22%3b%20SpectrumID%3a%20%22678%22%3b%20scans%3a%20%22=
1450%22) rtinseconds(1284) scans(1450) index(677) query(714)"></TD>
    <TD align=3D"RIGHT"><TT><A onmouseover=3D"activateEl('Q714', event)" =

      onmouseout=3D"clearEl()" =
href=3D"http://admin-pc/mascot/cgi/peptide_view.pl?file=3D..%2Fdata%2F201=
80515%2FF003015.dat&amp;query=3D714&amp;hit=3D1&amp;index=3D&amp;px=3D1&a=
mp;section=3D5&amp;ave_thresh=3D43&amp;_ignoreionsscorebelow=3D0&amp;repo=
rt=3D0&amp;_sigthreshold=3D0.05&amp;_msresflags=3D1025&amp;_msresflags2=3D=
258&amp;percolate=3D-1&amp;percolate_rt=3D0&amp;_minpeplen=3D7&amp;sessio=
nID=3Dall_secdisabledsession"=20
      target=3D"_blank">714</A>&nbsp;&nbsp;</TT></TD>
    <TD align=3D"RIGHT"><TT><FONT color=3D"#ff0000"><B>  =20
      730.9017&nbsp;&nbsp;</B></FONT></TT></TD>
    <TD align=3D"RIGHT"><TT><FONT color=3D"#ff0000"><B> =20
      1459.7889&nbsp;&nbsp;</B></FONT></TT></TD>
    <TD align=3D"RIGHT"><TT><FONT color=3D"#ff0000"><B> =20
      1459.7785&nbsp;&nbsp;</B></FONT></TT></TD>
    <TD align=3D"RIGHT" nowrap=3D""><TT><FONT color=3D"#ff0000"><B>    =20
      7.15&nbsp;</B></FONT></TT></TD>
    <TD align=3D"RIGHT"><TT><FONT=20
      color=3D"#ff0000"><B>1&nbsp;&nbsp;</B></FONT></TT></TD>
    <TD align=3D"RIGHT" nowrap=3D""><TT><FONT=20
      color=3D"#ff0000"><B>26&nbsp;&nbsp;</B></FONT></TT></TD>
    <TD align=3D"RIGHT" nowrap=3D""><TT><FONT=20
      color=3D"#ff0000"><B>4.9&nbsp;</B></FONT></TT></TD>
    <TD align=3D"RIGHT"><TT><FONT=20
      color=3D"#ff0000"><B>1&nbsp;&nbsp;</B></FONT></TT></TD>
    <TD align=3D"RIGHT"><TT><FONT=20
      color=3D"#ff0000"><B>&nbsp;&nbsp;&nbsp;&nbsp;</B></FONT></TT></TD>
    <TD nowrap=3D""><TT><FONT=20
      color=3D"#ff0000"><B>&nbsp;KMYLEIFIQFK</B></FONT></TT></TR>
  <TR>
    <TD align=3D"RIGHT"><INPUT name=3D"QUE" type=3D"checkbox" =
checked=3D"" value=3D"1313.767308 from(657.890930,2+) =
intensity(7251.5049) =
title(File%3a%20%22D%3a%5cLC%2dMS%20Data%5cRaw%20file%5c180511%5c180511_%=
28051%29_JI03%2eraw%22%3b%20SpectrumID%3a%20%22189%22%3b%20scans%3a%20%22=
876%22) rtinseconds(840) scans(876) index(188) query(560)"></TD>
    <TD align=3D"RIGHT"><TT><A onmouseover=3D"activateEl('Q560', event)" =

      onmouseout=3D"clearEl()" =
href=3D"http://admin-pc/mascot/cgi/peptide_view.pl?file=3D..%2Fdata%2F201=
80515%2FF003015.dat&amp;query=3D560&amp;hit=3D1&amp;index=3D&amp;px=3D1&a=
mp;section=3D5&amp;ave_thresh=3D43&amp;_ignoreionsscorebelow=3D0&amp;repo=
rt=3D0&amp;_sigthreshold=3D0.05&amp;_msresflags=3D1025&amp;_msresflags2=3D=
258&amp;percolate=3D-1&amp;percolate_rt=3D0&amp;_minpeplen=3D7&amp;sessio=
nID=3Dall_secdisabledsession"=20
      target=3D"_blank">560</A>&nbsp;&nbsp;</TT></TD>
    <TD align=3D"RIGHT"><TT><FONT color=3D"#ff0000"><B>  =20
      657.8909&nbsp;&nbsp;</B></FONT></TT></TD>
    <TD align=3D"RIGHT"><TT><FONT color=3D"#ff0000"><B> =20
      1313.7673&nbsp;&nbsp;</B></FONT></TT></TD>
    <TD align=3D"RIGHT"><TT><FONT color=3D"#ff0000"><B> =20
      1313.7667&nbsp;&nbsp;</B></FONT></TT></TD>
    <TD align=3D"RIGHT" nowrap=3D""><TT><FONT color=3D"#ff0000"><B>    =20
      0.49&nbsp;</B></FONT></TT></TD>
    <TD align=3D"RIGHT"><TT><FONT=20
      color=3D"#ff0000"><B>1&nbsp;&nbsp;</B></FONT></TT></TD>
    <TD align=3D"RIGHT" nowrap=3D""><TT><FONT=20
      color=3D"#ff0000"><B>26&nbsp;&nbsp;</B></FONT></TT></TD>
    <TD align=3D"RIGHT" nowrap=3D""><TT><FONT=20
      color=3D"#ff0000"><B>1.8&nbsp;</B></FONT></TT></TD>
    <TD align=3D"RIGHT"><TT><FONT=20
      color=3D"#ff0000"><B>1&nbsp;&nbsp;</B></FONT></TT></TD>
    <TD align=3D"RIGHT"><TT><FONT=20
      color=3D"#ff0000"><B>&nbsp;&nbsp;&nbsp;&nbsp;</B></FONT></TT></TD>
    <TD nowrap=3D""><TT><FONT=20
      color=3D"#ff0000"><B>&nbsp;RLLSSSKPLNAK</B></FONT></TT></TR>
  <TR>
    <TD align=3D"RIGHT"><INPUT name=3D"QUE" type=3D"checkbox" =
checked=3D"" value=3D"1471.695408 from(736.854980,2+) =
intensity(5261.0019) =
title(File%3a%20%22D%3a%5cLC%2dMS%20Data%5cRaw%20file%5c180511%5c180511_%=
28051%29_JI03%2eraw%22%3b%20SpectrumID%3a%20%22178%22%3b%20scans%3a%20%22=
861%22) rtinseconds(829) scans(861) index(177) query(725)"></TD>
    <TD align=3D"RIGHT"><TT><A onmouseover=3D"activateEl('Q725', event)" =

      onmouseout=3D"clearEl()" =
href=3D"http://admin-pc/mascot/cgi/peptide_view.pl?file=3D..%2Fdata%2F201=
80515%2FF003015.dat&amp;query=3D725&amp;hit=3D1&amp;index=3D&amp;px=3D1&a=
mp;section=3D5&amp;ave_thresh=3D43&amp;_ignoreionsscorebelow=3D0&amp;repo=
rt=3D0&amp;_sigthreshold=3D0.05&amp;_msresflags=3D1025&amp;_msresflags2=3D=
258&amp;percolate=3D-1&amp;percolate_rt=3D0&amp;_minpeplen=3D7&amp;sessio=
nID=3Dall_secdisabledsession"=20
      target=3D"_blank">725</A>&nbsp;&nbsp;</TT></TD>
    <TD align=3D"RIGHT"><TT><FONT color=3D"#ff0000"><B>  =20
      736.8550&nbsp;&nbsp;</B></FONT></TT></TD>
    <TD align=3D"RIGHT"><TT><FONT color=3D"#ff0000"><B> =20
      1471.6954&nbsp;&nbsp;</B></FONT></TT></TD>
    <TD align=3D"RIGHT"><TT><FONT color=3D"#ff0000"><B> =20
      1471.7090&nbsp;&nbsp;</B></FONT></TT></TD>
    <TD align=3D"RIGHT" nowrap=3D""><TT><FONT color=3D"#ff0000"><B>   =20
      -9.20&nbsp;</B></FONT></TT></TD>
    <TD align=3D"RIGHT"><TT><FONT=20
      color=3D"#ff0000"><B>0&nbsp;&nbsp;</B></FONT></TT></TD>
    <TD align=3D"RIGHT" nowrap=3D""><TT><FONT=20
      color=3D"#ff0000"><B>26&nbsp;&nbsp;</B></FONT></TT></TD>
    <TD align=3D"RIGHT" nowrap=3D""><TT><FONT=20
      color=3D"#ff0000"><B>5&nbsp;</B></FONT></TT></TD>
    <TD align=3D"RIGHT"><TT><FONT=20
      color=3D"#ff0000"><B>1&nbsp;&nbsp;</B></FONT></TT></TD>
    <TD align=3D"RIGHT"><TT><FONT=20
      color=3D"#ff0000"><B>&nbsp;&nbsp;&nbsp;&nbsp;</B></FONT></TT></TD>
    <TD nowrap=3D""><TT><FONT=20
      color=3D"#ff0000"><B>&nbsp;NLGSHVAGVSSGCVK</B></FONT></TT></TR>
  <TR>
    <TD align=3D"RIGHT"><INPUT name=3D"QUE" type=3D"checkbox" =
checked=3D"" value=3D"1289.607028 from(645.810790,2+) =
intensity(12108.2188) =
title(File%3a%20%22D%3a%5cLC%2dMS%20Data%5cRaw%20file%5c180511%5c180511_%=
28051%29_JI03%2eraw%22%3b%20SpectrumID%3a%20%2247%22%3b%20scans%3a%20%225=
40%22) rtinseconds(554) scans(540) index(46) query(533)"></TD>
    <TD align=3D"RIGHT"><TT><A onmouseover=3D"activateEl('Q533', event)" =

      onmouseout=3D"clearEl()" =
href=3D"http://admin-pc/mascot/cgi/peptide_view.pl?file=3D..%2Fdata%2F201=
80515%2FF003015.dat&amp;query=3D533&amp;hit=3D1&amp;index=3D&amp;px=3D1&a=
mp;section=3D5&amp;ave_thresh=3D43&amp;_ignoreionsscorebelow=3D0&amp;repo=
rt=3D0&amp;_sigthreshold=3D0.05&amp;_msresflags=3D1025&amp;_msresflags2=3D=
258&amp;percolate=3D-1&amp;percolate_rt=3D0&amp;_minpeplen=3D7&amp;sessio=
nID=3Dall_secdisabledsession"=20
      target=3D"_blank">533</A>&nbsp;&nbsp;</TT></TD>
    <TD align=3D"RIGHT"><TT><FONT color=3D"#ff0000"><B>  =20
      645.8108&nbsp;&nbsp;</B></FONT></TT></TD>
    <TD align=3D"RIGHT"><TT><FONT color=3D"#ff0000"><B> =20
      1289.6070&nbsp;&nbsp;</B></FONT></TT></TD>
    <TD align=3D"RIGHT"><TT><FONT color=3D"#ff0000"><B> =20
      1289.5987&nbsp;&nbsp;</B></FONT></TT></TD>
    <TD align=3D"RIGHT" nowrap=3D""><TT><FONT color=3D"#ff0000"><B>    =20
      6.49&nbsp;</B></FONT></TT></TD>
    <TD align=3D"RIGHT"><TT><FONT=20
      color=3D"#ff0000"><B>0&nbsp;&nbsp;</B></FONT></TT></TD>
    <TD align=3D"RIGHT" nowrap=3D""><TT><FONT=20
      color=3D"#ff0000"><B>26&nbsp;&nbsp;</B></FONT></TT></TD>
    <TD align=3D"RIGHT" nowrap=3D""><TT><FONT=20
      color=3D"#ff0000"><B>6.4&nbsp;</B></FONT></TT></TD>
    <TD align=3D"RIGHT"><TT><FONT=20
      color=3D"#ff0000"><B>1&nbsp;&nbsp;</B></FONT></TT></TD>
    <TD align=3D"RIGHT"><TT><FONT=20
      color=3D"#ff0000"><B>&nbsp;&nbsp;&nbsp;&nbsp;</B></FONT></TT></TD>
    <TD nowrap=3D""><TT><FONT=20
      color=3D"#ff0000"><B>&nbsp;ITSPESSPESQK</B></FONT></TT></TR>
  <TR>
    <TD align=3D"RIGHT"><INPUT name=3D"QUE" type=3D"checkbox" =
checked=3D"" value=3D"1628.807142 from(543.942990,3+) =
intensity(45152.6484) =
title(File%3a%20%22D%3a%5cLC%2dMS%20Data%5cRaw%20file%5c180511%5c180511_%=
28051%29_JI03%2eraw%22%3b%20SpectrumID%3a%20%22159%22%3b%20scans%3a%20%22=
837%22) rtinseconds(811) scans(837) index(158) query(882)"></TD>
    <TD align=3D"RIGHT"><TT><A onmouseover=3D"activateEl('Q882', event)" =

      onmouseout=3D"clearEl()" =
href=3D"http://admin-pc/mascot/cgi/peptide_view.pl?file=3D..%2Fdata%2F201=
80515%2FF003015.dat&amp;query=3D882&amp;hit=3D1&amp;index=3D&amp;px=3D1&a=
mp;section=3D5&amp;ave_thresh=3D43&amp;_ignoreionsscorebelow=3D0&amp;repo=
rt=3D0&amp;_sigthreshold=3D0.05&amp;_msresflags=3D1025&amp;_msresflags2=3D=
258&amp;percolate=3D-1&amp;percolate_rt=3D0&amp;_minpeplen=3D7&amp;sessio=
nID=3Dall_secdisabledsession"=20
      target=3D"_blank">882</A>&nbsp;&nbsp;</TT></TD>
    <TD align=3D"RIGHT"><TT><FONT color=3D"#ff0000"><B>  =20
      543.9430&nbsp;&nbsp;</B></FONT></TT></TD>
    <TD align=3D"RIGHT"><TT><FONT color=3D"#ff0000"><B> =20
      1628.8071&nbsp;&nbsp;</B></FONT></TT></TD>
    <TD align=3D"RIGHT"><TT><FONT color=3D"#ff0000"><B> =20
      1628.8046&nbsp;&nbsp;</B></FONT></TT></TD>
    <TD align=3D"RIGHT" nowrap=3D""><TT><FONT color=3D"#ff0000"><B>    =20
      1.57&nbsp;</B></FONT></TT></TD>
    <TD align=3D"RIGHT"><TT><FONT=20
      color=3D"#ff0000"><B>1&nbsp;&nbsp;</B></FONT></TT></TD>
    <TD align=3D"RIGHT" nowrap=3D""><TT><FONT=20
      color=3D"#ff0000"><B>25&nbsp;&nbsp;</B></FONT></TT></TD>
    <TD align=3D"RIGHT" nowrap=3D""><TT><FONT=20
      color=3D"#ff0000"><B>6.4&nbsp;</B></FONT></TT></TD>
    <TD align=3D"RIGHT"><TT><FONT=20
      color=3D"#ff0000"><B>1&nbsp;&nbsp;</B></FONT></TT></TD>
    <TD align=3D"RIGHT"><TT><FONT=20
      color=3D"#ff0000"><B>&nbsp;&nbsp;&nbsp;&nbsp;</B></FONT></TT></TD>
    <TD nowrap=3D""><TT><FONT=20
      color=3D"#ff0000"><B>&nbsp;FIAPSGAKEGESDPPK</B></FONT></TT></TR>
  <TR>
    <TD align=3D"RIGHT"><INPUT name=3D"QUE" type=3D"checkbox" =
checked=3D"" value=3D"1273.676742 from(425.566190,3+) =
intensity(28283.9414) =
title(File%3a%20%22D%3a%5cLC%2dMS%20Data%5cRaw%20file%5c180511%5c180511_%=
28051%29_JI03%2eraw%22%3b%20SpectrumID%3a%20%22321%22%3b%20scans%3a%20%22=
1033%22) rtinseconds(960) scans(1033) index(320) query(513)"></TD>
    <TD align=3D"RIGHT"><TT><A onmouseover=3D"activateEl('Q513', event)" =

      onmouseout=3D"clearEl()" =
href=3D"http://admin-pc/mascot/cgi/peptide_view.pl?file=3D..%2Fdata%2F201=
80515%2FF003015.dat&amp;query=3D513&amp;hit=3D1&amp;index=3D&amp;px=3D1&a=
mp;section=3D5&amp;ave_thresh=3D43&amp;_ignoreionsscorebelow=3D0&amp;repo=
rt=3D0&amp;_sigthreshold=3D0.05&amp;_msresflags=3D1025&amp;_msresflags2=3D=
258&amp;percolate=3D-1&amp;percolate_rt=3D0&amp;_minpeplen=3D7&amp;sessio=
nID=3Dall_secdisabledsession"=20
      target=3D"_blank">513</A>&nbsp;&nbsp;</TT></TD>
    <TD align=3D"RIGHT"><TT><FONT color=3D"#ff0000"><B>  =20
      425.5662&nbsp;&nbsp;</B></FONT></TT></TD>
    <TD align=3D"RIGHT"><TT><FONT color=3D"#ff0000"><B> =20
      1273.6767&nbsp;&nbsp;</B></FONT></TT></TD>
    <TD align=3D"RIGHT"><TT><FONT color=3D"#ff0000"><B> =20
      1273.6765&nbsp;&nbsp;</B></FONT></TT></TD>
    <TD align=3D"RIGHT" nowrap=3D""><TT><FONT color=3D"#ff0000"><B>    =20
      0.16&nbsp;</B></FONT></TT></TD>
    <TD align=3D"RIGHT"><TT><FONT=20
      color=3D"#ff0000"><B>1&nbsp;&nbsp;</B></FONT></TT></TD>
    <TD align=3D"RIGHT" nowrap=3D""><TT><FONT=20
      color=3D"#ff0000"><B>25&nbsp;&nbsp;</B></FONT></TT></TD>
    <TD align=3D"RIGHT" nowrap=3D""><TT><FONT=20
      color=3D"#ff0000"><B>8.4&nbsp;</B></FONT></TT></TD>
    <TD align=3D"RIGHT"><TT><FONT=20
      color=3D"#ff0000"><B>1&nbsp;&nbsp;</B></FONT></TT></TD>
    <TD align=3D"RIGHT"><TT><FONT=20
      color=3D"#ff0000"><B>&nbsp;&nbsp;&nbsp;&nbsp;</B></FONT></TT></TD>
    <TD nowrap=3D""><TT><FONT=20
      color=3D"#ff0000"><B>&nbsp;KTVEIEVVNDK</B></FONT></TT></TR>
  <TR>
    <TD align=3D"RIGHT"><INPUT name=3D"QUE" type=3D"checkbox" =
checked=3D"" value=3D"1233.670988 from(617.842770,2+) =
intensity(26499.3555) =
title(File%3a%20%22D%3a%5cLC%2dMS%20Data%5cRaw%20file%5c180511%5c180511_%=
28051%29_JI03%2eraw%22%3b%20SpectrumID%3a%20%22163%22%3b%20scans%3a%20%22=
842%22) rtinseconds(815) scans(842) index(162) query(487)"></TD>
    <TD align=3D"RIGHT"><TT><A onmouseover=3D"activateEl('Q487', event)" =

      onmouseout=3D"clearEl()" =
href=3D"http://admin-pc/mascot/cgi/peptide_view.pl?file=3D..%2Fdata%2F201=
80515%2FF003015.dat&amp;query=3D487&amp;hit=3D1&amp;index=3D&amp;px=3D1&a=
mp;section=3D5&amp;ave_thresh=3D43&amp;_ignoreionsscorebelow=3D0&amp;repo=
rt=3D0&amp;_sigthreshold=3D0.05&amp;_msresflags=3D1025&amp;_msresflags2=3D=
258&amp;percolate=3D-1&amp;percolate_rt=3D0&amp;_minpeplen=3D7&amp;sessio=
nID=3Dall_secdisabledsession"=20
      target=3D"_blank">487</A>&nbsp;&nbsp;</TT></TD>
    <TD align=3D"RIGHT"><TT><FONT color=3D"#ff0000"><B>  =20
      617.8428&nbsp;&nbsp;</B></FONT></TT></TD>
    <TD align=3D"RIGHT"><TT><FONT color=3D"#ff0000"><B> =20
      1233.6710&nbsp;&nbsp;</B></FONT></TT></TD>
    <TD align=3D"RIGHT"><TT><FONT color=3D"#ff0000"><B> =20
      1233.6717&nbsp;&nbsp;</B></FONT></TT></TD>
    <TD align=3D"RIGHT" nowrap=3D""><TT><FONT color=3D"#ff0000"><B>   =20
      -0.58&nbsp;</B></FONT></TT></TD>
    <TD align=3D"RIGHT"><TT><FONT=20
      color=3D"#ff0000"><B>1&nbsp;&nbsp;</B></FONT></TT></TD>
    <TD align=3D"RIGHT" nowrap=3D""><TT><FONT=20
      color=3D"#ff0000"><B>25&nbsp;&nbsp;</B></FONT></TT></TD>
    <TD align=3D"RIGHT" nowrap=3D""><TT><FONT=20
      color=3D"#ff0000"><B>6.3&nbsp;</B></FONT></TT></TD>
    <TD align=3D"RIGHT"><TT><FONT=20
      color=3D"#ff0000"><B>1&nbsp;&nbsp;</B></FONT></TT></TD>
    <TD align=3D"RIGHT"><TT><FONT=20
      color=3D"#ff0000"><B>&nbsp;&nbsp;&nbsp;&nbsp;</B></FONT></TT></TD>
    <TD nowrap=3D""><TT><FONT=20
      color=3D"#ff0000"><B>&nbsp;AAVYEKLGNLR</B></FONT></TT></TR>
  <TR>
    <TD align=3D"RIGHT"><INPUT name=3D"QUE" type=3D"checkbox" =
checked=3D"" value=3D"1356.687848 from(679.351200,2+) =
intensity(36327.5117) =
title(File%3a%20%22D%3a%5cLC%2dMS%20Data%5cRaw%20file%5c180511%5c180511_%=
28051%29_JI03%2eraw%22%3b%20SpectrumID%3a%20%22389%22%3b%20scans%3a%20%22=
1113%22) rtinseconds(1022) scans(1113) index(388) query(609)"></TD>
    <TD align=3D"RIGHT"><TT><A onmouseover=3D"activateEl('Q609', event)" =

      onmouseout=3D"clearEl()" =
href=3D"http://admin-pc/mascot/cgi/peptide_view.pl?file=3D..%2Fdata%2F201=
80515%2FF003015.dat&amp;query=3D609&amp;hit=3D1&amp;index=3D&amp;px=3D1&a=
mp;section=3D5&amp;ave_thresh=3D43&amp;_ignoreionsscorebelow=3D0&amp;repo=
rt=3D0&amp;_sigthreshold=3D0.05&amp;_msresflags=3D1025&amp;_msresflags2=3D=
258&amp;percolate=3D-1&amp;percolate_rt=3D0&amp;_minpeplen=3D7&amp;sessio=
nID=3Dall_secdisabledsession"=20
      target=3D"_blank">609</A>&nbsp;&nbsp;</TT></TD>
    <TD align=3D"RIGHT"><TT><FONT color=3D"#ff0000"><B>  =20
      679.3512&nbsp;&nbsp;</B></FONT></TT></TD>
    <TD align=3D"RIGHT"><TT><FONT color=3D"#ff0000"><B> =20
      1356.6878&nbsp;&nbsp;</B></FONT></TT></TD>
    <TD align=3D"RIGHT"><TT><FONT color=3D"#ff0000"><B> =20
      1356.6997&nbsp;&nbsp;</B></FONT></TT></TD>
    <TD align=3D"RIGHT" nowrap=3D""><TT><FONT color=3D"#ff0000"><B>   =20
      -8.74&nbsp;</B></FONT></TT></TD>
    <TD align=3D"RIGHT"><TT><FONT=20
      color=3D"#ff0000"><B>1&nbsp;&nbsp;</B></FONT></TT></TD>
    <TD align=3D"RIGHT" nowrap=3D""><TT><FONT=20
      color=3D"#ff0000"><B>25&nbsp;&nbsp;</B></FONT></TT></TD>
    <TD align=3D"RIGHT" nowrap=3D""><TT><FONT=20
      color=3D"#ff0000"><B>7.4&nbsp;</B></FONT></TT></TD>
    <TD align=3D"RIGHT"><TT><FONT=20
      color=3D"#ff0000"><B>1&nbsp;&nbsp;</B></FONT></TT></TD>
    <TD align=3D"RIGHT"><TT><FONT=20
      color=3D"#ff0000"><B>&nbsp;&nbsp;&nbsp;&nbsp;</B></FONT></TT></TD>
    <TD nowrap=3D""><TT><FONT=20
      color=3D"#ff0000"><B>&nbsp;RALDEQGILEGR</B></FONT></TT></TR>
  <TR>
    <TD align=3D"RIGHT"><INPUT name=3D"QUE" type=3D"checkbox" =
checked=3D"" value=3D"1494.728622 from(499.250150,3+) =
intensity(16097.7773) =
title(File%3a%20%22D%3a%5cLC%2dMS%20Data%5cRaw%20file%5c180511%5c180511_%=
28051%29_JI03%2eraw%22%3b%20SpectrumID%3a%20%2294%22%3b%20scans%3a%20%226=
39%22) rtinseconds(636) scans(639) index(93) query(763)"></TD>
    <TD align=3D"RIGHT"><TT><A onmouseover=3D"activateEl('Q763', event)" =

      onmouseout=3D"clearEl()" =
href=3D"http://admin-pc/mascot/cgi/peptide_view.pl?file=3D..%2Fdata%2F201=
80515%2FF003015.dat&amp;query=3D763&amp;hit=3D1&amp;index=3D&amp;px=3D1&a=
mp;section=3D5&amp;ave_thresh=3D43&amp;_ignoreionsscorebelow=3D0&amp;repo=
rt=3D0&amp;_sigthreshold=3D0.05&amp;_msresflags=3D1025&amp;_msresflags2=3D=
258&amp;percolate=3D-1&amp;percolate_rt=3D0&amp;_minpeplen=3D7&amp;sessio=
nID=3Dall_secdisabledsession"=20
      target=3D"_blank">763</A>&nbsp;&nbsp;</TT></TD>
    <TD align=3D"RIGHT"><TT><FONT color=3D"#ff0000"><B>  =20
      499.2502&nbsp;&nbsp;</B></FONT></TT></TD>
    <TD align=3D"RIGHT"><TT><FONT color=3D"#ff0000"><B> =20
      1494.7286&nbsp;&nbsp;</B></FONT></TT></TD>
    <TD align=3D"RIGHT"><TT><FONT color=3D"#ff0000"><B> =20
      1494.7170&nbsp;&nbsp;</B></FONT></TT></TD>
    <TD align=3D"RIGHT" nowrap=3D""><TT><FONT color=3D"#ff0000"><B>    =20
      7.75&nbsp;</B></FONT></TT></TD>
    <TD align=3D"RIGHT"><TT><FONT=20
      color=3D"#ff0000"><B>1&nbsp;&nbsp;</B></FONT></TT></TD>
    <TD align=3D"RIGHT" nowrap=3D""><TT><FONT=20
      color=3D"#ff0000"><B>25&nbsp;&nbsp;</B></FONT></TT></TD>
    <TD align=3D"RIGHT" nowrap=3D""><TT><FONT=20
      color=3D"#ff0000"><B>8&nbsp;</B></FONT></TT></TD>
    <TD align=3D"RIGHT"><TT><FONT=20
      color=3D"#ff0000"><B>1&nbsp;&nbsp;</B></FONT></TT></TD>
    <TD align=3D"RIGHT"><TT><FONT=20
      color=3D"#ff0000"><B>&nbsp;&nbsp;&nbsp;&nbsp;</B></FONT></TT></TD>
    <TD nowrap=3D""><TT><FONT =
color=3D"#ff0000"><B>&nbsp;AVSGSMPSVTKQ<U>M</U>R +=20
      Oxidation (M)</B></FONT></TT></TR>
  <TR>
    <TD align=3D"RIGHT"><INPUT name=3D"QUE" type=3D"checkbox" =
checked=3D"" value=3D"1474.777928 from(738.396240,2+) =
intensity(151191.5938) =
title(File%3a%20%22D%3a%5cLC%2dMS%20Data%5cRaw%20file%5c180511%5c180511_%=
28051%29_JI03%2eraw%22%3b%20SpectrumID%3a%20%22240%22%3b%20scans%3a%20%22=
938%22) rtinseconds(887) scans(938) index(239) query(733)"></TD>
    <TD align=3D"RIGHT"><TT><A onmouseover=3D"activateEl('Q733', event)" =

      onmouseout=3D"clearEl()" =
href=3D"http://admin-pc/mascot/cgi/peptide_view.pl?file=3D..%2Fdata%2F201=
80515%2FF003015.dat&amp;query=3D733&amp;hit=3D1&amp;index=3D&amp;px=3D1&a=
mp;section=3D5&amp;ave_thresh=3D43&amp;_ignoreionsscorebelow=3D0&amp;repo=
rt=3D0&amp;_sigthreshold=3D0.05&amp;_msresflags=3D1025&amp;_msresflags2=3D=
258&amp;percolate=3D-1&amp;percolate_rt=3D0&amp;_minpeplen=3D7&amp;sessio=
nID=3Dall_secdisabledsession"=20
      target=3D"_blank">733</A>&nbsp;&nbsp;</TT></TD>
    <TD align=3D"RIGHT"><TT><FONT color=3D"#ff0000"><B>  =20
      738.3962&nbsp;&nbsp;</B></FONT></TT></TD>
    <TD align=3D"RIGHT"><TT><FONT color=3D"#ff0000"><B> =20
      1474.7779&nbsp;&nbsp;</B></FONT></TT></TD>
    <TD align=3D"RIGHT"><TT><FONT color=3D"#ff0000"><B> =20
      1474.7919&nbsp;&nbsp;</B></FONT></TT></TD>
    <TD align=3D"RIGHT" nowrap=3D""><TT><FONT color=3D"#ff0000"><B>   =20
      -9.46&nbsp;</B></FONT></TT></TD>
    <TD align=3D"RIGHT"><TT><FONT=20
      color=3D"#ff0000"><B>0&nbsp;&nbsp;</B></FONT></TT></TD>
    <TD align=3D"RIGHT" nowrap=3D""><TT><FONT=20
      color=3D"#ff0000"><B>25&nbsp;&nbsp;</B></FONT></TT></TD>
    <TD align=3D"RIGHT" nowrap=3D""><TT><FONT=20
      color=3D"#ff0000"><B>6.7&nbsp;</B></FONT></TT></TD>
    <TD align=3D"RIGHT"><TT><FONT=20
      color=3D"#ff0000"><B>1&nbsp;&nbsp;</B></FONT></TT></TD>
    <TD align=3D"RIGHT"><TT><FONT=20
      color=3D"#ff0000"><B>&nbsp;&nbsp;&nbsp;&nbsp;</B></FONT></TT></TD>
    <TD nowrap=3D""><TT><FONT=20
      color=3D"#ff0000"><B>&nbsp;IFEPETLSAINLK</B></FONT></TT></TR>
  <TR>
    <TD align=3D"RIGHT"><INPUT name=3D"QUE" type=3D"checkbox" =
checked=3D"" value=3D"1164.575528 from(583.295040,2+) =
intensity(18079.4902) =
title(File%3a%20%22D%3a%5cLC%2dMS%20Data%5cRaw%20file%5c180511%5c180511_%=
28051%29_JI03%2eraw%22%3b%20SpectrumID%3a%20%22115%22%3b%20scans%3a%20%22=
713%22) rtinseconds(705) scans(713) index(114) query(429)"></TD>
    <TD align=3D"RIGHT"><TT><A onmouseover=3D"activateEl('Q429', event)" =

      onmouseout=3D"clearEl()" =
href=3D"http://admin-pc/mascot/cgi/peptide_view.pl?file=3D..%2Fdata%2F201=
80515%2FF003015.dat&amp;query=3D429&amp;hit=3D1&amp;index=3D&amp;px=3D1&a=
mp;section=3D5&amp;ave_thresh=3D43&amp;_ignoreionsscorebelow=3D0&amp;repo=
rt=3D0&amp;_sigthreshold=3D0.05&amp;_msresflags=3D1025&amp;_msresflags2=3D=
258&amp;percolate=3D-1&amp;percolate_rt=3D0&amp;_minpeplen=3D7&amp;sessio=
nID=3Dall_secdisabledsession"=20
      target=3D"_blank">429</A>&nbsp;&nbsp;</TT></TD>
    <TD align=3D"RIGHT"><TT><FONT color=3D"#ff0000"><B>  =20
      583.2950&nbsp;&nbsp;</B></FONT></TT></TD>
    <TD align=3D"RIGHT"><TT><FONT color=3D"#ff0000"><B> =20
      1164.5755&nbsp;&nbsp;</B></FONT></TT></TD>
    <TD align=3D"RIGHT"><TT><FONT color=3D"#ff0000"><B> =20
      1164.5662&nbsp;&nbsp;</B></FONT></TT></TD>
    <TD align=3D"RIGHT" nowrap=3D""><TT><FONT color=3D"#ff0000"><B>    =20
      7.98&nbsp;</B></FONT></TT></TD>
    <TD align=3D"RIGHT"><TT><FONT=20
      color=3D"#ff0000"><B>0&nbsp;&nbsp;</B></FONT></TT></TD>
    <TD align=3D"RIGHT" nowrap=3D""><TT><FONT=20
      color=3D"#ff0000"><B>25&nbsp;&nbsp;</B></FONT></TT></TD>
    <TD align=3D"RIGHT" nowrap=3D""><TT><FONT=20
      color=3D"#ff0000"><B>9.4&nbsp;</B></FONT></TT></TD>
    <TD align=3D"RIGHT"><TT><FONT=20
      color=3D"#ff0000"><B>1&nbsp;&nbsp;</B></FONT></TT></TD>
    <TD align=3D"RIGHT"><TT><FONT=20
      color=3D"#ff0000"><B>&nbsp;&nbsp;&nbsp;&nbsp;</B></FONT></TT></TD>
    <TD nowrap=3D""><TT><FONT=20
color=3D"#ff0000"><B>&nbsp;IELEDLDYR</B></FONT></TT></TR>
  <TR>
    <TD align=3D"RIGHT"><INPUT name=3D"QUE" type=3D"checkbox" =
checked=3D"" value=3D"2431.207002 from(811.409610,3+) =
intensity(22445.4980) =
title(File%3a%20%22D%3a%5cLC%2dMS%20Data%5cRaw%20file%5c180511%5c180511_%=
28051%29_JI03%2eraw%22%3b%20SpectrumID%3a%20%22538%22%3b%20scans%3a%20%22=
1287%22) rtinseconds(1161) scans(1287) index(537) query(1228)"></TD>
    <TD align=3D"RIGHT"><TT><A onmouseover=3D"activateEl('Q1228', =
event)"=20
      onmouseout=3D"clearEl()" =
href=3D"http://admin-pc/mascot/cgi/peptide_view.pl?file=3D..%2Fdata%2F201=
80515%2FF003015.dat&amp;query=3D1228&amp;hit=3D1&amp;index=3D&amp;px=3D1&=
amp;section=3D5&amp;ave_thresh=3D43&amp;_ignoreionsscorebelow=3D0&amp;rep=
ort=3D0&amp;_sigthreshold=3D0.05&amp;_msresflags=3D1025&amp;_msresflags2=3D=
258&amp;percolate=3D-1&amp;percolate_rt=3D0&amp;_minpeplen=3D7&amp;sessio=
nID=3Dall_secdisabledsession"=20
      target=3D"_blank">1228</A>&nbsp;&nbsp;</TT></TD>
    <TD align=3D"RIGHT"><TT><FONT color=3D"#ff0000"><B>  =20
      811.4096&nbsp;&nbsp;</B></FONT></TT></TD>
    <TD align=3D"RIGHT"><TT><FONT color=3D"#ff0000"><B> =20
      2431.2070&nbsp;&nbsp;</B></FONT></TT></TD>
    <TD align=3D"RIGHT"><TT><FONT color=3D"#ff0000"><B> =20
      2431.2271&nbsp;&nbsp;</B></FONT></TT></TD>
    <TD align=3D"RIGHT" nowrap=3D""><TT><FONT color=3D"#ff0000"><B>   =20
      -8.27&nbsp;</B></FONT></TT></TD>
    <TD align=3D"RIGHT"><TT><FONT=20
      color=3D"#ff0000"><B>0&nbsp;&nbsp;</B></FONT></TT></TD>
    <TD align=3D"RIGHT" nowrap=3D""><TT><FONT=20
      color=3D"#ff0000"><B>25&nbsp;&nbsp;</B></FONT></TT></TD>
    <TD align=3D"RIGHT" nowrap=3D""><TT><FONT=20
      color=3D"#ff0000"><B>5.8&nbsp;</B></FONT></TT></TD>
    <TD align=3D"RIGHT"><TT><FONT=20
      color=3D"#ff0000"><B>1&nbsp;&nbsp;</B></FONT></TT></TD>
    <TD align=3D"RIGHT"><TT><FONT=20
      color=3D"#ff0000"><B>&nbsp;&nbsp;&nbsp;&nbsp;</B></FONT></TT></TD>
    <TD nowrap=3D""><TT><FONT=20
      =
color=3D"#ff0000"><B>&nbsp;WTIGTVPNLEEPSLGDSLFISR</B></FONT></TT></TR>
  <TR>
    <TD align=3D"RIGHT"><INPUT name=3D"QUE" type=3D"checkbox" =
checked=3D"" value=3D"1474.775608 from(738.395080,2+) =
intensity(151112.5938) =
title(File%3a%20%22D%3a%5cLC%2dMS%20Data%5cRaw%20file%5c180511%5c180511_%=
28051%29_JI03%2eraw%22%3b%20SpectrumID%3a%20%22278%22%3b%20scans%3a%20%22=
983%22) rtinseconds(921) scans(983) index(277) query(730)"></TD>
    <TD align=3D"RIGHT"><TT><A onmouseover=3D"activateEl('Q730', event)" =

      onmouseout=3D"clearEl()" =
href=3D"http://admin-pc/mascot/cgi/peptide_view.pl?file=3D..%2Fdata%2F201=
80515%2FF003015.dat&amp;query=3D730&amp;hit=3D1&amp;index=3D&amp;px=3D1&a=
mp;section=3D5&amp;ave_thresh=3D43&amp;_ignoreionsscorebelow=3D0&amp;repo=
rt=3D0&amp;_sigthreshold=3D0.05&amp;_msresflags=3D1025&amp;_msresflags2=3D=
258&amp;percolate=3D-1&amp;percolate_rt=3D0&amp;_minpeplen=3D7&amp;sessio=
nID=3Dall_secdisabledsession"=20
      target=3D"_blank">730</A>&nbsp;&nbsp;</TT></TD>
    <TD align=3D"RIGHT"><TT><FONT color=3D"#ff0000"><B>  =20
      738.3951&nbsp;&nbsp;</B></FONT></TT></TD>
    <TD align=3D"RIGHT"><TT><FONT color=3D"#ff0000"><B> =20
      1474.7756&nbsp;&nbsp;</B></FONT></TT></TD>
    <TD align=3D"RIGHT"><TT><FONT color=3D"#ff0000"><B> =20
      1474.7701&nbsp;&nbsp;</B></FONT></TT></TD>
    <TD align=3D"RIGHT" nowrap=3D""><TT><FONT color=3D"#ff0000"><B>    =20
      3.72&nbsp;</B></FONT></TT></TD>
    <TD align=3D"RIGHT"><TT><FONT=20
      color=3D"#ff0000"><B>1&nbsp;&nbsp;</B></FONT></TT></TD>
    <TD align=3D"RIGHT" nowrap=3D""><TT><FONT=20
      color=3D"#ff0000"><B>25&nbsp;&nbsp;</B></FONT></TT></TD>
    <TD align=3D"RIGHT" nowrap=3D""><TT><FONT=20
      color=3D"#ff0000"><B>7.3&nbsp;</B></FONT></TT></TD>
    <TD align=3D"RIGHT"><TT><FONT=20
      color=3D"#ff0000"><B>1&nbsp;&nbsp;</B></FONT></TT></TD>
    <TD align=3D"RIGHT"><TT><FONT=20
      color=3D"#ff0000"><B>&nbsp;&nbsp;&nbsp;&nbsp;</B></FONT></TT></TD>
    <TD nowrap=3D""><TT><FONT=20
      color=3D"#ff0000"><B>&nbsp;EMEVVVTGLKNAGK</B></FONT></TT></TR>
  <TR>
    <TD align=3D"RIGHT"><INPUT name=3D"QUE" type=3D"checkbox" =
checked=3D"" value=3D"1133.564428 from(567.789490,2+) =
intensity(12544.4570) =
title(File%3a%20%22D%3a%5cLC%2dMS%20Data%5cRaw%20file%5c180511%5c180511_%=
28051%29_JI03%2eraw%22%3b%20SpectrumID%3a%20%2288%22%3b%20scans%3a%20%226=
24%22) rtinseconds(623) scans(624) index(87) query(391)"></TD>
    <TD align=3D"RIGHT"><TT><A onmouseover=3D"activateEl('Q391', event)" =

      onmouseout=3D"clearEl()" =
href=3D"http://admin-pc/mascot/cgi/peptide_view.pl?file=3D..%2Fdata%2F201=
80515%2FF003015.dat&amp;query=3D391&amp;hit=3D1&amp;index=3D&amp;px=3D1&a=
mp;section=3D5&amp;ave_thresh=3D43&amp;_ignoreionsscorebelow=3D0&amp;repo=
rt=3D0&amp;_sigthreshold=3D0.05&amp;_msresflags=3D1025&amp;_msresflags2=3D=
258&amp;percolate=3D-1&amp;percolate_rt=3D0&amp;_minpeplen=3D7&amp;sessio=
nID=3Dall_secdisabledsession"=20
      target=3D"_blank">391</A>&nbsp;&nbsp;</TT></TD>
    <TD align=3D"RIGHT"><TT><FONT color=3D"#ff0000"><B>  =20
      567.7895&nbsp;&nbsp;</B></FONT></TT></TD>
    <TD align=3D"RIGHT"><TT><FONT color=3D"#ff0000"><B> =20
      1133.5644&nbsp;&nbsp;</B></FONT></TT></TD>
    <TD align=3D"RIGHT"><TT><FONT color=3D"#ff0000"><B> =20
      1133.5564&nbsp;&nbsp;</B></FONT></TT></TD>
    <TD align=3D"RIGHT" nowrap=3D""><TT><FONT color=3D"#ff0000"><B>    =20
      7.07&nbsp;</B></FONT></TT></TD>
    <TD align=3D"RIGHT"><TT><FONT=20
      color=3D"#ff0000"><B>1&nbsp;&nbsp;</B></FONT></TT></TD>
    <TD align=3D"RIGHT" nowrap=3D""><TT><FONT=20
      color=3D"#ff0000"><B>24&nbsp;&nbsp;</B></FONT></TT></TD>
    <TD align=3D"RIGHT" nowrap=3D""><TT><FONT=20
      color=3D"#ff0000"><B>13&nbsp;</B></FONT></TT></TD>
    <TD align=3D"RIGHT"><TT><FONT=20
      color=3D"#ff0000"><B>1&nbsp;&nbsp;</B></FONT></TT></TD>
    <TD align=3D"RIGHT"><TT><FONT=20
      color=3D"#ff0000"><B>&nbsp;&nbsp;&nbsp;&nbsp;</B></FONT></TT></TD>
    <TD nowrap=3D""><TT><FONT=20
      color=3D"#ff0000"><B>&nbsp;KASTDEAGVEK</B></FONT></TT></TR>
  <TR>
    <TD align=3D"RIGHT"><INPUT name=3D"QUE" type=3D"checkbox" =
checked=3D"" value=3D"1063.602148 from(532.808350,2+) =
intensity(24501.9922) =
title(File%3a%20%22D%3a%5cLC%2dMS%20Data%5cRaw%20file%5c180511%5c180511_%=
28051%29_JI03%2eraw%22%3b%20SpectrumID%3a%20%22173%22%3b%20scans%3a%20%22=
855%22) rtinseconds(825) scans(855) index(172) query(330)"></TD>
    <TD align=3D"RIGHT"><TT><A onmouseover=3D"activateEl('Q330', event)" =

      onmouseout=3D"clearEl()" =
href=3D"http://admin-pc/mascot/cgi/peptide_view.pl?file=3D..%2Fdata%2F201=
80515%2FF003015.dat&amp;query=3D330&amp;hit=3D1&amp;index=3D&amp;px=3D1&a=
mp;section=3D5&amp;ave_thresh=3D43&amp;_ignoreionsscorebelow=3D0&amp;repo=
rt=3D0&amp;_sigthreshold=3D0.05&amp;_msresflags=3D1025&amp;_msresflags2=3D=
258&amp;percolate=3D-1&amp;percolate_rt=3D0&amp;_minpeplen=3D7&amp;sessio=
nID=3Dall_secdisabledsession"=20
      target=3D"_blank">330</A>&nbsp;&nbsp;</TT></TD>
    <TD align=3D"RIGHT"><TT><FONT color=3D"#ff0000"><B>  =20
      532.8084&nbsp;&nbsp;</B></FONT></TT></TD>
    <TD align=3D"RIGHT"><TT><FONT color=3D"#ff0000"><B> =20
      1063.6021&nbsp;&nbsp;</B></FONT></TT></TD>
    <TD align=3D"RIGHT"><TT><FONT color=3D"#ff0000"><B> =20
      1063.6026&nbsp;&nbsp;</B></FONT></TT></TD>
    <TD align=3D"RIGHT" nowrap=3D""><TT><FONT color=3D"#ff0000"><B>   =20
      -0.41&nbsp;</B></FONT></TT></TD>
    <TD align=3D"RIGHT"><TT><FONT=20
      color=3D"#ff0000"><B>0&nbsp;&nbsp;</B></FONT></TT></TD>
    <TD align=3D"RIGHT" nowrap=3D""><TT><FONT=20
      color=3D"#ff0000"><B>24&nbsp;&nbsp;</B></FONT></TT></TD>
    <TD align=3D"RIGHT" nowrap=3D""><TT><FONT=20
      color=3D"#ff0000"><B>4.1&nbsp;</B></FONT></TT></TD>
    <TD align=3D"RIGHT"><TT><FONT=20
      color=3D"#ff0000"><B>1&nbsp;&nbsp;</B></FONT></TT></TD>
    <TD align=3D"RIGHT"><TT><FONT=20
      color=3D"#ff0000"><B>&nbsp;&nbsp;&nbsp;&nbsp;</B></FONT></TT></TD>
    <TD nowrap=3D""><TT><FONT=20
  color=3D"#ff0000"><B>&nbsp;ALSFGSTLLR</B></FONT></TT></TR>
  <TR>
    <TD align=3D"RIGHT"><INPUT name=3D"QUE" type=3D"checkbox" =
checked=3D"" value=3D"1401.715308 from(701.864930,2+) =
intensity(30413.3906) =
title(File%3a%20%22D%3a%5cLC%2dMS%20Data%5cRaw%20file%5c180511%5c180511_%=
28051%29_JI03%2eraw%22%3b%20SpectrumID%3a%20%22298%22%3b%20scans%3a%20%22=
1006%22) rtinseconds(939) scans(1006) index(297) query(654)"></TD>
    <TD align=3D"RIGHT"><TT><A onmouseover=3D"activateEl('Q654', event)" =

      onmouseout=3D"clearEl()" =
href=3D"http://admin-pc/mascot/cgi/peptide_view.pl?file=3D..%2Fdata%2F201=
80515%2FF003015.dat&amp;query=3D654&amp;hit=3D1&amp;index=3D&amp;px=3D1&a=
mp;section=3D5&amp;ave_thresh=3D43&amp;_ignoreionsscorebelow=3D0&amp;repo=
rt=3D0&amp;_sigthreshold=3D0.05&amp;_msresflags=3D1025&amp;_msresflags2=3D=
258&amp;percolate=3D-1&amp;percolate_rt=3D0&amp;_minpeplen=3D7&amp;sessio=
nID=3Dall_secdisabledsession"=20
      target=3D"_blank">654</A>&nbsp;&nbsp;</TT></TD>
    <TD align=3D"RIGHT"><TT><FONT color=3D"#ff0000"><B>  =20
      701.8649&nbsp;&nbsp;</B></FONT></TT></TD>
    <TD align=3D"RIGHT"><TT><FONT color=3D"#ff0000"><B> =20
      1401.7153&nbsp;&nbsp;</B></FONT></TT></TD>
    <TD align=3D"RIGHT"><TT><FONT color=3D"#ff0000"><B> =20
      1401.7174&nbsp;&nbsp;</B></FONT></TT></TD>
    <TD align=3D"RIGHT" nowrap=3D""><TT><FONT color=3D"#ff0000"><B>   =20
      -1.46&nbsp;</B></FONT></TT></TD>
    <TD align=3D"RIGHT"><TT><FONT=20
      color=3D"#ff0000"><B>0&nbsp;&nbsp;</B></FONT></TT></TD>
    <TD align=3D"RIGHT" nowrap=3D""><TT><FONT=20
      color=3D"#ff0000"><B>24&nbsp;&nbsp;</B></FONT></TT></TD>
    <TD align=3D"RIGHT" nowrap=3D""><TT><FONT=20
      color=3D"#ff0000"><B>11&nbsp;</B></FONT></TT></TD>
    <TD align=3D"RIGHT"><TT><FONT=20
      color=3D"#ff0000"><B>1&nbsp;&nbsp;</B></FONT></TT></TD>
    <TD align=3D"RIGHT"><TT><FONT=20
      color=3D"#ff0000"><B>&nbsp;&nbsp;&nbsp;&nbsp;</B></FONT></TT></TD>
    <TD nowrap=3D""><TT><FONT =
color=3D"#ff0000"><B>&nbsp;SLGLNAINA<U>M</U>GPVK +=20
      Oxidation (M)</B></FONT></TT></TR>
  <TR>
    <TD align=3D"RIGHT"><INPUT name=3D"QUE" type=3D"checkbox" =
checked=3D"" value=3D"1433.765348 from(717.889950,2+) =
intensity(14826.2998) =
title(File%3a%20%22D%3a%5cLC%2dMS%20Data%5cRaw%20file%5c180511%5c180511_%=
28051%29_JI03%2eraw%22%3b%20SpectrumID%3a%20%22275%22%3b%20scans%3a%20%22=
979%22) rtinseconds(918) scans(979) index(274) query(691)"></TD>
    <TD align=3D"RIGHT"><TT><A onmouseover=3D"activateEl('Q691', event)" =

      onmouseout=3D"clearEl()" =
href=3D"http://admin-pc/mascot/cgi/peptide_view.pl?file=3D..%2Fdata%2F201=
80515%2FF003015.dat&amp;query=3D691&amp;hit=3D1&amp;index=3D&amp;px=3D1&a=
mp;section=3D5&amp;ave_thresh=3D43&amp;_ignoreionsscorebelow=3D0&amp;repo=
rt=3D0&amp;_sigthreshold=3D0.05&amp;_msresflags=3D1025&amp;_msresflags2=3D=
258&amp;percolate=3D-1&amp;percolate_rt=3D0&amp;_minpeplen=3D7&amp;sessio=
nID=3Dall_secdisabledsession"=20
      target=3D"_blank">691</A>&nbsp;&nbsp;</TT></TD>
    <TD align=3D"RIGHT"><TT><FONT color=3D"#ff0000"><B>  =20
      717.8900&nbsp;&nbsp;</B></FONT></TT></TD>
    <TD align=3D"RIGHT"><TT><FONT color=3D"#ff0000"><B> =20
      1433.7653&nbsp;&nbsp;</B></FONT></TT></TD>
    <TD align=3D"RIGHT"><TT><FONT color=3D"#ff0000"><B> =20
      1433.7739&nbsp;&nbsp;</B></FONT></TT></TD>
    <TD align=3D"RIGHT" nowrap=3D""><TT><FONT color=3D"#ff0000"><B>   =20
      -5.95&nbsp;</B></FONT></TT></TD>
    <TD align=3D"RIGHT"><TT><FONT=20
      color=3D"#ff0000"><B>1&nbsp;&nbsp;</B></FONT></TT></TD>
    <TD align=3D"RIGHT" nowrap=3D""><TT><FONT=20
      color=3D"#ff0000"><B>24&nbsp;&nbsp;</B></FONT></TT></TD>
    <TD align=3D"RIGHT" nowrap=3D""><TT><FONT=20
      color=3D"#ff0000"><B>8.1&nbsp;</B></FONT></TT></TD>
    <TD align=3D"RIGHT"><TT><FONT=20
      color=3D"#ff0000"><B>1&nbsp;&nbsp;</B></FONT></TT></TD>
    <TD align=3D"RIGHT"><TT><FONT=20
      color=3D"#ff0000"><B>&nbsp;&nbsp;&nbsp;&nbsp;</B></FONT></TT></TD>
    <TD nowrap=3D""><TT><FONT=20
      color=3D"#ff0000"><B>&nbsp;RLLELGADPSHAR</B></FONT></TT></TR>
  <TR>
    <TD align=3D"RIGHT"><INPUT name=3D"QUE" type=3D"checkbox" =
checked=3D"" value=3D"1779.790248 from(890.902400,2+) =
intensity(26152.7871) =
title(File%3a%20%22D%3a%5cLC%2dMS%20Data%5cRaw%20file%5c180511%5c180511_%=
28051%29_JI03%2eraw%22%3b%20SpectrumID%3a%20%22491%22%3b%20scans%3a%20%22=
1232%22) rtinseconds(1117) scans(1232) index(490) query(973)"></TD>
    <TD align=3D"RIGHT"><TT><A onmouseover=3D"activateEl('Q973', event)" =

      onmouseout=3D"clearEl()" =
href=3D"http://admin-pc/mascot/cgi/peptide_view.pl?file=3D..%2Fdata%2F201=
80515%2FF003015.dat&amp;query=3D973&amp;hit=3D1&amp;index=3D&amp;px=3D1&a=
mp;section=3D5&amp;ave_thresh=3D43&amp;_ignoreionsscorebelow=3D0&amp;repo=
rt=3D0&amp;_sigthreshold=3D0.05&amp;_msresflags=3D1025&amp;_msresflags2=3D=
258&amp;percolate=3D-1&amp;percolate_rt=3D0&amp;_minpeplen=3D7&amp;sessio=
nID=3Dall_secdisabledsession"=20
      target=3D"_blank">973</A>&nbsp;&nbsp;</TT></TD>
    <TD align=3D"RIGHT"><TT><FONT color=3D"#ff0000"><B>  =20
      890.9024&nbsp;&nbsp;</B></FONT></TT></TD>
    <TD align=3D"RIGHT"><TT><FONT color=3D"#ff0000"><B> =20
      1779.7902&nbsp;&nbsp;</B></FONT></TT></TD>
    <TD align=3D"RIGHT"><TT><FONT color=3D"#ff0000"><B> =20
      1779.7846&nbsp;&nbsp;</B></FONT></TT></TD>
    <TD align=3D"RIGHT" nowrap=3D""><TT><FONT color=3D"#ff0000"><B>    =20
      3.18&nbsp;</B></FONT></TT></TD>
    <TD align=3D"RIGHT"><TT><FONT=20
      color=3D"#ff0000"><B>1&nbsp;&nbsp;</B></FONT></TT></TD>
    <TD align=3D"RIGHT" nowrap=3D""><TT><FONT=20
      color=3D"#ff0000"><B>24&nbsp;&nbsp;</B></FONT></TT></TD>
    <TD align=3D"RIGHT" nowrap=3D""><TT><FONT=20
      color=3D"#ff0000"><B>5.8&nbsp;</B></FONT></TT></TD>
    <TD align=3D"RIGHT"><TT><FONT=20
      color=3D"#ff0000"><B>1&nbsp;&nbsp;</B></FONT></TT></TD>
    <TD align=3D"RIGHT"><TT><FONT=20
      color=3D"#ff0000"><B>&nbsp;&nbsp;&nbsp;&nbsp;</B></FONT></TT></TD>
    <TD nowrap=3D""><TT><FONT=20
      color=3D"#ff0000"><B>&nbsp;NLDASCTRWATAEER</B></FONT></TT></TR>
  <TR>
    <TD align=3D"RIGHT"><INPUT name=3D"QUE" type=3D"checkbox" =
checked=3D"" value=3D"1474.776948 from(738.395750,2+) =
intensity(26577.8652) =
title(File%3a%20%22D%3a%5cLC%2dMS%20Data%5cRaw%20file%5c180511%5c180511_%=
28051%29_JI03%2eraw%22%3b%20SpectrumID%3a%20%22236%22%3b%20scans%3a%20%22=
933%22) rtinseconds(883) scans(933) index(235) query(731)"></TD>
    <TD align=3D"RIGHT"><TT><A onmouseover=3D"activateEl('Q731', event)" =

      onmouseout=3D"clearEl()" =
href=3D"http://admin-pc/mascot/cgi/peptide_view.pl?file=3D..%2Fdata%2F201=
80515%2FF003015.dat&amp;query=3D731&amp;hit=3D1&amp;index=3D&amp;px=3D1&a=
mp;section=3D5&amp;ave_thresh=3D43&amp;_ignoreionsscorebelow=3D0&amp;repo=
rt=3D0&amp;_sigthreshold=3D0.05&amp;_msresflags=3D1025&amp;_msresflags2=3D=
258&amp;percolate=3D-1&amp;percolate_rt=3D0&amp;_minpeplen=3D7&amp;sessio=
nID=3Dall_secdisabledsession"=20
      target=3D"_blank">731</A>&nbsp;&nbsp;</TT></TD>
    <TD align=3D"RIGHT"><TT><FONT color=3D"#ff0000"><B>  =20
      738.3958&nbsp;&nbsp;</B></FONT></TT></TD>
    <TD align=3D"RIGHT"><TT><FONT color=3D"#ff0000"><B> =20
      1474.7769&nbsp;&nbsp;</B></FONT></TT></TD>
    <TD align=3D"RIGHT"><TT><FONT color=3D"#ff0000"><B> =20
      1474.7879&nbsp;&nbsp;</B></FONT></TT></TD>
    <TD align=3D"RIGHT" nowrap=3D""><TT><FONT color=3D"#ff0000"><B>   =20
      -7.42&nbsp;</B></FONT></TT></TD>
    <TD align=3D"RIGHT"><TT><FONT=20
      color=3D"#ff0000"><B>1&nbsp;&nbsp;</B></FONT></TT></TD>
    <TD align=3D"RIGHT" nowrap=3D""><TT><FONT=20
      color=3D"#ff0000"><B>24&nbsp;&nbsp;</B></FONT></TT></TD>
    <TD align=3D"RIGHT" nowrap=3D""><TT><FONT=20
      color=3D"#ff0000"><B>8.9&nbsp;</B></FONT></TT></TD>
    <TD align=3D"RIGHT"><TT><FONT=20
      color=3D"#ff0000"><B>1&nbsp;&nbsp;</B></FONT></TT></TD>
    <TD align=3D"RIGHT"><TT><FONT=20
      color=3D"#ff0000"><B>&nbsp;&nbsp;&nbsp;&nbsp;</B></FONT></TT></TD>
    <TD nowrap=3D""><TT><FONT=20
      color=3D"#ff0000"><B>&nbsp;IDLEGTSDVIGKTK</B></FONT></TT></TR>
  <TR>
    <TD align=3D"RIGHT"><INPUT name=3D"QUE" type=3D"checkbox" =
checked=3D"" value=3D"1208.688582 from(403.903470,3+) =
intensity(35787.1367) =
title(File%3a%20%22D%3a%5cLC%2dMS%20Data%5cRaw%20file%5c180511%5c180511_%=
28051%29_JI03%2eraw%22%3b%20SpectrumID%3a%20%22151%22%3b%20scans%3a%20%22=
824%22) rtinseconds(801) scans(824) index(150) query(472)"></TD>
    <TD align=3D"RIGHT"><TT><A onmouseover=3D"activateEl('Q472', event)" =

      onmouseout=3D"clearEl()" =
href=3D"http://admin-pc/mascot/cgi/peptide_view.pl?file=3D..%2Fdata%2F201=
80515%2FF003015.dat&amp;query=3D472&amp;hit=3D1&amp;index=3D&amp;px=3D1&a=
mp;section=3D5&amp;ave_thresh=3D43&amp;_ignoreionsscorebelow=3D0&amp;repo=
rt=3D0&amp;_sigthreshold=3D0.05&amp;_msresflags=3D1025&amp;_msresflags2=3D=
258&amp;percolate=3D-1&amp;percolate_rt=3D0&amp;_minpeplen=3D7&amp;sessio=
nID=3Dall_secdisabledsession"=20
      target=3D"_blank">472</A>&nbsp;&nbsp;</TT></TD>
    <TD align=3D"RIGHT"><TT><FONT color=3D"#ff0000"><B>  =20
      403.9035&nbsp;&nbsp;</B></FONT></TT></TD>
    <TD align=3D"RIGHT"><TT><FONT color=3D"#ff0000"><B> =20
      1208.6886&nbsp;&nbsp;</B></FONT></TT></TD>
    <TD align=3D"RIGHT"><TT><FONT color=3D"#ff0000"><B> =20
      1208.6990&nbsp;&nbsp;</B></FONT></TT></TD>
    <TD align=3D"RIGHT" nowrap=3D""><TT><FONT color=3D"#ff0000"><B>   =20
      -8.59&nbsp;</B></FONT></TT></TD>
    <TD align=3D"RIGHT"><TT><FONT=20
      color=3D"#ff0000"><B>1&nbsp;&nbsp;</B></FONT></TT></TD>
    <TD align=3D"RIGHT" nowrap=3D""><TT><FONT=20
      color=3D"#ff0000"><B>23&nbsp;&nbsp;</B></FONT></TT></TD>
    <TD align=3D"RIGHT" nowrap=3D""><TT><FONT=20
      color=3D"#ff0000"><B>3.7&nbsp;</B></FONT></TT></TD>
    <TD align=3D"RIGHT"><TT><FONT=20
      color=3D"#ff0000"><B>1&nbsp;&nbsp;</B></FONT></TT></TD>
    <TD align=3D"RIGHT"><TT><FONT=20
      color=3D"#ff0000"><B>&nbsp;&nbsp;&nbsp;&nbsp;</B></FONT></TT></TD>
    <TD nowrap=3D""><TT><FONT=20
  color=3D"#ff0000"><B>&nbsp;VIVRLTTDHR</B></FONT></TT></TR>
  <TR>
    <TD align=3D"RIGHT"><INPUT name=3D"QUE" type=3D"checkbox" =
checked=3D"" value=3D"1044.557348 from(523.285950,2+) =
intensity(30360.8047) =
title(File%3a%20%22D%3a%5cLC%2dMS%20Data%5cRaw%20file%5c180511%5c180511_%=
28051%29_JI03%2eraw%22%3b%20SpectrumID%3a%20%2252%22%3b%20scans%3a%20%225=
50%22) rtinseconds(563) scans(550) index(51) query(300)"></TD>
    <TD align=3D"RIGHT"><TT><A onmouseover=3D"activateEl('Q300', event)" =

      onmouseout=3D"clearEl()" =
href=3D"http://admin-pc/mascot/cgi/peptide_view.pl?file=3D..%2Fdata%2F201=
80515%2FF003015.dat&amp;query=3D300&amp;hit=3D1&amp;index=3D&amp;px=3D1&a=
mp;section=3D5&amp;ave_thresh=3D43&amp;_ignoreionsscorebelow=3D0&amp;repo=
rt=3D0&amp;_sigthreshold=3D0.05&amp;_msresflags=3D1025&amp;_msresflags2=3D=
258&amp;percolate=3D-1&amp;percolate_rt=3D0&amp;_minpeplen=3D7&amp;sessio=
nID=3Dall_secdisabledsession"=20
      target=3D"_blank">300</A>&nbsp;&nbsp;</TT></TD>
    <TD align=3D"RIGHT"><TT><FONT color=3D"#ff0000"><B>  =20
      523.2859&nbsp;&nbsp;</B></FONT></TT></TD>
    <TD align=3D"RIGHT"><TT><FONT color=3D"#ff0000"><B> =20
      1044.5573&nbsp;&nbsp;</B></FONT></TT></TD>
    <TD align=3D"RIGHT"><TT><FONT color=3D"#ff0000"><B> =20
      1044.5604&nbsp;&nbsp;</B></FONT></TT></TD>
    <TD align=3D"RIGHT" nowrap=3D""><TT><FONT color=3D"#ff0000"><B>   =20
      -2.89&nbsp;</B></FONT></TT></TD>
    <TD align=3D"RIGHT"><TT><FONT=20
      color=3D"#ff0000"><B>1&nbsp;&nbsp;</B></FONT></TT></TD>
    <TD align=3D"RIGHT" nowrap=3D""><TT><FONT=20
      color=3D"#ff0000"><B>23&nbsp;&nbsp;</B></FONT></TT></TD>
    <TD align=3D"RIGHT" nowrap=3D""><TT><FONT=20
      color=3D"#ff0000"><B>11&nbsp;</B></FONT></TT></TD>
    <TD align=3D"RIGHT"><TT><FONT=20
      color=3D"#ff0000"><B>1&nbsp;&nbsp;</B></FONT></TT></TD>
    <TD align=3D"RIGHT"><TT><FONT=20
      color=3D"#ff0000"><B>&nbsp;&nbsp;&nbsp;&nbsp;</B></FONT></TT></TD>
    <TD nowrap=3D""><TT><FONT=20
color=3D"#ff0000"><B>&nbsp;ISSPAWEKK</B></FONT></TT></TR>
  <TR>
    <TD align=3D"RIGHT"><INPUT name=3D"QUE" type=3D"checkbox" =
checked=3D"" value=3D"2211.075402 from(738.032410,3+) =
intensity(17178.0273) =
title(File%3a%20%22D%3a%5cLC%2dMS%20Data%5cRaw%20file%5c180511%5c180511_%=
28051%29_JI03%2eraw%22%3b%20SpectrumID%3a%20%22432%22%3b%20scans%3a%20%22=
1163%22) rtinseconds(1062) scans(1163) index(431) query(1146)"></TD>
    <TD align=3D"RIGHT"><TT><A onmouseover=3D"activateEl('Q1146', =
event)"=20
      onmouseout=3D"clearEl()" =
href=3D"http://admin-pc/mascot/cgi/peptide_view.pl?file=3D..%2Fdata%2F201=
80515%2FF003015.dat&amp;query=3D1146&amp;hit=3D1&amp;index=3D&amp;px=3D1&=
amp;section=3D5&amp;ave_thresh=3D43&amp;_ignoreionsscorebelow=3D0&amp;rep=
ort=3D0&amp;_sigthreshold=3D0.05&amp;_msresflags=3D1025&amp;_msresflags2=3D=
258&amp;percolate=3D-1&amp;percolate_rt=3D0&amp;_minpeplen=3D7&amp;sessio=
nID=3Dall_secdisabledsession"=20
      target=3D"_blank">1146</A>&nbsp;&nbsp;</TT></TD>
    <TD align=3D"RIGHT"><TT><FONT color=3D"#ff0000"><B>  =20
      738.0324&nbsp;&nbsp;</B></FONT></TT></TD>
    <TD align=3D"RIGHT"><TT><FONT color=3D"#ff0000"><B> =20
      2211.0754&nbsp;&nbsp;</B></FONT></TT></TD>
    <TD align=3D"RIGHT"><TT><FONT color=3D"#ff0000"><B> =20
      2211.0655&nbsp;&nbsp;</B></FONT></TT></TD>
    <TD align=3D"RIGHT" nowrap=3D""><TT><FONT color=3D"#ff0000"><B>    =20
      4.47&nbsp;</B></FONT></TT></TD>
    <TD align=3D"RIGHT"><TT><FONT=20
      color=3D"#ff0000"><B>1&nbsp;&nbsp;</B></FONT></TT></TD>
    <TD align=3D"RIGHT" nowrap=3D""><TT><FONT=20
      color=3D"#ff0000"><B>23&nbsp;&nbsp;</B></FONT></TT></TD>
    <TD align=3D"RIGHT" nowrap=3D""><TT><FONT=20
      color=3D"#ff0000"><B>9.6&nbsp;</B></FONT></TT></TD>
    <TD align=3D"RIGHT"><TT><FONT=20
      color=3D"#ff0000"><B>1&nbsp;&nbsp;</B></FONT></TT></TD>
    <TD align=3D"RIGHT"><TT><FONT=20
      color=3D"#ff0000"><B>&nbsp;&nbsp;&nbsp;&nbsp;</B></FONT></TT></TD>
    <TD nowrap=3D""><TT><FONT=20
      =
color=3D"#ff0000"><B>&nbsp;SGRSQVVLYQAGVGSSGDLSDK</B></FONT></TT></TR>
  <TR>
    <TD align=3D"RIGHT"><INPUT name=3D"QUE" type=3D"checkbox" =
checked=3D"" value=3D"2210.093772 from(737.705200,3+) =
intensity(303213.7813) =
title(File%3a%20%22D%3a%5cLC%2dMS%20Data%5cRaw%20file%5c180511%5c180511_%=
28051%29_JI03%2eraw%22%3b%20SpectrumID%3a%20%22442%22%3b%20scans%3a%20%22=
1175%22) rtinseconds(1071) scans(1175) index(441) query(1136)"></TD>
    <TD align=3D"RIGHT"><TT><A onmouseover=3D"activateEl('Q1136', =
event)"=20
      onmouseout=3D"clearEl()" =
href=3D"http://admin-pc/mascot/cgi/peptide_view.pl?file=3D..%2Fdata%2F201=
80515%2FF003015.dat&amp;query=3D1136&amp;hit=3D1&amp;index=3D&amp;px=3D1&=
amp;section=3D5&amp;ave_thresh=3D43&amp;_ignoreionsscorebelow=3D0&amp;rep=
ort=3D0&amp;_sigthreshold=3D0.05&amp;_msresflags=3D1025&amp;_msresflags2=3D=
258&amp;percolate=3D-1&amp;percolate_rt=3D0&amp;_minpeplen=3D7&amp;sessio=
nID=3Dall_secdisabledsession"=20
      target=3D"_blank">1136</A>&nbsp;&nbsp;</TT></TD>
    <TD align=3D"RIGHT"><TT><FONT color=3D"#ff0000"><B>  =20
      737.7052&nbsp;&nbsp;</B></FONT></TT></TD>
    <TD align=3D"RIGHT"><TT><FONT color=3D"#ff0000"><B> =20
      2210.0938&nbsp;&nbsp;</B></FONT></TT></TD>
    <TD align=3D"RIGHT"><TT><FONT color=3D"#ff0000"><B> =20
      2210.0776&nbsp;&nbsp;</B></FONT></TT></TD>
    <TD align=3D"RIGHT" nowrap=3D""><TT><FONT color=3D"#ff0000"><B>    =20
      7.30&nbsp;</B></FONT></TT></TD>
    <TD align=3D"RIGHT"><TT><FONT=20
      color=3D"#ff0000"><B>0&nbsp;&nbsp;</B></FONT></TT></TD>
    <TD align=3D"RIGHT" nowrap=3D""><TT><FONT=20
      color=3D"#ff0000"><B>23&nbsp;&nbsp;</B></FONT></TT></TD>
    <TD align=3D"RIGHT" nowrap=3D""><TT><FONT=20
      color=3D"#ff0000"><B>9.5&nbsp;</B></FONT></TT></TD>
    <TD align=3D"RIGHT"><TT><FONT=20
      color=3D"#ff0000"><B>1&nbsp;&nbsp;</B></FONT></TT></TD>
    <TD align=3D"RIGHT"><TT><FONT=20
      color=3D"#ff0000"><B>&nbsp;&nbsp;&nbsp;&nbsp;</B></FONT></TT></TD>
    <TD nowrap=3D""><TT><FONT=20
      color=3D"#ff0000"><B>&nbsp;<U>M</U>SPSLEEELSTLPHEVPATK + Oxidation =

      (M)</B></FONT></TT></TR>
  <TR>
    <TD align=3D"RIGHT"><INPUT name=3D"QUE" type=3D"checkbox" =
checked=3D"" value=3D"841.501388 from(421.757970,2+) =
intensity(32131.0137) =
title(File%3a%20%22D%3a%5cLC%2dMS%20Data%5cRaw%20file%5c180511%5c180511_%=
28051%29_JI03%2eraw%22%3b%20SpectrumID%3a%20%22179%22%3b%20scans%3a%20%22=
863%22) rtinseconds(831) scans(863) index(178) query(117)"></TD>
    <TD align=3D"RIGHT"><TT><A onmouseover=3D"activateEl('Q117', event)" =

      onmouseout=3D"clearEl()" =
href=3D"http://admin-pc/mascot/cgi/peptide_view.pl?file=3D..%2Fdata%2F201=
80515%2FF003015.dat&amp;query=3D117&amp;hit=3D1&amp;index=3D&amp;px=3D1&a=
mp;section=3D5&amp;ave_thresh=3D43&amp;_ignoreionsscorebelow=3D0&amp;repo=
rt=3D0&amp;_sigthreshold=3D0.05&amp;_msresflags=3D1025&amp;_msresflags2=3D=
258&amp;percolate=3D-1&amp;percolate_rt=3D0&amp;_minpeplen=3D7&amp;sessio=
nID=3Dall_secdisabledsession"=20
      target=3D"_blank">117</A>&nbsp;&nbsp;</TT></TD>
    <TD align=3D"RIGHT"><TT><FONT color=3D"#ff0000">  =20
      421.7580&nbsp;&nbsp;</FONT></TT></TD>
    <TD align=3D"RIGHT"><TT><FONT color=3D"#ff0000">  =20
      841.5014&nbsp;&nbsp;</FONT></TT></TD>
    <TD align=3D"RIGHT"><TT><FONT color=3D"#ff0000">  =20
      841.5021&nbsp;&nbsp;</FONT></TT></TD>
    <TD align=3D"RIGHT" nowrap=3D""><TT><FONT color=3D"#ff0000">   =20
      -0.89&nbsp;</FONT></TT></TD>
    <TD align=3D"RIGHT"><TT><FONT =
color=3D"#ff0000">0&nbsp;&nbsp;</FONT></TT></TD>
    <TD align=3D"RIGHT" nowrap=3D""><TT><FONT=20
      color=3D"#ff0000">23&nbsp;&nbsp;</FONT></TT></TD>
    <TD align=3D"RIGHT" nowrap=3D""><TT><FONT=20
    color=3D"#ff0000">7.6&nbsp;</FONT></TT></TD>
    <TD align=3D"RIGHT"><TT><FONT =
color=3D"#ff0000">1&nbsp;&nbsp;</FONT></TT></TD>
    <TD align=3D"RIGHT"><TT><FONT=20
      color=3D"#ff0000">&nbsp;&nbsp;&nbsp;&nbsp;</FONT></TT></TD>
    <TD nowrap=3D""><TT><FONT =
color=3D"#ff0000">&nbsp;LGSISLPR</FONT></TT></TR>
  <TR>
    <TD align=3D"RIGHT"><INPUT name=3D"QUE" type=3D"checkbox" =
checked=3D"" value=3D"1190.618868 from(596.316710,2+) =
intensity(61638.3750) =
title(File%3a%20%22D%3a%5cLC%2dMS%20Data%5cRaw%20file%5c180511%5c180511_%=
28051%29_JI03%2eraw%22%3b%20SpectrumID%3a%20%22445%22%3b%20scans%3a%20%22=
1178%22) rtinseconds(1074) scans(1178) index(444) query(449)"></TD>
    <TD align=3D"RIGHT"><TT><A onmouseover=3D"activateEl('Q449', event)" =

      onmouseout=3D"clearEl()" =
href=3D"http://admin-pc/mascot/cgi/peptide_view.pl?file=3D..%2Fdata%2F201=
80515%2FF003015.dat&amp;query=3D449&amp;hit=3D1&amp;index=3D&amp;px=3D1&a=
mp;section=3D5&amp;ave_thresh=3D43&amp;_ignoreionsscorebelow=3D0&amp;repo=
rt=3D0&amp;_sigthreshold=3D0.05&amp;_msresflags=3D1025&amp;_msresflags2=3D=
258&amp;percolate=3D-1&amp;percolate_rt=3D0&amp;_minpeplen=3D7&amp;sessio=
nID=3Dall_secdisabledsession"=20
      target=3D"_blank">449</A>&nbsp;&nbsp;</TT></TD>
    <TD align=3D"RIGHT"><TT><FONT color=3D"#ff0000"><B>  =20
      596.3167&nbsp;&nbsp;</B></FONT></TT></TD>
    <TD align=3D"RIGHT"><TT><FONT color=3D"#ff0000"><B> =20
      1190.6189&nbsp;&nbsp;</B></FONT></TT></TD>
    <TD align=3D"RIGHT"><TT><FONT color=3D"#ff0000"><B> =20
      1190.6183&nbsp;&nbsp;</B></FONT></TT></TD>
    <TD align=3D"RIGHT" nowrap=3D""><TT><FONT color=3D"#ff0000"><B>    =20
      0.49&nbsp;</B></FONT></TT></TD>
    <TD align=3D"RIGHT"><TT><FONT=20
      color=3D"#ff0000"><B>0&nbsp;&nbsp;</B></FONT></TT></TD>
    <TD align=3D"RIGHT" nowrap=3D""><TT><FONT=20
      color=3D"#ff0000"><B>23&nbsp;&nbsp;</B></FONT></TT></TD>
    <TD align=3D"RIGHT" nowrap=3D""><TT><FONT=20
      color=3D"#ff0000"><B>17&nbsp;</B></FONT></TT></TD>
    <TD align=3D"RIGHT"><TT><FONT=20
      color=3D"#ff0000"><B>1&nbsp;&nbsp;</B></FONT></TT></TD>
    <TD align=3D"RIGHT"><TT><FONT=20
      color=3D"#ff0000"><B>&nbsp;&nbsp;&nbsp;&nbsp;</B></FONT></TT></TD>
    <TD nowrap=3D""><TT><FONT=20
      color=3D"#ff0000"><B>&nbsp;DVAGEFQALLK</B></FONT></TT></TR>
  <TR>
    <TD align=3D"RIGHT"><INPUT name=3D"QUE" type=3D"checkbox" =
checked=3D"" value=3D"869.532988 from(435.773770,2+) =
intensity(635364.2500) =
title(File%3a%20%22D%3a%5cLC%2dMS%20Data%5cRaw%20file%5c180511%5c180511_%=
28051%29_JI03%2eraw%22%3b%20SpectrumID%3a%20%22272%22%3b%20scans%3a%20%22=
976%22) rtinseconds(915) scans(976) index(271) query(158)"></TD>
    <TD align=3D"RIGHT"><TT><A onmouseover=3D"activateEl('Q158', event)" =

      onmouseout=3D"clearEl()" =
href=3D"http://admin-pc/mascot/cgi/peptide_view.pl?file=3D..%2Fdata%2F201=
80515%2FF003015.dat&amp;query=3D158&amp;hit=3D1&amp;index=3D&amp;px=3D1&a=
mp;section=3D5&amp;ave_thresh=3D43&amp;_ignoreionsscorebelow=3D0&amp;repo=
rt=3D0&amp;_sigthreshold=3D0.05&amp;_msresflags=3D1025&amp;_msresflags2=3D=
258&amp;percolate=3D-1&amp;percolate_rt=3D0&amp;_minpeplen=3D7&amp;sessio=
nID=3Dall_secdisabledsession"=20
      target=3D"_blank">158</A>&nbsp;&nbsp;</TT></TD>
    <TD align=3D"RIGHT"><TT><FONT color=3D"#ff0000"><B>  =20
      435.7738&nbsp;&nbsp;</B></FONT></TT></TD>
    <TD align=3D"RIGHT"><TT><FONT color=3D"#ff0000"><B>  =20
      869.5330&nbsp;&nbsp;</B></FONT></TT></TD>
    <TD align=3D"RIGHT"><TT><FONT color=3D"#ff0000"><B>  =20
      869.5335&nbsp;&nbsp;</B></FONT></TT></TD>
    <TD align=3D"RIGHT" nowrap=3D""><TT><FONT color=3D"#ff0000"><B>   =20
      -0.55&nbsp;</B></FONT></TT></TD>
    <TD align=3D"RIGHT"><TT><FONT=20
      color=3D"#ff0000"><B>0&nbsp;&nbsp;</B></FONT></TT></TD>
    <TD align=3D"RIGHT" nowrap=3D""><TT><FONT=20
      color=3D"#ff0000"><B>23&nbsp;&nbsp;</B></FONT></TT></TD>
    <TD align=3D"RIGHT" nowrap=3D""><TT><FONT=20
      color=3D"#ff0000"><B>2.9&nbsp;</B></FONT></TT></TD>
    <TD align=3D"RIGHT"><TT><FONT=20
      color=3D"#ff0000"><B>1&nbsp;&nbsp;</B></FONT></TT></TD>
    <TD align=3D"RIGHT"><TT><FONT=20
      color=3D"#ff0000"><B>&nbsp;&nbsp;&nbsp;&nbsp;</B></FONT></TT></TD>
    <TD nowrap=3D""><TT><FONT =
color=3D"#ff0000"><B>&nbsp;VVTVSIPR</B></FONT></TT></TR>
  <TR>
    <TD align=3D"RIGHT"><INPUT name=3D"QUE" type=3D"checkbox" =
checked=3D"" value=3D"1233.670872 from(412.230900,3+) =
intensity(94291.6016) =
title(File%3a%20%22D%3a%5cLC%2dMS%20Data%5cRaw%20file%5c180511%5c180511_%=
28051%29_JI03%2eraw%22%3b%20SpectrumID%3a%20%22167%22%3b%20scans%3a%20%22=
847%22) rtinseconds(819) scans(847) index(166) query(486)"></TD>
    <TD align=3D"RIGHT"><TT><A onmouseover=3D"activateEl('Q486', event)" =

      onmouseout=3D"clearEl()" =
href=3D"http://admin-pc/mascot/cgi/peptide_view.pl?file=3D..%2Fdata%2F201=
80515%2FF003015.dat&amp;query=3D486&amp;hit=3D1&amp;index=3D&amp;px=3D1&a=
mp;section=3D5&amp;ave_thresh=3D43&amp;_ignoreionsscorebelow=3D0&amp;repo=
rt=3D0&amp;_sigthreshold=3D0.05&amp;_msresflags=3D1025&amp;_msresflags2=3D=
258&amp;percolate=3D-1&amp;percolate_rt=3D0&amp;_minpeplen=3D7&amp;sessio=
nID=3Dall_secdisabledsession"=20
      target=3D"_blank">486</A>&nbsp;&nbsp;</TT></TD>
    <TD align=3D"RIGHT"><TT><FONT color=3D"#ff0000"><B>  =20
      412.2309&nbsp;&nbsp;</B></FONT></TT></TD>
    <TD align=3D"RIGHT"><TT><FONT color=3D"#ff0000"><B> =20
      1233.6709&nbsp;&nbsp;</B></FONT></TT></TD>
    <TD align=3D"RIGHT"><TT><FONT color=3D"#ff0000"><B> =20
      1233.6751&nbsp;&nbsp;</B></FONT></TT></TD>
    <TD align=3D"RIGHT" nowrap=3D""><TT><FONT color=3D"#ff0000"><B>   =20
      -3.41&nbsp;</B></FONT></TT></TD>
    <TD align=3D"RIGHT"><TT><FONT=20
      color=3D"#ff0000"><B>1&nbsp;&nbsp;</B></FONT></TT></TD>
    <TD align=3D"RIGHT" nowrap=3D""><TT><FONT=20
      color=3D"#ff0000"><B>23&nbsp;&nbsp;</B></FONT></TT></TD>
    <TD align=3D"RIGHT" nowrap=3D""><TT><FONT=20
      color=3D"#ff0000"><B>11&nbsp;</B></FONT></TT></TD>
    <TD align=3D"RIGHT"><TT><FONT=20
      color=3D"#ff0000"><B>1&nbsp;&nbsp;</B></FONT></TT></TD>
    <TD align=3D"RIGHT"><TT><FONT=20
      color=3D"#ff0000"><B>&nbsp;&nbsp;&nbsp;&nbsp;</B></FONT></TT></TD>
    <TD nowrap=3D""><TT><FONT=20
      color=3D"#ff0000"><B>&nbsp;SLASVEKMTLR</B></FONT></TT></TR>
  <TR>
    <TD align=3D"RIGHT"><INPUT name=3D"QUE" type=3D"checkbox" =
checked=3D"" value=3D"1503.721528 from(752.868040,2+) =
intensity(20084.6719) =
title(File%3a%20%22D%3a%5cLC%2dMS%20Data%5cRaw%20file%5c180511%5c180511_%=
28051%29_JI03%2eraw%22%3b%20SpectrumID%3a%20%22583%22%3b%20scans%3a%20%22=
1339%22) rtinseconds(1201) scans(1339) index(582) query(777)"></TD>
    <TD align=3D"RIGHT"><TT><A onmouseover=3D"activateEl('Q777', event)" =

      onmouseout=3D"clearEl()" =
href=3D"http://admin-pc/mascot/cgi/peptide_view.pl?file=3D..%2Fdata%2F201=
80515%2FF003015.dat&amp;query=3D777&amp;hit=3D1&amp;index=3D&amp;px=3D1&a=
mp;section=3D5&amp;ave_thresh=3D43&amp;_ignoreionsscorebelow=3D0&amp;repo=
rt=3D0&amp;_sigthreshold=3D0.05&amp;_msresflags=3D1025&amp;_msresflags2=3D=
258&amp;percolate=3D-1&amp;percolate_rt=3D0&amp;_minpeplen=3D7&amp;sessio=
nID=3Dall_secdisabledsession"=20
      target=3D"_blank">777</A>&nbsp;&nbsp;</TT></TD>
    <TD align=3D"RIGHT"><TT><FONT color=3D"#ff0000"><B>  =20
      752.8680&nbsp;&nbsp;</B></FONT></TT></TD>
    <TD align=3D"RIGHT"><TT><FONT color=3D"#ff0000"><B> =20
      1503.7215&nbsp;&nbsp;</B></FONT></TT></TD>
    <TD align=3D"RIGHT"><TT><FONT color=3D"#ff0000"><B> =20
      1503.7351&nbsp;&nbsp;</B></FONT></TT></TD>
    <TD align=3D"RIGHT" nowrap=3D""><TT><FONT color=3D"#ff0000"><B>   =20
      -9.03&nbsp;</B></FONT></TT></TD>
    <TD align=3D"RIGHT"><TT><FONT=20
      color=3D"#ff0000"><B>1&nbsp;&nbsp;</B></FONT></TT></TD>
    <TD align=3D"RIGHT" nowrap=3D""><TT><FONT=20
      color=3D"#ff0000"><B>23&nbsp;&nbsp;</B></FONT></TT></TD>
    <TD align=3D"RIGHT" nowrap=3D""><TT><FONT=20
      color=3D"#ff0000"><B>14&nbsp;</B></FONT></TT></TD>
    <TD align=3D"RIGHT"><TT><FONT=20
      color=3D"#ff0000"><B>1&nbsp;&nbsp;</B></FONT></TT></TD>
    <TD align=3D"RIGHT"><TT><FONT=20
      color=3D"#ff0000"><B>&nbsp;&nbsp;&nbsp;&nbsp;</B></FONT></TT></TD>
    <TD nowrap=3D""><TT><FONT=20
      color=3D"#ff0000"><B>&nbsp;LARTLEEQNLCR</B></FONT></TT></TR>
  <TR>
    <TD align=3D"RIGHT"><INPUT name=3D"QUE" type=3D"checkbox" =
checked=3D"" value=3D"1570.853008 from(786.433780,2+) =
intensity(7754.3779) =
title(File%3a%20%22D%3a%5cLC%2dMS%20Data%5cRaw%20file%5c180511%5c180511_%=
28051%29_JI03%2eraw%22%3b%20SpectrumID%3a%20%22387%22%3b%20scans%3a%20%22=
1110%22) rtinseconds(1020) scans(1110) index(386) query(835)"></TD>
    <TD align=3D"RIGHT"><TT><A onmouseover=3D"activateEl('Q835', event)" =

      onmouseout=3D"clearEl()" =
href=3D"http://admin-pc/mascot/cgi/peptide_view.pl?file=3D..%2Fdata%2F201=
80515%2FF003015.dat&amp;query=3D835&amp;hit=3D1&amp;index=3D&amp;px=3D1&a=
mp;section=3D5&amp;ave_thresh=3D43&amp;_ignoreionsscorebelow=3D0&amp;repo=
rt=3D0&amp;_sigthreshold=3D0.05&amp;_msresflags=3D1025&amp;_msresflags2=3D=
258&amp;percolate=3D-1&amp;percolate_rt=3D0&amp;_minpeplen=3D7&amp;sessio=
nID=3Dall_secdisabledsession"=20
      target=3D"_blank">835</A>&nbsp;&nbsp;</TT></TD>
    <TD align=3D"RIGHT"><TT><FONT color=3D"#ff0000"><B>  =20
      786.4338&nbsp;&nbsp;</B></FONT></TT></TD>
    <TD align=3D"RIGHT"><TT><FONT color=3D"#ff0000"><B> =20
      1570.8530&nbsp;&nbsp;</B></FONT></TT></TD>
    <TD align=3D"RIGHT"><TT><FONT color=3D"#ff0000"><B> =20
      1570.8454&nbsp;&nbsp;</B></FONT></TT></TD>
    <TD align=3D"RIGHT" nowrap=3D""><TT><FONT color=3D"#ff0000"><B>    =20
      4.84&nbsp;</B></FONT></TT></TD>
    <TD align=3D"RIGHT"><TT><FONT=20
      color=3D"#ff0000"><B>0&nbsp;&nbsp;</B></FONT></TT></TD>
    <TD align=3D"RIGHT" nowrap=3D""><TT><FONT=20
      color=3D"#ff0000"><B>23&nbsp;&nbsp;</B></FONT></TT></TD>
    <TD align=3D"RIGHT" nowrap=3D""><TT><FONT=20
      color=3D"#ff0000"><B>7.6&nbsp;</B></FONT></TT></TD>
    <TD align=3D"RIGHT"><TT><FONT=20
      color=3D"#ff0000"><B>1&nbsp;&nbsp;</B></FONT></TT></TD>
    <TD align=3D"RIGHT"><TT><FONT=20
      color=3D"#ff0000"><B>&nbsp;&nbsp;&nbsp;&nbsp;</B></FONT></TT></TD>
    <TD nowrap=3D""><TT><FONT=20
      color=3D"#ff0000"><B>&nbsp;LGDASNVPTTIILQK</B></FONT></TT></TR>
  <TR>
    <TD align=3D"RIGHT"><INPUT name=3D"QUE" type=3D"checkbox" =
checked=3D"" value=3D"1317.602628 from(659.808590,2+) =
intensity(32259.6563) =
title(File%3a%20%22D%3a%5cLC%2dMS%20Data%5cRaw%20file%5c180511%5c180511_%=
28051%29_JI03%2eraw%22%3b%20SpectrumID%3a%20%22244%22%3b%20scans%3a%20%22=
942%22) rtinseconds(890) scans(942) index(243) query(569)"></TD>
    <TD align=3D"RIGHT"><TT><A onmouseover=3D"activateEl('Q569', event)" =

      onmouseout=3D"clearEl()" =
href=3D"http://admin-pc/mascot/cgi/peptide_view.pl?file=3D..%2Fdata%2F201=
80515%2FF003015.dat&amp;query=3D569&amp;hit=3D1&amp;index=3D&amp;px=3D1&a=
mp;section=3D5&amp;ave_thresh=3D43&amp;_ignoreionsscorebelow=3D0&amp;repo=
rt=3D0&amp;_sigthreshold=3D0.05&amp;_msresflags=3D1025&amp;_msresflags2=3D=
258&amp;percolate=3D-1&amp;percolate_rt=3D0&amp;_minpeplen=3D7&amp;sessio=
nID=3Dall_secdisabledsession"=20
      target=3D"_blank">569</A>&nbsp;&nbsp;</TT></TD>
    <TD align=3D"RIGHT"><TT><FONT color=3D"#ff0000"><B>  =20
      659.8086&nbsp;&nbsp;</B></FONT></TT></TD>
    <TD align=3D"RIGHT"><TT><FONT color=3D"#ff0000"><B> =20
      1317.6026&nbsp;&nbsp;</B></FONT></TT></TD>
    <TD align=3D"RIGHT"><TT><FONT color=3D"#ff0000"><B> =20
      1317.5949&nbsp;&nbsp;</B></FONT></TT></TD>
    <TD align=3D"RIGHT" nowrap=3D""><TT><FONT color=3D"#ff0000"><B>    =20
      5.85&nbsp;</B></FONT></TT></TD>
    <TD align=3D"RIGHT"><TT><FONT=20
      color=3D"#ff0000"><B>1&nbsp;&nbsp;</B></FONT></TT></TD>
    <TD align=3D"RIGHT" nowrap=3D""><TT><FONT=20
      color=3D"#ff0000"><B>23&nbsp;&nbsp;</B></FONT></TT></TD>
    <TD align=3D"RIGHT" nowrap=3D""><TT><FONT=20
      color=3D"#ff0000"><B>9.5&nbsp;</B></FONT></TT></TD>
    <TD align=3D"RIGHT"><TT><FONT=20
      color=3D"#ff0000"><B>1&nbsp;&nbsp;</B></FONT></TT></TD>
    <TD align=3D"RIGHT"><TT><FONT=20
      color=3D"#ff0000"><B>&nbsp;&nbsp;&nbsp;&nbsp;</B></FONT></TT></TD>
    <TD nowrap=3D""><TT><FONT=20
      color=3D"#ff0000"><B>&nbsp;RSHEYTPGDQK</B></FONT></TT></TR>
  <TR>
    <TD align=3D"RIGHT"><INPUT name=3D"QUE" type=3D"checkbox" =
checked=3D"" value=3D"1565.730928 from(783.872740,2+) =
intensity(32322.9395) =
title(File%3a%20%22D%3a%5cLC%2dMS%20Data%5cRaw%20file%5c180511%5c180511_%=
28051%29_JI03%2eraw%22%3b%20SpectrumID%3a%20%22322%22%3b%20scans%3a%20%22=
1034%22) rtinseconds(961) scans(1034) index(321) query(826)"></TD>
    <TD align=3D"RIGHT"><TT><A onmouseover=3D"activateEl('Q826', event)" =

      onmouseout=3D"clearEl()" =
href=3D"http://admin-pc/mascot/cgi/peptide_view.pl?file=3D..%2Fdata%2F201=
80515%2FF003015.dat&amp;query=3D826&amp;hit=3D1&amp;index=3D&amp;px=3D1&a=
mp;section=3D5&amp;ave_thresh=3D43&amp;_ignoreionsscorebelow=3D0&amp;repo=
rt=3D0&amp;_sigthreshold=3D0.05&amp;_msresflags=3D1025&amp;_msresflags2=3D=
258&amp;percolate=3D-1&amp;percolate_rt=3D0&amp;_minpeplen=3D7&amp;sessio=
nID=3Dall_secdisabledsession"=20
      target=3D"_blank">826</A>&nbsp;&nbsp;</TT></TD>
    <TD align=3D"RIGHT"><TT><FONT color=3D"#ff0000"><B>  =20
      783.8727&nbsp;&nbsp;</B></FONT></TT></TD>
    <TD align=3D"RIGHT"><TT><FONT color=3D"#ff0000"><B> =20
      1565.7309&nbsp;&nbsp;</B></FONT></TT></TD>
    <TD align=3D"RIGHT"><TT><FONT color=3D"#ff0000"><B> =20
      1565.7218&nbsp;&nbsp;</B></FONT></TT></TD>
    <TD align=3D"RIGHT" nowrap=3D""><TT><FONT color=3D"#ff0000"><B>    =20
      5.83&nbsp;</B></FONT></TT></TD>
    <TD align=3D"RIGHT"><TT><FONT=20
      color=3D"#ff0000"><B>1&nbsp;&nbsp;</B></FONT></TT></TD>
    <TD align=3D"RIGHT" nowrap=3D""><TT><FONT=20
      color=3D"#ff0000"><B>22&nbsp;&nbsp;</B></FONT></TT></TD>
    <TD align=3D"RIGHT" nowrap=3D""><TT><FONT=20
      color=3D"#ff0000"><B>12&nbsp;</B></FONT></TT></TD>
    <TD align=3D"RIGHT"><TT><FONT=20
      color=3D"#ff0000"><B>1&nbsp;&nbsp;</B></FONT></TT></TD>
    <TD align=3D"RIGHT"><TT><FONT=20
      color=3D"#ff0000"><B>&nbsp;&nbsp;&nbsp;&nbsp;</B></FONT></TT></TD>
    <TD nowrap=3D""><TT><FONT =
color=3D"#ff0000"><B>&nbsp;DVMTF<U>M</U>HLDKGEK +=20
      Oxidation (M)</B></FONT></TT></TR>
  <TR>
    <TD align=3D"RIGHT"><INPUT name=3D"QUE" type=3D"checkbox" =
checked=3D"" value=3D"1208.687112 from(403.902980,3+) =
intensity(26179.1113) =
title(File%3a%20%22D%3a%5cLC%2dMS%20Data%5cRaw%20file%5c180511%5c180511_%=
28051%29_JI03%2eraw%22%3b%20SpectrumID%3a%20%22138%22%3b%20scans%3a%20%22=
788%22) rtinseconds(770) scans(788) index(137) query(470)"></TD>
    <TD align=3D"RIGHT"><TT><A onmouseover=3D"activateEl('Q470', event)" =

      onmouseout=3D"clearEl()" =
href=3D"http://admin-pc/mascot/cgi/peptide_view.pl?file=3D..%2Fdata%2F201=
80515%2FF003015.dat&amp;query=3D470&amp;hit=3D1&amp;index=3D&amp;px=3D1&a=
mp;section=3D5&amp;ave_thresh=3D43&amp;_ignoreionsscorebelow=3D0&amp;repo=
rt=3D0&amp;_sigthreshold=3D0.05&amp;_msresflags=3D1025&amp;_msresflags2=3D=
258&amp;percolate=3D-1&amp;percolate_rt=3D0&amp;_minpeplen=3D7&amp;sessio=
nID=3Dall_secdisabledsession"=20
      target=3D"_blank">470</A>&nbsp;&nbsp;</TT></TD>
    <TD align=3D"RIGHT"><TT><FONT color=3D"#ff0000"><B>  =20
      403.9030&nbsp;&nbsp;</B></FONT></TT></TD>
    <TD align=3D"RIGHT"><TT><FONT color=3D"#ff0000"><B> =20
      1208.6871&nbsp;&nbsp;</B></FONT></TT></TD>
    <TD align=3D"RIGHT"><TT><FONT color=3D"#ff0000"><B> =20
      1208.6990&nbsp;&nbsp;</B></FONT></TT></TD>
    <TD align=3D"RIGHT" nowrap=3D""><TT><FONT color=3D"#ff0000"><B>   =20
      -9.80&nbsp;</B></FONT></TT></TD>
    <TD align=3D"RIGHT"><TT><FONT=20
      color=3D"#ff0000"><B>1&nbsp;&nbsp;</B></FONT></TT></TD>
    <TD align=3D"RIGHT" nowrap=3D""><TT><FONT=20
      color=3D"#ff0000"><B>22&nbsp;&nbsp;</B></FONT></TT></TD>
    <TD align=3D"RIGHT" nowrap=3D""><TT><FONT=20
      color=3D"#ff0000"><B>6&nbsp;</B></FONT></TT></TD>
    <TD align=3D"RIGHT"><TT><FONT=20
      color=3D"#ff0000"><B>1&nbsp;&nbsp;</B></FONT></TT></TD>
    <TD align=3D"RIGHT"><TT><FONT=20
      color=3D"#ff0000"><B>&nbsp;&nbsp;&nbsp;&nbsp;</B></FONT></TT></TD>
    <TD nowrap=3D""><TT><FONT=20
  color=3D"#ff0000"><B>&nbsp;VIVRLTTDHR</B></FONT></TT></TR>
  <TR>
    <TD align=3D"RIGHT"><INPUT name=3D"QUE" type=3D"checkbox" =
checked=3D"" value=3D"1389.673068 from(695.843810,2+) =
intensity(40963.9570) =
title(File%3a%20%22D%3a%5cLC%2dMS%20Data%5cRaw%20file%5c180511%5c180511_%=
28051%29_JI03%2eraw%22%3b%20SpectrumID%3a%20%22439%22%3b%20scans%3a%20%22=
1171%22) rtinseconds(1068) scans(1171) index(438) query(643)"></TD>
    <TD align=3D"RIGHT"><TT><A onmouseover=3D"activateEl('Q643', event)" =

      onmouseout=3D"clearEl()" =
href=3D"http://admin-pc/mascot/cgi/peptide_view.pl?file=3D..%2Fdata%2F201=
80515%2FF003015.dat&amp;query=3D643&amp;hit=3D1&amp;index=3D&amp;px=3D1&a=
mp;section=3D5&amp;ave_thresh=3D43&amp;_ignoreionsscorebelow=3D0&amp;repo=
rt=3D0&amp;_sigthreshold=3D0.05&amp;_msresflags=3D1025&amp;_msresflags2=3D=
258&amp;percolate=3D-1&amp;percolate_rt=3D0&amp;_minpeplen=3D7&amp;sessio=
nID=3Dall_secdisabledsession"=20
      target=3D"_blank">643</A>&nbsp;&nbsp;</TT></TD>
    <TD align=3D"RIGHT"><TT><FONT color=3D"#ff0000"><B>  =20
      695.8438&nbsp;&nbsp;</B></FONT></TT></TD>
    <TD align=3D"RIGHT"><TT><FONT color=3D"#ff0000"><B> =20
      1389.6731&nbsp;&nbsp;</B></FONT></TT></TD>
    <TD align=3D"RIGHT"><TT><FONT color=3D"#ff0000"><B> =20
      1389.6749&nbsp;&nbsp;</B></FONT></TT></TD>
    <TD align=3D"RIGHT" nowrap=3D""><TT><FONT color=3D"#ff0000"><B>   =20
      -1.33&nbsp;</B></FONT></TT></TD>
    <TD align=3D"RIGHT"><TT><FONT=20
      color=3D"#ff0000"><B>1&nbsp;&nbsp;</B></FONT></TT></TD>
    <TD align=3D"RIGHT" nowrap=3D""><TT><FONT=20
      color=3D"#ff0000"><B>22&nbsp;&nbsp;</B></FONT></TT></TD>
    <TD align=3D"RIGHT" nowrap=3D""><TT><FONT=20
      color=3D"#ff0000"><B>15&nbsp;</B></FONT></TT></TD>
    <TD align=3D"RIGHT"><TT><FONT=20
      color=3D"#ff0000"><B>1&nbsp;&nbsp;</B></FONT></TT></TD>
    <TD align=3D"RIGHT"><TT><FONT=20
      color=3D"#ff0000"><B>&nbsp;&nbsp;&nbsp;&nbsp;</B></FONT></TT></TD>
    <TD nowrap=3D""><TT><FONT=20
      color=3D"#ff0000"><B>&nbsp;RNTRPSSETWR</B></FONT></TT></TR>
  <TR>
    <TD align=3D"RIGHT"><INPUT name=3D"QUE" type=3D"checkbox" =
checked=3D"" value=3D"1424.753768 from(713.384160,2+) =
intensity(27177.9824) =
title(File%3a%20%22D%3a%5cLC%2dMS%20Data%5cRaw%20file%5c180511%5c180511_%=
28051%29_JI03%2eraw%22%3b%20SpectrumID%3a%20%22547%22%3b%20scans%3a%20%22=
1297%22) rtinseconds(1169) scans(1297) index(546) query(676)"></TD>
    <TD align=3D"RIGHT"><TT><A onmouseover=3D"activateEl('Q676', event)" =

      onmouseout=3D"clearEl()" =
href=3D"http://admin-pc/mascot/cgi/peptide_view.pl?file=3D..%2Fdata%2F201=
80515%2FF003015.dat&amp;query=3D676&amp;hit=3D1&amp;index=3D&amp;px=3D1&a=
mp;section=3D5&amp;ave_thresh=3D43&amp;_ignoreionsscorebelow=3D0&amp;repo=
rt=3D0&amp;_sigthreshold=3D0.05&amp;_msresflags=3D1025&amp;_msresflags2=3D=
258&amp;percolate=3D-1&amp;percolate_rt=3D0&amp;_minpeplen=3D7&amp;sessio=
nID=3Dall_secdisabledsession"=20
      target=3D"_blank">676</A>&nbsp;&nbsp;</TT></TD>
    <TD align=3D"RIGHT"><TT><FONT color=3D"#ff0000"><B>  =20
      713.3842&nbsp;&nbsp;</B></FONT></TT></TD>
    <TD align=3D"RIGHT"><TT><FONT color=3D"#ff0000"><B> =20
      1424.7538&nbsp;&nbsp;</B></FONT></TT></TD>
    <TD align=3D"RIGHT"><TT><FONT color=3D"#ff0000"><B> =20
      1424.7623&nbsp;&nbsp;</B></FONT></TT></TD>
    <TD align=3D"RIGHT" nowrap=3D""><TT><FONT color=3D"#ff0000"><B>   =20
      -6.01&nbsp;</B></FONT></TT></TD>
    <TD align=3D"RIGHT"><TT><FONT=20
      color=3D"#ff0000"><B>1&nbsp;&nbsp;</B></FONT></TT></TD>
    <TD align=3D"RIGHT" nowrap=3D""><TT><FONT=20
      color=3D"#ff0000"><B>22&nbsp;&nbsp;</B></FONT></TT></TD>
    <TD align=3D"RIGHT" nowrap=3D""><TT><FONT=20
      color=3D"#ff0000"><B>11&nbsp;</B></FONT></TT></TD>
    <TD align=3D"RIGHT"><TT><FONT=20
      color=3D"#ff0000"><B>1&nbsp;&nbsp;</B></FONT></TT></TD>
    <TD align=3D"RIGHT"><TT><FONT=20
      color=3D"#ff0000"><B>&nbsp;&nbsp;&nbsp;&nbsp;</B></FONT></TT></TD>
    <TD nowrap=3D""><TT><FONT=20
      color=3D"#ff0000"><B>&nbsp;RPGSPTDLKTQPK</B></FONT></TT></TR>
  <TR>
    <TD align=3D"RIGHT"><INPUT name=3D"QUE" type=3D"checkbox" =
checked=3D"" value=3D"869.495268 from(435.754910,2+) =
intensity(50933.3008) =
title(File%3a%20%22D%3a%5cLC%2dMS%20Data%5cRaw%20file%5c180511%5c180511_%=
28051%29_JI03%2eraw%22%3b%20SpectrumID%3a%20%22400%22%3b%20scans%3a%20%22=
1126%22) rtinseconds(1032) scans(1126) index(399) query(152)"></TD>
    <TD align=3D"RIGHT"><TT><A onmouseover=3D"activateEl('Q152', event)" =

      onmouseout=3D"clearEl()" =
href=3D"http://admin-pc/mascot/cgi/peptide_view.pl?file=3D..%2Fdata%2F201=
80515%2FF003015.dat&amp;query=3D152&amp;hit=3D1&amp;index=3D&amp;px=3D1&a=
mp;section=3D5&amp;ave_thresh=3D43&amp;_ignoreionsscorebelow=3D0&amp;repo=
rt=3D0&amp;_sigthreshold=3D0.05&amp;_msresflags=3D1025&amp;_msresflags2=3D=
258&amp;percolate=3D-1&amp;percolate_rt=3D0&amp;_minpeplen=3D7&amp;sessio=
nID=3Dall_secdisabledsession"=20
      target=3D"_blank">152</A>&nbsp;&nbsp;</TT></TD>
    <TD align=3D"RIGHT"><TT><FONT color=3D"#ff0000"><B>  =20
      435.7549&nbsp;&nbsp;</B></FONT></TT></TD>
    <TD align=3D"RIGHT"><TT><FONT color=3D"#ff0000"><B>  =20
      869.4953&nbsp;&nbsp;</B></FONT></TT></TD>
    <TD align=3D"RIGHT"><TT><FONT color=3D"#ff0000"><B>  =20
      869.4971&nbsp;&nbsp;</B></FONT></TT></TD>
    <TD align=3D"RIGHT" nowrap=3D""><TT><FONT color=3D"#ff0000"><B>   =20
      -2.06&nbsp;</B></FONT></TT></TD>
    <TD align=3D"RIGHT"><TT><FONT=20
      color=3D"#ff0000"><B>0&nbsp;&nbsp;</B></FONT></TT></TD>
    <TD align=3D"RIGHT" nowrap=3D""><TT><FONT=20
      color=3D"#ff0000"><B>22&nbsp;&nbsp;</B></FONT></TT></TD>
    <TD align=3D"RIGHT" nowrap=3D""><TT><FONT=20
      color=3D"#ff0000"><B>9.7&nbsp;</B></FONT></TT></TD>
    <TD align=3D"RIGHT"><TT><FONT=20
      color=3D"#ff0000"><B>1&nbsp;&nbsp;</B></FONT></TT></TD>
    <TD align=3D"RIGHT"><TT><FONT=20
      color=3D"#ff0000"><B>&nbsp;&nbsp;&nbsp;&nbsp;</B></FONT></TT></TD>
    <TD nowrap=3D""><TT><FONT =
color=3D"#ff0000"><B>&nbsp;IGEVSIPR</B></FONT></TT></TR>
  <TR>
    <TD align=3D"RIGHT"><INPUT name=3D"QUE" type=3D"checkbox" =
checked=3D"" value=3D"1474.779508 from(738.397030,2+) =
intensity(30517.1934) =
title(File%3a%20%22D%3a%5cLC%2dMS%20Data%5cRaw%20file%5c180511%5c180511_%=
28051%29_JI03%2eraw%22%3b%20SpectrumID%3a%20%22317%22%3b%20scans%3a%20%22=
1028%22) rtinseconds(956) scans(1028) index(316) query(734)"></TD>
    <TD align=3D"RIGHT"><TT><A onmouseover=3D"activateEl('Q734', event)" =

      onmouseout=3D"clearEl()" =
href=3D"http://admin-pc/mascot/cgi/peptide_view.pl?file=3D..%2Fdata%2F201=
80515%2FF003015.dat&amp;query=3D734&amp;hit=3D1&amp;index=3D&amp;px=3D1&a=
mp;section=3D5&amp;ave_thresh=3D43&amp;_ignoreionsscorebelow=3D0&amp;repo=
rt=3D0&amp;_sigthreshold=3D0.05&amp;_msresflags=3D1025&amp;_msresflags2=3D=
258&amp;percolate=3D-1&amp;percolate_rt=3D0&amp;_minpeplen=3D7&amp;sessio=
nID=3Dall_secdisabledsession"=20
      target=3D"_blank">734</A>&nbsp;&nbsp;</TT></TD>
    <TD align=3D"RIGHT"><TT><FONT color=3D"#ff0000"><B>  =20
      738.3970&nbsp;&nbsp;</B></FONT></TT></TD>
    <TD align=3D"RIGHT"><TT><FONT color=3D"#ff0000"><B> =20
      1474.7795&nbsp;&nbsp;</B></FONT></TT></TD>
    <TD align=3D"RIGHT"><TT><FONT color=3D"#ff0000"><B> =20
      1474.7701&nbsp;&nbsp;</B></FONT></TT></TD>
    <TD align=3D"RIGHT" nowrap=3D""><TT><FONT color=3D"#ff0000"><B>    =20
      6.37&nbsp;</B></FONT></TT></TD>
    <TD align=3D"RIGHT"><TT><FONT=20
      color=3D"#ff0000"><B>1&nbsp;&nbsp;</B></FONT></TT></TD>
    <TD align=3D"RIGHT" nowrap=3D""><TT><FONT=20
      color=3D"#ff0000"><B>22&nbsp;&nbsp;</B></FONT></TT></TD>
    <TD align=3D"RIGHT" nowrap=3D""><TT><FONT=20
      color=3D"#ff0000"><B>12&nbsp;</B></FONT></TT></TD>
    <TD align=3D"RIGHT"><TT><FONT=20
      color=3D"#ff0000"><B>1&nbsp;&nbsp;</B></FONT></TT></TD>
    <TD align=3D"RIGHT"><TT><FONT=20
      color=3D"#ff0000"><B>&nbsp;&nbsp;&nbsp;&nbsp;</B></FONT></TT></TD>
    <TD nowrap=3D""><TT><FONT =
color=3D"#ff0000"><B>&nbsp;<U>M</U>LLDVLEVRENK +=20
      Oxidation (M)</B></FONT></TT></TR>
  <TR>
    <TD align=3D"RIGHT"><INPUT name=3D"QUE" type=3D"checkbox" =
checked=3D"" value=3D"2587.225662 from(863.415830,3+) =
intensity(15146.6650) =
title(File%3a%20%22D%3a%5cLC%2dMS%20Data%5cRaw%20file%5c180511%5c180511_%=
28051%29_JI03%2eraw%22%3b%20SpectrumID%3a%20%2254%22%3b%20scans%3a%20%225=
52%22) rtinseconds(564) scans(552) index(53) query(1243)"></TD>
    <TD align=3D"RIGHT"><TT><A onmouseover=3D"activateEl('Q1243', =
event)"=20
      onmouseout=3D"clearEl()" =
href=3D"http://admin-pc/mascot/cgi/peptide_view.pl?file=3D..%2Fdata%2F201=
80515%2FF003015.dat&amp;query=3D1243&amp;hit=3D1&amp;index=3D&amp;px=3D1&=
amp;section=3D5&amp;ave_thresh=3D43&amp;_ignoreionsscorebelow=3D0&amp;rep=
ort=3D0&amp;_sigthreshold=3D0.05&amp;_msresflags=3D1025&amp;_msresflags2=3D=
258&amp;percolate=3D-1&amp;percolate_rt=3D0&amp;_minpeplen=3D7&amp;sessio=
nID=3Dall_secdisabledsession"=20
      target=3D"_blank">1243</A>&nbsp;&nbsp;</TT></TD>
    <TD align=3D"RIGHT"><TT><FONT color=3D"#ff0000"><B>  =20
      863.4158&nbsp;&nbsp;</B></FONT></TT></TD>
    <TD align=3D"RIGHT"><TT><FONT color=3D"#ff0000"><B> =20
      2587.2257&nbsp;&nbsp;</B></FONT></TT></TD>
    <TD align=3D"RIGHT"><TT><FONT color=3D"#ff0000"><B> =20
      2587.2411&nbsp;&nbsp;</B></FONT></TT></TD>
    <TD align=3D"RIGHT" nowrap=3D""><TT><FONT color=3D"#ff0000"><B>   =20
      -5.97&nbsp;</B></FONT></TT></TD>
    <TD align=3D"RIGHT"><TT><FONT=20
      color=3D"#ff0000"><B>1&nbsp;&nbsp;</B></FONT></TT></TD>
    <TD align=3D"RIGHT" nowrap=3D""><TT><FONT=20
      color=3D"#ff0000"><B>22&nbsp;&nbsp;</B></FONT></TT></TD>
    <TD align=3D"RIGHT" nowrap=3D""><TT><FONT=20
      color=3D"#ff0000"><B>10&nbsp;</B></FONT></TT></TD>
    <TD align=3D"RIGHT"><TT><FONT=20
      color=3D"#ff0000"><B>1&nbsp;&nbsp;</B></FONT></TT></TD>
    <TD align=3D"RIGHT"><TT><FONT=20
      color=3D"#ff0000"><B>&nbsp;&nbsp;&nbsp;&nbsp;</B></FONT></TT></TD>
    <TD nowrap=3D""><TT><FONT=20
      color=3D"#ff0000"><B>&nbsp;FSFGVNVVSTNIGGMNLNVG<U>M</U>VRR + =
Oxidation=20
      (M)</B></FONT></TT></TR>
  <TR>
    <TD align=3D"RIGHT"><INPUT name=3D"QUE" type=3D"checkbox" =
checked=3D"" value=3D"1434.717868 from(718.366210,2+) =
intensity(15616.9375) =
title(File%3a%20%22D%3a%5cLC%2dMS%20Data%5cRaw%20file%5c180511%5c180511_%=
28051%29_JI03%2eraw%22%3b%20SpectrumID%3a%20%22208%22%3b%20scans%3a%20%22=
899%22) rtinseconds(858) scans(899) index(207) query(693)"></TD>
    <TD align=3D"RIGHT"><TT><A onmouseover=3D"activateEl('Q693', event)" =

      onmouseout=3D"clearEl()" =
href=3D"http://admin-pc/mascot/cgi/peptide_view.pl?file=3D..%2Fdata%2F201=
80515%2FF003015.dat&amp;query=3D693&amp;hit=3D1&amp;index=3D&amp;px=3D1&a=
mp;section=3D5&amp;ave_thresh=3D43&amp;_ignoreionsscorebelow=3D0&amp;repo=
rt=3D0&amp;_sigthreshold=3D0.05&amp;_msresflags=3D1025&amp;_msresflags2=3D=
258&amp;percolate=3D-1&amp;percolate_rt=3D0&amp;_minpeplen=3D7&amp;sessio=
nID=3Dall_secdisabledsession"=20
      target=3D"_blank">693</A>&nbsp;&nbsp;</TT></TD>
    <TD align=3D"RIGHT"><TT><FONT color=3D"#ff0000"><B>  =20
      718.3662&nbsp;&nbsp;</B></FONT></TT></TD>
    <TD align=3D"RIGHT"><TT><FONT color=3D"#ff0000"><B> =20
      1434.7179&nbsp;&nbsp;</B></FONT></TT></TD>
    <TD align=3D"RIGHT"><TT><FONT color=3D"#ff0000"><B> =20
      1434.7249&nbsp;&nbsp;</B></FONT></TT></TD>
    <TD align=3D"RIGHT" nowrap=3D""><TT><FONT color=3D"#ff0000"><B>   =20
      -4.90&nbsp;</B></FONT></TT></TD>
    <TD align=3D"RIGHT"><TT><FONT=20
      color=3D"#ff0000"><B>1&nbsp;&nbsp;</B></FONT></TT></TD>
    <TD align=3D"RIGHT" nowrap=3D""><TT><FONT=20
      color=3D"#ff0000"><B>22&nbsp;&nbsp;</B></FONT></TT></TD>
    <TD align=3D"RIGHT" nowrap=3D""><TT><FONT=20
      color=3D"#ff0000"><B>16&nbsp;</B></FONT></TT></TD>
    <TD align=3D"RIGHT"><TT><FONT=20
      color=3D"#ff0000"><B>1&nbsp;&nbsp;</B></FONT></TT></TD>
    <TD align=3D"RIGHT"><TT><FONT=20
      color=3D"#ff0000"><B>&nbsp;&nbsp;&nbsp;&nbsp;</B></FONT></TT></TD>
    <TD nowrap=3D""><TT><FONT=20
      color=3D"#ff0000"><B>&nbsp;TTTTSRPDAMRAK</B></FONT></TT></TR>
  <TR>
    <TD align=3D"RIGHT"><INPUT name=3D"QUE" type=3D"checkbox" =
checked=3D"" value=3D"2040.961272 from(681.327700,3+) =
intensity(10850.8584) =
title(File%3a%20%22D%3a%5cLC%2dMS%20Data%5cRaw%20file%5c180511%5c180511_%=
28051%29_JI03%2eraw%22%3b%20SpectrumID%3a%20%22329%22%3b%20scans%3a%20%22=
1042%22) rtinseconds(967) scans(1042) index(328) query(1086)"></TD>
    <TD align=3D"RIGHT"><TT><A onmouseover=3D"activateEl('Q1086', =
event)"=20
      onmouseout=3D"clearEl()" =
href=3D"http://admin-pc/mascot/cgi/peptide_view.pl?file=3D..%2Fdata%2F201=
80515%2FF003015.dat&amp;query=3D1086&amp;hit=3D1&amp;index=3D&amp;px=3D1&=
amp;section=3D5&amp;ave_thresh=3D43&amp;_ignoreionsscorebelow=3D0&amp;rep=
ort=3D0&amp;_sigthreshold=3D0.05&amp;_msresflags=3D1025&amp;_msresflags2=3D=
258&amp;percolate=3D-1&amp;percolate_rt=3D0&amp;_minpeplen=3D7&amp;sessio=
nID=3Dall_secdisabledsession"=20
      target=3D"_blank">1086</A>&nbsp;&nbsp;</TT></TD>
    <TD align=3D"RIGHT"><TT><FONT color=3D"#ff0000"><B>  =20
      681.3277&nbsp;&nbsp;</B></FONT></TT></TD>
    <TD align=3D"RIGHT"><TT><FONT color=3D"#ff0000"><B> =20
      2040.9613&nbsp;&nbsp;</B></FONT></TT></TD>
    <TD align=3D"RIGHT"><TT><FONT color=3D"#ff0000"><B> =20
      2040.9561&nbsp;&nbsp;</B></FONT></TT></TD>
    <TD align=3D"RIGHT" nowrap=3D""><TT><FONT color=3D"#ff0000"><B>    =20
      2.53&nbsp;</B></FONT></TT></TD>
    <TD align=3D"RIGHT"><TT><FONT=20
      color=3D"#ff0000"><B>0&nbsp;&nbsp;</B></FONT></TT></TD>
    <TD align=3D"RIGHT" nowrap=3D""><TT><FONT=20
      color=3D"#ff0000"><B>22&nbsp;&nbsp;</B></FONT></TT></TD>
    <TD align=3D"RIGHT" nowrap=3D""><TT><FONT=20
      color=3D"#ff0000"><B>12&nbsp;</B></FONT></TT></TD>
    <TD align=3D"RIGHT"><TT><FONT=20
      color=3D"#ff0000"><B>1&nbsp;&nbsp;</B></FONT></TT></TD>
    <TD align=3D"RIGHT"><TT><FONT=20
      color=3D"#ff0000"><B>&nbsp;&nbsp;&nbsp;&nbsp;</B></FONT></TT></TD>
    <TD nowrap=3D""><TT><FONT=20
      =
color=3D"#ff0000"><B>&nbsp;AQASDILSIQSMVNAAYEK</B></FONT></TT></TR>
  <TR>
    <TD align=3D"RIGHT"><INPUT name=3D"QUE" type=3D"checkbox" =
checked=3D"" value=3D"1308.631208 from(655.322880,2+) =
intensity(18074.1719) =
title(File%3a%20%22D%3a%5cLC%2dMS%20Data%5cRaw%20file%5c180511%5c180511_%=
28051%29_JI03%2eraw%22%3b%20SpectrumID%3a%20%22333%22%3b%20scans%3a%20%22=
1047%22) rtinseconds(971) scans(1047) index(332) query(551)"></TD>
    <TD align=3D"RIGHT"><TT><A onmouseover=3D"activateEl('Q551', event)" =

      onmouseout=3D"clearEl()" =
href=3D"http://admin-pc/mascot/cgi/peptide_view.pl?file=3D..%2Fdata%2F201=
80515%2FF003015.dat&amp;query=3D551&amp;hit=3D1&amp;index=3D&amp;px=3D1&a=
mp;section=3D5&amp;ave_thresh=3D43&amp;_ignoreionsscorebelow=3D0&amp;repo=
rt=3D0&amp;_sigthreshold=3D0.05&amp;_msresflags=3D1025&amp;_msresflags2=3D=
258&amp;percolate=3D-1&amp;percolate_rt=3D0&amp;_minpeplen=3D7&amp;sessio=
nID=3Dall_secdisabledsession"=20
      target=3D"_blank">551</A>&nbsp;&nbsp;</TT></TD>
    <TD align=3D"RIGHT"><TT><FONT color=3D"#ff0000"><B>  =20
      655.3229&nbsp;&nbsp;</B></FONT></TT></TD>
    <TD align=3D"RIGHT"><TT><FONT color=3D"#ff0000"><B> =20
      1308.6312&nbsp;&nbsp;</B></FONT></TT></TD>
    <TD align=3D"RIGHT"><TT><FONT color=3D"#ff0000"><B> =20
      1308.6418&nbsp;&nbsp;</B></FONT></TT></TD>
    <TD align=3D"RIGHT" nowrap=3D""><TT><FONT color=3D"#ff0000"><B>   =20
      -8.07&nbsp;</B></FONT></TT></TD>
    <TD align=3D"RIGHT"><TT><FONT=20
      color=3D"#ff0000"><B>0&nbsp;&nbsp;</B></FONT></TT></TD>
    <TD align=3D"RIGHT" nowrap=3D""><TT><FONT=20
      color=3D"#ff0000"><B>22&nbsp;&nbsp;</B></FONT></TT></TD>
    <TD align=3D"RIGHT" nowrap=3D""><TT><FONT=20
      color=3D"#ff0000"><B>16&nbsp;</B></FONT></TT></TD>
    <TD align=3D"RIGHT"><TT><FONT=20
      color=3D"#ff0000"><B>1&nbsp;&nbsp;</B></FONT></TT></TD>
    <TD align=3D"RIGHT"><TT><FONT=20
      color=3D"#ff0000"><B>&nbsp;&nbsp;&nbsp;&nbsp;</B></FONT></TT></TD>
    <TD nowrap=3D""><TT><FONT =
color=3D"#ff0000"><B>&nbsp;LCS<U>M</U>VGNVLTAK +=20
      Oxidation (M)</B></FONT></TT></TR>
  <TR>
    <TD align=3D"RIGHT"><INPUT name=3D"QUE" type=3D"checkbox" =
checked=3D"" value=3D"2211.075528 from(1106.545040,2+) =
intensity(28122.6387) =
title(File%3a%20%22D%3a%5cLC%2dMS%20Data%5cRaw%20file%5c180511%5c180511_%=
28051%29_JI03%2eraw%22%3b%20SpectrumID%3a%20%22438%22%3b%20scans%3a%20%22=
1170%22) rtinseconds(1067) scans(1170) index(437) query(1147)"></TD>
    <TD align=3D"RIGHT"><TT><A onmouseover=3D"activateEl('Q1147', =
event)"=20
      onmouseout=3D"clearEl()" =
href=3D"http://admin-pc/mascot/cgi/peptide_view.pl?file=3D..%2Fdata%2F201=
80515%2FF003015.dat&amp;query=3D1147&amp;hit=3D1&amp;index=3D&amp;px=3D1&=
amp;section=3D5&amp;ave_thresh=3D43&amp;_ignoreionsscorebelow=3D0&amp;rep=
ort=3D0&amp;_sigthreshold=3D0.05&amp;_msresflags=3D1025&amp;_msresflags2=3D=
258&amp;percolate=3D-1&amp;percolate_rt=3D0&amp;_minpeplen=3D7&amp;sessio=
nID=3Dall_secdisabledsession"=20
      target=3D"_blank">1147</A>&nbsp;&nbsp;</TT></TD>
    <TD align=3D"RIGHT"><TT><FONT color=3D"#ff0000"><B> =20
      1106.5450&nbsp;&nbsp;</B></FONT></TT></TD>
    <TD align=3D"RIGHT"><TT><FONT color=3D"#ff0000"><B> =20
      2211.0755&nbsp;&nbsp;</B></FONT></TT></TD>
    <TD align=3D"RIGHT"><TT><FONT color=3D"#ff0000"><B> =20
      2211.0915&nbsp;&nbsp;</B></FONT></TT></TD>
    <TD align=3D"RIGHT" nowrap=3D""><TT><FONT color=3D"#ff0000"><B>   =20
      -7.23&nbsp;</B></FONT></TT></TD>
    <TD align=3D"RIGHT"><TT><FONT=20
      color=3D"#ff0000"><B>1&nbsp;&nbsp;</B></FONT></TT></TD>
    <TD align=3D"RIGHT" nowrap=3D""><TT><FONT=20
      color=3D"#ff0000"><B>22&nbsp;&nbsp;</B></FONT></TT></TD>
    <TD align=3D"RIGHT" nowrap=3D""><TT><FONT=20
      color=3D"#ff0000"><B>12&nbsp;</B></FONT></TT></TD>
    <TD align=3D"RIGHT"><TT><FONT=20
      color=3D"#ff0000"><B>1&nbsp;&nbsp;</B></FONT></TT></TD>
    <TD align=3D"RIGHT"><TT><FONT=20
      color=3D"#ff0000"><B>&nbsp;&nbsp;&nbsp;&nbsp;</B></FONT></TT></TD>
    <TD nowrap=3D""><TT><FONT=20
      color=3D"#ff0000"><B>&nbsp;EATTLFCLLRIDD<U>M</U>DIAAK + Oxidation=20
      (M)</B></FONT></TT></TR>
  <TR>
    <TD align=3D"RIGHT"><INPUT name=3D"QUE" type=3D"checkbox" =
checked=3D"" value=3D"1353.676968 from(677.845760,2+) =
intensity(98033.8516) =
title(File%3a%20%22D%3a%5cLC%2dMS%20Data%5cRaw%20file%5c180511%5c180511_%=
28051%29_JI03%2eraw%22%3b%20SpectrumID%3a%20%22548%22%3b%20scans%3a%20%22=
1299%22) rtinseconds(1171) scans(1299) index(547) query(603)"></TD>
    <TD align=3D"RIGHT"><TT><A onmouseover=3D"activateEl('Q603', event)" =

      onmouseout=3D"clearEl()" =
href=3D"http://admin-pc/mascot/cgi/peptide_view.pl?file=3D..%2Fdata%2F201=
80515%2FF003015.dat&amp;query=3D603&amp;hit=3D1&amp;index=3D&amp;px=3D1&a=
mp;section=3D5&amp;ave_thresh=3D43&amp;_ignoreionsscorebelow=3D0&amp;repo=
rt=3D0&amp;_sigthreshold=3D0.05&amp;_msresflags=3D1025&amp;_msresflags2=3D=
258&amp;percolate=3D-1&amp;percolate_rt=3D0&amp;_minpeplen=3D7&amp;sessio=
nID=3Dall_secdisabledsession"=20
      target=3D"_blank">603</A>&nbsp;&nbsp;</TT></TD>
    <TD align=3D"RIGHT"><TT><FONT color=3D"#ff0000"><B>  =20
      677.8458&nbsp;&nbsp;</B></FONT></TT></TD>
    <TD align=3D"RIGHT"><TT><FONT color=3D"#ff0000"><B> =20
      1353.6770&nbsp;&nbsp;</B></FONT></TT></TD>
    <TD align=3D"RIGHT"><TT><FONT color=3D"#ff0000"><B> =20
      1353.6751&nbsp;&nbsp;</B></FONT></TT></TD>
    <TD align=3D"RIGHT" nowrap=3D""><TT><FONT color=3D"#ff0000"><B>    =20
      1.38&nbsp;</B></FONT></TT></TD>
    <TD align=3D"RIGHT"><TT><FONT=20
      color=3D"#ff0000"><B>0&nbsp;&nbsp;</B></FONT></TT></TD>
    <TD align=3D"RIGHT" nowrap=3D""><TT><FONT=20
      color=3D"#ff0000"><B>22&nbsp;&nbsp;</B></FONT></TT></TD>
    <TD align=3D"RIGHT" nowrap=3D""><TT><FONT=20
      color=3D"#ff0000"><B>16&nbsp;</B></FONT></TT></TD>
    <TD align=3D"RIGHT"><TT><FONT=20
      color=3D"#ff0000"><B>1&nbsp;&nbsp;</B></FONT></TT></TD>
    <TD align=3D"RIGHT"><TT><FONT=20
      color=3D"#ff0000"><B>&nbsp;&nbsp;&nbsp;&nbsp;</B></FONT></TT></TD>
    <TD nowrap=3D""><TT><FONT =
color=3D"#ff0000"><B>&nbsp;VAA<U>M</U>ESFFALPR +=20
      Oxidation (M)</B></FONT></TT></TR>
  <TR>
    <TD align=3D"RIGHT"><INPUT name=3D"QUE" type=3D"checkbox" =
checked=3D"" value=3D"1864.851522 from(622.624450,3+) =
intensity(24615.5117) =
title(File%3a%20%22D%3a%5cLC%2dMS%20Data%5cRaw%20file%5c180511%5c180511_%=
28051%29_JI03%2eraw%22%3b%20SpectrumID%3a%20%22110%22%3b%20scans%3a%20%22=
692%22) rtinseconds(685) scans(692) index(109) query(1035)"></TD>
    <TD align=3D"RIGHT"><TT><A onmouseover=3D"activateEl('Q1035', =
event)"=20
      onmouseout=3D"clearEl()" =
href=3D"http://admin-pc/mascot/cgi/peptide_view.pl?file=3D..%2Fdata%2F201=
80515%2FF003015.dat&amp;query=3D1035&amp;hit=3D1&amp;index=3D&amp;px=3D1&=
amp;section=3D5&amp;ave_thresh=3D43&amp;_ignoreionsscorebelow=3D0&amp;rep=
ort=3D0&amp;_sigthreshold=3D0.05&amp;_msresflags=3D1025&amp;_msresflags2=3D=
258&amp;percolate=3D-1&amp;percolate_rt=3D0&amp;_minpeplen=3D7&amp;sessio=
nID=3Dall_secdisabledsession"=20
      target=3D"_blank">1035</A>&nbsp;&nbsp;</TT></TD>
    <TD align=3D"RIGHT"><TT><FONT color=3D"#ff0000"><B>  =20
      622.6245&nbsp;&nbsp;</B></FONT></TT></TD>
    <TD align=3D"RIGHT"><TT><FONT color=3D"#ff0000"><B> =20
      1864.8515&nbsp;&nbsp;</B></FONT></TT></TD>
    <TD align=3D"RIGHT"><TT><FONT color=3D"#ff0000"><B> =20
      1864.8399&nbsp;&nbsp;</B></FONT></TT></TD>
    <TD align=3D"RIGHT" nowrap=3D""><TT><FONT color=3D"#ff0000"><B>    =20
      6.25&nbsp;</B></FONT></TT></TD>
    <TD align=3D"RIGHT"><TT><FONT=20
      color=3D"#ff0000"><B>1&nbsp;&nbsp;</B></FONT></TT></TD>
    <TD align=3D"RIGHT" nowrap=3D""><TT><FONT=20
      color=3D"#ff0000"><B>22&nbsp;&nbsp;</B></FONT></TT></TD>
    <TD align=3D"RIGHT" nowrap=3D""><TT><FONT=20
      color=3D"#ff0000"><B>12&nbsp;</B></FONT></TT></TD>
    <TD align=3D"RIGHT"><TT><FONT=20
      color=3D"#ff0000"><B>1&nbsp;&nbsp;</B></FONT></TT></TD>
    <TD align=3D"RIGHT"><TT><FONT=20
      color=3D"#ff0000"><B>&nbsp;&nbsp;&nbsp;&nbsp;</B></FONT></TT></TD>
    <TD nowrap=3D""><TT><FONT=20
      color=3D"#ff0000"><B>&nbsp;SLSRETTIAGSDAGDDNR</B></FONT></TT></TR>
  <TR>
    <TD align=3D"RIGHT"><INPUT name=3D"QUE" type=3D"checkbox" =
checked=3D"" value=3D"869.533048 from(435.773800,2+) =
intensity(43459.8281) =
title(File%3a%20%22D%3a%5cLC%2dMS%20Data%5cRaw%20file%5c180511%5c180511_%=
28051%29_JI03%2eraw%22%3b%20SpectrumID%3a%20%22345%22%3b%20scans%3a%20%22=
1061%22) rtinseconds(982) scans(1061) index(344) query(159)"></TD>
    <TD align=3D"RIGHT"><TT><A onmouseover=3D"activateEl('Q159', event)" =

      onmouseout=3D"clearEl()" =
href=3D"http://admin-pc/mascot/cgi/peptide_view.pl?file=3D..%2Fdata%2F201=
80515%2FF003015.dat&amp;query=3D159&amp;hit=3D1&amp;index=3D&amp;px=3D1&a=
mp;section=3D5&amp;ave_thresh=3D43&amp;_ignoreionsscorebelow=3D0&amp;repo=
rt=3D0&amp;_sigthreshold=3D0.05&amp;_msresflags=3D1025&amp;_msresflags2=3D=
258&amp;percolate=3D-1&amp;percolate_rt=3D0&amp;_minpeplen=3D7&amp;sessio=
nID=3Dall_secdisabledsession"=20
      target=3D"_blank">159</A>&nbsp;&nbsp;</TT></TD>
    <TD align=3D"RIGHT"><TT><FONT color=3D"#ff0000"><B>  =20
      435.7738&nbsp;&nbsp;</B></FONT></TT></TD>
    <TD align=3D"RIGHT"><TT><FONT color=3D"#ff0000"><B>  =20
      869.5330&nbsp;&nbsp;</B></FONT></TT></TD>
    <TD align=3D"RIGHT"><TT><FONT color=3D"#ff0000"><B>  =20
      869.5334&nbsp;&nbsp;</B></FONT></TT></TD>
    <TD align=3D"RIGHT" nowrap=3D""><TT><FONT color=3D"#ff0000"><B>   =20
      -0.44&nbsp;</B></FONT></TT></TD>
    <TD align=3D"RIGHT"><TT><FONT=20
      color=3D"#ff0000"><B>1&nbsp;&nbsp;</B></FONT></TT></TD>
    <TD align=3D"RIGHT" nowrap=3D""><TT><FONT=20
      color=3D"#ff0000"><B>22&nbsp;&nbsp;</B></FONT></TT></TD>
    <TD align=3D"RIGHT" nowrap=3D""><TT><FONT=20
      color=3D"#ff0000"><B>3.6&nbsp;</B></FONT></TT></TD>
    <TD align=3D"RIGHT"><TT><FONT=20
      color=3D"#ff0000"><B>1&nbsp;&nbsp;</B></FONT></TT></TD>
    <TD align=3D"RIGHT"><TT><FONT=20
      color=3D"#ff0000"><B>&nbsp;&nbsp;&nbsp;&nbsp;</B></FONT></TT></TD>
    <TD nowrap=3D""><TT><FONT=20
color=3D"#ff0000"><B>&nbsp;KGVLSPAAK</B></FONT></TT></TR>
  <TR>
    <TD align=3D"RIGHT"><INPUT name=3D"QUE" type=3D"checkbox" =
checked=3D"" value=3D"1142.515608 from(572.265080,2+) =
intensity(23871.5977) =
title(File%3a%20%22D%3a%5cLC%2dMS%20Data%5cRaw%20file%5c180511%5c180511_%=
28051%29_JI03%2eraw%22%3b%20SpectrumID%3a%20%22368%22%3b%20scans%3a%20%22=
1088%22) rtinseconds(1003) scans(1088) index(367) query(410)"></TD>
    <TD align=3D"RIGHT"><TT><A onmouseover=3D"activateEl('Q410', event)" =

      onmouseout=3D"clearEl()" =
href=3D"http://admin-pc/mascot/cgi/peptide_view.pl?file=3D..%2Fdata%2F201=
80515%2FF003015.dat&amp;query=3D410&amp;hit=3D1&amp;index=3D&amp;px=3D1&a=
mp;section=3D5&amp;ave_thresh=3D43&amp;_ignoreionsscorebelow=3D0&amp;repo=
rt=3D0&amp;_sigthreshold=3D0.05&amp;_msresflags=3D1025&amp;_msresflags2=3D=
258&amp;percolate=3D-1&amp;percolate_rt=3D0&amp;_minpeplen=3D7&amp;sessio=
nID=3Dall_secdisabledsession"=20
      target=3D"_blank">410</A>&nbsp;&nbsp;</TT></TD>
    <TD align=3D"RIGHT"><TT><FONT color=3D"#ff0000"><B>  =20
      572.2651&nbsp;&nbsp;</B></FONT></TT></TD>
    <TD align=3D"RIGHT"><TT><FONT color=3D"#ff0000"><B> =20
      1142.5156&nbsp;&nbsp;</B></FONT></TT></TD>
    <TD align=3D"RIGHT"><TT><FONT color=3D"#ff0000"><B> =20
      1142.5107&nbsp;&nbsp;</B></FONT></TT></TD>
    <TD align=3D"RIGHT" nowrap=3D""><TT><FONT color=3D"#ff0000"><B>    =20
      4.31&nbsp;</B></FONT></TT></TD>
    <TD align=3D"RIGHT"><TT><FONT=20
      color=3D"#ff0000"><B>0&nbsp;&nbsp;</B></FONT></TT></TD>
    <TD align=3D"RIGHT" nowrap=3D""><TT><FONT=20
      color=3D"#ff0000"><B>22&nbsp;&nbsp;</B></FONT></TT></TD>
    <TD align=3D"RIGHT" nowrap=3D""><TT><FONT=20
      color=3D"#ff0000"><B>7.9&nbsp;</B></FONT></TT></TD>
    <TD align=3D"RIGHT"><TT><FONT=20
      color=3D"#ff0000"><B>1&nbsp;&nbsp;</B></FONT></TT></TD>
    <TD align=3D"RIGHT"><TT><FONT=20
      color=3D"#ff0000"><B>&nbsp;&nbsp;&nbsp;&nbsp;</B></FONT></TT></TD>
    <TD nowrap=3D""><TT><FONT =
color=3D"#ff0000"><B>&nbsp;FFYTSF<U>M</U>GK +=20
      Oxidation (M)</B></FONT></TT></TR>
  <TR>
    <TD align=3D"RIGHT"><INPUT name=3D"QUE" type=3D"checkbox" =
checked=3D"" value=3D"1317.605208 from(659.809880,2+) =
intensity(13323.9678) =
title(File%3a%20%22D%3a%5cLC%2dMS%20Data%5cRaw%20file%5c180511%5c180511_%=
28051%29_JI03%2eraw%22%3b%20SpectrumID%3a%20%22250%22%3b%20scans%3a%20%22=
949%22) rtinseconds(895) scans(949) index(249) query(570)"></TD>
    <TD align=3D"RIGHT"><TT><A onmouseover=3D"activateEl('Q570', event)" =

      onmouseout=3D"clearEl()" =
href=3D"http://admin-pc/mascot/cgi/peptide_view.pl?file=3D..%2Fdata%2F201=
80515%2FF003015.dat&amp;query=3D570&amp;hit=3D1&amp;index=3D&amp;px=3D1&a=
mp;section=3D5&amp;ave_thresh=3D43&amp;_ignoreionsscorebelow=3D0&amp;repo=
rt=3D0&amp;_sigthreshold=3D0.05&amp;_msresflags=3D1025&amp;_msresflags2=3D=
258&amp;percolate=3D-1&amp;percolate_rt=3D0&amp;_minpeplen=3D7&amp;sessio=
nID=3Dall_secdisabledsession"=20
      target=3D"_blank">570</A>&nbsp;&nbsp;</TT></TD>
    <TD align=3D"RIGHT"><TT><FONT color=3D"#ff0000"><B>  =20
      659.8099&nbsp;&nbsp;</B></FONT></TT></TD>
    <TD align=3D"RIGHT"><TT><FONT color=3D"#ff0000"><B> =20
      1317.6052&nbsp;&nbsp;</B></FONT></TT></TD>
    <TD align=3D"RIGHT"><TT><FONT color=3D"#ff0000"><B> =20
      1317.5949&nbsp;&nbsp;</B></FONT></TT></TD>
    <TD align=3D"RIGHT" nowrap=3D""><TT><FONT color=3D"#ff0000"><B>    =20
      7.80&nbsp;</B></FONT></TT></TD>
    <TD align=3D"RIGHT"><TT><FONT=20
      color=3D"#ff0000"><B>1&nbsp;&nbsp;</B></FONT></TT></TD>
    <TD align=3D"RIGHT" nowrap=3D""><TT><FONT=20
      color=3D"#ff0000"><B>22&nbsp;&nbsp;</B></FONT></TT></TD>
    <TD align=3D"RIGHT" nowrap=3D""><TT><FONT=20
      color=3D"#ff0000"><B>13&nbsp;</B></FONT></TT></TD>
    <TD align=3D"RIGHT"><TT><FONT=20
      color=3D"#ff0000"><B>1&nbsp;&nbsp;</B></FONT></TT></TD>
    <TD align=3D"RIGHT"><TT><FONT=20
      color=3D"#ff0000"><B>&nbsp;&nbsp;&nbsp;&nbsp;</B></FONT></TT></TD>
    <TD nowrap=3D""><TT><FONT=20
      color=3D"#ff0000"><B>&nbsp;RSHEYTPGDQK</B></FONT></TT></TR>
  <TR>
    <TD align=3D"RIGHT"><INPUT name=3D"QUE" type=3D"checkbox" =
checked=3D"" value=3D"1424.763028 from(713.388790,2+) =
intensity(33753.7383) =
title(File%3a%20%22D%3a%5cLC%2dMS%20Data%5cRaw%20file%5c180511%5c180511_%=
28051%29_JI03%2eraw%22%3b%20SpectrumID%3a%20%22581%22%3b%20scans%3a%20%22=
1337%22) rtinseconds(1200) scans(1337) index(580) query(677)"></TD>
    <TD align=3D"RIGHT"><TT><A onmouseover=3D"activateEl('Q677', event)" =

      onmouseout=3D"clearEl()" =
href=3D"http://admin-pc/mascot/cgi/peptide_view.pl?file=3D..%2Fdata%2F201=
80515%2FF003015.dat&amp;query=3D677&amp;hit=3D1&amp;index=3D&amp;px=3D1&a=
mp;section=3D5&amp;ave_thresh=3D43&amp;_ignoreionsscorebelow=3D0&amp;repo=
rt=3D0&amp;_sigthreshold=3D0.05&amp;_msresflags=3D1025&amp;_msresflags2=3D=
258&amp;percolate=3D-1&amp;percolate_rt=3D0&amp;_minpeplen=3D7&amp;sessio=
nID=3Dall_secdisabledsession"=20
      target=3D"_blank">677</A>&nbsp;&nbsp;</TT></TD>
    <TD align=3D"RIGHT"><TT><FONT color=3D"#ff0000"><B>  =20
      713.3888&nbsp;&nbsp;</B></FONT></TT></TD>
    <TD align=3D"RIGHT"><TT><FONT color=3D"#ff0000"><B> =20
      1424.7630&nbsp;&nbsp;</B></FONT></TT></TD>
    <TD align=3D"RIGHT"><TT><FONT color=3D"#ff0000"><B> =20
      1424.7663&nbsp;&nbsp;</B></FONT></TT></TD>
    <TD align=3D"RIGHT" nowrap=3D""><TT><FONT color=3D"#ff0000"><B>   =20
      -2.32&nbsp;</B></FONT></TT></TD>
    <TD align=3D"RIGHT"><TT><FONT=20
      color=3D"#ff0000"><B>1&nbsp;&nbsp;</B></FONT></TT></TD>
    <TD align=3D"RIGHT" nowrap=3D""><TT><FONT=20
      color=3D"#ff0000"><B>22&nbsp;&nbsp;</B></FONT></TT></TD>
    <TD align=3D"RIGHT" nowrap=3D""><TT><FONT=20
      color=3D"#ff0000"><B>11&nbsp;</B></FONT></TT></TD>
    <TD align=3D"RIGHT"><TT><FONT=20
      color=3D"#ff0000"><B>1&nbsp;&nbsp;</B></FONT></TT></TD>
    <TD align=3D"RIGHT"><TT><FONT=20
      color=3D"#ff0000"><B>&nbsp;&nbsp;&nbsp;&nbsp;</B></FONT></TT></TD>
    <TD nowrap=3D""><TT><FONT=20
      color=3D"#ff0000"><B>&nbsp;IVARASQFLEYK</B></FONT></TT></TR>
  <TR>
    <TD align=3D"RIGHT"><INPUT name=3D"QUE" type=3D"checkbox" =
checked=3D"" value=3D"1382.680768 from(692.347660,2+) =
intensity(32864.9688) =
title(File%3a%20%22D%3a%5cLC%2dMS%20Data%5cRaw%20file%5c180511%5c180511_%=
28051%29_JI03%2eraw%22%3b%20SpectrumID%3a%20%22507%22%3b%20scans%3a%20%22=
1251%22) rtinseconds(1132) scans(1251) index(506) query(637)"></TD>
    <TD align=3D"RIGHT"><TT><A onmouseover=3D"activateEl('Q637', event)" =

      onmouseout=3D"clearEl()" =
href=3D"http://admin-pc/mascot/cgi/peptide_view.pl?file=3D..%2Fdata%2F201=
80515%2FF003015.dat&amp;query=3D637&amp;hit=3D1&amp;index=3D&amp;px=3D1&a=
mp;section=3D5&amp;ave_thresh=3D43&amp;_ignoreionsscorebelow=3D0&amp;repo=
rt=3D0&amp;_sigthreshold=3D0.05&amp;_msresflags=3D1025&amp;_msresflags2=3D=
258&amp;percolate=3D-1&amp;percolate_rt=3D0&amp;_minpeplen=3D7&amp;sessio=
nID=3Dall_secdisabledsession"=20
      target=3D"_blank">637</A>&nbsp;&nbsp;</TT></TD>
    <TD align=3D"RIGHT"><TT><FONT color=3D"#ff0000"><B>  =20
      692.3477&nbsp;&nbsp;</B></FONT></TT></TD>
    <TD align=3D"RIGHT"><TT><FONT color=3D"#ff0000"><B> =20
      1382.6808&nbsp;&nbsp;</B></FONT></TT></TD>
    <TD align=3D"RIGHT"><TT><FONT color=3D"#ff0000"><B> =20
      1382.6790&nbsp;&nbsp;</B></FONT></TT></TD>
    <TD align=3D"RIGHT" nowrap=3D""><TT><FONT color=3D"#ff0000"><B>    =20
      1.29&nbsp;</B></FONT></TT></TD>
    <TD align=3D"RIGHT"><TT><FONT=20
      color=3D"#ff0000"><B>1&nbsp;&nbsp;</B></FONT></TT></TD>
    <TD align=3D"RIGHT" nowrap=3D""><TT><FONT=20
      color=3D"#ff0000"><B>21&nbsp;&nbsp;</B></FONT></TT></TD>
    <TD align=3D"RIGHT" nowrap=3D""><TT><FONT=20
      color=3D"#ff0000"><B>18&nbsp;</B></FONT></TT></TD>
    <TD align=3D"RIGHT"><TT><FONT=20
      color=3D"#ff0000"><B>1&nbsp;&nbsp;</B></FONT></TT></TD>
    <TD align=3D"RIGHT"><TT><FONT=20
      color=3D"#ff0000"><B>&nbsp;&nbsp;&nbsp;&nbsp;</B></FONT></TT></TD>
    <TD nowrap=3D""><TT><FONT=20
      color=3D"#ff0000"><B>&nbsp;VTEARHANQLNK</B></FONT></TT></TR>
  <TR>
    <TD align=3D"RIGHT"><INPUT name=3D"QUE" type=3D"checkbox" =
checked=3D"" value=3D"2210.099708 from(1106.057130,2+) =
intensity(23575.5469) =
title(File%3a%20%22D%3a%5cLC%2dMS%20Data%5cRaw%20file%5c180511%5c180511_%=
28051%29_JI03%2eraw%22%3b%20SpectrumID%3a%20%22534%22%3b%20scans%3a%20%22=
1282%22) rtinseconds(1157) scans(1282) index(533) query(1143)"></TD>
    <TD align=3D"RIGHT"><TT><A onmouseover=3D"activateEl('Q1143', =
event)"=20
      onmouseout=3D"clearEl()" =
href=3D"http://admin-pc/mascot/cgi/peptide_view.pl?file=3D..%2Fdata%2F201=
80515%2FF003015.dat&amp;query=3D1143&amp;hit=3D1&amp;index=3D&amp;px=3D1&=
amp;section=3D5&amp;ave_thresh=3D43&amp;_ignoreionsscorebelow=3D0&amp;rep=
ort=3D0&amp;_sigthreshold=3D0.05&amp;_msresflags=3D1025&amp;_msresflags2=3D=
258&amp;percolate=3D-1&amp;percolate_rt=3D0&amp;_minpeplen=3D7&amp;sessio=
nID=3Dall_secdisabledsession"=20
      target=3D"_blank">1143</A>&nbsp;&nbsp;</TT></TD>
    <TD align=3D"RIGHT"><TT><FONT color=3D"#ff0000"><B> =20
      1106.0571&nbsp;&nbsp;</B></FONT></TT></TD>
    <TD align=3D"RIGHT"><TT><FONT color=3D"#ff0000"><B> =20
      2210.0997&nbsp;&nbsp;</B></FONT></TT></TD>
    <TD align=3D"RIGHT"><TT><FONT color=3D"#ff0000"><B> =20
      2210.1141&nbsp;&nbsp;</B></FONT></TT></TD>
    <TD align=3D"RIGHT" nowrap=3D""><TT><FONT color=3D"#ff0000"><B>   =20
      -6.49&nbsp;</B></FONT></TT></TD>
    <TD align=3D"RIGHT"><TT><FONT=20
      color=3D"#ff0000"><B>0&nbsp;&nbsp;</B></FONT></TT></TD>
    <TD align=3D"RIGHT" nowrap=3D""><TT><FONT=20
      color=3D"#ff0000"><B>21&nbsp;&nbsp;</B></FONT></TT></TD>
    <TD align=3D"RIGHT" nowrap=3D""><TT><FONT=20
      color=3D"#ff0000"><B>13&nbsp;</B></FONT></TT></TD>
    <TD align=3D"RIGHT"><TT><FONT=20
      color=3D"#ff0000"><B>1&nbsp;&nbsp;</B></FONT></TT></TD>
    <TD align=3D"RIGHT"><TT><FONT=20
      color=3D"#ff0000"><B>&nbsp;&nbsp;&nbsp;&nbsp;</B></FONT></TT></TD>
    <TD nowrap=3D""><TT><FONT=20
      color=3D"#ff0000"><B>&nbsp;ATDDLTV<U>M</U>LDELTTILFAGR + Oxidation =

      (M)</B></FONT></TT></TR>
  <TR>
    <TD align=3D"RIGHT"><INPUT name=3D"QUE" type=3D"checkbox" =
checked=3D"" value=3D"1983.013256 from(496.760590,4+) =
intensity(39928.0195) =
title(File%3a%20%22D%3a%5cLC%2dMS%20Data%5cRaw%20file%5c180511%5c180511_%=
28051%29_JI03%2eraw%22%3b%20SpectrumID%3a%20%22292%22%3b%20scans%3a%20%22=
999%22) rtinseconds(933) scans(999) index(291) query(1068)"></TD>
    <TD align=3D"RIGHT"><TT><A onmouseover=3D"activateEl('Q1068', =
event)"=20
      onmouseout=3D"clearEl()" =
href=3D"http://admin-pc/mascot/cgi/peptide_view.pl?file=3D..%2Fdata%2F201=
80515%2FF003015.dat&amp;query=3D1068&amp;hit=3D1&amp;index=3D&amp;px=3D1&=
amp;section=3D5&amp;ave_thresh=3D43&amp;_ignoreionsscorebelow=3D0&amp;rep=
ort=3D0&amp;_sigthreshold=3D0.05&amp;_msresflags=3D1025&amp;_msresflags2=3D=
258&amp;percolate=3D-1&amp;percolate_rt=3D0&amp;_minpeplen=3D7&amp;sessio=
nID=3Dall_secdisabledsession"=20
      target=3D"_blank">1068</A>&nbsp;&nbsp;</TT></TD>
    <TD align=3D"RIGHT"><TT><FONT color=3D"#ff0000"><B>  =20
      496.7606&nbsp;&nbsp;</B></FONT></TT></TD>
    <TD align=3D"RIGHT"><TT><FONT color=3D"#ff0000"><B> =20
      1983.0133&nbsp;&nbsp;</B></FONT></TT></TD>
    <TD align=3D"RIGHT"><TT><FONT color=3D"#ff0000"><B> =20
      1983.0207&nbsp;&nbsp;</B></FONT></TT></TD>
    <TD align=3D"RIGHT" nowrap=3D""><TT><FONT color=3D"#ff0000"><B>   =20
      -3.77&nbsp;</B></FONT></TT></TD>
    <TD align=3D"RIGHT"><TT><FONT=20
      color=3D"#ff0000"><B>1&nbsp;&nbsp;</B></FONT></TT></TD>
    <TD align=3D"RIGHT" nowrap=3D""><TT><FONT=20
      color=3D"#ff0000"><B>21&nbsp;&nbsp;</B></FONT></TT></TD>
    <TD align=3D"RIGHT" nowrap=3D""><TT><FONT=20
      color=3D"#ff0000"><B>12&nbsp;</B></FONT></TT></TD>
    <TD align=3D"RIGHT"><TT><FONT=20
      color=3D"#ff0000"><B>1&nbsp;&nbsp;</B></FONT></TT></TD>
    <TD align=3D"RIGHT"><TT><FONT=20
      color=3D"#ff0000"><B>&nbsp;&nbsp;&nbsp;&nbsp;</B></FONT></TT></TD>
    <TD nowrap=3D""><TT><FONT=20
      color=3D"#ff0000"><B>&nbsp;ITAERIGTCIDILESHR</B></FONT></TT></TR>
  <TR>
    <TD align=3D"RIGHT"><INPUT name=3D"QUE" type=3D"checkbox" =
checked=3D"" value=3D"869.496868 from(435.755710,2+) =
intensity(123360.0938) =
title(File%3a%20%22D%3a%5cLC%2dMS%20Data%5cRaw%20file%5c180511%5c180511_%=
28051%29_JI03%2eraw%22%3b%20SpectrumID%3a%20%22214%22%3b%20scans%3a%20%22=
907%22) rtinseconds(863) scans(907) index(213) query(154)"></TD>
    <TD align=3D"RIGHT"><TT><A onmouseover=3D"activateEl('Q154', event)" =

      onmouseout=3D"clearEl()" =
href=3D"http://admin-pc/mascot/cgi/peptide_view.pl?file=3D..%2Fdata%2F201=
80515%2FF003015.dat&amp;query=3D154&amp;hit=3D1&amp;index=3D&amp;px=3D1&a=
mp;section=3D5&amp;ave_thresh=3D43&amp;_ignoreionsscorebelow=3D0&amp;repo=
rt=3D0&amp;_sigthreshold=3D0.05&amp;_msresflags=3D1025&amp;_msresflags2=3D=
258&amp;percolate=3D-1&amp;percolate_rt=3D0&amp;_minpeplen=3D7&amp;sessio=
nID=3Dall_secdisabledsession"=20
      target=3D"_blank">154</A>&nbsp;&nbsp;</TT></TD>
    <TD align=3D"RIGHT"><TT><FONT color=3D"#ff0000"><B>  =20
      435.7557&nbsp;&nbsp;</B></FONT></TT></TD>
    <TD align=3D"RIGHT"><TT><FONT color=3D"#ff0000"><B>  =20
      869.4969&nbsp;&nbsp;</B></FONT></TT></TD>
    <TD align=3D"RIGHT"><TT><FONT color=3D"#ff0000"><B>  =20
      869.4971&nbsp;&nbsp;</B></FONT></TT></TD>
    <TD align=3D"RIGHT" nowrap=3D""><TT><FONT color=3D"#ff0000"><B>   =20
      -0.22&nbsp;</B></FONT></TT></TD>
    <TD align=3D"RIGHT"><TT><FONT=20
      color=3D"#ff0000"><B>0&nbsp;&nbsp;</B></FONT></TT></TD>
    <TD align=3D"RIGHT" nowrap=3D""><TT><FONT=20
      color=3D"#ff0000"><B>21&nbsp;&nbsp;</B></FONT></TT></TD>
    <TD align=3D"RIGHT" nowrap=3D""><TT><FONT=20
      color=3D"#ff0000"><B>12&nbsp;</B></FONT></TT></TD>
    <TD align=3D"RIGHT"><TT><FONT=20
      color=3D"#ff0000"><B>1&nbsp;&nbsp;</B></FONT></TT></TD>
    <TD align=3D"RIGHT"><TT><FONT=20
      color=3D"#ff0000"><B>&nbsp;&nbsp;&nbsp;&nbsp;</B></FONT></TT></TD>
    <TD nowrap=3D""><TT><FONT =
color=3D"#ff0000"><B>&nbsp;LASVEVPR</B></FONT></TT></TR>
  <TR>
    <TD align=3D"RIGHT"><INPUT name=3D"QUE" type=3D"checkbox" =
checked=3D"" value=3D"1301.672328 from(651.843440,2+) =
intensity(29531.2676) =
title(File%3a%20%22D%3a%5cLC%2dMS%20Data%5cRaw%20file%5c180511%5c180511_%=
28051%29_JI03%2eraw%22%3b%20SpectrumID%3a%20%22384%22%3b%20scans%3a%20%22=
1107%22) rtinseconds(1017) scans(1107) index(383) query(546)"></TD>
    <TD align=3D"RIGHT"><TT><A onmouseover=3D"activateEl('Q546', event)" =

      onmouseout=3D"clearEl()" =
href=3D"http://admin-pc/mascot/cgi/peptide_view.pl?file=3D..%2Fdata%2F201=
80515%2FF003015.dat&amp;query=3D546&amp;hit=3D1&amp;index=3D&amp;px=3D1&a=
mp;section=3D5&amp;ave_thresh=3D43&amp;_ignoreionsscorebelow=3D0&amp;repo=
rt=3D0&amp;_sigthreshold=3D0.05&amp;_msresflags=3D1025&amp;_msresflags2=3D=
258&amp;percolate=3D-1&amp;percolate_rt=3D0&amp;_minpeplen=3D7&amp;sessio=
nID=3Dall_secdisabledsession"=20
      target=3D"_blank">546</A>&nbsp;&nbsp;</TT></TD>
    <TD align=3D"RIGHT"><TT><FONT color=3D"#ff0000"><B>  =20
      651.8434&nbsp;&nbsp;</B></FONT></TT></TD>
    <TD align=3D"RIGHT"><TT><FONT color=3D"#ff0000"><B> =20
      1301.6723&nbsp;&nbsp;</B></FONT></TT></TD>
    <TD align=3D"RIGHT"><TT><FONT color=3D"#ff0000"><B> =20
      1301.6616&nbsp;&nbsp;</B></FONT></TT></TD>
    <TD align=3D"RIGHT" nowrap=3D""><TT><FONT color=3D"#ff0000"><B>    =20
      8.27&nbsp;</B></FONT></TT></TD>
    <TD align=3D"RIGHT"><TT><FONT=20
      color=3D"#ff0000"><B>0&nbsp;&nbsp;</B></FONT></TT></TD>
    <TD align=3D"RIGHT" nowrap=3D""><TT><FONT=20
      color=3D"#ff0000"><B>21&nbsp;&nbsp;</B></FONT></TT></TD>
    <TD align=3D"RIGHT" nowrap=3D""><TT><FONT=20
      color=3D"#ff0000"><B>22&nbsp;</B></FONT></TT></TD>
    <TD align=3D"RIGHT"><TT><FONT=20
      color=3D"#ff0000"><B>1&nbsp;&nbsp;</B></FONT></TT></TD>
    <TD align=3D"RIGHT"><TT><FONT=20
      color=3D"#ff0000"><B>&nbsp;&nbsp;&nbsp;&nbsp;</B></FONT></TT></TD>
    <TD nowrap=3D""><TT><FONT=20
      color=3D"#ff0000"><B>&nbsp;IFGGDQLPDAIR</B></FONT></TT></TR>
  <TR>
    <TD align=3D"RIGHT"><INPUT name=3D"QUE" type=3D"checkbox" =
checked=3D"" value=3D"980.530868 from(491.272710,2+) =
intensity(7595.4321) =
title(File%3a%20%22D%3a%5cLC%2dMS%20Data%5cRaw%20file%5c180511%5c180511_%=
28051%29_JI03%2eraw%22%3b%20SpectrumID%3a%20%2236%22%3b%20scans%3a%20%225=
01%22) rtinseconds(519) scans(501) index(35) query(240)"></TD>
    <TD align=3D"RIGHT"><TT><A onmouseover=3D"activateEl('Q240', event)" =

      onmouseout=3D"clearEl()" =
href=3D"http://admin-pc/mascot/cgi/peptide_view.pl?file=3D..%2Fdata%2F201=
80515%2FF003015.dat&amp;query=3D240&amp;hit=3D1&amp;index=3D&amp;px=3D1&a=
mp;section=3D5&amp;ave_thresh=3D43&amp;_ignoreionsscorebelow=3D0&amp;repo=
rt=3D0&amp;_sigthreshold=3D0.05&amp;_msresflags=3D1025&amp;_msresflags2=3D=
258&amp;percolate=3D-1&amp;percolate_rt=3D0&amp;_minpeplen=3D7&amp;sessio=
nID=3Dall_secdisabledsession"=20
      target=3D"_blank">240</A>&nbsp;&nbsp;</TT></TD>
    <TD align=3D"RIGHT"><TT><FONT color=3D"#ff0000"><B>  =20
      491.2727&nbsp;&nbsp;</B></FONT></TT></TD>
    <TD align=3D"RIGHT"><TT><FONT color=3D"#ff0000"><B>  =20
      980.5309&nbsp;&nbsp;</B></FONT></TT></TD>
    <TD align=3D"RIGHT"><TT><FONT color=3D"#ff0000"><B>  =20
      980.5291&nbsp;&nbsp;</B></FONT></TT></TD>
    <TD align=3D"RIGHT" nowrap=3D""><TT><FONT color=3D"#ff0000"><B>    =20
      1.82&nbsp;</B></FONT></TT></TD>
    <TD align=3D"RIGHT"><TT><FONT=20
      color=3D"#ff0000"><B>0&nbsp;&nbsp;</B></FONT></TT></TD>
    <TD align=3D"RIGHT" nowrap=3D""><TT><FONT=20
      color=3D"#ff0000"><B>21&nbsp;&nbsp;</B></FONT></TT></TD>
    <TD align=3D"RIGHT" nowrap=3D""><TT><FONT=20
      color=3D"#ff0000"><B>15&nbsp;</B></FONT></TT></TD>
    <TD align=3D"RIGHT"><TT><FONT=20
      color=3D"#ff0000"><B>1&nbsp;&nbsp;</B></FONT></TT></TD>
    <TD align=3D"RIGHT"><TT><FONT=20
      color=3D"#ff0000"><B>&nbsp;&nbsp;&nbsp;&nbsp;</B></FONT></TT></TD>
    <TD nowrap=3D""><TT><FONT=20
color=3D"#ff0000"><B>&nbsp;HLDNGALIK</B></FONT></TT></TR>
  <TR>
    <TD align=3D"RIGHT"><INPUT name=3D"QUE" type=3D"checkbox" =
checked=3D"" value=3D"2702.270832 from(901.764220,3+) =
intensity(13402.0986) =
title(File%3a%20%22D%3a%5cLC%2dMS%20Data%5cRaw%20file%5c180511%5c180511_%=
28051%29_JI03%2eraw%22%3b%20SpectrumID%3a%20%221164%22%3b%20scans%3a%20%2=
22267%22) rtinseconds(1966) scans(2267) index(1162) query(1255)"></TD>
    <TD align=3D"RIGHT"><TT><A onmouseover=3D"activateEl('Q1255', =
event)"=20
      onmouseout=3D"clearEl()" =
href=3D"http://admin-pc/mascot/cgi/peptide_view.pl?file=3D..%2Fdata%2F201=
80515%2FF003015.dat&amp;query=3D1255&amp;hit=3D1&amp;index=3D&amp;px=3D1&=
amp;section=3D5&amp;ave_thresh=3D43&amp;_ignoreionsscorebelow=3D0&amp;rep=
ort=3D0&amp;_sigthreshold=3D0.05&amp;_msresflags=3D1025&amp;_msresflags2=3D=
258&amp;percolate=3D-1&amp;percolate_rt=3D0&amp;_minpeplen=3D7&amp;sessio=
nID=3Dall_secdisabledsession"=20
      target=3D"_blank">1255</A>&nbsp;&nbsp;</TT></TD>
    <TD align=3D"RIGHT"><TT><FONT color=3D"#ff0000"><B>  =20
      901.7642&nbsp;&nbsp;</B></FONT></TT></TD>
    <TD align=3D"RIGHT"><TT><FONT color=3D"#ff0000"><B> =20
      2702.2708&nbsp;&nbsp;</B></FONT></TT></TD>
    <TD align=3D"RIGHT"><TT><FONT color=3D"#ff0000"><B> =20
      2702.2897&nbsp;&nbsp;</B></FONT></TT></TD>
    <TD align=3D"RIGHT" nowrap=3D""><TT><FONT color=3D"#ff0000"><B>   =20
      -7.00&nbsp;</B></FONT></TT></TD>
    <TD align=3D"RIGHT"><TT><FONT=20
      color=3D"#ff0000"><B>1&nbsp;&nbsp;</B></FONT></TT></TD>
    <TD align=3D"RIGHT" nowrap=3D""><TT><FONT=20
      color=3D"#ff0000"><B>21&nbsp;&nbsp;</B></FONT></TT></TD>
    <TD align=3D"RIGHT" nowrap=3D""><TT><FONT=20
      color=3D"#ff0000"><B>11&nbsp;</B></FONT></TT></TD>
    <TD align=3D"RIGHT"><TT><FONT=20
      color=3D"#ff0000"><B>1&nbsp;&nbsp;</B></FONT></TT></TD>
    <TD align=3D"RIGHT"><TT><FONT=20
      color=3D"#ff0000"><B>&nbsp;&nbsp;&nbsp;&nbsp;</B></FONT></TT></TD>
    <TD nowrap=3D""><TT><FONT=20
      =
color=3D"#ff0000"><B>&nbsp;TSKEVMLIAGYTHALNTYEEEFR</B></FONT></TT></TR>
  <TR>
    <TD align=3D"RIGHT"><INPUT name=3D"QUE" type=3D"checkbox" =
checked=3D"" value=3D"2210.096768 from(1106.055660,2+) =
intensity(115197.9844) =
title(File%3a%20%22D%3a%5cLC%2dMS%20Data%5cRaw%20file%5c180511%5c180511_%=
28051%29_JI03%2eraw%22%3b%20SpectrumID%3a%20%22479%22%3b%20scans%3a%20%22=
1218%22) rtinseconds(1106) scans(1218) index(478) query(1141)"></TD>
    <TD align=3D"RIGHT"><TT><A onmouseover=3D"activateEl('Q1141', =
event)"=20
      onmouseout=3D"clearEl()" =
href=3D"http://admin-pc/mascot/cgi/peptide_view.pl?file=3D..%2Fdata%2F201=
80515%2FF003015.dat&amp;query=3D1141&amp;hit=3D1&amp;index=3D&amp;px=3D1&=
amp;section=3D5&amp;ave_thresh=3D43&amp;_ignoreionsscorebelow=3D0&amp;rep=
ort=3D0&amp;_sigthreshold=3D0.05&amp;_msresflags=3D1025&amp;_msresflags2=3D=
258&amp;percolate=3D-1&amp;percolate_rt=3D0&amp;_minpeplen=3D7&amp;sessio=
nID=3Dall_secdisabledsession"=20
      target=3D"_blank">1141</A>&nbsp;&nbsp;</TT></TD>
    <TD align=3D"RIGHT"><TT><FONT color=3D"#ff0000"><B> =20
      1106.0557&nbsp;&nbsp;</B></FONT></TT></TD>
    <TD align=3D"RIGHT"><TT><FONT color=3D"#ff0000"><B> =20
      2210.0968&nbsp;&nbsp;</B></FONT></TT></TD>
    <TD align=3D"RIGHT"><TT><FONT color=3D"#ff0000"><B> =20
      2210.1141&nbsp;&nbsp;</B></FONT></TT></TD>
    <TD align=3D"RIGHT" nowrap=3D""><TT><FONT color=3D"#ff0000"><B>   =20
      -7.82&nbsp;</B></FONT></TT></TD>
    <TD align=3D"RIGHT"><TT><FONT=20
      color=3D"#ff0000"><B>0&nbsp;&nbsp;</B></FONT></TT></TD>
    <TD align=3D"RIGHT" nowrap=3D""><TT><FONT=20
      color=3D"#ff0000"><B>21&nbsp;&nbsp;</B></FONT></TT></TD>
    <TD align=3D"RIGHT" nowrap=3D""><TT><FONT=20
      color=3D"#ff0000"><B>15&nbsp;</B></FONT></TT></TD>
    <TD align=3D"RIGHT"><TT><FONT=20
      color=3D"#ff0000"><B>1&nbsp;&nbsp;</B></FONT></TT></TD>
    <TD align=3D"RIGHT"><TT><FONT=20
      color=3D"#ff0000"><B>&nbsp;&nbsp;&nbsp;&nbsp;</B></FONT></TT></TD>
    <TD nowrap=3D""><TT><FONT=20
      color=3D"#ff0000"><B>&nbsp;ATDDLTV<U>M</U>LDELTTILFAGR + Oxidation =

      (M)</B></FONT></TT></TR>
  <TR>
    <TD align=3D"RIGHT"><INPUT name=3D"QUE" type=3D"checkbox" =
checked=3D"" value=3D"1494.731048 from(748.372800,2+) =
intensity(18407.5156) =
title(File%3a%20%22D%3a%5cLC%2dMS%20Data%5cRaw%20file%5c180511%5c180511_%=
28051%29_JI03%2eraw%22%3b%20SpectrumID%3a%20%2278%22%3b%20scans%3a%20%226=
04%22) rtinseconds(608) scans(604) index(77) query(764)"></TD>
    <TD align=3D"RIGHT"><TT><A onmouseover=3D"activateEl('Q764', event)" =

      onmouseout=3D"clearEl()" =
href=3D"http://admin-pc/mascot/cgi/peptide_view.pl?file=3D..%2Fdata%2F201=
80515%2FF003015.dat&amp;query=3D764&amp;hit=3D1&amp;index=3D&amp;px=3D1&a=
mp;section=3D5&amp;ave_thresh=3D43&amp;_ignoreionsscorebelow=3D0&amp;repo=
rt=3D0&amp;_sigthreshold=3D0.05&amp;_msresflags=3D1025&amp;_msresflags2=3D=
258&amp;percolate=3D-1&amp;percolate_rt=3D0&amp;_minpeplen=3D7&amp;sessio=
nID=3Dall_secdisabledsession"=20
      target=3D"_blank">764</A>&nbsp;&nbsp;</TT></TD>
    <TD align=3D"RIGHT"><TT><FONT color=3D"#ff0000"><B>  =20
      748.3728&nbsp;&nbsp;</B></FONT></TT></TD>
    <TD align=3D"RIGHT"><TT><FONT color=3D"#ff0000"><B> =20
      1494.7310&nbsp;&nbsp;</B></FONT></TT></TD>
    <TD align=3D"RIGHT"><TT><FONT color=3D"#ff0000"><B> =20
      1494.7314&nbsp;&nbsp;</B></FONT></TT></TD>
    <TD align=3D"RIGHT" nowrap=3D""><TT><FONT color=3D"#ff0000"><B>   =20
      -0.26&nbsp;</B></FONT></TT></TD>
    <TD align=3D"RIGHT"><TT><FONT=20
      color=3D"#ff0000"><B>1&nbsp;&nbsp;</B></FONT></TT></TD>
    <TD align=3D"RIGHT" nowrap=3D""><TT><FONT=20
      color=3D"#ff0000"><B>21&nbsp;&nbsp;</B></FONT></TT></TD>
    <TD align=3D"RIGHT" nowrap=3D""><TT><FONT=20
      color=3D"#ff0000"><B>19&nbsp;</B></FONT></TT></TD>
    <TD align=3D"RIGHT"><TT><FONT=20
      color=3D"#ff0000"><B>1&nbsp;&nbsp;</B></FONT></TT></TD>
    <TD align=3D"RIGHT"><TT><FONT=20
      color=3D"#ff0000"><B>&nbsp;&nbsp;&nbsp;&nbsp;</B></FONT></TT></TD>
    <TD nowrap=3D""><TT><FONT=20
      color=3D"#ff0000"><B>&nbsp;KSETFTAPNAATTR</B></FONT></TT></TR>
  <TR>
    <TD align=3D"RIGHT"><INPUT name=3D"QUE" type=3D"checkbox" =
checked=3D"" value=3D"1327.768888 from(664.891720,2+) =
intensity(241880.8594) =
title(File%3a%20%22D%3a%5cLC%2dMS%20Data%5cRaw%20file%5c180511%5c180511_%=
28051%29_JI03%2eraw%22%3b%20SpectrumID%3a%20%22484%22%3b%20scans%3a%20%22=
1224%22) rtinseconds(1111) scans(1224) index(483) query(585)"></TD>
    <TD align=3D"RIGHT"><TT><A onmouseover=3D"activateEl('Q585', event)" =

      onmouseout=3D"clearEl()" =
href=3D"http://admin-pc/mascot/cgi/peptide_view.pl?file=3D..%2Fdata%2F201=
80515%2FF003015.dat&amp;query=3D585&amp;hit=3D1&amp;index=3D&amp;px=3D1&a=
mp;section=3D5&amp;ave_thresh=3D43&amp;_ignoreionsscorebelow=3D0&amp;repo=
rt=3D0&amp;_sigthreshold=3D0.05&amp;_msresflags=3D1025&amp;_msresflags2=3D=
258&amp;percolate=3D-1&amp;percolate_rt=3D0&amp;_minpeplen=3D7&amp;sessio=
nID=3Dall_secdisabledsession"=20
      target=3D"_blank">585</A>&nbsp;&nbsp;</TT></TD>
    <TD align=3D"RIGHT"><TT><FONT color=3D"#ff0000"><B>  =20
      664.8917&nbsp;&nbsp;</B></FONT></TT></TD>
    <TD align=3D"RIGHT"><TT><FONT color=3D"#ff0000"><B> =20
      1327.7689&nbsp;&nbsp;</B></FONT></TT></TD>
    <TD align=3D"RIGHT"><TT><FONT color=3D"#ff0000"><B> =20
      1327.7711&nbsp;&nbsp;</B></FONT></TT></TD>
    <TD align=3D"RIGHT" nowrap=3D""><TT><FONT color=3D"#ff0000"><B>   =20
      -1.67&nbsp;</B></FONT></TT></TD>
    <TD align=3D"RIGHT"><TT><FONT=20
      color=3D"#ff0000"><B>1&nbsp;&nbsp;</B></FONT></TT></TD>
    <TD align=3D"RIGHT" nowrap=3D""><TT><FONT=20
      color=3D"#ff0000"><B>21&nbsp;&nbsp;</B></FONT></TT></TD>
    <TD align=3D"RIGHT" nowrap=3D""><TT><FONT=20
      color=3D"#ff0000"><B>5.9&nbsp;</B></FONT></TT></TD>
    <TD align=3D"RIGHT"><TT><FONT=20
      color=3D"#ff0000"><B>1&nbsp;&nbsp;</B></FONT></TT></TD>
    <TD align=3D"RIGHT"><TT><FONT=20
      color=3D"#ff0000"><B>&nbsp;&nbsp;&nbsp;&nbsp;</B></FONT></TT></TD>
    <TD nowrap=3D""><TT><FONT=20
      color=3D"#ff0000"><B>&nbsp;GATPALKITNLTK</B></FONT></TT></TR>
  <TR>
    <TD align=3D"RIGHT"><INPUT name=3D"QUE" type=3D"checkbox" =
checked=3D"" value=3D"1570.851528 from(786.433040,2+) =
intensity(45286.9805) =
title(File%3a%20%22D%3a%5cLC%2dMS%20Data%5cRaw%20file%5c180511%5c180511_%=
28051%29_JI03%2eraw%22%3b%20SpectrumID%3a%20%22350%22%3b%20scans%3a%20%22=
1067%22) rtinseconds(987) scans(1067) index(349) query(834)"></TD>
    <TD align=3D"RIGHT"><TT><A onmouseover=3D"activateEl('Q834', event)" =

      onmouseout=3D"clearEl()" =
href=3D"http://admin-pc/mascot/cgi/peptide_view.pl?file=3D..%2Fdata%2F201=
80515%2FF003015.dat&amp;query=3D834&amp;hit=3D1&amp;index=3D&amp;px=3D1&a=
mp;section=3D5&amp;ave_thresh=3D43&amp;_ignoreionsscorebelow=3D0&amp;repo=
rt=3D0&amp;_sigthreshold=3D0.05&amp;_msresflags=3D1025&amp;_msresflags2=3D=
258&amp;percolate=3D-1&amp;percolate_rt=3D0&amp;_minpeplen=3D7&amp;sessio=
nID=3Dall_secdisabledsession"=20
      target=3D"_blank">834</A>&nbsp;&nbsp;</TT></TD>
    <TD align=3D"RIGHT"><TT><FONT color=3D"#ff0000"><B>  =20
      786.4330&nbsp;&nbsp;</B></FONT></TT></TD>
    <TD align=3D"RIGHT"><TT><FONT color=3D"#ff0000"><B> =20
      1570.8515&nbsp;&nbsp;</B></FONT></TT></TD>
    <TD align=3D"RIGHT"><TT><FONT color=3D"#ff0000"><B> =20
      1570.8566&nbsp;&nbsp;</B></FONT></TT></TD>
    <TD align=3D"RIGHT" nowrap=3D""><TT><FONT color=3D"#ff0000"><B>   =20
      -3.24&nbsp;</B></FONT></TT></TD>
    <TD align=3D"RIGHT"><TT><FONT=20
      color=3D"#ff0000"><B>1&nbsp;&nbsp;</B></FONT></TT></TD>
    <TD align=3D"RIGHT" nowrap=3D""><TT><FONT=20
      color=3D"#ff0000"><B>21&nbsp;&nbsp;</B></FONT></TT></TD>
    <TD align=3D"RIGHT" nowrap=3D""><TT><FONT=20
      color=3D"#ff0000"><B>11&nbsp;</B></FONT></TT></TD>
    <TD align=3D"RIGHT"><TT><FONT=20
      color=3D"#ff0000"><B>1&nbsp;&nbsp;</B></FONT></TT></TD>
    <TD align=3D"RIGHT"><TT><FONT=20
      color=3D"#ff0000"><B>&nbsp;&nbsp;&nbsp;&nbsp;</B></FONT></TT></TD>
    <TD nowrap=3D""><TT><FONT=20
      color=3D"#ff0000"><B>&nbsp;EGVLELRTNIGELK</B></FONT></TT></TR>
  <TR>
    <TD align=3D"RIGHT"><INPUT name=3D"QUE" type=3D"checkbox" =
checked=3D"" value=3D"1490.774028 from(746.394290,2+) =
intensity(11614.6563) =
title(File%3a%20%22D%3a%5cLC%2dMS%20Data%5cRaw%20file%5c180511%5c180511_%=
28051%29_JI03%2eraw%22%3b%20SpectrumID%3a%20%22251%22%3b%20scans%3a%20%22=
950%22) rtinseconds(896) scans(950) index(250) query(755)"></TD>
    <TD align=3D"RIGHT"><TT><A onmouseover=3D"activateEl('Q755', event)" =

      onmouseout=3D"clearEl()" =
href=3D"http://admin-pc/mascot/cgi/peptide_view.pl?file=3D..%2Fdata%2F201=
80515%2FF003015.dat&amp;query=3D755&amp;hit=3D1&amp;index=3D&amp;px=3D1&a=
mp;section=3D5&amp;ave_thresh=3D43&amp;_ignoreionsscorebelow=3D0&amp;repo=
rt=3D0&amp;_sigthreshold=3D0.05&amp;_msresflags=3D1025&amp;_msresflags2=3D=
258&amp;percolate=3D-1&amp;percolate_rt=3D0&amp;_minpeplen=3D7&amp;sessio=
nID=3Dall_secdisabledsession"=20
      target=3D"_blank">755</A>&nbsp;&nbsp;</TT></TD>
    <TD align=3D"RIGHT"><TT><FONT color=3D"#ff0000"><B>  =20
      746.3943&nbsp;&nbsp;</B></FONT></TT></TD>
    <TD align=3D"RIGHT"><TT><FONT color=3D"#ff0000"><B> =20
      1490.7740&nbsp;&nbsp;</B></FONT></TT></TD>
    <TD align=3D"RIGHT"><TT><FONT color=3D"#ff0000"><B> =20
      1490.7868&nbsp;&nbsp;</B></FONT></TT></TD>
    <TD align=3D"RIGHT" nowrap=3D""><TT><FONT color=3D"#ff0000"><B>   =20
      -8.57&nbsp;</B></FONT></TT></TD>
    <TD align=3D"RIGHT"><TT><FONT=20
      color=3D"#ff0000"><B>0&nbsp;&nbsp;</B></FONT></TT></TD>
    <TD align=3D"RIGHT" nowrap=3D""><TT><FONT=20
      color=3D"#ff0000"><B>21&nbsp;&nbsp;</B></FONT></TT></TD>
    <TD align=3D"RIGHT" nowrap=3D""><TT><FONT=20
      color=3D"#ff0000"><B>18&nbsp;</B></FONT></TT></TD>
    <TD align=3D"RIGHT"><TT><FONT=20
      color=3D"#ff0000"><B>1&nbsp;&nbsp;</B></FONT></TT></TD>
    <TD align=3D"RIGHT"><TT><FONT=20
      color=3D"#ff0000"><B>&nbsp;&nbsp;&nbsp;&nbsp;</B></FONT></TT></TD>
    <TD nowrap=3D""><TT><FONT=20
      color=3D"#ff0000"><B>&nbsp;FVELILDASDLQK</B></FONT></TT></TR>
  <TR>
    <TD align=3D"RIGHT"><INPUT name=3D"QUE" type=3D"checkbox" =
checked=3D"" value=3D"894.413008 from(448.213780,2+) =
intensity(62569.5352) =
title(File%3a%20%22D%3a%5cLC%2dMS%20Data%5cRaw%20file%5c180511%5c180511_%=
28051%29_JI03%2eraw%22%3b%20SpectrumID%3a%20%22190%22%3b%20scans%3a%20%22=
878%22) rtinseconds(842) scans(878) index(189) query(172)"></TD>
    <TD align=3D"RIGHT"><TT><A onmouseover=3D"activateEl('Q172', event)" =

      onmouseout=3D"clearEl()" =
href=3D"http://admin-pc/mascot/cgi/peptide_view.pl?file=3D..%2Fdata%2F201=
80515%2FF003015.dat&amp;query=3D172&amp;hit=3D1&amp;index=3D&amp;px=3D1&a=
mp;section=3D5&amp;ave_thresh=3D43&amp;_ignoreionsscorebelow=3D0&amp;repo=
rt=3D0&amp;_sigthreshold=3D0.05&amp;_msresflags=3D1025&amp;_msresflags2=3D=
258&amp;percolate=3D-1&amp;percolate_rt=3D0&amp;_minpeplen=3D7&amp;sessio=
nID=3Dall_secdisabledsession"=20
      target=3D"_blank">172</A>&nbsp;&nbsp;</TT></TD>
    <TD align=3D"RIGHT"><TT><FONT color=3D"#ff0000"><B>  =20
      448.2138&nbsp;&nbsp;</B></FONT></TT></TD>
    <TD align=3D"RIGHT"><TT><FONT color=3D"#ff0000"><B>  =20
      894.4130&nbsp;&nbsp;</B></FONT></TT></TD>
    <TD align=3D"RIGHT"><TT><FONT color=3D"#ff0000"><B>  =20
      894.4117&nbsp;&nbsp;</B></FONT></TT></TD>
    <TD align=3D"RIGHT" nowrap=3D""><TT><FONT color=3D"#ff0000"><B>    =20
      1.52&nbsp;</B></FONT></TT></TD>
    <TD align=3D"RIGHT"><TT><FONT=20
      color=3D"#ff0000"><B>0&nbsp;&nbsp;</B></FONT></TT></TD>
    <TD align=3D"RIGHT" nowrap=3D""><TT><FONT=20
      color=3D"#ff0000"><B>21&nbsp;&nbsp;</B></FONT></TT></TD>
    <TD align=3D"RIGHT" nowrap=3D""><TT><FONT=20
      color=3D"#ff0000"><B>16&nbsp;</B></FONT></TT></TD>
    <TD align=3D"RIGHT"><TT><FONT=20
      color=3D"#ff0000"><B>1&nbsp;&nbsp;</B></FONT></TT></TD>
    <TD align=3D"RIGHT"><TT><FONT=20
      color=3D"#ff0000"><B>&nbsp;&nbsp;&nbsp;&nbsp;</B></FONT></TT></TD>
    <TD nowrap=3D""><TT><FONT =
color=3D"#ff0000"><B>&nbsp;EAAA<U>M</U>ASTK +=20
      Oxidation (M)</B></FONT></TT></TR>
  <TR>
    <TD align=3D"RIGHT"><INPUT name=3D"QUE" type=3D"checkbox" =
checked=3D"" value=3D"1056.590428 from(529.302490,2+) =
intensity(25150.6758) =
title(File%3a%20%22D%3a%5cLC%2dMS%20Data%5cRaw%20file%5c180511%5c180511_%=
28051%29_JI03%2eraw%22%3b%20SpectrumID%3a%20%22403%22%3b%20scans%3a%20%22=
1129%22) rtinseconds(1035) scans(1129) index(402) query(320)"></TD>
    <TD align=3D"RIGHT"><TT><A onmouseover=3D"activateEl('Q320', event)" =

      onmouseout=3D"clearEl()" =
href=3D"http://admin-pc/mascot/cgi/peptide_view.pl?file=3D..%2Fdata%2F201=
80515%2FF003015.dat&amp;query=3D320&amp;hit=3D1&amp;index=3D&amp;px=3D1&a=
mp;section=3D5&amp;ave_thresh=3D43&amp;_ignoreionsscorebelow=3D0&amp;repo=
rt=3D0&amp;_sigthreshold=3D0.05&amp;_msresflags=3D1025&amp;_msresflags2=3D=
258&amp;percolate=3D-1&amp;percolate_rt=3D0&amp;_minpeplen=3D7&amp;sessio=
nID=3Dall_secdisabledsession"=20
      target=3D"_blank">320</A>&nbsp;&nbsp;</TT></TD>
    <TD align=3D"RIGHT"><TT><FONT color=3D"#ff0000"><B>  =20
      529.3025&nbsp;&nbsp;</B></FONT></TT></TD>
    <TD align=3D"RIGHT"><TT><FONT color=3D"#ff0000"><B> =20
      1056.5904&nbsp;&nbsp;</B></FONT></TT></TD>
    <TD align=3D"RIGHT"><TT><FONT color=3D"#ff0000"><B> =20
      1056.5927&nbsp;&nbsp;</B></FONT></TT></TD>
    <TD align=3D"RIGHT" nowrap=3D""><TT><FONT color=3D"#ff0000"><B>   =20
      -2.19&nbsp;</B></FONT></TT></TD>
    <TD align=3D"RIGHT"><TT><FONT=20
      color=3D"#ff0000"><B>1&nbsp;&nbsp;</B></FONT></TT></TD>
    <TD align=3D"RIGHT" nowrap=3D""><TT><FONT=20
      color=3D"#ff0000"><B>21&nbsp;&nbsp;</B></FONT></TT></TD>
    <TD align=3D"RIGHT" nowrap=3D""><TT><FONT=20
      color=3D"#ff0000"><B>19&nbsp;</B></FONT></TT></TD>
    <TD align=3D"RIGHT"><TT><FONT=20
      color=3D"#ff0000"><B>1&nbsp;&nbsp;</B></FONT></TT></TD>
    <TD align=3D"RIGHT"><TT><FONT=20
      color=3D"#ff0000"><B>&nbsp;&nbsp;&nbsp;&nbsp;</B></FONT></TT></TD>
    <TD nowrap=3D""><TT><FONT=20
  color=3D"#ff0000"><B>&nbsp;LLEKIGGDGR</B></FONT></TT></TR>
  <TR>
    <TD align=3D"RIGHT"><INPUT name=3D"QUE" type=3D"checkbox" =
checked=3D"" value=3D"1955.019496 from(489.762150,4+) =
intensity(37064.8320) =
title(File%3a%20%22D%3a%5cLC%2dMS%20Data%5cRaw%20file%5c180511%5c180511_%=
28051%29_JI03%2eraw%22%3b%20SpectrumID%3a%20%22390%22%3b%20scans%3a%20%22=
1114%22) rtinseconds(1023) scans(1114) index(389) query(1058)"></TD>
    <TD align=3D"RIGHT"><TT><A onmouseover=3D"activateEl('Q1058', =
event)"=20
      onmouseout=3D"clearEl()" =
href=3D"http://admin-pc/mascot/cgi/peptide_view.pl?file=3D..%2Fdata%2F201=
80515%2FF003015.dat&amp;query=3D1058&amp;hit=3D1&amp;index=3D&amp;px=3D1&=
amp;section=3D5&amp;ave_thresh=3D43&amp;_ignoreionsscorebelow=3D0&amp;rep=
ort=3D0&amp;_sigthreshold=3D0.05&amp;_msresflags=3D1025&amp;_msresflags2=3D=
258&amp;percolate=3D-1&amp;percolate_rt=3D0&amp;_minpeplen=3D7&amp;sessio=
nID=3Dall_secdisabledsession"=20
      target=3D"_blank">1058</A>&nbsp;&nbsp;</TT></TD>
    <TD align=3D"RIGHT"><TT><FONT color=3D"#ff0000">  =20
      489.7622&nbsp;&nbsp;</FONT></TT></TD>
    <TD align=3D"RIGHT"><TT><FONT color=3D"#ff0000"> =20
      1955.0195&nbsp;&nbsp;</FONT></TT></TD>
    <TD align=3D"RIGHT"><TT><FONT color=3D"#ff0000"> =20
      1955.0225&nbsp;&nbsp;</FONT></TT></TD>
    <TD align=3D"RIGHT" nowrap=3D""><TT><FONT color=3D"#ff0000">   =20
      -1.52&nbsp;</FONT></TT></TD>
    <TD align=3D"RIGHT"><TT><FONT =
color=3D"#ff0000">1&nbsp;&nbsp;</FONT></TT></TD>
    <TD align=3D"RIGHT" nowrap=3D""><TT><FONT=20
      color=3D"#ff0000">21&nbsp;&nbsp;</FONT></TT></TD>
    <TD align=3D"RIGHT" nowrap=3D""><TT><FONT=20
    color=3D"#ff0000">12&nbsp;</FONT></TT></TD>
    <TD align=3D"RIGHT"><TT><FONT =
color=3D"#ff0000">1&nbsp;&nbsp;</FONT></TT></TD>
    <TD align=3D"RIGHT"><TT><FONT=20
      color=3D"#ff0000">&nbsp;&nbsp;&nbsp;&nbsp;</FONT></TT></TD>
    <TD nowrap=3D""><TT><FONT=20
      color=3D"#ff0000">&nbsp;RVTSLASSAAAADWHVSVK</FONT></TT></TR>
  <TR>
    <TD align=3D"RIGHT"><INPUT name=3D"QUE" type=3D"checkbox" =
checked=3D"" value=3D"1775.884008 from(888.949280,2+) =
intensity(7278.4419) =
title(File%3a%20%22D%3a%5cLC%2dMS%20Data%5cRaw%20file%5c180511%5c180511_%=
28051%29_JI03%2eraw%22%3b%20SpectrumID%3a%20%2279%22%3b%20scans%3a%20%226=
05%22) rtinseconds(609) scans(605) index(78) query(970)"></TD>
    <TD align=3D"RIGHT"><TT><A onmouseover=3D"activateEl('Q970', event)" =

      onmouseout=3D"clearEl()" =
href=3D"http://admin-pc/mascot/cgi/peptide_view.pl?file=3D..%2Fdata%2F201=
80515%2FF003015.dat&amp;query=3D970&amp;hit=3D1&amp;index=3D&amp;px=3D1&a=
mp;section=3D5&amp;ave_thresh=3D43&amp;_ignoreionsscorebelow=3D0&amp;repo=
rt=3D0&amp;_sigthreshold=3D0.05&amp;_msresflags=3D1025&amp;_msresflags2=3D=
258&amp;percolate=3D-1&amp;percolate_rt=3D0&amp;_minpeplen=3D7&amp;sessio=
nID=3Dall_secdisabledsession"=20
      target=3D"_blank">970</A>&nbsp;&nbsp;</TT></TD>
    <TD align=3D"RIGHT"><TT><FONT color=3D"#ff0000"><B>  =20
      888.9493&nbsp;&nbsp;</B></FONT></TT></TD>
    <TD align=3D"RIGHT"><TT><FONT color=3D"#ff0000"><B> =20
      1775.8840&nbsp;&nbsp;</B></FONT></TT></TD>
    <TD align=3D"RIGHT"><TT><FONT color=3D"#ff0000"><B> =20
      1775.8764&nbsp;&nbsp;</B></FONT></TT></TD>
    <TD align=3D"RIGHT" nowrap=3D""><TT><FONT color=3D"#ff0000"><B>    =20
      4.30&nbsp;</B></FONT></TT></TD>
    <TD align=3D"RIGHT"><TT><FONT=20
      color=3D"#ff0000"><B>0&nbsp;&nbsp;</B></FONT></TT></TD>
    <TD align=3D"RIGHT" nowrap=3D""><TT><FONT=20
      color=3D"#ff0000"><B>21&nbsp;&nbsp;</B></FONT></TT></TD>
    <TD align=3D"RIGHT" nowrap=3D""><TT><FONT=20
      color=3D"#ff0000"><B>20&nbsp;</B></FONT></TT></TD>
    <TD align=3D"RIGHT"><TT><FONT=20
      color=3D"#ff0000"><B>1&nbsp;&nbsp;</B></FONT></TT></TD>
    <TD align=3D"RIGHT"><TT><FONT=20
      color=3D"#ff0000"><B>&nbsp;&nbsp;&nbsp;&nbsp;</B></FONT></TT></TD>
    <TD nowrap=3D""><TT><FONT =
color=3D"#ff0000"><B>&nbsp;STSTYQPTI<U>M</U>PLPAPR +=20
      Oxidation (M)</B></FONT></TT></TR>
  <TR>
    <TD align=3D"RIGHT"><INPUT name=3D"QUE" type=3D"checkbox" =
checked=3D"" value=3D"873.490888 from(437.752720,2+) =
intensity(72597.1563) =
title(File%3a%20%22D%3a%5cLC%2dMS%20Data%5cRaw%20file%5c180511%5c180511_%=
28051%29_JI03%2eraw%22%3b%20SpectrumID%3a%20%22194%22%3b%20scans%3a%20%22=
883%22) rtinseconds(845) scans(883) index(193) query(164)"></TD>
    <TD align=3D"RIGHT"><TT><A onmouseover=3D"activateEl('Q164', event)" =

      onmouseout=3D"clearEl()" =
href=3D"http://admin-pc/mascot/cgi/peptide_view.pl?file=3D..%2Fdata%2F201=
80515%2FF003015.dat&amp;query=3D164&amp;hit=3D1&amp;index=3D&amp;px=3D1&a=
mp;section=3D5&amp;ave_thresh=3D43&amp;_ignoreionsscorebelow=3D0&amp;repo=
rt=3D0&amp;_sigthreshold=3D0.05&amp;_msresflags=3D1025&amp;_msresflags2=3D=
258&amp;percolate=3D-1&amp;percolate_rt=3D0&amp;_minpeplen=3D7&amp;sessio=
nID=3Dall_secdisabledsession"=20
      target=3D"_blank">164</A>&nbsp;&nbsp;</TT></TD>
    <TD align=3D"RIGHT"><TT><FONT color=3D"#ff0000"><B>  =20
      437.7527&nbsp;&nbsp;</B></FONT></TT></TD>
    <TD align=3D"RIGHT"><TT><FONT color=3D"#ff0000"><B>  =20
      873.4909&nbsp;&nbsp;</B></FONT></TT></TD>
    <TD align=3D"RIGHT"><TT><FONT color=3D"#ff0000"><B>  =20
      873.4920&nbsp;&nbsp;</B></FONT></TT></TD>
    <TD align=3D"RIGHT" nowrap=3D""><TT><FONT color=3D"#ff0000"><B>   =20
      -1.23&nbsp;</B></FONT></TT></TD>
    <TD align=3D"RIGHT"><TT><FONT=20
      color=3D"#ff0000"><B>0&nbsp;&nbsp;</B></FONT></TT></TD>
    <TD align=3D"RIGHT" nowrap=3D""><TT><FONT=20
      color=3D"#ff0000"><B>21&nbsp;&nbsp;</B></FONT></TT></TD>
    <TD align=3D"RIGHT" nowrap=3D""><TT><FONT=20
      color=3D"#ff0000"><B>35&nbsp;</B></FONT></TT></TD>
    <TD align=3D"RIGHT"><TT><FONT=20
      color=3D"#ff0000"><B>1&nbsp;&nbsp;</B></FONT></TT></TD>
    <TD align=3D"RIGHT"><TT><FONT=20
      color=3D"#ff0000"><B>&nbsp;&nbsp;&nbsp;&nbsp;</B></FONT></TT></TD>
    <TD nowrap=3D""><TT><FONT =
color=3D"#ff0000"><B>&nbsp;SIASLVQR</B></FONT></TT></TR>
  <TR>
    <TD align=3D"RIGHT"><INPUT name=3D"QUE" type=3D"checkbox" =
checked=3D"" value=3D"2238.090612 from(747.037480,3+) =
intensity(32667.9609) =
title(File%3a%20%22D%3a%5cLC%2dMS%20Data%5cRaw%20file%5c180511%5c180511_%=
28051%29_JI03%2eraw%22%3b%20SpectrumID%3a%20%22573%22%3b%20scans%3a%20%22=
1328%22) rtinseconds(1193) scans(1328) index(572) query(1168)"></TD>
    <TD align=3D"RIGHT"><TT><A onmouseover=3D"activateEl('Q1168', =
event)"=20
      onmouseout=3D"clearEl()" =
href=3D"http://admin-pc/mascot/cgi/peptide_view.pl?file=3D..%2Fdata%2F201=
80515%2FF003015.dat&amp;query=3D1168&amp;hit=3D1&amp;index=3D&amp;px=3D1&=
amp;section=3D5&amp;ave_thresh=3D43&amp;_ignoreionsscorebelow=3D0&amp;rep=
ort=3D0&amp;_sigthreshold=3D0.05&amp;_msresflags=3D1025&amp;_msresflags2=3D=
258&amp;percolate=3D-1&amp;percolate_rt=3D0&amp;_minpeplen=3D7&amp;sessio=
nID=3Dall_secdisabledsession"=20
      target=3D"_blank">1168</A>&nbsp;&nbsp;</TT></TD>
    <TD align=3D"RIGHT"><TT><FONT color=3D"#ff0000"><B>  =20
      747.0375&nbsp;&nbsp;</B></FONT></TT></TD>
    <TD align=3D"RIGHT"><TT><FONT color=3D"#ff0000"><B> =20
      2238.0906&nbsp;&nbsp;</B></FONT></TT></TD>
    <TD align=3D"RIGHT"><TT><FONT color=3D"#ff0000"><B> =20
      2238.0903&nbsp;&nbsp;</B></FONT></TT></TD>
    <TD align=3D"RIGHT" nowrap=3D""><TT><FONT color=3D"#ff0000"><B>    =20
      0.13&nbsp;</B></FONT></TT></TD>
    <TD align=3D"RIGHT"><TT><FONT=20
      color=3D"#ff0000"><B>1&nbsp;&nbsp;</B></FONT></TT></TD>
    <TD align=3D"RIGHT" nowrap=3D""><TT><FONT=20
      color=3D"#ff0000"><B>21&nbsp;&nbsp;</B></FONT></TT></TD>
    <TD align=3D"RIGHT" nowrap=3D""><TT><FONT=20
      color=3D"#ff0000"><B>17&nbsp;</B></FONT></TT></TD>
    <TD align=3D"RIGHT"><TT><FONT=20
      color=3D"#ff0000"><B>1&nbsp;&nbsp;</B></FONT></TT></TD>
    <TD align=3D"RIGHT"><TT><FONT=20
      color=3D"#ff0000"><B>&nbsp;&nbsp;&nbsp;&nbsp;</B></FONT></TT></TD>
    <TD nowrap=3D""><TT><FONT=20
      =
color=3D"#ff0000"><B>&nbsp;QGESIPPPNPTVTKTENDLAK</B></FONT></TT></TR>
  <TR>
    <TD align=3D"RIGHT"><INPUT name=3D"QUE" type=3D"checkbox" =
checked=3D"" value=3D"999.596168 from(500.805360,2+) =
intensity(101626.9063) =
title(File%3a%20%22D%3a%5cLC%2dMS%20Data%5cRaw%20file%5c180511%5c180511_%=
28051%29_JI03%2eraw%22%3b%20SpectrumID%3a%20%22413%22%3b%20scans%3a%20%22=
1141%22) rtinseconds(1044) scans(1141) index(412) query(259)"></TD>
    <TD align=3D"RIGHT"><TT><A onmouseover=3D"activateEl('Q259', event)" =

      onmouseout=3D"clearEl()" =
href=3D"http://admin-pc/mascot/cgi/peptide_view.pl?file=3D..%2Fdata%2F201=
80515%2FF003015.dat&amp;query=3D259&amp;hit=3D1&amp;index=3D&amp;px=3D1&a=
mp;section=3D5&amp;ave_thresh=3D43&amp;_ignoreionsscorebelow=3D0&amp;repo=
rt=3D0&amp;_sigthreshold=3D0.05&amp;_msresflags=3D1025&amp;_msresflags2=3D=
258&amp;percolate=3D-1&amp;percolate_rt=3D0&amp;_minpeplen=3D7&amp;sessio=
nID=3Dall_secdisabledsession"=20
      target=3D"_blank">259</A>&nbsp;&nbsp;</TT></TD>
    <TD align=3D"RIGHT"><TT><FONT color=3D"#ff0000"><B>  =20
      500.8054&nbsp;&nbsp;</B></FONT></TT></TD>
    <TD align=3D"RIGHT"><TT><FONT color=3D"#ff0000"><B>  =20
      999.5962&nbsp;&nbsp;</B></FONT></TT></TD>
    <TD align=3D"RIGHT"><TT><FONT color=3D"#ff0000"><B>  =20
      999.5964&nbsp;&nbsp;</B></FONT></TT></TD>
    <TD align=3D"RIGHT" nowrap=3D""><TT><FONT color=3D"#ff0000"><B>   =20
      -0.25&nbsp;</B></FONT></TT></TD>
    <TD align=3D"RIGHT"><TT><FONT=20
      color=3D"#ff0000"><B>0&nbsp;&nbsp;</B></FONT></TT></TD>
    <TD align=3D"RIGHT" nowrap=3D""><TT><FONT=20
      color=3D"#ff0000"><B>21&nbsp;&nbsp;</B></FONT></TT></TD>
    <TD align=3D"RIGHT" nowrap=3D""><TT><FONT=20
      color=3D"#ff0000"><B>10&nbsp;</B></FONT></TT></TD>
    <TD align=3D"RIGHT"><TT><FONT=20
      color=3D"#ff0000"><B>1&nbsp;&nbsp;</B></FONT></TT></TD>
    <TD align=3D"RIGHT"><TT><FONT=20
      color=3D"#ff0000"><B>&nbsp;&nbsp;&nbsp;&nbsp;</B></FONT></TT></TD>
    <TD nowrap=3D""><TT><FONT=20
  color=3D"#ff0000"><B>&nbsp;AADLLASVLK</B></FONT></TT></TR>
  <TR>
    <TD align=3D"RIGHT"><INPUT name=3D"QUE" type=3D"checkbox" =
checked=3D"" value=3D"1327.580668 from(664.797610,2+) =
intensity(7348.8135) =
title(File%3a%20%22D%3a%5cLC%2dMS%20Data%5cRaw%20file%5c180511%5c180511_%=
28051%29_JI03%2eraw%22%3b%20SpectrumID%3a%20%2284%22%3b%20scans%3a%20%226=
15%22) rtinseconds(616) scans(615) index(83) query(583)"></TD>
    <TD align=3D"RIGHT"><TT><A onmouseover=3D"activateEl('Q583', event)" =

      onmouseout=3D"clearEl()" =
href=3D"http://admin-pc/mascot/cgi/peptide_view.pl?file=3D..%2Fdata%2F201=
80515%2FF003015.dat&amp;query=3D583&amp;hit=3D1&amp;index=3D&amp;px=3D1&a=
mp;section=3D5&amp;ave_thresh=3D43&amp;_ignoreionsscorebelow=3D0&amp;repo=
rt=3D0&amp;_sigthreshold=3D0.05&amp;_msresflags=3D1025&amp;_msresflags2=3D=
258&amp;percolate=3D-1&amp;percolate_rt=3D0&amp;_minpeplen=3D7&amp;sessio=
nID=3Dall_secdisabledsession"=20
      target=3D"_blank">583</A>&nbsp;&nbsp;</TT></TD>
    <TD align=3D"RIGHT"><TT><FONT color=3D"#ff0000"><B>  =20
      664.7976&nbsp;&nbsp;</B></FONT></TT></TD>
    <TD align=3D"RIGHT"><TT><FONT color=3D"#ff0000"><B> =20
      1327.5807&nbsp;&nbsp;</B></FONT></TT></TD>
    <TD align=3D"RIGHT"><TT><FONT color=3D"#ff0000"><B> =20
      1327.5892&nbsp;&nbsp;</B></FONT></TT></TD>
    <TD align=3D"RIGHT" nowrap=3D""><TT><FONT color=3D"#ff0000"><B>   =20
      -6.39&nbsp;</B></FONT></TT></TD>
    <TD align=3D"RIGHT"><TT><FONT=20
      color=3D"#ff0000"><B>0&nbsp;&nbsp;</B></FONT></TT></TD>
    <TD align=3D"RIGHT" nowrap=3D""><TT><FONT=20
      color=3D"#ff0000"><B>20&nbsp;&nbsp;</B></FONT></TT></TD>
    <TD align=3D"RIGHT" nowrap=3D""><TT><FONT=20
      color=3D"#ff0000"><B>11&nbsp;</B></FONT></TT></TD>
    <TD align=3D"RIGHT"><TT><FONT=20
      color=3D"#ff0000"><B>1&nbsp;&nbsp;</B></FONT></TT></TD>
    <TD align=3D"RIGHT"><TT><FONT=20
      color=3D"#ff0000"><B>&nbsp;&nbsp;&nbsp;&nbsp;</B></FONT></TT></TD>
    <TD nowrap=3D""><TT><FONT=20
      color=3D"#ff0000"><B>&nbsp;AQTPEEPSQSPR</B></FONT></TT></TR>
  <TR>
    <TD align=3D"RIGHT"><INPUT name=3D"QUE" type=3D"checkbox" =
checked=3D"" value=3D"1864.857648 from(933.436100,2+) =
intensity(15615.2422) =
title(File%3a%20%22D%3a%5cLC%2dMS%20Data%5cRaw%20file%5c180511%5c180511_%=
28051%29_JI03%2eraw%22%3b%20SpectrumID%3a%20%22111%22%3b%20scans%3a%20%22=
694%22) rtinseconds(686) scans(694) index(110) query(1037)"></TD>
    <TD align=3D"RIGHT"><TT><A onmouseover=3D"activateEl('Q1037', =
event)"=20
      onmouseout=3D"clearEl()" =
href=3D"http://admin-pc/mascot/cgi/peptide_view.pl?file=3D..%2Fdata%2F201=
80515%2FF003015.dat&amp;query=3D1037&amp;hit=3D1&amp;index=3D&amp;px=3D1&=
amp;section=3D5&amp;ave_thresh=3D43&amp;_ignoreionsscorebelow=3D0&amp;rep=
ort=3D0&amp;_sigthreshold=3D0.05&amp;_msresflags=3D1025&amp;_msresflags2=3D=
258&amp;percolate=3D-1&amp;percolate_rt=3D0&amp;_minpeplen=3D7&amp;sessio=
nID=3Dall_secdisabledsession"=20
      target=3D"_blank">1037</A>&nbsp;&nbsp;</TT></TD>
    <TD align=3D"RIGHT"><TT><FONT color=3D"#ff0000"><B>  =20
      933.4361&nbsp;&nbsp;</B></FONT></TT></TD>
    <TD align=3D"RIGHT"><TT><FONT color=3D"#ff0000"><B> =20
      1864.8576&nbsp;&nbsp;</B></FONT></TT></TD>
    <TD align=3D"RIGHT"><TT><FONT color=3D"#ff0000"><B> =20
      1864.8472&nbsp;&nbsp;</B></FONT></TT></TD>
    <TD align=3D"RIGHT" nowrap=3D""><TT><FONT color=3D"#ff0000"><B>    =20
      5.58&nbsp;</B></FONT></TT></TD>
    <TD align=3D"RIGHT"><TT><FONT=20
      color=3D"#ff0000"><B>1&nbsp;&nbsp;</B></FONT></TT></TD>
    <TD align=3D"RIGHT" nowrap=3D""><TT><FONT=20
      color=3D"#ff0000"><B>20&nbsp;&nbsp;</B></FONT></TT></TD>
    <TD align=3D"RIGHT" nowrap=3D""><TT><FONT=20
      color=3D"#ff0000"><B>16&nbsp;</B></FONT></TT></TD>
    <TD align=3D"RIGHT"><TT><FONT=20
      color=3D"#ff0000"><B>1&nbsp;&nbsp;</B></FONT></TT></TD>
    <TD align=3D"RIGHT"><TT><FONT=20
      color=3D"#ff0000"><B>&nbsp;&nbsp;&nbsp;&nbsp;</B></FONT></TT></TD>
    <TD nowrap=3D""><TT><FONT=20
      color=3D"#ff0000"><B>&nbsp;SSIDKTMDALADANADAR</B></FONT></TT></TR>
  <TR>
    <TD align=3D"RIGHT"><INPUT name=3D"QUE" type=3D"checkbox" =
checked=3D"" value=3D"1825.800508 from(913.907530,2+) =
intensity(21109.9609) =
title(File%3a%20%22D%3a%5cLC%2dMS%20Data%5cRaw%20file%5c180511%5c180511_%=
28051%29_JI03%2eraw%22%3b%20SpectrumID%3a%20%22498%22%3b%20scans%3a%20%22=
1240%22) rtinseconds(1124) scans(1240) index(497) query(1007)"></TD>
    <TD align=3D"RIGHT"><TT><A onmouseover=3D"activateEl('Q1007', =
event)"=20
      onmouseout=3D"clearEl()" =
href=3D"http://admin-pc/mascot/cgi/peptide_view.pl?file=3D..%2Fdata%2F201=
80515%2FF003015.dat&amp;query=3D1007&amp;hit=3D1&amp;index=3D&amp;px=3D1&=
amp;section=3D5&amp;ave_thresh=3D43&amp;_ignoreionsscorebelow=3D0&amp;rep=
ort=3D0&amp;_sigthreshold=3D0.05&amp;_msresflags=3D1025&amp;_msresflags2=3D=
258&amp;percolate=3D-1&amp;percolate_rt=3D0&amp;_minpeplen=3D7&amp;sessio=
nID=3Dall_secdisabledsession"=20
      target=3D"_blank">1007</A>&nbsp;&nbsp;</TT></TD>
    <TD align=3D"RIGHT"><TT><FONT color=3D"#ff0000"><B>  =20
      913.9075&nbsp;&nbsp;</B></FONT></TT></TD>
    <TD align=3D"RIGHT"><TT><FONT color=3D"#ff0000"><B> =20
      1825.8005&nbsp;&nbsp;</B></FONT></TT></TD>
    <TD align=3D"RIGHT"><TT><FONT color=3D"#ff0000"><B> =20
      1825.8186&nbsp;&nbsp;</B></FONT></TT></TD>
    <TD align=3D"RIGHT" nowrap=3D""><TT><FONT color=3D"#ff0000"><B>   =20
      -9.90&nbsp;</B></FONT></TT></TD>
    <TD align=3D"RIGHT"><TT><FONT=20
      color=3D"#ff0000"><B>1&nbsp;&nbsp;</B></FONT></TT></TD>
    <TD align=3D"RIGHT" nowrap=3D""><TT><FONT=20
      color=3D"#ff0000"><B>20&nbsp;&nbsp;</B></FONT></TT></TD>
    <TD align=3D"RIGHT" nowrap=3D""><TT><FONT=20
      color=3D"#ff0000"><B>10&nbsp;</B></FONT></TT></TD>
    <TD align=3D"RIGHT"><TT><FONT=20
      color=3D"#ff0000"><B>1&nbsp;&nbsp;</B></FONT></TT></TD>
    <TD align=3D"RIGHT"><TT><FONT=20
      color=3D"#ff0000"><B>&nbsp;&nbsp;&nbsp;&nbsp;</B></FONT></TT></TD>
    <TD nowrap=3D""><TT><FONT=20
      color=3D"#ff0000"><B>&nbsp;TSSSMARMQTPISDGEK</B></FONT></TT></TR>
  <TR>
    <TD align=3D"RIGHT"><INPUT name=3D"QUE" type=3D"checkbox" =
checked=3D"" value=3D"2264.009456 from(567.009640,4+) =
intensity(58753.8555) =
title(File%3a%20%22D%3a%5cLC%2dMS%20Data%5cRaw%20file%5c180511%5c180511_%=
28051%29_JI03%2eraw%22%3b%20SpectrumID%3a%20%22454%22%3b%20scans%3a%20%22=
1189%22) rtinseconds(1082) scans(1189) index(453) query(1177)"></TD>
    <TD align=3D"RIGHT"><TT><A onmouseover=3D"activateEl('Q1177', =
event)"=20
      onmouseout=3D"clearEl()" =
href=3D"http://admin-pc/mascot/cgi/peptide_view.pl?file=3D..%2Fdata%2F201=
80515%2FF003015.dat&amp;query=3D1177&amp;hit=3D1&amp;index=3D&amp;px=3D1&=
amp;section=3D5&amp;ave_thresh=3D43&amp;_ignoreionsscorebelow=3D0&amp;rep=
ort=3D0&amp;_sigthreshold=3D0.05&amp;_msresflags=3D1025&amp;_msresflags2=3D=
258&amp;percolate=3D-1&amp;percolate_rt=3D0&amp;_minpeplen=3D7&amp;sessio=
nID=3Dall_secdisabledsession"=20
      target=3D"_blank">1177</A>&nbsp;&nbsp;</TT></TD>
    <TD align=3D"RIGHT"><TT><FONT color=3D"#ff0000"><B>  =20
      567.0096&nbsp;&nbsp;</B></FONT></TT></TD>
    <TD align=3D"RIGHT"><TT><FONT color=3D"#ff0000"><B> =20
      2264.0095&nbsp;&nbsp;</B></FONT></TT></TD>
    <TD align=3D"RIGHT"><TT><FONT color=3D"#ff0000"><B> =20
      2264.0056&nbsp;&nbsp;</B></FONT></TT></TD>
    <TD align=3D"RIGHT" nowrap=3D""><TT><FONT color=3D"#ff0000"><B>    =20
      1.72&nbsp;</B></FONT></TT></TD>
    <TD align=3D"RIGHT"><TT><FONT=20
      color=3D"#ff0000"><B>0&nbsp;&nbsp;</B></FONT></TT></TD>
    <TD align=3D"RIGHT" nowrap=3D""><TT><FONT=20
      color=3D"#ff0000"><B>20&nbsp;&nbsp;</B></FONT></TT></TD>
    <TD align=3D"RIGHT" nowrap=3D""><TT><FONT=20
      color=3D"#ff0000"><B>11&nbsp;</B></FONT></TT></TD>
    <TD align=3D"RIGHT"><TT><FONT=20
      color=3D"#ff0000"><B>1&nbsp;&nbsp;</B></FONT></TT></TD>
    <TD align=3D"RIGHT"><TT><FONT=20
      color=3D"#ff0000"><B>&nbsp;&nbsp;&nbsp;&nbsp;</B></FONT></TT></TD>
    <TD nowrap=3D""><TT><FONT=20
      =
color=3D"#ff0000"><B>&nbsp;DVEDWQPILSAAMGSPDGYGR</B></FONT></TT></TR>
  <TR>
    <TD align=3D"RIGHT"><INPUT name=3D"QUE" type=3D"checkbox" =
checked=3D"" value=3D"1848.865692 from(617.295840,3+) =
intensity(34663.0586) =
title(File%3a%20%22D%3a%5cLC%2dMS%20Data%5cRaw%20file%5c180511%5c180511_%=
28051%29_JI03%2eraw%22%3b%20SpectrumID%3a%20%22426%22%3b%20scans%3a%20%22=
1156%22) rtinseconds(1056) scans(1156) index(425) query(1028)"></TD>
    <TD align=3D"RIGHT"><TT><A onmouseover=3D"activateEl('Q1028', =
event)"=20
      onmouseout=3D"clearEl()" =
href=3D"http://admin-pc/mascot/cgi/peptide_view.pl?file=3D..%2Fdata%2F201=
80515%2FF003015.dat&amp;query=3D1028&amp;hit=3D1&amp;index=3D&amp;px=3D1&=
amp;section=3D5&amp;ave_thresh=3D43&amp;_ignoreionsscorebelow=3D0&amp;rep=
ort=3D0&amp;_sigthreshold=3D0.05&amp;_msresflags=3D1025&amp;_msresflags2=3D=
258&amp;percolate=3D-1&amp;percolate_rt=3D0&amp;_minpeplen=3D7&amp;sessio=
nID=3Dall_secdisabledsession"=20
      target=3D"_blank">1028</A>&nbsp;&nbsp;</TT></TD>
    <TD align=3D"RIGHT"><TT><FONT color=3D"#ff0000"><B>  =20
      617.2958&nbsp;&nbsp;</B></FONT></TT></TD>
    <TD align=3D"RIGHT"><TT><FONT color=3D"#ff0000"><B> =20
      1848.8657&nbsp;&nbsp;</B></FONT></TT></TD>
    <TD align=3D"RIGHT"><TT><FONT color=3D"#ff0000"><B> =20
      1848.8570&nbsp;&nbsp;</B></FONT></TT></TD>
    <TD align=3D"RIGHT" nowrap=3D""><TT><FONT color=3D"#ff0000"><B>    =20
      4.68&nbsp;</B></FONT></TT></TD>
    <TD align=3D"RIGHT"><TT><FONT=20
      color=3D"#ff0000"><B>0&nbsp;&nbsp;</B></FONT></TT></TD>
    <TD align=3D"RIGHT" nowrap=3D""><TT><FONT=20
      color=3D"#ff0000"><B>20&nbsp;&nbsp;</B></FONT></TT></TD>
    <TD align=3D"RIGHT" nowrap=3D""><TT><FONT=20
      color=3D"#ff0000"><B>18&nbsp;</B></FONT></TT></TD>
    <TD align=3D"RIGHT"><TT><FONT=20
      color=3D"#ff0000"><B>1&nbsp;&nbsp;</B></FONT></TT></TD>
    <TD align=3D"RIGHT"><TT><FONT=20
      color=3D"#ff0000"><B>&nbsp;&nbsp;&nbsp;&nbsp;</B></FONT></TT></TD>
    <TD nowrap=3D""><TT><FONT=20
      color=3D"#ff0000"><B>&nbsp;LIETWFNNLNWGPDK</B></FONT></TT></TR>
  <TR>
    <TD align=3D"RIGHT"><INPUT name=3D"QUE" type=3D"checkbox" =
checked=3D"" value=3D"1340.667208 from(671.340880,2+) =
intensity(32579.9629) =
title(File%3a%20%22D%3a%5cLC%2dMS%20Data%5cRaw%20file%5c180511%5c180511_%=
28051%29_JI03%2eraw%22%3b%20SpectrumID%3a%20%22255%22%3b%20scans%3a%20%22=
955%22) rtinseconds(900) scans(955) index(254) query(596)"></TD>
    <TD align=3D"RIGHT"><TT><A onmouseover=3D"activateEl('Q596', event)" =

      onmouseout=3D"clearEl()" =
href=3D"http://admin-pc/mascot/cgi/peptide_view.pl?file=3D..%2Fdata%2F201=
80515%2FF003015.dat&amp;query=3D596&amp;hit=3D1&amp;index=3D&amp;px=3D1&a=
mp;section=3D5&amp;ave_thresh=3D43&amp;_ignoreionsscorebelow=3D0&amp;repo=
rt=3D0&amp;_sigthreshold=3D0.05&amp;_msresflags=3D1025&amp;_msresflags2=3D=
258&amp;percolate=3D-1&amp;percolate_rt=3D0&amp;_minpeplen=3D7&amp;sessio=
nID=3Dall_secdisabledsession"=20
      target=3D"_blank">596</A>&nbsp;&nbsp;</TT></TD>
    <TD align=3D"RIGHT"><TT><FONT color=3D"#ff0000"><B>  =20
      671.3409&nbsp;&nbsp;</B></FONT></TT></TD>
    <TD align=3D"RIGHT"><TT><FONT color=3D"#ff0000"><B> =20
      1340.6672&nbsp;&nbsp;</B></FONT></TT></TD>
    <TD align=3D"RIGHT"><TT><FONT color=3D"#ff0000"><B> =20
      1340.6759&nbsp;&nbsp;</B></FONT></TT></TD>
    <TD align=3D"RIGHT" nowrap=3D""><TT><FONT color=3D"#ff0000"><B>   =20
      -6.45&nbsp;</B></FONT></TT></TD>
    <TD align=3D"RIGHT"><TT><FONT=20
      color=3D"#ff0000"><B>1&nbsp;&nbsp;</B></FONT></TT></TD>
    <TD align=3D"RIGHT" nowrap=3D""><TT><FONT=20
      color=3D"#ff0000"><B>20&nbsp;&nbsp;</B></FONT></TT></TD>
    <TD align=3D"RIGHT" nowrap=3D""><TT><FONT=20
      color=3D"#ff0000"><B>20&nbsp;</B></FONT></TT></TD>
    <TD align=3D"RIGHT"><TT><FONT=20
      color=3D"#ff0000"><B>1&nbsp;&nbsp;</B></FONT></TT></TD>
    <TD align=3D"RIGHT"><TT><FONT=20
      color=3D"#ff0000"><B>&nbsp;&nbsp;&nbsp;&nbsp;</B></FONT></TT></TD>
    <TD nowrap=3D""><TT><FONT =
color=3D"#ff0000"><B>&nbsp;<U>M</U>PTGVVKVDDHK +=20
      Oxidation (M)</B></FONT></TT></TR>
  <TR>
    <TD align=3D"RIGHT"><INPUT name=3D"QUE" type=3D"checkbox" =
checked=3D"" value=3D"2210.064102 from(737.695310,3+) =
intensity(17094.9336) =
title(File%3a%20%22D%3a%5cLC%2dMS%20Data%5cRaw%20file%5c180511%5c180511_%=
28051%29_JI03%2eraw%22%3b%20SpectrumID%3a%20%22653%22%3b%20scans%3a%20%22=
1421%22) rtinseconds(1263) scans(1421) index(652) query(1135)"></TD>
    <TD align=3D"RIGHT"><TT><A onmouseover=3D"activateEl('Q1135', =
event)"=20
      onmouseout=3D"clearEl()" =
href=3D"http://admin-pc/mascot/cgi/peptide_view.pl?file=3D..%2Fdata%2F201=
80515%2FF003015.dat&amp;query=3D1135&amp;hit=3D1&amp;index=3D&amp;px=3D1&=
amp;section=3D5&amp;ave_thresh=3D43&amp;_ignoreionsscorebelow=3D0&amp;rep=
ort=3D0&amp;_sigthreshold=3D0.05&amp;_msresflags=3D1025&amp;_msresflags2=3D=
258&amp;percolate=3D-1&amp;percolate_rt=3D0&amp;_minpeplen=3D7&amp;sessio=
nID=3Dall_secdisabledsession"=20
      target=3D"_blank">1135</A>&nbsp;&nbsp;</TT></TD>
    <TD align=3D"RIGHT"><TT><FONT color=3D"#ff0000"><B>  =20
      737.6953&nbsp;&nbsp;</B></FONT></TT></TD>
    <TD align=3D"RIGHT"><TT><FONT color=3D"#ff0000"><B> =20
      2210.0641&nbsp;&nbsp;</B></FONT></TT></TD>
    <TD align=3D"RIGHT"><TT><FONT color=3D"#ff0000"><B> =20
      2210.0776&nbsp;&nbsp;</B></FONT></TT></TD>
    <TD align=3D"RIGHT" nowrap=3D""><TT><FONT color=3D"#ff0000"><B>   =20
      -6.12&nbsp;</B></FONT></TT></TD>
    <TD align=3D"RIGHT"><TT><FONT=20
      color=3D"#ff0000"><B>0&nbsp;&nbsp;</B></FONT></TT></TD>
    <TD align=3D"RIGHT" nowrap=3D""><TT><FONT=20
      color=3D"#ff0000"><B>20&nbsp;&nbsp;</B></FONT></TT></TD>
    <TD align=3D"RIGHT" nowrap=3D""><TT><FONT=20
      color=3D"#ff0000"><B>19&nbsp;</B></FONT></TT></TD>
    <TD align=3D"RIGHT"><TT><FONT=20
      color=3D"#ff0000"><B>1&nbsp;&nbsp;</B></FONT></TT></TD>
    <TD align=3D"RIGHT"><TT><FONT=20
      color=3D"#ff0000"><B>&nbsp;&nbsp;&nbsp;&nbsp;</B></FONT></TT></TD>
    <TD nowrap=3D""><TT><FONT=20
      color=3D"#ff0000"><B>&nbsp;<U>M</U>SPSLEEELSTLPHEVPATK + Oxidation =

      (M)</B></FONT></TT></TR>
  <TR>
    <TD align=3D"RIGHT"><INPUT name=3D"QUE" type=3D"checkbox" =
checked=3D"" value=3D"865.537028 from(433.775790,2+) =
intensity(33900.2344) =
title(File%3a%20%22D%3a%5cLC%2dMS%20Data%5cRaw%20file%5c180511%5c180511_%=
28051%29_JI03%2eraw%22%3b%20SpectrumID%3a%20%22612%22%3b%20scans%3a%20%22=
1373%22) rtinseconds(1227) scans(1373) index(611) query(141)"></TD>
    <TD align=3D"RIGHT"><TT><A onmouseover=3D"activateEl('Q141', event)" =

      onmouseout=3D"clearEl()" =
href=3D"http://admin-pc/mascot/cgi/peptide_view.pl?file=3D..%2Fdata%2F201=
80515%2FF003015.dat&amp;query=3D141&amp;hit=3D1&amp;index=3D&amp;px=3D1&a=
mp;section=3D5&amp;ave_thresh=3D43&amp;_ignoreionsscorebelow=3D0&amp;repo=
rt=3D0&amp;_sigthreshold=3D0.05&amp;_msresflags=3D1025&amp;_msresflags2=3D=
258&amp;percolate=3D-1&amp;percolate_rt=3D0&amp;_minpeplen=3D7&amp;sessio=
nID=3Dall_secdisabledsession"=20
      target=3D"_blank">141</A>&nbsp;&nbsp;</TT></TD>
    <TD align=3D"RIGHT"><TT><FONT color=3D"#ff0000"><B>  =20
      433.7758&nbsp;&nbsp;</B></FONT></TT></TD>
    <TD align=3D"RIGHT"><TT><FONT color=3D"#ff0000"><B>  =20
      865.5370&nbsp;&nbsp;</B></FONT></TT></TD>
    <TD align=3D"RIGHT"><TT><FONT color=3D"#ff0000"><B>  =20
      865.5385&nbsp;&nbsp;</B></FONT></TT></TD>
    <TD align=3D"RIGHT" nowrap=3D""><TT><FONT color=3D"#ff0000"><B>   =20
      -1.72&nbsp;</B></FONT></TT></TD>
    <TD align=3D"RIGHT"><TT><FONT=20
      color=3D"#ff0000"><B>1&nbsp;&nbsp;</B></FONT></TT></TD>
    <TD align=3D"RIGHT" nowrap=3D""><TT><FONT=20
      color=3D"#ff0000"><B>20&nbsp;&nbsp;</B></FONT></TT></TD>
    <TD align=3D"RIGHT" nowrap=3D""><TT><FONT=20
      color=3D"#ff0000"><B>3.8&nbsp;</B></FONT></TT></TD>
    <TD align=3D"RIGHT"><TT><FONT=20
      color=3D"#ff0000"><B>1&nbsp;&nbsp;</B></FONT></TT></TD>
    <TD align=3D"RIGHT"><TT><FONT=20
      color=3D"#ff0000"><B>&nbsp;&nbsp;&nbsp;&nbsp;</B></FONT></TT></TD>
    <TD nowrap=3D""><TT><FONT =
color=3D"#ff0000"><B>&nbsp;KPPTAPKK</B></FONT></TT></TR>
  <TR>
    <TD align=3D"RIGHT"><INPUT name=3D"QUE" type=3D"checkbox" =
checked=3D"" value=3D"2233.110312 from(745.377380,3+) =
intensity(23888.0625) =
title(File%3a%20%22D%3a%5cLC%2dMS%20Data%5cRaw%20file%5c180511%5c180511_%=
28051%29_JI03%2eraw%22%3b%20SpectrumID%3a%20%22191%22%3b%20scans%3a%20%22=
879%22) rtinseconds(842) scans(879) index(190) query(1166)"></TD>
    <TD align=3D"RIGHT"><TT><A onmouseover=3D"activateEl('Q1166', =
event)"=20
      onmouseout=3D"clearEl()" =
href=3D"http://admin-pc/mascot/cgi/peptide_view.pl?file=3D..%2Fdata%2F201=
80515%2FF003015.dat&amp;query=3D1166&amp;hit=3D1&amp;index=3D&amp;px=3D1&=
amp;section=3D5&amp;ave_thresh=3D43&amp;_ignoreionsscorebelow=3D0&amp;rep=
ort=3D0&amp;_sigthreshold=3D0.05&amp;_msresflags=3D1025&amp;_msresflags2=3D=
258&amp;percolate=3D-1&amp;percolate_rt=3D0&amp;_minpeplen=3D7&amp;sessio=
nID=3Dall_secdisabledsession"=20
      target=3D"_blank">1166</A>&nbsp;&nbsp;</TT></TD>
    <TD align=3D"RIGHT"><TT><FONT color=3D"#ff0000"><B>  =20
      745.3774&nbsp;&nbsp;</B></FONT></TT></TD>
    <TD align=3D"RIGHT"><TT><FONT color=3D"#ff0000"><B> =20
      2233.1103&nbsp;&nbsp;</B></FONT></TT></TD>
    <TD align=3D"RIGHT"><TT><FONT color=3D"#ff0000"><B> =20
      2233.1168&nbsp;&nbsp;</B></FONT></TT></TD>
    <TD align=3D"RIGHT" nowrap=3D""><TT><FONT color=3D"#ff0000"><B>   =20
      -2.89&nbsp;</B></FONT></TT></TD>
    <TD align=3D"RIGHT"><TT><FONT=20
      color=3D"#ff0000"><B>0&nbsp;&nbsp;</B></FONT></TT></TD>
    <TD align=3D"RIGHT" nowrap=3D""><TT><FONT=20
      color=3D"#ff0000"><B>20&nbsp;&nbsp;</B></FONT></TT></TD>
    <TD align=3D"RIGHT" nowrap=3D""><TT><FONT=20
      color=3D"#ff0000"><B>17&nbsp;</B></FONT></TT></TD>
    <TD align=3D"RIGHT"><TT><FONT=20
      color=3D"#ff0000"><B>1&nbsp;&nbsp;</B></FONT></TT></TD>
    <TD align=3D"RIGHT"><TT><FONT=20
      color=3D"#ff0000"><B>&nbsp;&nbsp;&nbsp;&nbsp;</B></FONT></TT></TD>
    <TD nowrap=3D""><TT><FONT=20
      =
color=3D"#ff0000"><B>&nbsp;WSSVNNATLRPQPTFPFLR</B></FONT></TT></TR>
  <TR>
    <TD align=3D"RIGHT"><INPUT name=3D"QUE" type=3D"checkbox" =
checked=3D"" value=3D"1273.674012 from(425.565280,3+) =
intensity(15635.6250) =
title(File%3a%20%22D%3a%5cLC%2dMS%20Data%5cRaw%20file%5c180511%5c180511_%=
28051%29_JI03%2eraw%22%3b%20SpectrumID%3a%20%22211%22%3b%20scans%3a%20%22=
903%22) rtinseconds(860) scans(903) index(210) query(511)"></TD>
    <TD align=3D"RIGHT"><TT><A onmouseover=3D"activateEl('Q511', event)" =

      onmouseout=3D"clearEl()" =
href=3D"http://admin-pc/mascot/cgi/peptide_view.pl?file=3D..%2Fdata%2F201=
80515%2FF003015.dat&amp;query=3D511&amp;hit=3D1&amp;index=3D&amp;px=3D1&a=
mp;section=3D5&amp;ave_thresh=3D43&amp;_ignoreionsscorebelow=3D0&amp;repo=
rt=3D0&amp;_sigthreshold=3D0.05&amp;_msresflags=3D1025&amp;_msresflags2=3D=
258&amp;percolate=3D-1&amp;percolate_rt=3D0&amp;_minpeplen=3D7&amp;sessio=
nID=3Dall_secdisabledsession"=20
      target=3D"_blank">511</A>&nbsp;&nbsp;</TT></TD>
    <TD align=3D"RIGHT"><TT><FONT color=3D"#ff0000"><B>  =20
      425.5653&nbsp;&nbsp;</B></FONT></TT></TD>
    <TD align=3D"RIGHT"><TT><FONT color=3D"#ff0000"><B> =20
      1273.6740&nbsp;&nbsp;</B></FONT></TT></TD>
    <TD align=3D"RIGHT"><TT><FONT color=3D"#ff0000"><B> =20
      1273.6626&nbsp;&nbsp;</B></FONT></TT></TD>
    <TD align=3D"RIGHT" nowrap=3D""><TT><FONT color=3D"#ff0000"><B>    =20
      8.95&nbsp;</B></FONT></TT></TD>
    <TD align=3D"RIGHT"><TT><FONT=20
      color=3D"#ff0000"><B>1&nbsp;&nbsp;</B></FONT></TT></TD>
    <TD align=3D"RIGHT" nowrap=3D""><TT><FONT=20
      color=3D"#ff0000"><B>20&nbsp;&nbsp;</B></FONT></TT></TD>
    <TD align=3D"RIGHT" nowrap=3D""><TT><FONT=20
[truncated: 3,476,194 more chars]
